# Supplementary material for: Gene Resistance to Transcriptional Reprogramming following Nuclear Transfer Is Directly Mediated by Multiple Chromatin-Repressive Pathways
Source: Mol Cell. 2017 Mar 2;65(5):873–884.e8. doi: 10.1016/j.molcel.2017.01.030 (PMC5344684; doi:10.1016/j.molcel.2017.01.030)
Supplement: Table S1. Differential Gene Expression Analysis between MEF-NT and ES-NT, Related to Figure 1 [file mmc2.xls]

symbs	genes	logFC_MEF_Divided_By_ES	logCPM	LR	PValue	FDR	ES_Counts_ES_K50_BrUTP_H20_CGTAGA_L006.QCed.bam	ES_Counts_ES_K52_BrUTP_H20_CGTAGA_Merged_2.bam	MEF_Counts_MEF_K50_BrUTP_H20_AACCAG_L008.QCed.bam	MEF_Counts_MEF_K52_BrUTP_H20_AACCAG_L006.QCed.bam	ES_RPKM_ES_K50_BrUTP_H20_CGTAGA_L006.QCed.bam	ES_RPKM_ES_K52_BrUTP_H20_CGTAGA_Merged_2.bam	MEF_RPKM_MEF_K50_BrUTP_H20_AACCAG_L008.QCed.bam	MEF_RPKM_MEF_K52_BrUTP_H20_AACCAG_L006.QCed.bam
4933416C03Rik	 NM_001161855	-9.583397745	8.013758337	116.6989808	3.34E-27	5.38E-23	380	1234	0	2	173.3311689	170.9183599	0	0.492710744
Trim52	 NM_198601	-9.622793144	7.196765332	96.42752336	9.26E-23	7.45E-19	240	636	1	0	80.03587512	64.40373579	0.090512442	0
Yy2	 NM_001098723	-9.366840453	6.939548756	93.70384176	3.66E-22	1.97E-18	198	541	1	0	71.00427188	58.91108764	0.097331656	0
Triml2	 NM_001160412	-8.609908682	6.186117915	62.44987785	2.73E-15	1.10E-11	149	236	0	1	104.4246758	50.2237756	0	0.378517388
BC032203	 NM_001100452	-7.251332645	6.192855735	58.25963744	2.30E-14	7.39E-11	90	396	3	0	14.06467185	18.79155711	0.127245717	0
NA	 NM_001271574	-8.113144802	5.687482853	54.66887371	1.43E-13	3.83E-10	58	295	1	0	9.364226715	14.46260184	0.043820643	0
NA	 NM_001243067_dup1	-4.900757872	6.955749543	52.30794388	4.74E-13	1.09E-09	216	470	13	14	93.15249274	61.5487271	1.521664492	3.260901895
Tktl2	 NM_028927	-10.07388405	5.389325169	50.78425262	1.03E-12	2.07E-09	43	252	0	0	21.68194362	38.58431405	0	0
Npas3	 NM_013780	-6.215440343	6.346483617	49.45319817	2.03E-12	3.63E-09	151	297	1	6	26.40708528	15.77177083	0.047465531	0.566713735
Cysltr2	 NM_133720	-9.982656596	5.300504007	47.54986984	5.36E-12	8.63E-09	34	254	0	0	19.39863231	44.00544314	0	0
Naa11	 NM_001033191	-10.00978574	5.323217627	47.34138117	5.96E-12	8.72E-09	47	225	0	0	14.36444503	20.88113012	0	0
Zfp433	 NM_001243067	-4.84781655	6.854632733	46.74691689	8.08E-12	1.08E-08	213	405	11	15	91.85870812	53.0366691	1.287562262	3.493823459
Trap1a	 NM_011635	-4.459498447	6.740702102	43.64158016	3.94E-11	4.59E-08	129	550	12	19	112.9714217	146.2588187	2.852298374	8.986725008
Otud6a	 NM_001163191	-9.838220786	5.147339242	43.61827496	3.99E-11	4.59E-08	50	177	0	0	58.88473726	63.29749038	0	0
Stk31	 NM_029916	-9.808418984	5.119640858	43.11368037	5.16E-11	5.54E-08	44	187	0	0	13.97084946	18.02985487	0	0
NA	 NM_001271704	-9.935598657	5.235530064	42.49940264	7.07E-11	7.11E-08	82	111	0	0	16.5696651	6.810881825	0	0
Pabpc6	 NM_001163836	-5.265237198	7.122166121	42.29633832	7.84E-11	7.42E-08	203	641	1	22	65.0591911	62.38082853	0.086985616	3.808064272
Wdfy3	 NM_172882	-4.938767432	6.264155378	39.72084519	2.93E-10	2.62E-07	77	446	5	11	5.544989736	9.75271129	0.097727064	0.427830433
Ldhal6b	 NM_175349	-6.258569024	5.898113528	38.19613409	6.40E-10	5.42E-07	27	445	5	0	19.21068708	96.1434346	0.965570441	0
Dlx2	 NM_010054	3.944973317	6.842863054	36.62895036	1.43E-09	1.15E-06	9	35	461	268	3.741669071	4.418464772	52.01859456	60.17645865
Akap12	 NM_031185	-4.258490833	7.28461981	35.68736754	2.32E-09	1.73E-06	162	864	11	40	26.66186282	43.17871418	0.491363604	3.555530708
Adamts5	 NM_011782	6.672144501	5.500693883	35.64478501	2.37E-09	1.73E-06	2	0	101	193	0.253733345	0	3.477793141	13.22433448
Ptpdc1	 NM_207232	-6.069136534	5.427785462	34.94789995	3.39E-09	2.37E-06	56	222	1	3	13.35540262	16.07690407	0.064729728	0.38641963
Adamts1	 NM_009621	4.00028887	8.597139403	34.8082529	3.64E-09	2.44E-06	12	163	866	1558	2.525594708	10.41718808	49.46922756	177.1001112
Col1a2	 NM_007743	5.69405071	5.936200429	34.69238589	3.86E-09	2.49E-06	3	3	346	65	0.59972439	0.182109331	18.77333282	7.017990578
Frmd6	 NM_028127	-4.688781966	5.932520696	33.84470758	5.97E-09	3.69E-06	65	341	4	11	14.33468218	22.83545022	0.239425017	1.310196287
Cmah	 NM_001111110	-3.491926863	11.6103986	33.11642391	8.68E-09	5.17E-06	5274	10684	896	824	557.4529147	342.9118018	25.7046029	47.03966761
Rffl	 NM_026097	-5.117332128	6.264983818	32.73495987	1.06E-08	6.07E-06	144	266	0	14	471.4979675	264.4718525	0	24.75793031
Ddx4	 NM_010029	-9.173226847	4.475712495	31.75467507	1.75E-08	9.52E-06	35	102	0	0	12.98609272	11.49188086	0	0
Otx2	 NM_144841	-9.273803058	4.572568664	31.72575052	1.78E-08	9.52E-06	45	89	0	0	26.83627498	16.11685186	0	0
Sycp1	 NM_011516	-9.15423324	4.460495868	31.55017873	1.94E-08	1.01E-05	30	113	0	0	8.974054517	10.26423012	0	0
Zfp503	 NM_145459	3.729281008	6.729302161	29.5782112	5.37E-08	2.70E-05	4	50	402	266	0.97614765	3.705151871	26.626642	35.05953293
Irs1	 NM_010570	3.590709126	6.73804093	28.86219925	7.77E-08	3.79E-05	8	47	225	428	0.897633974	1.601355074	6.852146453	25.9371367
Tmem176b	 NM_023056	9.090814491	4.431358455	28.74661059	8.25E-08	3.90E-05	0	0	55	87	0	0	24.43907988	76.92642632
Tmem176b	 NM_001164209	9.095492546	4.435584426	28.46177939	9.56E-08	4.39E-05	0	0	49	93	0	0	10.88649922	41.11584855
Pnpla6	 NM_015801	-3.353767373	7.29800184	28.38329389	9.95E-08	4.45E-05	280	496	52	43	64.86608912	34.89167731	3.269624289	5.380183722
Pcdhga8	 NM_033591	-9.164560985	4.46018966	28.267757	1.06E-07	4.54E-05	47	68	0	0	18.50708276	8.130729441	0	0
Wdr20b	 NM_027614	-3.683266783	6.486693298	28.23855035	1.07E-07	4.54E-05	102	455	13	30	47.06867427	63.75638418	1.628208325	7.476907653
Sycp3	 NM_011517	-8.848556053	4.164372496	28.18728707	1.10E-07	4.54E-05	14	119	0	0	12.82868554	33.11170722	0	0
Tmem2	 NM_031997	-3.462370179	7.518193391	27.95290948	1.24E-07	5.00E-05	354	508	67	37	54.59084137	23.78815315	2.804310853	3.081677713
Kif13a	 NM_010617	-5.329530036	4.998265146	27.29833861	1.74E-07	6.71E-05	41	164	2	3	6.14030998	7.458144187	0.08129639	0.242659144
Olfr1320	 NM_207240	-8.831231139	4.151541592	27.22010195	1.82E-07	6.71E-05	10	128	0	0	10.70966159	41.62614621	0	0
Dennd2c	 NM_177857	-5.750876777	5.087515829	27.2096689	1.83E-07	6.71E-05	29	215	4	0	5.994309984	13.4946041	0.224406801	0
St3gal2	 NM_009179	-3.384567687	7.028544063	27.200784	1.83E-07	6.71E-05	184	547	25	51	42.32113251	38.20386238	1.56068153	6.335466538
Atp2b4	 NM_001167949	-5.538633991	5.219690961	27.09102682	1.94E-07	6.94E-05	65	146	0	5	8.059369068	5.496940437	0	0.334831771
Pnma5	 NM_001100461	-8.851816899	4.154561766	26.86874758	2.18E-07	7.62E-05	26	87	0	0	11.68837574	11.87628352	0	0
Abhd6	 NM_025341	-8.770240024	4.083730663	26.69387108	2.38E-07	8.16E-05	15	108	0	0	7.642176753	16.70821528	0	0
Pcdh18	 NM_130448	3.312609553	7.58817979	26.28693275	2.94E-07	9.80E-05	13	115	574	600	2.586234068	6.947088063	30.99354068	64.46807373
Fam110c	 NM_027828	3.630527293	6.691820713	26.26050983	2.98E-07	9.80E-05	3	55	254	384	1.155199452	6.431005735	26.54631604	79.86121469
Rhox6	 NM_008955	-8.711085841	4.023548532	25.87621313	3.64E-07	0.000117159	15	102	0	0	17.82880079	36.81387498	0	0
L1td1	 NM_001081202	-6.178689484	4.621486183	25.76991719	3.85E-07	0.000119816	33	125	0	2	11.53236163	13.26462001	0	0.377488109
Zmiz1	 NM_183208	-3.27412585	7.798755015	25.75722598	3.87E-07	0.000119816	317	908	35	103	43.31115235	37.67097086	1.297906314	7.600578852
Morc1	 NM_010816	-8.73560316	4.042439865	25.60067858	4.20E-07	0.000127489	20	91	0	0	6.741819754	9.31470321	0	0
Runx2	 NM_001145920	5.782790585	4.794288973	25.29793896	4.91E-07	0.000146388	0	3	132	53	0	0.661432408	26.01312231	20.78397277
Mael	 NM_175296	-8.722598779	4.02800845	25.20927564	5.14E-07	0.000150487	21	87	0	0	13.96550955	17.56860311	0	0
F2r	 NM_010169	-4.793800475	5.448849793	25.03495388	5.63E-07	0.000161783	76	166	3	7	23.70682371	15.72346846	0.253989555	1.179306753
D630023F18Rik	 NM_175293	-3.173826444	6.801123236	24.90158484	6.03E-07	0.000170329	185	380	35	40	87.24935312	54.41950308	4.480158264	10.18871575
Dazl	 NM_010021	-4.276483768	6.695826121	24.7730431	6.45E-07	0.000177603	124	530	0	33	43.33372248	56.24198885	0	6.228553799
Mtap1b	 NM_008634	-3.107078096	7.435953273	24.75449989	6.51E-07	0.000177603	177	884	72	50	15.35424989	23.28563529	1.695206695	2.342579347
1300014I06Rik	 NM_025831	8.808087413	4.148527672	24.36450659	7.97E-07	0.00021382	0	0	36	80	0	0	5.366343415	23.73012856
Hunk	 NM_015755	-6.657137808	4.248917106	24.12504625	9.03E-07	0.000238157	21	109	0	1	4.310376874	6.793646343	0	0.110857458
Kiss1r	 NM_053244	8.937406955	4.27768286	23.96490372	9.81E-07	0.000254637	0	0	121	12	0	0	10.67837848	2.107343485
Amn	 NM_033603	-8.557266411	3.874305912	23.62310536	1.17E-06	0.000299291	10	101	0	0	6.101646958	18.71323784	0	0
Fv1	 NM_010244	3.09638622	7.828303463	23.5022233	1.25E-06	0.000313717	23	143	1023	370	17.13545854	32.35075494	206.8608727	148.8807631
Zfhx3	 NM_007496	-2.704878853	8.504387028	23.46162192	1.27E-06	0.00031478	400	1679	134	189	25.01678965	31.88620027	2.274632332	6.384139338
Srsf4	 NM_020587	-3.337619143	6.336517528	23.43651582	1.29E-06	0.00031478	108	354	24	25	49.26254275	49.03168509	2.971249592	6.158884299
Plekhb2	 NM_145516	-8.963410285	4.255964124	23.36900132	1.34E-06	0.000321158	46	45	0	0	17.00606457	5.051716774	0	0
Hsf4	 NM_011939	8.735753673	4.076033182	23.30678104	1.38E-06	0.000326839	0	0	30	80	0	0	5.076710568	26.93923631
AI464131	 NM_001085515	-3.085677077	7.101776378	22.98069099	1.64E-06	0.000381629	149	676	71	28	36.69245494	50.54959552	4.745518536	3.724067122
Ash2l	 NM_001080793	-6.026220081	4.470570503	22.93175067	1.68E-06	0.000385877	31	109	0	2	346.4342705	369.8845058	0	12.07141323
Zbtb44	 NM_172765	-2.956471942	8.062997123	22.83965498	1.76E-06	0.000399115	504	697	132	76	58.82350622	24.70208643	4.181471359	4.79074363
Myc	 NM_010849	2.91133574	7.470209121	22.77282979	1.82E-06	0.000407497	30	99	636	422	12.85695097	12.88345709	73.97903685	97.67831327
Extl3	 NM_018788	-4.349469214	5.279263063	22.55683308	2.04E-06	0.000449733	25	257	6	6	4.299629945	13.42161205	0.280076806	0.557328546
Rhox9	 NM_023894	-6.593386369	4.19650501	22.22098831	2.43E-06	0.000520643	11	129	0	1	12.82245197	45.66133386	0	0.629574839
Rbmxl2	 NM_029660	-6.060011492	4.496753161	22.2118404	2.44E-06	0.000520643	43	81	0	2	30.03361619	17.1792689	0	0.754463327
Ccdc6	 NM_001111121	-5.592701886	6.585933875	22.19829834	2.46E-06	0.000520643	294	16	7	6	54.84839207	0.906394038	0.354445473	0.604556351
Hist1h2bg	 NM_178196	4.164722369	5.434156553	22.050575	2.66E-06	0.000550002	4	9	153	121	6.687008211	4.568723365	69.42215969	109.2511968
Wisp2	 NM_016873	8.655411156	3.995485354	22.04312345	2.67E-06	0.000550002	0	0	28	76	0	0	4.401913246	23.77558346
Chpt1	 NM_144807	-8.425468612	3.733942593	21.96286714	2.78E-06	0.000566228	14	79	0	0	6.983884122	11.96675965	0	0
Klhl5	 NM_175174	-8.510391173	3.812839483	21.38664445	3.75E-06	0.000755071	20	70	0	0	6.033612162	6.41247851	0	0
Dnajb4	 NM_025926	2.889878197	7.31969001	21.18150003	4.18E-06	0.000829985	33	76	671	287	13.78075057	9.637247499	76.05298717	64.73062445
Tmem123	 NM_133739	-3.094740251	7.76644108	21.08235123	4.40E-06	0.000863398	442	498	119	38	158.3388016	54.17200561	11.57035995	7.352205686
Gm1322	 NM_001033477	-8.542850653	3.841376234	21.02175842	4.54E-06	0.000864188	24	62	0	0	12.55089537	9.845451673	0	0
Basp1	 NM_027395	-4.094260729	5.972034503	21.01787781	4.55E-06	0.000864188	84	294	24	0	46.55671755	49.48013607	3.610348561	0
Abcb1a	 NM_011076	-3.51889687	6.601087	21.01175005	4.56E-06	0.000864188	132	426	5	46	27.26799913	26.72202876	0.280339419	5.132230336
Tssk3	 NM_080442	-8.378923656	3.688440009	20.93006481	4.76E-06	0.000891346	13	78	0	0	12.92616795	23.55057595	0	0
Hist1h4j	 NM_178210	5.036558795	4.699650374	20.72838582	5.29E-06	0.000978941	0	5	129	43	0	5.003142574	115.3763834	76.52966461
Parp8	 NM_001081009	4.99812638	4.662758121	20.54639195	5.82E-06	0.001064328	0	5	105	61	0	0.505498861	9.488418084	10.96903676
Cth	 NM_145953	-8.340919223	3.645028971	19.77967573	8.69E-06	0.001571264	16	67	0	0	9.133836868	11.61418016	0	0
F830016B08Rik	 NM_001101475	-2.519069658	9.89355898	19.69728423	9.07E-06	0.001622256	1145	3988	373	570	357.0536857	377.6275503	31.56978977	96.00013793
Nhedc1	 NM_028946	-4.980477276	4.678787958	19.58089539	9.64E-06	0.001705197	37	119	0	5	16.94464052	16.54847906	0	1.236714941
Mllt4	 NM_010806	-3.075110296	6.273413079	19.34436692	1.09E-05	0.001898628	100	337	38	18	13.92560629	14.25031621	1.43625824	1.353803352
Cyp1b1	 NM_009994	2.62139858	8.291285876	19.33414048	1.10E-05	0.001898628	35	286	1039	783	7.017250963	17.41187278	56.53915796	84.78708298
Bcat1	 NM_001024468	-3.227410063	5.863577216	19.10355322	1.24E-05	0.002119593	91	217	20	18	11.94428746	8.64886416	0.71249804	1.276028361
Spast	 NM_001162870	4.00069504	5.358774282	18.68387579	1.54E-05	0.002613369	6	6	149	109	1.313621183	0.398887687	8.854009535	12.8888556
Frs3	 NM_144939	-3.357977846	5.682930654	18.64678833	1.57E-05	0.002636943	41	300	22	9	19.74390071	43.86830397	2.875455207	2.340779895
Ywhae	 NM_009536	3.040512016	6.378299275	18.34752771	1.84E-05	0.00305346	22	21	245	249	10.88489186	3.155013488	32.9004885	66.53800148
Ttc9	 NM_001033149	-3.308663955	6.224556698	18.26520705	1.92E-05	0.003155764	76	391	7	38	38.26527471	59.77897834	0.956586191	10.33341348
Tgfb3	 NM_009368	2.367488782	9.337540679	18.2302103	1.96E-05	0.003167095	167	463	1549	2072	50.72298215	42.70215443	127.6951933	339.8967614
AA987161	 NM_001163246	3.225399643	6.86593547	18.219899	1.97E-05	0.003167095	2	89	244	457	0.425285424	5.746732699	14.08235062	52.48505663
Art1	 NM_009710	-8.225433282	3.553703694	18.16569745	2.02E-05	0.003226261	1	99	0	0	0.725566346	21.81186561	0	0
Sh3bp1	 NM_009164	3.480680919	5.505105866	18.08190284	2.12E-05	0.00333835	5	18	175	106	2.705598717	2.957647231	25.70196056	30.97905836
Stox2	 NM_175162	-8.124096181	3.432191037	17.99282783	2.22E-05	0.003464293	11	65	0	0	30.40161999	54.55039323	0	0
Cd55	 NM_010016	-5.872511106	4.311138246	17.89205742	2.34E-05	0.003617525	43	57	0	2	17.50177476	7.04480503	0	0.439655589
H1fnt	 NM_027304	2.800227985	6.729530696	17.85804178	2.38E-05	0.003647693	14	76	170	442	10.85504161	17.89359226	35.77562276	185.0950028
Cd14	 NM_009841	8.26423142	3.605841007	17.81639842	2.43E-05	0.003693228	0	0	45	36	0	0	8.388272271	13.3535473
3830431G21Rik	 NM_001177503	-3.429170732	5.889648746	17.76270677	2.50E-05	0.003734093	66	298	4	29	19.23913122	26.37778191	0.316472762	4.565711722
Dact1	 NM_001190466	-3.07718503	6.849598761	17.75989776	2.51E-05	0.003734093	117	589	10	70	39.46552459	60.32923258	0.915517905	12.75260846
Spen	 NM_019763	-2.584354048	7.634334855	17.70151773	2.58E-05	0.003815138	246	826	64	125	20.56422214	20.96706853	1.452084794	5.643599158
Thbs1	 NM_011580	4.272558304	5.066741189	17.67804401	2.62E-05	0.003827397	1	10	46	163	0.17720226	0.538083586	2.212391149	15.60004419
Sync	 NM_023485	-3.91690531	5.552601864	17.52922063	2.83E-05	0.00410166	68	203	1	18	34.30454899	31.09705967	0.136923384	4.904381821
Zfp462	 NM_172867	-2.581099053	6.582479324	17.50241447	2.87E-05	0.004122757	113	415	38	54	11.06882707	12.34388149	1.010279591	2.856839791
Gm13247	 NM_001243139	-5.049128209	4.739115071	17.42510952	2.99E-05	0.004255863	60	67	0	5	20.88982416	7.083352006	0	0.940204891
Mecom	 NM_007963	4.681545683	4.947235873	17.37199927	3.07E-05	0.004338068	4	1	173	29	0.928541443	0.070489071	10.89989283	3.635869325
Zfp865	 NM_001033383	-3.701163005	5.227960802	17.32503202	3.15E-05	0.004407947	52	166	10	8	13.50748627	13.09362103	0.705027432	1.122354742
Slc2a1	 NM_011400	-2.602790995	6.567018341	17.17465339	3.41E-05	0.004697511	117	398	39	51	46.76940862	48.31028245	4.231315881	11.01070584
Dgki	 NM_001081206	-8.215689459	3.510919805	17.17139012	3.42E-05	0.004697511	20	47	0	0	4.472063995	3.191217169	0	0
Klf5	 NM_009769	-2.482975395	6.88454222	17.06786246	3.61E-05	0.004918631	186	375	58	63	110.8589666	67.86871665	9.382545935	20.27997422
Gm13247	 NM_001243138	-4.953140553	4.297740365	17.03560839	3.67E-05	0.004960847	21	111	4	0	90.71713345	145.6040619	4.689913572	0
Usp26	 NM_031388	-3.994588905	4.685156752	16.99009087	3.76E-05	0.005038863	25	145	4	6	6.219014714	10.95292379	0.270070029	0.806123893
Hepacam	 NM_175189	-2.789631889	6.654163095	16.87668779	3.99E-05	0.005304839	130	420	17	67	43.28257015	42.46190433	1.536220071	12.04795841
Extl2	 NM_001163514	3.317590489	5.642761491	16.83210364	4.08E-05	0.005386414	3	29	103	198	1.094140666	3.211666123	10.19586212	39.0019268
Tmem176b	 NM_001164207	8.241541908	3.580819972	16.80044111	4.15E-05	0.005432509	0	0	21	57	0	0	15.46186546	83.51252105
Pramel1	 NM_031377	-4.496147614	4.441112834	16.78204069	4.19E-05	0.005441205	21	126	3	3	8.848638427	16.12160171	0.343094087	0.682727469
Zbtb38	 NM_175537	-8.051712886	3.354394276	16.68300496	4.42E-05	0.00568691	13	55	0	0	3.26708816	4.197209805	0	0
Vav2	 NM_009500	8.111755157	3.453270671	16.65137022	4.49E-05	0.005717638	0	0	29	43	0	0	2.324079802	6.857339276
Rsph6a	 NM_031255	-3.408783204	5.769032024	16.64267269	4.51E-05	0.005717638	88	200	6	25	118.2682629	81.61989454	2.188626334	18.1465689
Ing2	 NM_023503	2.230875162	8.267462191	16.5679754	4.69E-05	0.005900856	99	203	898	810	36.18365579	22.52961522	89.08168222	159.8936569
Mta3	 NM_001171052	-4.433662387	4.634332695	16.5072833	4.85E-05	0.006045546	17	162	0	7	12.4488374	36.02262653	0	2.768514999
Helz	 NM_198298	-4.495334981	4.422966214	16.48663027	4.90E-05	0.006064746	29	103	4	2	4.795062377	5.171469597	0.179511005	0.178605664
Zfpm2	 NM_011766	8.082527629	3.425270735	16.42123935	5.07E-05	0.006185013	0	0	48	24	0	0	2.692881617	2.679300402
Clcn5	 NM_001243762	8.063707629	3.405900199	16.42046057	5.07E-05	0.006185013	0	0	33	37	0	0	2.208308225	4.926989283
AI429214	 NM_001039220	4.959159042	4.555547289	16.32118533	5.35E-05	0.006449715	3	0	99	53	1.57446786	0	14.10206018	15.02302473
Fzd1	 NM_021457	2.418795422	7.624981631	16.29110142	5.43E-05	0.006449715	30	188	607	514	7.045186244	13.40631936	38.68964448	65.19335183
Fcrl5	 NM_183222	-5.28281766	4.60178971	16.29109489	5.43E-05	0.006449715	59	50	4	0	76.39738443	19.65970382	1.405792733	0
Akap11	 NM_001164503	-2.837397447	6.239537419	16.28446017	5.45E-05	0.006449715	112	279	22	40	12.22921425	9.250500314	0.651985649	2.358899781
Cpne8	 NM_025815	8.148707031	3.488358613	16.2423432	5.57E-05	0.006546552	0	0	18	55	0	0	1.511100312	9.187928839
Smarca2	 NM_026003	8.106441943	3.446693775	16.18040255	5.76E-05	0.006673453	0	0	19	52	0	0	19.42105236	105.768573
Socs6	 NM_018821	2.48192838	7.732497761	16.17851651	5.76E-05	0.006673453	31	196	433	766	9.928957286	19.06244079	37.64130477	132.5072637
1700102P08Rik	 NM_053216	-3.981122406	5.450261252	16.15177959	5.85E-05	0.006719975	80	145	1	16	74.90910838	41.22808198	0.254143768	8.091584821
NA	 NM_001271407	8.052651039	3.39483575	16.06947089	6.11E-05	0.006968695	0	0	40	30	0	0	42.76626169	63.82586303
Slc44a2	 NM_152808	-5.564437451	3.975191412	16.01784334	6.27E-05	0.007110886	25	69	2	0	7.430814632	6.227675821	0.161347128	0
Adipor1	 NM_028320	-4.546246899	4.497028239	15.96993272	6.44E-05	0.007242136	41	81	1	5	20.82669368	12.49401375	0.137870483	1.371751503
Vmn1r219	 NM_134238	-8.316471896	3.603993201	15.87166589	6.78E-05	0.007575086	30	27	0	0	32.84752436	8.976884567	0	0
Ap1s3	 NM_183027	-2.21941156	8.403313946	15.78685338	7.09E-05	0.007867701	433	1265	146	253	154.7911032	137.3185195	14.16595244	48.8480901
Zfp781	 NM_199062	-2.281207739	8.232238484	15.77358373	7.14E-05	0.00786881	399	1100	110	231	100.8662103	84.43956387	7.547451274	31.53942388
Trim46	 NM_183037	5.090585132	4.085248589	15.72934645	7.31E-05	0.008000187	0	3	52	58	0	0.299996249	4.647851567	10.31599311
Lipi	 NM_177142	-2.721658174	7.693049553	15.71614379	7.36E-05	0.008001787	304	747	30	149	209.4844261	156.307295	5.610922069	55.45406585
Kank1	 NM_181404	3.289633881	5.693125144	15.59424455	7.85E-05	0.008426199	0	38	157	159	0	2.192874616	8.098119711	16.31983666
Begain	 NM_001163175	-4.963014291	4.350602871	15.59302028	7.85E-05	0.008426199	37	75	0	4	14.02681341	8.63374161	0	0.819004437
Zfp169	 NM_026450	-3.352433674	5.467111372	15.5670432	7.96E-05	0.008486192	20	299	8	18	4.912219362	22.29972119	0.533301209	2.387752067
Ikbke	 NM_019777	-3.469210683	5.245835008	15.51809569	8.17E-05	0.008578216	38	203	10	11	12.19757898	19.78639014	0.871214042	1.9070044
Pigr	 NM_011082	-2.635470464	7.222058506	15.51592067	8.18E-05	0.008578216	247	455	116	27	65.97752548	36.90548817	8.409920363	3.895218297
Exoc2	 NM_025588	-8.14123283	3.428562662	15.50946202	8.21E-05	0.008578216	24	31	0	0	5.805896541	2.277195058	0	0
Olfr31	 NM_147027	-8.099629936	3.386392157	15.44896616	8.48E-05	0.00875532	23	31	0	0	24.78714129	10.14473689	0	0
Dact1	 NM_021532	-2.599066157	6.928587523	15.44484076	8.49E-05	0.00875532	127	574	27	87	35.77320386	49.09604369	2.064204426	13.23556047
Pitpnm1	 NM_008851	2.824767688	6.175288059	15.43437152	8.54E-05	0.00875532	10	49	139	280	2.278651402	3.390427468	8.596615736	34.45917605
Idh2	 NM_173011	-8.03404198	3.323206148	15.32640136	9.04E-05	0.009211512	20	35	0	0	12.08850691	6.423787996	0	0
Phf17	 NM_001130184	-8.173867814	3.458513182	15.29641773	9.19E-05	0.009300023	27	25	0	0	322.784219	90.75467925	0	0
Clca4	 NM_139148	-3.892123879	5.378604972	15.27089131	9.31E-05	0.009367638	49	210	0	17	15.23842956	19.83096802	0	2.855367557
Rcsd1	 NM_178593	-2.330763998	8.314231103	15.2512065	9.41E-05	0.009406985	484	1005	276	87	186.3721783	117.5120139	28.84560325	18.09355645
Ccny	 NM_026484	-2.732481421	5.927602087	15.21538193	9.59E-05	0.009527948	87	230	30	24	22.26713806	17.87530551	2.08401686	3.317610207
Gm1045	 NM_001177577	-7.994461862	3.285989535	15.20173476	9.66E-05	0.009538175	18	38	0	0	24.38247065	15.63037111	0	0
Dnajb4	 NM_027287	2.719289317	6.190177538	15.17354358	9.81E-05	0.00957888	14	45	291	139	20.35896064	19.87103868	114.8564477	109.1720172
Shroom3	 NM_001077595	-2.659739479	6.309022533	15.17066514	9.82E-05	0.00957888	75	398	23	49	11.28652861	18.18706769	0.939424286	3.982576904
Eid1	 NM_025613	2.113661761	9.016111638	15.10500825	0.000101693	0.009858108	121	521	1598	1243	48.91994849	63.96152825	175.3526042	271.4192943
Arl4c	 NM_177305	2.138744557	8.201631042	15.08803436	0.000102612	0.009887585	102	198	940	680	26.44200864	15.58618939	66.13889715	95.20771702
Ndrg1	 NM_008681	7.948106299	3.290054207	15.07017263	0.000103587	0.00991327	0	0	36	29	0	0	3.476053589	5.572064098
Larp6	 NM_026235	8.186413925	3.523175382	15.06066575	0.00010411	0.00991327	0	0	6	68	0	0	0.725432905	16.36021688
Vmn2r55	 NM_001104645	-2.737515865	8.282139581	14.89254974	0.000113812	0.010768004	392	1308	27	238	171.7928324	174.0632968	3.211571251	56.33326172
Oxct2a	 NM_022033	-2.844699809	5.756992527	14.87968054	0.000114591	0.010768004	55	268	15	29	31.32798515	46.35376947	2.318973886	8.921476589
NA	 NM_199062_dup1	-2.231289037	8.296655107	14.87140939	0.000115094	0.010768004	409	1159	107	259	103.3941855	88.96859503	7.341611694	35.36238435
Bcl7a	 NM_029850	-3.569604466	5.124738754	14.85058031	0.000116372	0.010824638	26	212	8	10	7.017935239	17.37610199	0.586085288	1.457823598
Abpa	 NM_009596	-7.840411533	3.134303128	14.79339312	0.000119955	0.011093772	14	40	0	0	35.19262879	30.53262559	0	0
Atp7b	 NM_007511	-5.973374239	3.5910812	14.77692268	0.000121007	0.011127144	3	95	0	1	0.654719282	6.295612222	0	0.117869881
Cspg4	 NM_139001	5.226031775	3.96090427	14.72069004	0.000124671	0.011392909	1	1	44	56	0.127717703	0.038782124	1.525241457	3.862852232
Olfr478	 NM_146734	-5.314112821	3.787121087	14.71099414	0.000125314	0.011392909	8	96	0	2	8.703724973	31.71515902	0	1.175206367
Foxo3	 NM_019740	-2.78281475	6.281434811	14.69115757	0.000126639	0.011434476	108	304	54	14	38.43467336	32.85137188	5.215885188	2.690893083
Cyct	 NM_009989	-7.980012046	3.265313899	14.68294746	0.000127192	0.011434476	21	29	0	0	33.11453645	13.8860227	0	0
NA	 NM_001276397	-5.344576969	4.328631103	14.61948879	0.000131547	0.011760311	48	44	0	3	30.53844096	8.500388769	0	1.030850882
Myc	 NM_001177354	2.791162019	5.818664346	14.57573815	0.000134637	0.01197004	13	27	125	201	17.38056913	10.9613714	45.35920962	145.1395145
Zfp42	 NM_009556	-7.76721938	3.093883666	14.45453532	0.000143584	0.012695323	1	71	0	0	0.570864804	12.30756405	0	0
Cdv3	 NM_175833	-2.152209859	9.339531348	14.39077451	0.000148528	0.013060742	939	2065	255	535	290.8742797	194.2407169	21.43950397	89.5081288
Hist1h4k	 NM_178211	2.658276038	6.396665303	14.36054195	0.000150932	0.013200008	18	51	393	105	59.3150488	51.03205425	351.4954937	186.8747624
Junb	 NM_008416	2.287072753	7.533358506	14.32710763	0.000153637	0.013363887	60	112	654	387	33.52589715	19.00324066	99.18402546	116.790923
Fam149a	 NM_153535	7.909161133	3.249070846	14.28245006	0.000157325	0.013611139	0	0	18	44	0	0	0.916754414	4.45930651
Hivep1	 NM_007772	-3.291625732	5.068537276	14.27044354	0.000158332	0.013621568	46	144	12	9	5.403160696	5.136094815	0.382565782	0.570954538
Cxcr3	 NM_009910	-5.024700088	4.348917627	14.26087778	0.000159138	0.013621568	46	51	4	0	29.41160794	9.90174187	0.694153875	0
Nlrp12	 NM_001033431	-3.081013679	6.459979695	14.23164134	0.00016163	0.013714374	159	258	6	55	37.76213317	18.60628157	0.386763489	7.054903086
Zfp534	 NM_001127188	-3.043668152	6.227739804	14.22818327	0.000161927	0.013714374	86	354	5	48	30.65844871	38.3208801	0.483789628	9.241914147
Magi1	 NM_010367	-2.25179857	6.862824134	14.19356302	0.000164934	0.013895886	134	481	51	84	18.15378662	19.78736625	1.875285642	6.146256516
Cps1	 NM_001080809	-7.6764265	2.978590501	14.16675448	0.000167301	0.01402188	9	45	0	0	1.9670807	2.986569802	0	0
Mkks	 NM_001141946	5.457193293	3.928314083	14.14653579	0.000169108	0.014099944	0	2	15	82	0	4.87806401	32.70115518	355.7294585
Rptn	 NM_009100	-4.611128775	4.258234513	14.09666115	0.000173652	0.014334043	31	79	5	0	7.687398188	5.948743761	0.336529013	0
Cdk2	 NM_183417	-7.676339493	2.978595693	14.09616693	0.000173697	0.014334043	9	45	0	0	64.25796953	97.56128019	0	0
Tnik	 NM_001163008	-7.662477553	2.967434955	14.07152729	0.000175988	0.014442722	8	47	0	0	1.174331825	2.094976662	0	0
Atp13a4	 NM_001164613	-7.869736258	3.146647297	14.05522839	0.00017752	0.014442722	22	20	0	0	7.834709136	2.162771712	0	0
Tet2	 NM_001040400	-3.433849587	4.809684698	14.05324567	0.000177707	0.014442722	31	142	10	6	3.471512132	4.828651097	0.30394277	0.362891847
Ace	 NM_009598	-5.898298507	3.509382813	14.0309659	0.000179825	0.014541407	7	79	0	1	2.300061549	7.88222807	0	0.177464049
Wdr64	 NM_029453	-7.690553966	2.980943234	14.01429127	0.000181426	0.014597572	13	35	0	0	3.502530834	2.8634338	0	0
Kalrn	 NM_001164268	-7.669001715	2.977419617	13.93709794	0.000189031	0.015088983	7	50	0	0	4.859481828	10.54004377	0	0
Nin	 NM_008697	-2.251343819	7.181038647	13.9333357	0.000189409	0.015088983	254	360	82	88	38.93029043	16.75471001	3.411164031	7.284597605
Hoxa4	 NM_008265	6.148083416	3.797731443	13.9122263	0.000191548	0.015112874	0	1	10	79	0	0.204316817	1.826242523	28.70910711
Dmc1	 NM_010059	-2.175004051	6.986270691	13.91184263	0.000191588	0.015112874	183	414	74	81	85.83363813	58.96404379	9.420478768	20.51919967
Plxnd1	 NM_026376	4.408195597	4.23099692	13.87072171	0.000195825	0.015371822	1	4	39	79	0.148852977	0.180799824	1.57563985	6.351167752
Dbndd1	 NM_001170976	7.864627774	3.204221069	13.83117561	0.00019999	0.015622536	0	0	16	44	0	0	4.61239434	25.24022765
Accn4	 NM_183022	8.11227489	3.447853432	13.81264706	0.000201972	0.015698975	0	0	2	68	0	0	0.210603666	14.24882286
Triml1	 NM_177742	-7.753440042	3.030249179	13.80227566	0.00020309	0.015698975	19	22	0	0	10.55914743	3.71260223	0	0
Fasn	 NM_007988	2.212386185	8.073498402	13.79092102	0.000204321	0.015698975	106	129	995	510	10.96614171	4.052454866	27.93868065	28.49621194
Olfr165	 NM_146466	-7.739687768	3.018490048	13.7858723	0.000204871	0.015698975	18	24	0	0	19.64574865	7.954040678	0	0
Zfp703	 NM_001110508	3.712861517	4.647172687	13.76790773	0.00020684	0.015747138	1	11	79	77	0.311082455	1.039079293	6.670178138	12.93704861
Dnahc5	 NM_133365	-7.705410457	2.984775959	13.76231118	0.000207457	0.015747138	17	25	0	0	1.11924742	0.49980164	0	0
Bex4	 NM_212457	-2.612261507	6.18348358	13.73946689	0.000209995	0.015864981	94	294	21	47	123.5856601	117.372957	7.493666252	33.37390715
NA	 NM_001276443	-7.719502975	2.996992166	13.71233	0.000213051	0.01602065	18	23	0	0	8.028761486	3.115188817	0	0
Mkln1	 NM_013791	3.840188673	4.657673489	13.62853225	0.000222774	0.016673854	0	12	58	99	0	0.944141421	4.078853765	13.85413705
Ppp1r42	 NM_027033	-7.612312006	2.932178864	13.6180486	0.000224021	0.016689595	3	58	0	0	11.90881289	69.9126394	0	0
Lce3f	 NM_001018079	-7.583685445	2.879406522	13.60898421	0.000225106	0.016693089	10	38	0	0	16.8269642	19.41645118	0	0
Gm13178	 NM_001085536	-7.605189096	2.921805799	13.57137595	0.000229661	0.016937703	4	55	0	0	3.351678932	13.99412006	0	0
Prdm11	 NM_001177536	-4.211928982	4.420760461	13.56445466	0.000230509	0.016937703	19	127	0	7	10.44621537	21.2026226	0	2.078606983
Gli2	 NM_001081125	-7.663852784	2.940763319	13.5432772	0.000233125	0.017052032	17	23	0	0	2.605570619	1.070439807	0	0
Msmb	 NM_020597	-7.827821894	3.100717106	13.52773631	0.000235063	0.01711602	23	15	0	0	45.38758692	8.988371304	0	0
Epb4.9	 NM_001252664	-7.666323145	2.992329993	13.47724557	0.000241474	0.017467201	1	66	0	0	4.489639793	89.97791431	0	0
Gdf1	 NM_008107	-4.079824996	4.23828863	13.47271891	0.000242057	0.017467201	23	95	5	2	16.86657117	21.15451439	0.995184941	0.79213268
Irx5	 NM_018826	2.669316911	6.026182897	13.41151754	0.000250084	0.017965857	6	58	226	155	2.567109894	7.535319852	26.24438943	35.81738506
Mipol1	 NM_001164370	7.847383063	3.186087482	13.38032441	0.000254278	0.018185944	0	0	12	47	0	0	2.303024959	17.94937785
Krt33b	 NM_013570	-7.53869027	2.832663185	13.36639365	0.000256173	0.018209128	10	36	0	0	6.503020319	7.108829524	0	0
Sh3gl3	 NM_017400	-7.576185174	2.857603122	13.36133765	0.000256865	0.018209128	14	27	0	0	9.144717392	5.355333296	0	0
Klf17	 NM_029416	-7.628088409	2.906357233	13.3330458	0.00026077	0.018404845	16	24	0	0	4.575810904	2.084202036	0	0
Dppa2	 NM_028615	-3.418618283	5.284185468	13.32436314	0.00026198	0.01840952	71	122	20	3	37.60796156	19.62283554	2.875320531	0.858245763
Gata2	 NM_008090	3.268028112	5.28552016	13.30805797	0.000264268	0.018489564	3	22	93	142	0.951089281	2.11788903	8.002354842	24.31405217
Cldn3	 NM_009902	-5.829280486	3.430663927	13.2945417	0.00026618	0.018542714	12	61	0	1	9.768432423	15.07835463	0	0.439655589
Tcl1	 NM_009337	-7.523893862	2.832132522	13.2589516	0.000271281	0.018816634	6	46	0	0	4.428402782	10.30941884	0	0
2210010C17Rik	 NM_027308	-7.484045236	2.771525622	13.16011827	0.000285971	0.019750398	11	31	0	0	5.9680225	5.107165697	0	0
Enah	 NM_010135	-4.568479483	3.980911505	13.13828203	0.000289323	0.019896522	4	121	1	3	0.961765681	8.834361013	0.065259555	0.38958256
Gm13124	 NM_001085542	-7.530648499	2.809485177	13.12706556	0.00029106	0.019930818	14	25	0	0	11.78852185	6.39222147	0	0
Ube2q2	 NM_180600	-2.408858503	6.306376288	13.1101823	0.000293695	0.01998647	90	341	34	50	31.46258964	36.19818733	3.226009914	9.440411567
BC006779	 NM_183162	3.196567962	5.279511171	13.10355997	0.000294735	0.01998647	4	21	111	123	0.406816703	0.648542688	3.064055217	6.756361265
Tmem57	 NM_025382	-3.940823102	4.619280108	13.09807706	0.000295599	0.01998647	52	64	4	6	13.98081345	5.225039274	0.291893156	0.871263088
Ier3	 NM_133662	2.318760849	7.939798039	13.07421813	0.000299388	0.020119088	38	254	1108	299	35.8429775	72.75028306	283.6580203	152.3213005
Fam46a	 NM_001160379	3.363531131	5.138990814	13.07001347	0.000300061	0.020119088	7	9	73	138	1.32053075	0.515553187	3.737732037	14.06042773
Bpgm	 NM_007563	2.389108472	6.382601145	13.01891619	0.00030836	0.020589763	17	69	161	303	8.451725199	10.4166009	21.72486802	81.35945722
Grk4	 NM_001080743	-2.233048795	11.1770489	13.00454684	0.000310736	0.020662629	3256	7816	737	1947	1503.855876	1096.192584	92.38982256	485.6872917
Snap91	 NM_013669	-7.469756591	2.784223408	12.97431029	0.000315794	0.020880915	4	49	0	0	0.989059656	3.67907858	0	0
Clec14a	 NM_025809	-7.469737768	2.784205838	12.96845701	0.000316783	0.020880915	4	49	0	0	0.906038786	3.37025969	0	0
Kcng4	 NM_025734	-3.803702623	4.346406425	12.96180205	0.000317911	0.020880915	28	92	4	5	7.56373367	7.546516261	0.293273629	0.729486348
Psg17	 NM_007677	-7.477076724	2.784238735	12.94283389	0.000321148	0.02091349	6	44	0	0	2.960060017	6.591472289	0	0
Hoxa11	 NM_010450	2.77506741	6.767214088	12.93652346	0.000322233	0.02091349	8	97	582	77	3.665338725	13.49510756	72.37389354	19.05389735
Gm13051	 NM_001037926	-3.044685046	5.580622366	12.93198317	0.000323015	0.02091349	61	210	5	29	22.13758498	23.14196269	0.492498866	5.684174106
2210404J11Rik	 NM_001034891	-2.176308798	7.214862539	12.9251281	0.0003242	0.02091349	222	463	123	61	144.4584226	91.48531186	21.72350157	21.43821868
NA	 NM_001272024	-2.4711023	6.149499405	12.91698045	0.000325615	0.02091349	111	228	46	28	27.56573765	17.19340822	3.100553973	3.755550781
Etv5	 NM_023794	-3.173919495	5.051971252	12.91359199	0.000326205	0.02091349	44	144	7	15	11.83610951	11.7624903	0.511080325	2.179297521
Slc44a3	 NM_145394	-7.530966664	2.798960946	12.89604523	0.000329277	0.021026698	17	17	0	0	6.827409263	2.073177204	0	0
Ppp4r2	 NM_182939	2.182464099	8.128027827	12.88611392	0.000331029	0.021055018	36	343	591	937	10.16550136	29.41039855	45.2948272	142.9008659
Galntl4	 NM_173739	5.869881787	3.527215383	12.87586887	0.000332846	0.021086391	0	1	57	20	0	0.121241203	6.177025973	4.312893269
A430105I19Rik	 NM_001001982	2.303731066	6.514110316	12.8685913	0.000334143	0.021086391	21	76	171	332	4.578175946	5.031149988	10.11822003	39.09131102
Lgr4	 NM_172671	-2.708349142	5.671400984	12.80783651	0.00034517	0.021697201	60	226	14	31	12.19123533	13.94393633	0.772074705	3.401943727
Zfp273	 NM_198322	-2.663597462	6.365848573	12.7694256	0.000352331	0.022061131	114	316	12	62	50.4982923	42.50494034	1.442739462	14.83311957
2410076I21Rik	 NM_028598	-7.376021619	2.652826552	12.73984709	0.000357947	0.022325901	12	24	0	0	13.97228783	8.48551112	0	0
Chrna9	 NM_001081104	-7.476785898	2.795029499	12.72290859	0.000361204	0.022442038	3	52	0	0	1.539881447	8.1049411	0	0
Rnpepl1	 NM_181405	-3.433868464	4.758064776	12.71516521	0.000362702	0.022448479	23	155	3	12	7.781155902	15.92313096	0.275468764	2.192635768
Hoxa7	 NM_010455	2.170720862	6.889589431	12.66159772	0.000373243	0.023012369	22	126	361	293	11.59344197	20.1623312	51.63352054	83.39236671
Coch	 NM_007728	7.694845828	3.034116594	12.64675425	0.000376218	0.023107269	0	0	10	43	0	0	1.040066558	8.899461558
Kctd8	 NM_175519	-7.638738949	2.90408605	12.63399633	0.000378795	0.02317704	21	11	0	0	7.47340871	1.188700956	0	0
Bai3	 NM_175642	-7.514199012	2.839461516	12.61164752	0.00038335	0.023366954	1	59	0	0	0.186187525	3.335669993	0	0
Vmn1r218	 NM_134222	-7.342544265	2.627027881	12.58374387	0.000389116	0.023569024	10	28	0	0	11.46184518	9.745251622	0	0
1700008P20Rik	 NM_001163810	-3.62019245	4.557477432	12.58144758	0.000389595	0.023569024	25	124	10	2	29.01036999	43.69335889	3.149546925	1.25346503
F2	 NM_010168	7.754764128	3.092749076	12.54388462	0.000397505	0.02389546	0	0	7	48	0	0	0.982569921	13.4072839
Apoc1	 NM_001110009	-7.342546329	2.627158543	12.54174407	0.000397961	0.02389546	10	28	0	0	81.59742163	69.37691036	0	0
Cxcl1	 NM_008176	7.80852833	3.145702522	12.52404758	0.000401748	0.024033171	0	0	6	51	0	0	1.764277287	29.84144934
Tmem150b	 NM_001142792	-7.367046653	2.639263786	12.50386042	0.000406112	0.024204274	13	21	0	0	13.03966601	6.396212711	0	0
Tnrc18	 NM_001122730	-3.947135324	4.343691813	12.49288515	0.000408505	0.024257046	24	103	1	7	10.14182503	13.21668638	0.114693735	1.597614081
Man1a	 NM_008548	7.568484368	2.91112253	12.47970413	0.000411397	0.024338993	0	0	29	21	0	0	2.080855199	2.998453375
Dnase1l2	 NM_025718	7.599087194	2.939733872	12.41239823	0.000426493	0.025139641	0	0	15	35	0	0	3.386527398	15.72409004
Sox21	 NM_177753	-2.401738411	6.643310539	12.39475283	0.000430542	0.025285699	138	363	21	84	37.36676237	29.84650594	1.543336057	12.28441946
Klk1b22	 NM_010114	-7.348428361	2.609511501	12.3854646	0.000432689	0.025319385	15	15	0	0	19.30151776	5.861003065	0	0
Cdv3	 NM_001134426	-1.951330291	8.792020224	12.3664489	0.000437118	0.025396771	625	1378	209	397	219.6853659	147.07905	19.93894709	75.36688831
Zic5	 NM_022987	-2.301579978	6.293500082	12.36623672	0.000437168	0.025396771	64	399	44	45	27.61232094	52.2728672	5.152410295	10.48586881
Plch1	 NM_001177732	-7.319956456	2.63158245	12.34828619	0.000441391	0.025549899	4	43	0	0	0.655275661	2.13901086	0	0
Elavl2	 NM_001177883	-5.265483026	3.67806772	12.34069998	0.000443189	0.025551895	21	54	2	0	5.227767013	4.081982861	0.135133103	0
Bmper	 NM_028472	7.560546976	2.902004127	12.32790502	0.000446237	0.025551895	0	0	19	30	0	0	1.397824227	4.391919391
Spsb2	 NM_013539	3.744331128	4.432577953	12.3272723	0.000446388	0.025551895	2	7	54	79	1.744067027	1.853581574	12.78090951	37.20739242
Ric3	 NM_001038624	-7.426321383	2.682059417	12.32127792	0.000447824	0.025551895	18	10	0	0	3.928315692	0.662696023	0	0
Pitpnm2	 NM_011256	2.403795883	6.097317415	12.3105552	0.000450404	0.025551895	15	53	227	161	2.329594062	2.499455154	9.568628046	13.50466561
Ctsm	 NM_022326	-7.387931088	2.708882563	12.30828075	0.000450953	0.025551895	2	51	0	0	1.707853011	13.22425326	0	0
Arfgap1	 NM_001177710	7.539096238	2.880472105	12.3004793	0.000452842	0.025568889	0	0	15	33	0	0	30.55290411	133.754783
Nckap1l	 NM_153505	-7.283890473	2.590000423	12.29033829	0.000455309	0.025618306	5	39	0	0	1.089810804	2.581227002	0	0
Liph	 NM_153404	-2.60648279	6.036103599	12.27755758	0.000458438	0.025704472	79	281	11	50	39.69798313	42.87737202	1.500268051	13.57001487
Nlrx1	 NM_001163743	7.480332323	2.823900489	12.2587048	0.000463093	0.025796604	0	0	27	20	0	0	2.044598685	3.013758526
Fgf4	 NM_010202	-7.246577876	2.546461155	12.25792151	0.000463287	0.025796604	6	35	0	0	2.035896064	3.606225538	0	0
Pglyrp2	 NM_021319	7.524625129	2.86805508	12.2364348	0.000468653	0.026005389	0	0	35	14	0	0	3.607959001	2.871810165
Smn1	 NM_001252629	-2.341484297	8.55566442	12.18708145	0.000481216	0.026610756	557	1231	56	350	2318.489978	1555.924676	63.26636447	786.841105
Morf4l2	 NM_001168227	-2.171236745	7.389446274	12.17290125	0.000484888	0.026721993	258	500	150	59	146.3082726	86.0993096	23.08741237	18.07049944
Pram1	 NM_001002842	4.074984361	4.131490674	12.15242982	0.00049024	0.026794682	1	5	78	34	0.451329022	0.685241652	9.55482392	8.287835946
Olfr90	 NM_146477	-7.14907836	2.438859667	12.14606822	0.000491915	0.026794682	7	29	0	0	6.880394443	8.655532315	0	0
1700023F06Rik	 NM_001254724	-7.302399276	2.618162037	12.13876993	0.000493843	0.026794682	3	45	0	0	2.578915165	11.74650865	0	0
Papd7	 NM_198600	-7.199665403	2.456980345	12.13828856	0.000493971	0.026794682	13	15	0	0	6.210807464	2.176088034	0	0
Spag4	 NM_139151	3.146894428	4.852394291	12.13155583	0.000495757	0.026794682	3	16	93	81	2.053517002	3.325657487	17.27805376	29.94546317
Rab11fip2	 NM_001164367	2.965225717	5.515064139	12.12915865	0.000496395	0.026794682	5	30	58	208	0.958537677	1.746388756	3.017880242	21.53631955
NA	 NM_001276278	-7.207637632	2.500689182	12.12124596	0.000498506	0.026794682	7	31	0	0	12.13641246	16.32053793	0	0
Zfp939	 NM_001243021	-3.845413122	4.20708349	12.11742626	0.000499528	0.026794682	25	85	5	3	12.98140799	13.40235768	0.704671357	0.841340922
Klf8	 NM_173780	-7.207610446	2.500701019	12.10304167	0.000503396	0.026912474	7	31	0	0	1.614739194	2.171433474	0	0
Ly6a	 NM_010738	-4.709605904	4.343088179	12.05105796	0.00051763	0.027518805	50	38	5	0	52.94168447	12.21776691	1.436919967	0
Akr1cl	 NM_027582	-7.143910057	2.415029174	12.04893632	0.000518219	0.027518805	10	21	0	0	7.598872967	4.84561569	0	0
EU599041	 NM_001177525	-2.690256335	5.988996694	12.04301539	0.000519868	0.027518805	55	334	10	46	39.59874873	73.02065565	1.954130655	17.8873322
Gdf1	 NM_001163282	-4.36836977	4.027349262	12.03564968	0.000521926	0.027537179	22	78	5	0	25.30067704	27.23858561	1.56068153	0
Dpp6	 NM_010075	-7.162682404	2.4293246	12.01839169	0.000526781	0.027667502	11	19	0	0	2.324168236	1.219014763	0	0
Tcfl5	 NM_178254	-7.119417697	2.374837405	12.01466711	0.000527835	0.027667502	12	15	0	0	5.590181309	2.121858382	0	0
Ap3b2	 NM_021492	-4.153423048	4.463503016	11.98261449	0.000536992	0.028056083	44	66	8	0	11.8858672	5.413805144	0.586547257	0
Ebag9	 NM_019480	1.89188879	9.697862222	11.96809864	0.000541191	0.028183985	236	902	2204	2195	155.2387031	180.1669092	393.4906501	779.814839
Gpr176	 NM_201367	4.609786997	3.828350358	11.95952988	0.000543686	0.028201719	1	2	37	53	0.26288098	0.159650267	2.639950072	7.524956646
Omp	 NM_011010	-7.188842536	2.439698839	11.95490539	0.000545037	0.028201719	14	12	0	0	6.890275335	1.793371546	0	0
4933407C03Rik	 NM_028941	-4.863855307	3.840941382	11.9076026	0.000559053	0.028694613	1	118	3	0	0.236296831	8.466821283	0.192403947	0
1700008O03Rik	 NM_027049	-7.048474545	2.311155142	11.90236506	0.000560627	0.028694613	10	18	0	0	11.28570266	6.168528802	0	0
Fut8	 NM_001252616	-2.865557239	13.34805525	11.89902969	0.000561632	0.028694613	13309	44133	487	7687	46384.23411	46705.59435	460.6687479	14469.40969
Tmem176a	 NM_025326	7.554885356	2.894367735	11.89881906	0.000561695	0.028694613	0	0	8	40	0	0	2.09811923	20.87537625
Porcn	 NM_016913	7.408663943	2.751331599	11.87407473	0.000569207	0.028900317	0	0	16	28	0	0	2.396563457	8.345668403
Smad5	 NM_008541	7.584901878	2.923882173	11.87372609	0.000569314	0.028900317	0	0	8	41	0	0	18.29835132	186.6121749
Gyg	 NM_013755	7.408664933	2.751309608	11.86583236	0.000571732	0.028931803	0	0	16	28	0	0	2.604899487	9.071166998
Gm7102	 NM_001177513	-1.961097686	7.894422252	11.85553854	0.000574901	0.028941099	339	735	153	174	214.6152874	141.2956472	26.28979569	59.49482232
Slco4a1	 NM_148933	-7.171036563	2.47382145	11.85137244	0.000576189	0.028941099	5	35	0	0	1.665253503	3.539638284	0	0
Tmem109	 NM_134142	7.411120397	2.753556114	11.84774779	0.000577311	0.028941099	0	0	15	29	0	0	2.171031049	8.352315997
Rnf125	 NM_026301	-7.060998865	2.294758594	11.84130633	0.000579312	0.028951193	14	8	0	0	10.78994391	1.872240459	0	0
Gad1	 NM_008077	-7.118380242	2.407170936	11.83492256	0.000581301	0.028960676	7	28	0	0	2.227450507	2.705506254	0	0
Zfp128	 NM_153802	-3.622836966	4.662642864	11.82893302	0.000583174	0.02896431	21	149	13	0	5.632840533	12.13598184	0.946425293	0
Ank3	 NM_170687	-7.099611711	2.39356746	11.81898986	0.000586297	0.028995619	6	30	0	0	9.34661375	14.19073166	0	0
Ncoa1	 NM_010881	-3.518767469	4.852323891	11.80608595	0.000590374	0.028995619	40	126	16	0	5.611284009	5.367268137	0.609196032	0
Mlana	 NM_029993	-7.00638816	2.240322883	11.79779434	0.000593009	0.028995619	13	9	0	0	28.99274981	6.094934641	0	0
Ffar2	 NM_001168511	-7.208445119	2.456636722	11.79562181	0.000593702	0.028995619	15	10	0	0	99.49621089	20.14168365	0	0
Zic3	 NM_009575	-3.776283574	4.63112865	11.78725648	0.000596376	0.028995619	44	85	1	10	11.21130373	6.576621614	0.069157338	1.376171024
Ctnnb1	 NM_007614	-6.430199396	1.604495789	11.78639584	0.000596651	0.028995619	9	6	0	0	38.7160988	7.837558911	0	0
Aard	 NM_175503	-7.15265257	2.460341198	11.78476693	0.000597174	0.028995619	4	37	0	0	3.050823479	8.569180693	0	0
Fam82a2	 NM_001033136	2.80070866	5.572132511	11.78151022	0.000598219	0.028995619	15	13	131	145	6.84809622	1.802197716	16.23247395	35.7532532
Ptpn14	 NM_008976	-2.486943601	6.551252841	11.76075737	0.000604926	0.029232644	74	499	13	80	7.081295227	14.49980009	0.337644094	4.134661269
Tex11	 NM_031384	-6.053058323	3.602597931	11.75357047	0.000607266	0.029257874	31	23	1	0	9.806754734	2.209387761	0.085861495	0
Renbp	 NM_023132	-7.01525212	2.275316828	11.73832869	0.00061226	0.029291032	10	17	0	0	135.2799359	69.8333374	0	0
Tshz2	 NM_080455	-7.055182796	2.30458698	11.73300071	0.000614015	0.029291032	12	13	0	0	2.412972844	0.793770635	0	0
Chd3	 NM_146019	2.34422705	6.131089993	11.7240347	0.00061698	0.029291032	16	56	209	184	2.259310562	2.401178603	8.010083811	14.03274846
Ubr3	 NM_177783	2.436501141	5.822523901	11.72159355	0.00061779	0.029291032	10	48	201	122	1.273696125	1.856468364	6.948590358	8.392563308
Qdpr	 NM_024236	-7.087256609	2.374488827	11.71910254	0.000618618	0.029291032	7	27	0	0	5.162763693	6.046839748	0	0
Lax1	 NM_001159649	-7.042503548	2.319958544	11.71381653	0.000620378	0.029291032	8	23	0	0	3.469008899	3.028473312	0	0
Olfr1394	 NM_146276	-6.287505846	1.45106811	11.71286113	0.000620696	0.029291032	8	6	0	0	8.759339829	1.994863237	0	0
H1fx	 NM_198622	7.371423754	2.716082239	11.70434845	0.000623542	0.029339297	0	0	31	13	0	0	8.145523149	6.797274114
Pcdhb22	 NM_053147	-7.111154062	2.41189183	11.68328323	0.000630641	0.029470139	5	33	0	0	1.676112671	3.359136351	0	0
2300003K06Rik	 NM_001195383	-7.015376768	2.275762282	11.68270169	0.000630839	0.029470139	10	17	0	0	11.18745933	5.775118218	0	0
1700029P11Rik	 NM_025503	-3.12913093	6.497235147	11.65052448	0.000641844	0.029470139	78	502	0	60	78.31440037	153.0492583	0	32.53623096
Taz	 NM_001242616	-6.929786697	2.171451512	11.64790961	0.000642747	0.029470139	11	12	0	0	179.5143276	59.46592316	0	0
Rpf2	 NM_023323	2.405896789	5.855626478	11.64759267	0.000642857	0.029470139	15	39	211	118	10.42021128	8.226789032	39.78345942	44.27272364
Miip	 NM_001025365	2.858261549	5.718644794	11.64471309	0.000643853	0.029470139	0	52	185	129	0	8.954328198	28.47447526	39.51007506
Rbm44	 NM_001033408	-7.265822828	2.505299618	11.64109232	0.000645107	0.029470139	18	4	0	0	4.805581725	0.324275354	0	0
Nyx	 NM_173415	-3.75067241	4.76978215	11.63398799	0.000647576	0.029470139	47	97	13	0	13.34493043	8.36316525	1.001835998	0
Krt71	 NM_019956	-6.220357905	1.367316111	11.62308597	0.000651382	0.029470139	8	5	0	0	3.783357912	0.718022301	0	0
Med7	 NM_001104556	5.541462114	3.563309384	11.62117509	0.000652052	0.029470139	1	0	33	43	4.450768452	0	39.86426537	103.3647418
Matn1	 NM_010769	-6.220395376	1.367386142	11.62112807	0.000652068	0.029470139	8	5	0	0	4.108401648	0.779710531	0	0
Mylpf	 NM_016754	-6.220434976	1.367460169	11.61905824	0.000652794	0.029470139	8	5	0	0	10.89406636	2.067523819	0	0
Sprn	 NM_183147	-6.220599665	1.367768197	11.61044302	0.000655825	0.029470139	8	5	0	0	2.60615339	0.494607251	0	0
Mme	 NM_008604	-7.074769935	2.355033016	11.60901392	0.000656329	0.029470139	8	24	0	0	1.939863231	1.767147717	0	0
A630095E13Rik	 NM_001033325	-6.791958923	2.023880552	11.60779867	0.000656758	0.029470139	10	11	0	0	16.60949132	5.547911248	0	0
Map3k8	 NM_007746	-5.62430251	3.229511068	11.60287582	0.000658499	0.029470139	10	54	0	1	4.101027174	6.724606788	0	0.221493821
Mrpl52	 NM_026851	7.308954229	2.654219354	11.58310754	0.000665536	0.029470139	0	0	28	14	0	0	18.96455343	18.86890805
Elf3	 NM_007921	-6.039879647	1.205082401	11.5797844	0.000666727	0.029470139	6	7	0	0	27.78723007	9.844021064	0	0
Tspan5	 NM_019571	-3.5332673	4.400540396	11.57847537	0.000667196	0.029470139	11	140	4	7	3.565385447	13.77914676	0.351891371	1.225408278
Cav2	 NM_016900	7.30895294	2.654185745	11.57295368	0.00066918	0.029470139	0	0	28	14	0	0	3.159480797	3.143546347
Satb1	 NM_001163631	-6.116650148	1.298178197	11.56261523	0.000672911	0.029470139	6	8	0	0	0.995765145	0.403158801	0	0
Tex21	 NM_001159532	-6.116652359	1.298182484	11.5624143	0.000672984	0.029470139	6	8	0	0	18.92259225	7.661253905	0	0
Chd7	 NM_001081417	-3.975760723	4.127766027	11.56212481	0.000673089	0.029470139	13	109	7	0	1.415403755	3.603661393	0.206856825	0
Serpinb6c	 NM_148942	-6.541605037	1.743400374	11.55591687	0.00067534	0.029470139	9	8	0	0	6.967731636	1.880699377	0	0
Eras	 NM_181548	-6.684838389	1.912673232	11.54764385	0.000678352	0.029470139	9	11	0	0	8.591594812	3.18863237	0	0
Prr19	 NM_001081294	-6.270759167	1.457663751	11.54491174	0.000679349	0.029470139	7	8	0	0	5.566042218	1.931607713	0	0
Cdc42ep1	 NM_027219	3.044899967	4.878873356	11.54104428	0.000680764	0.029470139	3	18	107	70	1.213368425	2.210672596	11.74600109	15.29108992
Folr1	 NM_001252553	-6.989512155	2.270854886	11.53472377	0.000683082	0.029470139	7	24	0	0	5.452191354	5.676292666	0	0
Glipr2	 NM_027450	3.69918183	4.510732345	11.53153629	0.000684254	0.029470139	1	10	32	107	0.509226108	1.546290721	4.422781299	29.42818024
Pde9a	 NM_008804	-6.270901371	1.45796329	11.53140412	0.000684303	0.029470139	7	8	0	0	3.486866564	1.21006239	0	0
Gm7534	 NM_001080712	-6.960901688	2.224382235	11.52566333	0.00068642	0.029470139	9	18	0	0	3.957719253	2.403562763	0	0
Sstr2	 NM_001042606	-6.310425521	1.455937842	11.52120834	0.000688066	0.029470139	9	4	0	0	8.33616902	1.125030979	0	0
Pira1	 NM_011087	-3.731193783	4.390591694	11.51021893	0.000692146	0.029470139	32	86	9	1	9.56397686	7.804902415	0.730072302	0.161420061
S100a2	 NM_001195760	-6.029549844	1.224677068	11.50884953	0.000692656	0.029470139	5	9	0	0	16.31948433	8.919888475	0	0
Otol1	 NM_001018031	-7.05530073	2.341161994	11.50219197	0.000695142	0.029470139	7	26	0	0	3.330352886	3.756177007	0	0
Gm10229	 NM_001199334	-6.59200353	1.804184319	11.49877528	0.000696421	0.029470139	9	9	0	0	16.2335923	4.929412052	0	0
Art4	 NM_026639	-5.949947079	1.13074895	11.49668357	0.000697205	0.029470139	5	8	0	0	2.156307702	1.047637908	0	0
Zfp488	 NM_001013777	-2.047907344	11.67586191	11.49222602	0.000698879	0.029470139	3764	12854	1269	2950	899.7609758	933.0315336	82.33300843	380.8627702
Prmt3	 NM_133740	-6.029680939	1.224952101	11.49072947	0.000699442	0.029470139	5	9	0	0	2.060375777	1.126158264	0	0
Ppapdc3	 NM_145521	-6.311020538	1.457113893	11.49037024	0.000699577	0.029470139	9	4	0	0	5.072997595	0.684640563	0	0
Vmn1r233	 NM_134202	-7.003089085	2.292615444	11.48330008	0.000702243	0.029505219	6	27	0	0	6.425796953	8.780515217	0	0
Ttpa	 NM_015767	-6.053399058	1.189062997	11.46663509	0.000708569	0.029652402	7	5	0	0	2.35731824	0.511293968	0	0
5033414D02Rik	 NM_026362	7.56392825	2.901905822	11.4643728	0.000709432	0.029652402	0	0	4	44	0	0	1.324079988	28.98284741
Olfr969	 NM_146826	-6.811585312	2.058458486	11.44556447	0.000716649	0.029876449	9	14	0	0	9.885841466	4.669599736	0	0
Fut7	 NM_013524	7.301063684	2.646405587	11.4326886	0.000721632	0.030006461	0	0	31	11	0	0	4.393370028	3.102150885
Ch25h	 NM_009890	2.965777134	5.84154678	11.4119958	0.000729714	0.030264323	1	51	60	274	0.760449344	11.7766279	12.38386942	112.5355712
Timm8a2	 NM_001037744	-6.955210951	2.234548099	11.39615426	0.000735963	0.030444367	7	23	0	0	7.86545638	7.847552155	0	0
G3bp2	 NM_001080795	2.288521954	6.631232433	11.38497809	0.000740404	0.030444367	22	86	118	422	7.818460171	9.280630594	11.38191607	80.99905756
Fbxo15	 NM_015798	-6.883955732	2.157773244	11.37795073	0.000743211	0.030444367	7	21	0	0	4.537763296	4.133744028	0	0
Zfp957	 NM_001033215	-6.88395517	2.157781466	11.37577541	0.000744082	0.030444367	7	21	0	0	2.616100541	2.38317631	0	0
Dppa4	 NM_028610	-3.301431951	4.731928478	11.36941751	0.000746633	0.030444367	30	131	2	14	20.1067962	26.66081399	0.363819893	5.067790168
Gm5878	 NM_001034902	-6.955189963	2.234642421	11.36342161	0.000749047	0.030444367	7	23	0	0	1.550052248	1.546523847	0	0
Slc35f4	 NM_029238	-6.996363437	2.299436905	11.35482452	0.000752522	0.030444367	4	32	0	0	2.186342398	5.311151032	0	0
2310001H18Rik	 NM_001254725	-5.863804182	1.029278837	11.34922763	0.000754794	0.030444367	5	7	0	0	8.468925144	3.600284475	0	0
Them4	 NM_029431	-6.707528816	1.952805573	11.34635315	0.000755963	0.030444367	8	14	0	0	4.754346879	2.5264424	0	0
Fat2	 NM_001029988	7.397317839	2.737720476	11.34449685	0.000756719	0.030444367	0	0	7	36	0	0	0.13543292	1.385998773
Prrx1	 NM_011127	1.999167167	6.961669691	11.33716128	0.000759714	0.030444367	34	124	392	281	7.145612311	7.913392473	22.36049554	31.89597043
Zkscan3	 NM_001145778	-5.864002215	1.029584366	11.33602698	0.000760178	0.030444367	5	7	0	0	10.75447189	4.571909365	0	0
Mpdz	 NM_010820	-5.864006999	1.029591756	11.33570778	0.000760309	0.030444367	5	7	0	0	0.684050241	0.290801421	0	0
Olfr1443	 NM_146698	-6.982971119	2.278731958	11.33453026	0.000760791	0.030444367	5	29	0	0	1.185298031	2.087545954	0	0
Lnx1	 NM_001159577	-6.399444468	1.548474287	11.33052485	0.000762433	0.030444367	10	3	0	0	17.45547559	1.59013292	0	0
Pcdhga11	 NM_033594	-5.864255492	1.029976187	11.31910618	0.000767136	0.03055633	5	7	0	0	1.980977866	0.842147467	0	0
BC016579	 NM_145389	-5.864371324	1.030155778	11.3113536	0.000770346	0.030608412	5	7	0	0	2.34518137	0.996976586	0	0
Psapl1	 NM_175249	-6.776673297	1.972449919	11.29769915	0.000776032	0.030758392	13	3	0	0	5.247608034	0.36772214	0	0
Gm13154	 NM_001014397	-3.108615874	5.96293211	11.29309779	0.000777958	0.030758955	61	326	0	42	22.1845696	36.00138928	0	8.249724213
Tmem65	 NM_175212	2.33720084	5.828052503	11.28445391	0.000781588	0.030826758	14	43	158	159	3.949995932	3.683982479	12.09930776	24.22895618
Gabrr1	 NM_008075	-6.642007856	1.892021476	11.2577123	0.000792929	0.030931099	7	15	0	0	3.197197951	2.080382696	0	0
Il11ra1	 NM_010549	-6.24728873	1.377442268	11.2491793	0.000796582	0.030931099	9	3	0	0	81.16796151	8.215686753	0	0
Edn1	 NM_010104	3.945554436	4.188394789	11.2470053	0.000797516	0.030931099	1	6	24	88	0.438620952	0.799136766	2.857165777	20.84687745
Treh	 NM_021481	7.240873712	2.586267427	11.2456194	0.000798112	0.030931099	0	0	26	14	0	0	3.553034425	3.80704707
NA	 NM_001271446	-6.596493794	1.840893162	11.24315699	0.000799171	0.030931099	7	14	0	0	27.46905568	16.68223417	0	0
Oas1d	 NM_133893	-5.861801367	1.062724796	11.23830844	0.000801261	0.030931099	4	9	0	0	2.371689764	1.620394965	0	0
Fam113b	 NM_172293	-2.721444898	5.885831293	11.23583189	0.000802331	0.030931099	76	245	5	46	35.51713225	34.76729258	0.634204222	11.61050472
3830403N18Rik	 NM_027510	5.657874804	3.311401329	11.22906406	0.000805262	0.030931099	0	1	47	19	0	0.306074605	12.85817971	10.34354427
Gas2	 NM_008087	-6.314534777	1.535058185	11.2290209	0.000805281	0.030931099	6	11	0	0	2.886647204	1.606999093	0	0
Rab23	 NM_001159729	-2.485238185	5.605146464	11.22820869	0.000805634	0.030931099	46	238	30	20	11.23636626	17.65328368	1.98895123	2.638560268
Sox5	 NM_001113559	-7.083272767	2.400636064	11.2260351	0.000806578	0.030931099	2	40	0	0	16.58270181	100.7084183	0	0
Lima1	 NM_023063	5.151903378	3.613388379	11.22437545	0.000807299	0.030931099	0	2	17	61	0	0.962083503	7.309472386	52.19165718
Ppif	 NM_134084	2.928041595	4.954104104	11.21593267	0.00081098	0.030942857	5	17	121	64	3.322971921	3.430726336	21.82613624	22.97235975
Klhl2	 NM_178633	-6.44775031	1.670670395	11.21485383	0.000811452	0.030942857	7	11	0	0	2.378351813	1.134883365	0	0
Phax	 NM_001162989	2.075052558	6.979506348	11.2093052	0.000813882	0.030962144	37	110	212	462	21.33523161	19.2605556	33.17923152	143.8820381
Bex6	 NM_001033539	-6.171522855	1.39233462	11.19993368	0.000818003	0.031005914	5	11	0	0	5.229539738	3.493547368	0	0
Tmem81	 NM_029025	-6.642127256	1.892544974	11.19384698	0.00082069	0.031005914	7	15	0	0	4.131396434	2.688255711	0	0
Cdcp2	 NM_172873	-5.862022259	1.063248669	11.18826141	0.000823164	0.031005914	4	9	0	0	1.575070873	1.076125955	0	0
Ahsg	 NM_013465	-6.808495413	2.076627628	11.16758075	0.000832391	0.031005914	7	19	0	0	4.753561815	3.917916668	0	0
Chchd10	 NM_175329	-5.943504541	1.157279924	11.16735873	0.000832491	0.031005914	4	10	0	0	4.33809077	3.29320777	0	0
Ankar	 NM_176980	-3.008646307	5.038377099	11.16356085	0.000834197	0.031005914	46	133	5	19	10.34197804	9.079833993	0.305105902	2.307110247
Pira2	 NM_011089	-4.205759309	4.12416553	11.16125304	0.000835235	0.031005914	34	55	5	1	15.75319307	7.738073598	0.628773902	0.250241103
Ccdc83	 NM_029256	-5.86979244	0.999243823	11.15817166	0.000836623	0.031005914	6	5	0	0	3.990145585	1.009689834	0	0
Gm5592	 NM_001033782	-6.075241706	1.184894814	11.15058366	0.000840052	0.031005914	8	3	0	0	2.711843093	0.308799304	0	0
Rnf17	 NM_001033043	-3.700605977	4.696743086	11.14849566	0.000840998	0.031005914	40	104	0	12	7.990110841	6.308217223	0	1.294622129
Gcnt2	 NM_008105	-2.292585366	6.099238074	11.14721691	0.000841578	0.031005914	102	224	31	47	68.63154861	45.76696704	5.661351822	17.0801017
Odz1	 NM_011855	-5.772681281	0.9600801	11.14478908	0.000842681	0.031005914	4	8	0	0	0.491750574	0.298645076	0	0
Dnajc22	 NM_176835	7.118133212	2.46399802	11.13878495	0.000845413	0.031005914	0	0	14	22	0	0	2.672160059	8.355861959
Mib2	 NM_001256107	7.118133753	2.463984817	11.13481062	0.000847226	0.031005914	0	0	14	22	0	0	5.027925361	15.72235545
Glp1r	 NM_021332	-6.878480851	2.169331518	11.13205652	0.000848485	0.031005914	5	26	0	0	3.473403758	5.484526022	0	0
Fbxl5	 NM_001159963	7.200680414	2.544680743	11.13138755	0.000848791	0.031005914	0	0	13	25	0	0	1.270629824	4.862390616
Bcl6	 NM_009744	7.328089249	2.669002536	11.12684395	0.000850872	0.031005914	0	0	7	34	0	0	0.594626789	5.747242096
Gm561	 NM_001033297	7.50243387	2.840429002	11.1222302	0.000852992	0.031005914	0	0	4	42	0	0	2.431807038	50.81039292
Zfp277	 NM_172575	-1.921061636	10.15509071	11.12029061	0.000853884	0.031005914	1293	4390	518	1063	541.7151074	558.4926097	58.90294467	240.5329926
Rinl	 NM_177158	-2.418103605	5.665795832	11.1190554	0.000854453	0.031005914	38	272	30	24	13.59862356	29.5570269	2.913851628	4.638649565
Tnfrsf18	 NM_009400	7.112199514	2.458451737	11.11679474	0.000855495	0.031005914	0	0	16	20	0	0	4.433761391	11.02850066
Vmn1r217	 NM_134239	-5.772968775	0.960580225	11.10768045	0.000859709	0.031009774	4	8	0	0	4.584738071	2.784357606	0	0
Bpifa5	 NM_025990	7.17229857	2.518287225	11.10104982	0.000862789	0.031009774	0	0	23	15	0	0	5.915342603	7.676751268
Adcy7	 NM_001037723	7.175157328	2.520917808	11.09737451	0.0008645	0.031009774	0	0	22	16	0	0	49.91135664	72.23219621
Pdc	 NM_024458	-6.171857695	1.393462452	11.09205885	0.000866982	0.031009774	5	11	0	0	4.162459565	2.780693978	0	0
Gm10436	 NM_001105254	-5.769962264	0.918666459	11.09015578	0.000867872	0.031009774	5	6	0	0	2.715603572	0.98952804	0	0
Efhd1	 NM_028889	-6.913906315	2.206751013	11.08895975	0.000868432	0.031009774	5	27	0	0	2.84799865	4.669969312	0	0
Ica1	 NM_001252266	-6.37215879	1.602633494	11.08721533	0.000869249	0.031009774	6	12	0	0	3.857889353	2.342935059	0	0
Pate2	 NM_001033421	-5.773182492	0.96095472	11.07998593	0.000872645	0.031009774	4	8	0	0	1.856663679	1.127570552	0	0
Zfp52	 NM_144515	2.242086147	6.741220888	11.0793482	0.000872945	0.031009774	8	138	361	238	2.599563875	13.61664391	31.83849513	41.76922629
Cldn4	 NM_009903	-5.339857097	3.787885083	11.05092668	0.000886429	0.031256336	34	28	0	2	19.29157584	4.824222243	0	0.61289736
1700019D03Rik	 NM_144953	-6.17198663	1.393900926	11.05023315	0.00088676	0.031256336	5	11	0	0	6.163834008	4.11769432	0	0
Klk1b21	 NM_010642	-6.372284067	1.603054004	11.04880419	0.000887444	0.031256336	6	12	0	0	6.831412043	4.148785337	0	0
NA	 NM_178657_dup1	-5.7734486	0.961424278	11.04537139	0.000889089	0.031256336	4	8	0	0	2.241149891	1.361072901	0	0
Gm5544	 NM_001033779	-6.477949528	1.723190672	11.04431133	0.000889597	0.031256336	6	14	0	0	6.923417593	4.905438106	0	0
Folr1	 NM_001252552	-6.426436465	1.665078972	11.02014995	0.000901268	0.031597389	6	13	0	0	20.22545926	13.30671887	0	0
Pcbp1	 NM_011865	1.865228181	9.443185252	10.99769006	0.000912255	0.0318831	221	710	2543	1183	136.1391134	132.8096037	425.179022	393.5902726
Gpr31c	 NM_001013832	-6.235060342	1.466633659	10.99540628	0.00091338	0.0318831	5	12	0	0	5.354830794	3.902451208	0	0
Pcdha2	 NM_198117	-6.426527817	1.665448479	10.98075317	0.00092063	0.032066621	6	13	0	0	1.182662016	0.7780961	0	0
Olfr1371	 NM_207253	-5.767494594	0.873782428	10.96824425	0.000926865	0.032207158	6	4	0	0	6.590560977	1.334171353	0	0
Lonp2	 NM_001168591	7.103257067	2.449656892	10.96068177	0.000930656	0.032207158	0	0	19	17	0	0	3.398684163	6.051182783
Tm9sf3	 NM_133352	2.322383655	5.83075409	10.96065489	0.000930669	0.032207158	16	39	134	181	2.677415397	1.981713504	6.086048326	16.3584939
Ints10	 NM_027590	4.069642695	4.118089269	10.94817521	0.000936958	0.032339168	1	5	21	86	0.426608926	0.647709744	2.431554775	19.81514968
Tssk5	 NM_183099	3.833593759	4.629685182	10.9451232	0.000938503	0.032339168	6	0	68	84	4.074481555	0	12.5332829	30.80841526
Caly	 NM_001190386	-4.178961917	3.918779512	10.94043517	0.000940881	0.03235182	14	88	0	5	16.46886176	31.43393192	0	3.176687691
D5Ertd579e	 NM_001081232	-4.187842806	3.862043657	10.92246881	0.000950049	0.032597423	13	86	5	0	2.034037081	4.085963218	0.212334392	0
Psma8	 NM_001163609	-6.294537997	1.534706562	10.91490785	0.000953935	0.0326198	5	13	0	0	3.036407302	2.397252957	0	0
Pld1	 NM_001164056	-6.294539405	1.53471809	10.91331437	0.000954756	0.0326198	5	13	0	0	1.030807612	0.813825798	0	0
Fam160a1	 NM_172682	-5.67504414	0.847939125	10.90799857	0.000957499	0.032644231	4	7	0	0	0.937217423	0.498033882	0	0
Kbtbd12	 NM_001142724	-5.661492869	0.790403183	10.90229581	0.000960451	0.032675656	5	5	0	0	3.136447567	0.952398098	0	0
2010317E24Rik	 NM_001081085	3.8021911	4.058047013	10.88046718	0.000971837	0.032993261	1	6	55	49	0.329422465	0.600184742	4.917571985	8.718028007
Htt	 NM_010414	3.335465182	4.58334875	10.87290987	0.000975811	0.033040779	4	8	58	86	0.311412241	0.18912379	1.225571084	3.616122272
Ceacam15	 NM_175315	-4.448579111	4.416163113	10.87000351	0.000977343	0.033040779	53	37	0	6	39.1738017	8.304281506	0	2.395190546
Slc4a2	 NM_009207	7.173010206	2.516066589	10.85941882	0.000982945	0.033153447	0	0	9	28	0	0	7.897637478	48.8930196
Orc6	 NM_019716	7.067432028	2.41390936	10.8559343	0.000984797	0.033153447	0	0	17	18	0	0	36.49113522	76.88561654
Ak1	 NM_001198791	-6.29459364	1.535163729	10.85178593	0.000987005	0.03315843	5	13	0	0	50.39840747	39.78969859	0	0
Sall2	 NM_001244916	2.951533309	5.001252333	10.82357263	0.001002159	0.033597388	3	22	135	58	0.646892311	1.440502124	7.900950245	6.754725353
Apoo	 NM_001199337	-5.855401893	1.090012781	10.81507588	0.001006769	0.033631608	3	11	0	0	8.863168211	9.868267422	0	0
Ablim1	 NM_001103178	7.114584741	2.461822782	10.81398958	0.00100736	0.033631608	0	0	29	8	0	0	1.369280181	0.751654834
Cgn	 NM_001037711	3.17713152	5.093916877	10.78857327	0.001021286	0.033957755	3	20	33	168	0.612223608	1.239365211	1.827837495	18.51684823
Rfx1	 NM_009055	2.34865093	5.75132733	10.78845792	0.001021349	0.033957755	8	53	151	151	1.971481328	3.966057795	10.09983904	20.09780351
Shox2	 NM_013665	3.382241375	4.522928673	10.78016285	0.001025937	0.033973139	1	13	102	41	0.645808739	2.549339985	17.87882253	14.30068175
Synj2bp	 NM_025292	-1.821011825	9.894069273	10.77998634	0.001026034	0.033973139	1268	3030	541	859	125.3765807	90.97462711	14.518751	45.87322775
G3bp2	 NM_011816	2.126959018	6.922536643	10.76434125	0.001034744	0.034053918	31	112	156	493	7.386315849	8.103351754	10.08847689	63.44275994
Zfp740	 NM_153194	2.867464621	4.93972261	10.76377853	0.001035059	0.034053918	4	20	83	97	1.101073641	1.67173278	6.201107946	14.42105644
Ccdc88b	 NM_001081291	-3.168393023	4.694036642	10.76075105	0.001036753	0.034053918	28	129	3	14	5.805116021	8.121253572	0.168814191	1.567652776
Sox9	 NM_011448	2.964884797	4.903003702	10.75884422	0.001037822	0.034053918	2	22	117	63	0.495961173	1.656612187	7.874778904	8.437760619
Olfr739	 NM_146668	-6.781818367	2.076874174	10.74557815	0.001045288	0.034053918	4	26	0	0	4.422053817	8.728062916	0	0
Pak6	 NM_001033254	7.178784438	2.521064591	10.74112864	0.001047804	0.034053918	0	0	7	30	0	0	3.678623358	31.37203437
Entpd4	 NM_026174	7.033815965	2.38004019	10.73190858	0.001053038	0.034053918	0	0	14	20	0	0	1.266763296	3.601070093
Fut8	 NM_001252615	-2.479091897	9.323669297	10.7297593	0.001054262	0.034053918	671	2950	45	589	330.7159928	441.504547	6.019771616	156.789487
Zbtb2	 NM_001033466	-3.018248244	5.1672149	10.72524992	0.001056834	0.034053918	13	245	8	18	4.141821401	23.7025236	0.691787685	3.097344329
Tnfaip8	 NM_134131	7.027539247	2.374227514	10.72083925	0.001059356	0.034053918	0	0	16	18	0	0	13.20946071	29.57139098
Kcnh1	 NM_010600	-6.350882347	1.599256587	10.71971845	0.001059998	0.034053918	5	14	0	0	0.719674865	0.611892112	0	0
Ccdc85a	 NM_001166662	-5.583211132	0.782986971	10.71863954	0.001060616	0.034053918	3	8	0	0	1.435264094	1.162200453	0	0
Fscn3	 NM_019569	7.220414747	2.561767138	10.71662637	0.001061771	0.034053918	0	0	6	32	0	0	0.935362651	9.926882831
Brdt	 NM_001079873	-6.35088331	1.599297685	10.71289962	0.001063912	0.034053918	5	14	0	0	7.718675019	6.56268071	0	0
Ildr1	 NM_134109	-5.516122236	3.095447885	10.71096825	0.001065023	0.034053918	8	52	1	0	2.857894406	5.640791183	0.096959645	0
Apoo	 NM_001199339	-5.583225774	0.783033619	10.7098209	0.001065683	0.034053918	3	8	0	0	9.290308848	7.522797509	0	0
H2-M5	 NM_001115075	-5.564113356	0.720615594	10.70813376	0.001066656	0.034053918	4	6	0	0	3.514965855	1.601005624	0	0
Nme6	 NM_018757	-5.931415898	1.17558883	10.70617862	0.001067783	0.034053918	3	12	0	0	3.009153695	3.654978692	0	0
Dnajb11	 NM_001190804	-5.682703802	0.89568401	10.70380693	0.001069153	0.034053918	3	9	0	0	3.879726462	3.534295433	0	0
Gm9376	 NM_001101609	-6.153156706	1.398059477	10.70096259	0.001070798	0.034053918	4	13	0	0	6.70882553	6.620798134	0	0
Ppp1r9b	 NM_172261	1.928167805	7.33372313	10.68774116	0.001078478	0.034227494	52	151	575	293	12.34702786	10.88720799	37.05627439	37.57471304
Tspan33	 NM_146173	7.048932363	2.396221832	10.67716782	0.00108466	0.034227494	0	0	23	12	0	0	3.276236204	3.401439561
Ube2o	 NM_173755	2.574260916	5.575745395	10.67468424	0.001086117	0.034227494	15	20	164	110	2.970322166	1.202604378	8.81436376	11.76451289
NA	 NM_001270487	-6.153117488	1.398163263	10.67456447	0.001086188	0.034227494	4	13	0	0	7.477291	7.379180465	0	0
Zbtb44	 NM_001115130	-6.551925084	1.821262083	10.673367	0.001086891	0.034227494	5	18	0	0	31.34535099	34.26542524	0	0
Sdr16c5	 NM_181989	-6.087998481	1.325045457	10.65746958	0.001096273	0.034455508	4	12	0	0	2.98224079	2.716717302	0	0
Gm6537	 NM_001195091	7.141859064	2.484286806	10.63174683	0.001111627	0.034869972	0	0	6	30	0	0	1.594570615	15.86528595
Zpbp	 NM_001185153	-4.36691247	3.784927168	10.62600029	0.001115086	0.034907378	17	70	0	4	4.757258495	5.948210877	0	0.604556351
Strap	 NM_011499	1.767433069	8.412459282	10.62117432	0.001118	0.034907378	124	338	742	1016	48.21778046	39.91009102	78.31126865	213.3772952
Scrg1	 NM_009136	-5.583383716	0.783549069	10.61417346	0.001122241	0.034907378	3	8	0	0	4.406260768	3.56795539	0	0
Snx33	 NM_175483	1.803150775	8.285874021	10.61186864	0.001123641	0.034907378	73	409	847	786	16.44463374	27.97725756	51.78686007	95.62971441
Med1	 NM_013634	2.142164399	6.621774226	10.60794717	0.001126026	0.034907378	9	131	269	271	1.884935346	8.331164933	15.29118185	30.65435675
Vmn2r113	 NM_001104578	-4.562532285	3.964297238	10.60726349	0.001126443	0.034907378	31	49	0	4	12.39671446	5.95006174	0	0.863920666
Foxq1	 NM_008239	3.283278933	4.724489803	10.60277428	0.001129181	0.034907378	7	4	85	74	2.565737108	0.445199425	8.45605629	14.64923017
Scn3a	 NM_018732	-5.583405098	0.783620592	10.60115071	0.001130173	0.034907378	3	8	0	0	0.322634157	0.261251964	0	0
1700101E01Rik	 NM_001166705	-6.214487481	1.467023406	10.59326309	0.001135005	0.034989457	4	14	0	0	4.417304028	4.694678145	0	0
Kctd20	 NM_025888	3.977468388	4.062713323	10.58703541	0.001138834	0.035031189	0	7	87	21	0	0.910571948	10.11555734	4.858743823
Pycard	 NM_023258	-3.734329605	4.324276793	10.58366702	0.001140911	0.035031189	21	107	0	9	10.11272963	15.64636175	0	2.340779895
Tie1	 NM_011587	7.042700419	2.390106554	10.57756566	0.001144683	0.035031189	0	0	25	10	0	0	1.798465181	1.431515876
Ugt1a7c	 NM_201642	-5.930795194	1.175556814	10.57694677	0.001145066	0.035031189	3	12	0	0	3.153765376	3.830626952	0	0
Hoxa5	 NM_010453	3.112810235	4.686328781	10.56648105	0.001151567	0.035163229	3	14	60	93	1.643251219	2.328580369	8.920080689	27.51278944
Dda1	 NM_025600	4.56019968	3.781983865	10.56295049	0.001153769	0.035163728	1	2	20	66	0.451924181	0.274458107	2.453185561	16.10936728
Vmn1r56	 NM_030740	-5.659517792	0.741557369	10.52873954	0.001175323	0.035697073	6	3	0	0	3.367229844	0.511238149	0	0
Hilpda	 NM_001190461	2.964634107	5.132509726	10.52813934	0.001175705	0.035697073	2	27	65	141	2.232633035	9.152328565	19.69407247	85.01105991
Gadd45a	 NM_007836	2.742840505	5.395770235	10.51319639	0.001185251	0.035919119	6	30	77	165	5.039840747	7.651865113	17.55460705	74.85459672
Pira7	 NM_011094	-5.660999107	0.743356274	10.50227274	0.001192278	0.036006411	6	3	0	0	21.41932318	3.252042673	0	0
Stmn1	 NM_019641	-2.742061432	5.091822771	10.50176441	0.001192606	0.036006411	49	129	16	14	47.52664916	37.99367591	4.212073322	7.333952941
Tcn2	 NM_015749	6.973535563	2.32110435	10.47986766	0.001206824	0.03624909	0	0	19	14	0	0	2.57251203	3.771950566
Cryga	 NM_007774	-4.432985521	3.844639582	10.47721182	0.00120856	0.03624909	22	62	0	4	36.77854516	31.47342763	0	3.61160981
Hist1h2aa	 NM_175658	-5.471865176	0.658188035	10.47558524	0.001209625	0.03624909	3	7	0	0	7.908673173	5.603519683	0	0
Carm1	 NM_021531	-5.471865457	0.658188414	10.47553953	0.001209655	0.03624909	3	7	0	0	44.7011962	31.67206777	0	0
Tgfbr1	 NM_009370	-3.537782941	4.106931972	10.46720251	0.001215126	0.036294485	16	96	4	5	2.903289834	5.289591471	0.196999546	0.490015009
Muted	 NM_139063	7.002614474	2.347771633	10.46449859	0.001216906	0.036294485	0	0	10	23	0	0	1.577444079	7.219646802
Acadm	 NM_007382	-6.32816417	1.592900439	10.46293565	0.001217936	0.036294485	4	16	0	0	1.994427764	2.422472137	0	0
Gm11544	 NM_001205037	-6.617990585	1.904875627	10.44130929	0.001232279	0.036614745	4	22	0	0	3.030589573	5.061395818	0	0
Socs3	 NM_007707	2.055610437	7.105594798	10.43679657	0.001235293	0.036614745	24	166	519	238	9.05839218	19.02516595	53.16698828	48.51609104
Tanc1	 NM_198294	-2.767455002	5.407034608	10.4364745	0.001235509	0.036614745	57	171	9	27	7.443575284	6.780837358	0.318995138	1.904317951
Dock11	 NM_001009947	-6.528422853	1.809528851	10.42728859	0.001241669	0.036705117	4	20	0	0	0.617030765	0.936822495	0	0
Eno3	 NM_007933	-5.472190142	0.658630717	10.42256551	0.001244848	0.036705117	3	7	0	0	15.49940974	10.98177224	0	0
Kit	 NM_021099	-6.272444899	1.531963103	10.42174587	0.001245401	0.036705117	4	15	0	0	0.796226534	0.906668238	0	0
Nkx2-5	 NM_008700	6.893893716	2.242255577	10.41308171	0.001251258	0.036810307	0	0	15	16	0	0	2.746553716	5.829763867
BC057079	 NM_001081184	-2.956593812	5.225944123	10.4031243	0.001258023	0.036941794	40	183	4	24	7.095427967	9.857123133	0.192580992	2.299316805
Rnf112	 NM_009548	-6.719338724	2.021151761	10.38261891	0.001272071	0.037286287	3	27	0	0	1.039562702	2.841016046	0	0
Tnk1	 NM_031880	-2.597426838	5.446897181	10.37493692	0.001277375	0.037373673	57	175	25	17	18.19977274	16.96717916	2.166536161	2.931628926
Cdv3	 NM_001134427	-1.69934434	8.936049693	10.36192678	0.001286409	0.037445838	652	1500	328	444	194.5832041	135.9344397	26.56846249	71.56648584
Chst14	 NM_028117	1.827309116	8.123714727	10.35984067	0.001287863	0.037445838	77	326	494	950	37.93283108	48.76661595	66.05205062	252.7650972
Tacc2	 NM_206856	7.009048983	2.353311217	10.35526405	0.00129106	0.037445838	0	0	8	25	0	0	5.609042363	34.87971158
Gmpr	 NM_025508	7.0557458	2.398952181	10.35525332	0.001291067	0.037445838	0	0	7	27	0	0	1.25698134	9.647809026
Chi3l1	 NM_007695	-5.43415794	3.047063115	10.35466855	0.001291477	0.037445838	7	52	0	1	4.261037648	9.611721151	0	0.328765547
Gpha2	 NM_130453	6.937615561	2.284911514	10.35067499	0.001294274	0.037459441	0	0	16	16	0	0	7.593193403	15.10979615
Vmn1r222	 NM_134240	-5.439142317	0.578497185	10.33457126	0.001305614	0.037652536	4	5	0	0	4.436364671	1.683905591	0	0
Map2k7	 NM_001042557	6.920862174	2.269492517	10.32795597	0.001310302	0.037652536	0	0	21	11	0	0	15.75281454	16.41971799
Lims2	 NM_144862	-6.826402751	2.146739685	10.32658039	0.001311279	0.037652536	1	35	0	0	0.60908028	6.473260297	0	0
Ispd	 NM_178629	6.907555787	2.254371237	10.3216153	0.001314812	0.037652536	0	0	11	20	0	0	1.141096072	4.128513073
Slc17a3	 NM_001164743	-6.000899334	1.254627912	10.31975257	0.001316139	0.037652536	3	13	0	0	0.7428667	0.977492595	0	0
Olfr521	 NM_146356	-6.000897944	1.25462769	10.31948503	0.00131633	0.037652536	3	13	0	0	3.192942585	4.201396745	0	0
Pum1	 NM_001159605	6.920860473	2.269449545	10.31809209	0.001317324	0.037652536	0	0	21	11	0	0	10.22695813	10.65992163
Mcat	 NM_001030014	6.917487593	2.266291375	10.29977239	0.001330466	0.037903936	0	0	22	10	0	0	3.243051699	2.933359791
Nlrp9c	 NM_001042612	-5.76341647	1.021527366	10.29629687	0.001332974	0.037903936	2	12	0	0	0.680879147	1.240514291	0	0
Tex21	 NM_019784	-4.014159366	4.14674844	10.29600407	0.001333186	0.037903936	31	64	7	0	14.92132626	9.354190161	0.914489234	0
Sgca	 NM_009161	6.880136837	2.229142375	10.27690281	0.001347059	0.0380982	0	0	19	12	0	0	3.050602586	3.833958631
Plec	 NM_201392	7.228942191	2.568434206	10.27477376	0.001348614	0.0380982	0	0	3	35	0	0	7.408403298	171.9909318
B3gnt5	 NM_001159407	-5.76313605	1.021337911	10.27138239	0.001351095	0.0380982	2	12	0	0	10.1293351	18.45494167	0	0
Lrwd1	 NM_027891	2.506563101	5.541097471	10.2694266	0.001352528	0.0380982	12	28	182	86	5.662014754	4.01169835	23.30751449	21.91579198
Cpsf3l	 NM_028020	2.366888154	5.659945876	10.2682669	0.001353379	0.0380982	10	43	107	174	4.380602951	5.719826227	12.72191511	41.16727373
Dppa5a	 NM_025274	-4.002736082	3.930980644	10.26441089	0.00135621	0.0380982	18	78	6	0	28.96133838	38.10844372	2.620186456	0
Srrm4	 NM_026886	2.280901904	6.055213873	10.26218584	0.001357847	0.0380982	13	62	269	107	1.788047848	2.589452574	10.04206176	7.948561324
Hnrnpr	 NM_028871	1.735920677	9.894966624	10.2606758	0.001358959	0.0380982	355	955	2475	2449	136.4430904	111.4569242	258.1863168	508.3712095
Krt19	 NM_008471	2.469677741	5.612728867	10.25475956	0.001363324	0.038154104	10	37	215	68	7.488182902	8.413150455	43.69680945	27.50136968
Maf1	 NM_001164608	6.917475078	2.266030395	10.24089454	0.00137361	0.038326627	0	0	22	10	0	0	71.38484728	64.56802423
Gm5108	 NM_001256184	-5.762770592	1.021091315	10.23885813	0.001375127	0.038326627	2	12	0	0	3.786841667	6.899361251	0	0
Fhl5	 NM_021318	-5.589838162	0.830273009	10.2352357	0.00137783	0.038326627	2	10	0	0	1.860864276	2.825304042	0	0
Atp13a4	 NM_172613	-5.679511105	0.929552948	10.23222467	0.001380081	0.038326627	2	11	0	0	1.119964611	1.870455917	0	0
4930550C14Rik	 NM_029247	-6.067603538	1.328457335	10.23046654	0.001381397	0.038326627	3	14	0	0	2.493437783	3.53334305	0	0
Gm962	 NM_001033448	3.768972193	4.024115479	10.2171868	0.001391379	0.038537133	1	6	75	28	0.332512132	0.6058139	6.768673776	5.028454151
Fam89a	 NM_001081120	7.015488707	2.358742703	10.20817739	0.001398193	0.038631434	0	0	6	27	0	0	1.273231289	11.40128915
Cyp4f15	 NM_134127	-5.762405914	1.020845598	10.20634174	0.001399585	0.038631434	2	12	0	0	0.964020171	1.756377477	0	0
Arsi	 NM_001038499	-5.589383354	0.829984524	10.19430052	0.001408754	0.038776654	2	10	0	0	1.194108609	1.812985462	0	0
Olfr815	 NM_146670	-5.589370114	0.829976142	10.19310719	0.001409666	0.038776654	2	10	0	0	2.162202971	3.282819102	0	0
Fam83f	 NM_145986	7.174143797	2.518673872	10.18232623	0.001417932	0.038937472	0	0	36	3	0	0	3.356429961	0.556583704
Dctn3	 NM_001159565	3.581669322	4.161705557	10.17066783	0.001426926	0.039101085	0	10	69	43	0	7.079276567	43.66086207	54.14343619
Vim	 NM_011701	1.710979843	8.362845264	10.16742388	0.001429439	0.039101085	104	390	830	863	58.30166919	66.38848292	126.2875582	261.292782
Slc39a2	 NM_001039676	6.838194803	2.187301853	10.16254062	0.00143323	0.039101085	0	0	17	13	0	0	2.03249682	3.09284709
F8	 NM_007977	-6.357013682	1.641179589	10.16205256	0.001433609	0.039101085	3	19	0	0	14.68753589	28.2463135	0	0
NA	 NM_001012307_dup1	-5.345430806	0.517553115	10.13948275	0.001451269	0.039515766	3	6	0	0	15.04576848	9.13744673	0	0
Cadps	 NM_012061	-5.551903295	3.105738102	10.13177366	0.001457351	0.039548819	18	27	1	0	3.378294126	1.538754036	0.050940098	0
Tceal3	 NM_001029978	-5.392689976	0.478967954	10.13171423	0.001457398	0.039548819	5	3	0	0	4.610437276	0.839989498	0	0
Cep110	 NM_030000	5.485959921	3.136216374	10.12215394	0.001464977	0.039687558	0	1	23	34	0	1.734422759	35.65637069	104.8871682
Gm9125	 NM_001163730	-5.394373715	0.480466099	10.11161711	0.001473376	0.039690931	5	3	0	0	2.211026909	0.402833673	0	0
Cacng3	 NM_019430	-5.839094629	1.105021196	10.10975467	0.001474866	0.039690931	2	13	0	0	1.348363951	2.661343774	0	0
Man2b2	 NM_008550	6.92119248	2.266063499	10.10938668	0.00147516	0.039690931	0	0	7	24	0	0	0.568826151	3.880850379
Capza2	 NM_007604	1.906486925	8.051371937	10.10155174	0.001481445	0.039690931	76	281	364	1017	39.34425526	44.1727609	51.1450897	284.352897
Duxbl	 NM_183389	-5.345948528	0.518040065	10.10132361	0.001481629	0.039690931	3	6	0	0	1.534518675	0.931928647	0	0
Fam154a	 NM_001081096	-6.248576068	1.525399214	10.10024155	0.001482499	0.039690931	3	17	0	0	1.680862418	2.892279914	0	0
Tbl1x	 NM_020601	-5.395550051	0.481519358	10.09746772	0.001484732	0.039690931	5	3	0	0	2.233117968	0.40685851	0	0
Tdpoz4	 NM_207272	-5.490571956	0.72057929	10.0934469	0.001487975	0.039690931	2	9	0	0	1.847488792	2.524496738	0	0
Esp3	 NM_001251916	-5.490571537	0.720579031	10.09340713	0.001488007	0.039690931	2	9	0	0	1.562503818	2.135079688	0	0
Pcsk2	 NM_008792	-5.396066286	0.481983304	10.09122981	0.001489766	0.039690931	5	3	0	0	1.08383672	0.197467487	0	0
Dner	 NM_152915	-5.34616748	0.518248298	10.08511889	0.001494715	0.039692329	3	6	0	0	0.849224267	0.51574245	0	0
NA	 NM_007848_dup1	-5.346212995	0.518291758	10.08174528	0.001497454	0.039692329	3	6	0	0	7.361294839	4.470588496	0	0
Nat2	 NM_001168577	6.757853255	2.107046348	10.07330016	0.001504333	0.039692329	0	0	11	17	0	0	2.235650716	6.87534242
Gpr83	 NM_010287	-5.346328305	0.518402126	10.07319072	0.001504423	0.039692329	3	6	0	0	1.369619244	0.831783561	0	0
B230312A22Rik	 NM_001253354	6.802252799	2.150894223	10.07317144	0.001504439	0.039692329	0	0	13	16	0	0	32.10308096	78.62442596
4930404N11Rik	 NM_001014836	-6.407309432	1.694840694	10.06787572	0.001508769	0.039692329	3	20	0	0	4.437960486	8.984060334	0	0
Msc	 NM_010827	-6.19071628	1.463155475	10.06666759	0.001509759	0.039692329	3	16	0	0	1.798473783	2.912616645	0	0
Pqlc1	 NM_025861	6.78399726	2.134278173	10.06233017	0.001513317	0.039692329	0	0	18	11	0	0	2.525338077	3.070957814
Lyrm7	 NM_029327	-2.374641716	5.711772126	10.06204655	0.00151355	0.039692329	74	186	25	32	34.89974125	26.63691467	3.200113045	8.1509726
Scamp1	 NM_029153	-3.153646839	4.776731492	10.05983642	0.001515367	0.039692329	26	146	1	17	7.450199366	12.70363158	0.077773093	2.630949036
Nek10	 NM_001195229	-6.787886964	2.107694931	10.05791091	0.001516951	0.039692329	1	34	0	0	0.307087071	3.170450205	0	0
Hhatl	 NM_029095	6.967499582	2.311244355	10.04755655	0.001525501	0.039851249	0	0	7	25	0	0	1.044571659	7.423596368
Lrrc1	 NM_172528	6.80951339	2.157369349	10.04244901	0.001529737	0.039897126	0	0	11	18	0	0	85.26523425	277.6425042
Crxos1	 NM_001205274	-5.680542295	3.224630439	10.03367256	0.001537043	0.040022802	25	15	1	0	12.02207101	2.190337441	0.13051911	0
Six1	 NM_009189	2.196106053	5.810650752	10.01758872	0.001550523	0.040308596	13	51	162	147	4.691350531	5.588627914	15.86734887	28.65106923
Dynlt1b	 NM_009342	-3.632757862	4.00145099	10.0137151	0.001553788	0.040328311	11	100	7	1	14.68753589	40.54494761	2.536816887	0.721149362
Med19	 NM_025885	2.076101141	6.518243277	10.00338803	0.001562525	0.040489778	17	105	149	341	8.488668146	15.9206363	20.19350596	91.96318011
Sox4	 NM_009238	1.983632744	6.637341905	9.997715996	0.001567345	0.040549381	23	111	398	145	8.007765929	11.73510556	37.60983519	27.26594183
Hebp2	 NM_019487	6.765331302	2.113462784	9.988824624	0.001574931	0.040629809	0	0	9	19	0	0	1.314894617	5.52377757
Rsph9	 NM_029338	6.727739479	2.079419668	9.98392382	0.001579128	0.040629809	0	0	19	9	0	0	5.628394155	5.305270781
Gm7120	 NM_001177666	2.623797014	5.486084104	9.982078359	0.001580712	0.040629809	10	27	65	188	11.57801253	9.492448883	20.42594678	117.5603396
Prkg1	 NM_001013833	6.903828801	2.252429765	9.980618758	0.001581965	0.040629809	0	0	26	6	0	0	15.21026477	6.984717086
Ecsit	 NM_001253897	6.970815039	2.314060202	9.979323968	0.001583078	0.040629809	0	0	6	26	0	0	23.5816781	203.3438059
Gabre	 NM_017369	6.776624633	2.127180712	9.971569211	0.001589759	0.040695589	0	0	20	9	0	0	1.999640685	1.79060017
Cyp4v3	 NM_133969	6.873427187	2.218697218	9.967906176	0.001592925	0.040695589	0	0	7	23	0	0	0.666672015	4.358892557
NA	 NM_026679_dup2	6.769060042	2.116748607	9.964696746	0.001595705	0.040695589	0	0	8	20	0	0	5.953063628	29.61520045
Gpr68	 NM_001177674	-5.381378185	0.599448234	9.964636621	0.001595757	0.040695589	2	8	0	0	5.542466375	6.731991302	0	0
Ccdc160	 NM_001034059	-5.080307593	3.487917636	9.958097668	0.001601434	0.040775764	23	35	2	0	15.39513853	7.113843347	0.363346169	0
Klk1b24	 NM_010643	-5.287959228	0.410809279	9.951910312	0.001606826	0.040836521	4	4	0	0	4.855383766	1.474361731	0	0
Enthd1	 NM_001163189	-5.288095871	0.410917873	9.949539954	0.001608896	0.040836521	4	4	0	0	1.949056896	0.591840941	0	0
Golga7b	 NM_001141983	-5.288414274	0.411171278	9.944009727	0.001613737	0.04089488	4	4	0	0	9.05839218	2.750626402	0	0
Fert2	 NM_001037997	-5.91041252	1.183015604	9.939355365	0.001617822	0.040933948	2	14	0	0	1.56726755	3.331360787	0	0
Pdxp	 NM_020271	6.708176997	2.057662058	9.934568132	0.001622035	0.040976115	0	0	10	17	0	0	1.394552012	4.717563789
Snurf	 NM_033174	-5.437210208	2.997957831	9.927589503	0.001628196	0.041013645	14	32	1	0	16.028714	11.12502794	0.310745944	0
Nudt6	 NM_153561	2.339182477	5.692074416	9.925778025	0.001629799	0.041013645	7	53	108	179	6.713519205	15.43506821	28.11323192	92.72016464
Polr1d	 NM_181730	4.02712138	3.862031428	9.924234663	0.001631167	0.041013645	1	4	27	63	1.303076695	1.582743202	9.549234669	44.33834668
Trim21	 NM_001082552	-6.611899922	1.919979593	9.917892694	0.001636797	0.041059605	2	27	0	0	0.759887297	3.115038658	0	0
Gabarapl1	 NM_020590	1.829229953	8.807715151	9.916430594	0.001638098	0.041059605	83	638	853	1474	48.13005276	112.3412914	134.2524131	461.6413437
Vmn2r13	 NM_001104624	-5.910109234	1.182798608	9.910855532	0.001643067	0.041120121	2	14	0	0	0.823820122	1.751099901	0	0
Wnt11	 NM_009519	6.876941556	2.221676813	9.904335015	0.001648899	0.041201992	0	0	6	24	0	0	0.600537714	4.780071808
Gabrg3	 NM_008074	-5.909973274	1.182701373	9.89806458	0.001654527	0.041232817	2	14	0	0	1.229082501	2.612519637	0	0
Esrrg	 NM_001243792	-5.909964644	1.182695203	9.897252384	0.001655257	0.041232817	2	14	0	0	0.384059586	0.816351392	0	0
Camta2	 NM_001190376	6.820399299	2.166674375	9.891827878	0.001660144	0.041290625	0	0	8	21	0	0	106.3047076	555.2850084
2310061I04Rik	 NM_001033630	-2.63974277	5.187366718	9.883162076	0.001667981	0.041359947	58	120	16	18	48.08983526	30.21252548	3.600643323	8.060588831
Chpt1	 NM_001146690	-6.524404576	1.829892345	9.882348319	0.001668718	0.041359947	2	25	0	0	1.40742986	5.342164555	0	0
Rassf9	 NM_146240	6.974141434	2.316780996	9.880228759	0.001670642	0.041359947	0	0	5	27	0	0	0.658757926	7.078704073
Elavl2	 NM_010486	-5.444691587	2.99974839	9.866207756	0.001683421	0.041612313	16	27	1	0	5.555569132	2.846772917	0.094241762	0
Igsf10	 NM_001162884	2.483238255	5.983802252	9.845113964	0.001702834	0.042027625	20	30	319	50	2.039126364	0.928786483	8.827539127	2.753297344
Fermt2	 NM_146054	6.677086096	2.02909458	9.8211725	0.001725143	0.042513026	0	0	18	9	0	0	1.548842873	1.541031476
Palm2	 NM_172868	-2.78434962	4.897523993	9.811370907	0.001734362	0.042674846	29	150	7	18	3.638279178	5.71438859	0.238358634	1.219662007
Tpm2	 NM_009416	2.113140377	6.357711627	9.801670049	0.001743535	0.042808729	14	94	327	128	6.860717433	13.98781367	43.4934716	33.87820833
Cnpy1	 NM_175651	-3.899865082	4.116298777	9.798988485	0.001746079	0.042808729	28	68	0	7	12.620592	9.307029623	0	1.704074993
Tapbp	 NM_001025313	6.719760364	2.067543272	9.797193896	0.001747784	0.042808729	0	0	7	20	0	0	24.41686254	138.8212521
Fam111a	 NM_026640	1.697387196	9.659088514	9.791770154	0.001752946	0.042817186	294	866	2477	1708	94.48874294	84.51447942	216.0695521	296.476022
Spdyb	 NM_029048	6.719762727	2.067519356	9.791241369	0.00175345	0.042817186	0	0	7	20	0	0	1.073858715	6.105387668
Ccnd2	 NM_009829	3.119187542	4.79002706	9.775252098	0.001768765	0.043125699	1	20	32	131	0.178154135	1.081948004	1.547322031	12.60480612
Dnahc8	 NM_013811	-2.857014902	4.905725322	9.757924598	0.001785514	0.043407214	38	129	5	19	2.679067783	2.761660595	0.095676424	0.723473576
NA	 NM_001270516	3.765205527	6.298932694	9.757726897	0.001785706	0.043407214	6	30	0	474	3.904281693	5.927773986	0	166.5855025
Ccdc80	 NM_026439	6.628644537	1.981015349	9.744388162	0.00179871	0.043624035	0	0	16	10	0	0	1.223902884	1.522162852
Fmn2	 NM_019445	-2.801187686	4.761441654	9.740035734	0.001802974	0.043624035	34	117	13	10	5.426317203	5.670124698	0.563124519	0.861976107
Myo1b	 NM_001161817	-4.867662806	3.309390547	9.739887403	0.001803119	0.043624035	16	42	1	1	3.263249395	2.601118044	0.055356052	0.110153741
1200011I18Rik	 NM_026177	-1.648286129	8.612778777	9.735023246	0.001807897	0.043624035	430	1433	391	252	81.14809662	82.11765904	20.02725666	25.68498937
Myoc	 NM_010865	-5.366195942	2.931111635	9.732394899	0.001810484	0.043624035	12	34	1	0	5.93150488	5.103205425	0.134158585	0
Smarcd3	 NM_025891	3.419733545	4.248219559	9.730020886	0.001812824	0.043624035	0	12	46	70	0	2.171798933	7.441329535	22.53330469
Tdpoz1	 NM_148949	-5.258023286	0.463221587	9.729232771	0.001813602	0.043624035	2	7	0	0	0.893247187	0.949336523	0	0
Sfmbt2	 NM_001198809	-4.981622168	3.441323392	9.717716775	0.001825001	0.043812621	21	37	0	2	18.12819292	9.698787216	0	0.932468528
Txnip	 NM_023719	1.696742554	9.183883194	9.715818279	0.001826887	0.043812621	171	736	1217	1750	62.83409744	82.12163228	121.3737229	347.3012025
D1Pas1	 NM_033077	-3.371853421	9.61248595	9.704335241	0.001838338	0.043938712	995	3554	0	446	318.4890644	345.4373996	0	77.10370913
Tmem56	 NM_178936	-3.902854442	4.049459182	9.700186501	0.001842493	0.043938712	31	54	6	1	5.122461088	2.709512892	0.269093402	0.089245421
Atf4	 NM_009716	1.732051917	10.44973147	9.698926591	0.001843757	0.043938712	546	1340	4157	3113	325.4247083	242.5175475	672.4697147	1002.08825
NA	 NM_001271761	-5.257803297	0.46307845	9.697412171	0.001845277	0.043938712	2	7	0	0	0.850746804	0.904167429	0	0
Hoxa10	 NM_008263	2.675239755	5.238017908	9.696894103	0.001845797	0.043938712	6	27	144	77	2.404976637	3.286274701	15.66595692	16.66937452
0610007P22Rik	 NM_026676	6.624589437	1.977106565	9.6905285	0.001852203	0.043962624	0	0	17	9	0	0	21.56294354	22.71620489
Cav1	 NM_001243064	6.595064077	1.946160932	9.690122922	0.001852611	0.043962624	0	0	10	15	0	0	1.064263377	3.176687691
Celsr2	 NM_001004177	-2.22866824	6.060326451	9.687757799	0.001854998	0.043962624	123	150	47	33	75.7697328	28.05836698	7.858204497	10.97927218
Krtap6-1	 NM_010672	-5.257715792	0.46302206	9.684729219	0.001858058	0.043970389	2	7	0	0	3.461708796	3.67907858	0	0
Slc47a2	 NM_001033542	-6.380699723	1.681279418	9.679535031	0.001863318	0.044030117	2	22	0	0	0.865063115	2.889488484	0	0
Gm4763	 NM_177593	-6.164849729	1.455326881	9.66639892	0.001876688	0.044281032	2	18	0	0	2.331354904	6.37134891	0	0
Sncaip	 NM_026408	-6.042367366	1.325520737	9.653894767	0.001889505	0.044518186	2	16	0	0	0.578737693	1.40589292	0	0
Nlrp14	 NM_001002894	-6.329619436	1.628141682	9.649765649	0.001893757	0.044553135	2	21	0	0	0.626524992	1.997598424	0	0
Wnt5a	 NM_009524	2.680152008	5.194055303	9.641589041	0.001902206	0.04462537	8	21	73	136	1.889072141	1.505768955	4.678603491	17.34468561
Zfp661	 NM_001111029	-6.104837169	1.391935355	9.641426775	0.001902374	0.04462537	2	17	0	0	0.853217853	2.20221313	0	0
Htr4	 NM_008313	-6.429328093	1.731816177	9.630263092	0.001913972	0.044727591	2	23	0	0	0.441540697	1.541874645	0	0
Ugt3a2	 NM_144845	-6.104691376	1.391821143	9.62632131	0.001918084	0.044727591	2	17	0	0	0.936363855	2.416818599	0	0
Olfr282	 NM_146457	-6.042091563	1.325310869	9.626151562	0.001918261	0.044727591	2	16	0	0	2.215792053	5.382691321	0	0
Pdpn	 NM_010329	-6.104660078	1.391796625	9.623076985	0.001921475	0.044727591	2	17	0	0	1.162382716	3.000188605	0	0
Ppp6r3	 NM_001164159	-1.926912911	7.362578723	9.620482312	0.001924192	0.044727591	299	325	137	96	65.81248688	21.72205767	8.184506634	11.41240865
U2af2	 NM_133671	6.712331067	2.063724375	9.619634132	0.001925081	0.044727591	0	0	23	5	0	0	73.77180142	31.91293151
Fgf14	 NM_207667	-6.429224186	1.731723441	9.617266737	0.001927564	0.044727591	2	23	0	0	0.637796224	2.227205404	0	0
Irak3	 NM_028679	-6.104591149	1.391742629	9.615929835	0.001928968	0.044727591	2	17	0	0	0.692574949	1.787582904	0	0
Prph	 NM_001163588	6.393057571	1.750413515	9.607321525	0.001938031	0.044794101	0	0	13	9	0	0	9.699593979	13.36247346
Fscn2	 NM_172802	7.017158157	2.362622169	9.605220559	0.00194025	0.044794101	0	0	33	2	0	0	5.360096216	0.646431907
Hnrnpc	 NM_001170983	4.006737962	3.982659591	9.600559666	0.001945181	0.044794101	3	1	33	64	19.15765551	1.93910619	57.19655465	220.7344133
Arhgap6	 NM_178754	6.467917533	1.822220953	9.594649596	0.001951452	0.044794101	0	0	11	12	0	0	0.760730715	1.651405229
Wbp1	 NM_001083922	6.467918474	1.822164275	9.583873169	0.001962939	0.044794101	0	0	11	12	0	0	30.09361209	65.32764804
Lcn2	 NM_008491	6.620502702	1.972880636	9.581419184	0.001965564	0.044794101	0	0	18	8	0	0	5.888508131	5.207831262
Mar-03	 NM_177115	4.646400969	3.422240132	9.578219264	0.001968993	0.044794101	1	1	31	37	0.586161638	0.177990933	4.931896	11.7135378
Arf5	 NM_007480	6.463468142	1.81818322	9.575699085	0.001971698	0.044794101	0	0	12	11	0	0	3.589065692	6.546768587
Vcan	 NM_172955	2.061571335	6.386390583	9.574795938	0.001972668	0.044794101	24	75	345	116	6.588801148	6.252258277	25.70686271	17.19974926
Mogs	 NM_020619	1.795812125	7.126387323	9.574728878	0.00197274	0.044794101	55	123	417	314	20.41408418	13.86285916	42.00858867	62.94566521
Sspn	 NM_010656	6.517811637	1.871733445	9.574361069	0.001973135	0.044794101	0	0	14	10	0	0	0.886274502	1.259720981
Ap4b1	 NM_001163553	2.652226493	5.133667647	9.573349039	0.001974223	0.044794101	8	20	100	102	2.910481281	2.209455744	9.87437571	20.04213406
Meox1	 NM_010791	6.459008006	1.814204256	9.568886992	0.001979027	0.044794101	0	0	13	10	0	0	1.642956589	2.514877755
Nfatc1	 NM_001164109	6.530729913	1.883188379	9.565292006	0.001982907	0.044794101	0	0	11	13	0	0	1.21326025	2.853243126
Arhgap40	 NM_001145015	5.651556745	1.025967903	9.562512802	0.001985911	0.044794101	0	0	7	6	0	0	0.963189844	1.642855054
Ucn2	 NM_145077	5.753533502	1.126614389	9.544895773	0.002005062	0.044794101	0	0	8	6	0	0	2.227942975	3.32505993
D14Ertd449e	 NM_025311	5.759611452	1.131389405	9.539448165	0.002011022	0.044794101	0	0	7	7	0	0	9.482276713	18.86890805
Lhfp	 NM_175386	6.411498221	1.766222072	9.537672531	0.002012968	0.044794101	0	0	9	13	0	0	1.202225332	3.455579277
Megf11	 NM_172522	5.75353067	1.126556317	9.535312476	0.002015559	0.044794101	0	0	8	6	0	0	3.641759968	5.435089805
Slc39a8	 NM_001135150	5.759612219	1.131351933	9.532735453	0.002018391	0.044794101	0	0	7	7	0	0	6.644044228	13.22107163
Fez2	 NM_199448	6.338355945	1.695532664	9.531647684	0.002019587	0.044794101	0	0	10	11	0	0	1.460229501	3.196303031
Hbegf	 NM_010415	1.810572374	6.655892283	9.529217072	0.002022264	0.044794101	27	120	272	255	11.68818646	15.77411857	31.95855211	59.62007458
Cnot7	 NM_011135	6.402290143	1.758023989	9.52032542	0.002032085	0.044794101	0	0	11	11	0	0	14.27696946	28.40993066
Ogdh	 NM_001252287	5.651551248	1.025732305	9.518323949	0.002034303	0.044794101	0	0	7	6	0	0	11.2910347	19.2584396
Anxa3	 NM_013470	6.271401524	1.629928982	9.517426804	0.002035298	0.044794101	0	0	9	11	0	0	1.572604081	3.82475585
Hgsnat	 NM_029884	6.607497262	1.956493521	9.513462109	0.0020397	0.044794101	0	0	7	18	0	0	0.729133633	3.730918309
Pde4b	 NM_019840	6.481244128	1.833604463	9.510931677	0.002042514	0.044794101	0	0	8	15	0	0	0.555599517	2.072990325
Arhgef25	 NM_001166413	6.343133103	1.69958619	9.510835236	0.002042622	0.044794101	0	0	9	12	0	0	19.93213268	52.88428651
Dhrs7	 NM_025522	6.481246188	1.833575936	9.505024189	0.002049101	0.044794101	0	0	8	15	0	0	1.711962316	6.387480924
Prmt2	 NM_001077638	-5.391630456	0.653403335	9.503411815	0.002050902	0.044794101	1	10	0	0	0.501036799	1.521423473	0	0
Rasal3	 NM_178785	2.29782971	5.772583816	9.500346877	0.002054331	0.044794101	5	64	188	120	1.398052097	5.433927164	14.267439	18.12189312
Procr	 NM_011171	5.657777447	1.030453232	9.498664277	0.002056215	0.044794101	0	0	6	7	0	0	1.113230815	2.584438204
Tnnc2	 NM_009394	5.65777763	1.030450972	9.498195549	0.002056741	0.044794101	0	0	6	7	0	0	2.419507435	5.617044882
4933406J08Rik	 NM_028914	-5.577311014	0.855372897	9.496663887	0.002058458	0.044794101	1	12	0	0	0.487033402	1.774681743	0	0
Hist1h1e	 NM_015787	1.81624257	6.962050679	9.494457906	0.002060935	0.044794101	40	131	283	365	21.29730735	21.1795384	40.89648353	104.9606567
Lpp	 NM_178665	6.513472556	1.867439704	9.493375509	0.002062151	0.044794101	0	0	15	9	0	0	11.46780237	13.69195911
Mapk9	 NM_001163671	-5.391180377	0.653044338	9.48426752	0.002072413	0.044794101	1	10	0	0	0.21982628	0.66751357	0	0
Gm1661	 NM_001145637	5.765725286	1.13592639	9.483181292	0.002073641	0.044794101	0	0	6	8	0	0	0.911431217	2.418225404
A330050F15Rik	 NM_001145192	-5.091353978	0.206257637	9.481117423	0.002075975	0.044794101	4	3	0	0	1.791162914	0.407921729	0	0
Tac4	 NM_053093	6.543603858	1.89426942	9.480908476	0.002076211	0.044794101	0	0	8	16	0	0	1.790215606	7.124747501
Avpr1b	 NM_011924	-5.576918213	0.855044786	9.477557038	0.002080008	0.044794101	1	12	0	0	0.24786102	0.903170964	0	0
Cep76	 NM_001081073	1.683202922	8.072268862	9.476210238	0.002081535	0.044794101	86	324	588	783	22.22140389	25.42134589	41.23682238	109.2707116
Slc4a2	 NM_001253892	2.130689481	5.917745524	9.476074874	0.002081689	0.044794101	13	61	140	188	3.363275708	4.792139379	9.830644202	26.26914483
Impa1	 NM_018864	6.347911274	1.703568489	9.475308933	0.002082558	0.044794101	0	0	8	13	0	0	0.858284837	2.775357597
Parva	 NM_020606	4.829486712	3.294333002	9.474652613	0.002083303	0.044794101	0	2	40	24	0	0.140312852	2.508313326	2.994795551
Impg1	 NM_022016	-5.487164983	0.757956784	9.473888704	0.002084171	0.044794101	1	11	0	0	0.286626014	0.957389758	0	0
A230065H16Rik	 NM_001101503	5.943311712	1.311465198	9.473667746	0.002084422	0.044794101	0	0	9	7	0	0	3.822600788	5.916278628
Hs6st3	 NM_015820	-5.487151834	0.757946044	9.473289594	0.002084852	0.044794101	1	11	0	0	0.576304659	1.924975932	0	0
Oog1	 NM_178657	-5.576751665	0.854905624	9.469451283	0.002089219	0.044794101	1	12	0	0	0.560287473	2.041609351	0	0
Traf5	 NM_011633	6.50912511	1.863385695	9.458776642	0.002101412	0.044794101	0	0	16	8	0	0	2.155865631	2.144992789
Ms4a10	 NM_023529	-5.486816718	0.757672298	9.458016071	0.002102283	0.044794101	1	11	0	0	1.0189569	3.403525335	0	0
1700034J05Rik	 NM_001164236	5.7473999	1.121249974	9.457304801	0.002103099	0.044794101	0	0	9	5	0	0	2.09811923	2.31948625
Olfr1420	 NM_146410	-6.54140461	1.857863431	9.457089061	0.002103346	0.044794101	1	28	0	0	1.105513454	9.399452371	0	0
4930444P10Rik	 NM_001243238	-5.576473566	0.854673199	9.455910546	0.002104698	0.044794101	1	12	0	0	1.433929585	5.225039274	0	0
Bpifb3	 NM_194357	6.420708659	1.773915539	9.455708436	0.00210493	0.044794101	0	0	7	15	0	0	1.072679299	4.574011601
NA	 NM_001270496_dup2	5.747397641	1.121228714	9.45410459	0.002106771	0.044794101	0	0	9	5	0	0	21.46537366	23.73012856
Tpk1	 NM_013861	-6.541353779	1.857809985	9.451559771	0.002109696	0.044794101	1	28	0	0	0.401298795	3.411979198	0	0
Aebp2	 NM_009637	-5.486624796	0.757515483	9.449264697	0.002112338	0.044794101	1	11	0	0	10.07968149	33.6682065	0	0
Tectb	 NM_009348	-6.541290762	1.857743719	9.444703163	0.002117598	0.044794101	1	28	0	0	0.3772945	3.207886497	0	0
Krt34	 NM_027563	5.645296409	1.020482033	9.441556168	0.002121234	0.044794101	0	0	8	5	0	0	1.390902717	1.729859839
6330512M04Rik	 NM_177265	6.352688484	1.707562042	9.439966314	0.002123074	0.044794101	0	0	7	14	0	0	0.604752013	2.406808086
Ccdc110	 NM_001033246	-5.11620945	0.308029953	9.439835223	0.002123226	0.044794101	2	6	0	0	0.783036948	0.713319337	0	0
Gzmn	 NM_153052	-5.1162053	0.308024945	9.437990305	0.002125363	0.044794101	2	6	0	0	2.15540359	1.963497463	0	0
Macrod2	 NM_001013802	6.420717581	1.773816595	9.43539355	0.002128374	0.044794101	0	0	7	15	0	0	1.031880086	4.400039686
Rnf144b	 NM_146042	-5.116199131	0.308017518	9.435247133	0.002128544	0.044794101	2	6	0	0	13.35230536	12.16348428	0	0
Skap1	 NM_001177899	-3.690052626	4.126551813	9.434542353	0.002129362	0.044794101	8	120	0	8	3.839878665	17.4899774	0	2.073893589
Speg	 NM_001173477	5.842580008	1.214502261	9.433112082	0.002131024	0.044794101	0	0	10	5	0	0	1.981888193	1.971892785
Pls3	 NM_145629	5.747376663	1.12103029	9.424319408	0.002141266	0.044794101	0	0	9	5	0	0	0.772515755	0.854021852
Slc35b3	 NM_001170431	6.032415644	1.397522753	9.423262763	0.0021425	0.044794101	0	0	9	8	0	0	9.549234669	16.89079873
Kcnj3	 NM_008426	-5.659910846	0.944309507	9.421755739	0.002144261	0.044794101	1	13	0	0	0.612345153	2.417241963	0	0
Ubash3a	 NM_177823	-5.485927766	0.756945707	9.417454994	0.002149296	0.044794101	1	11	0	0	0.348163736	1.162938389	0	0
NA	 NM_001271395	6.612284724	1.964644297	9.417312569	0.002149463	0.044794101	0	0	20	6	0	0	25.13962681	15.00770293
Pkp2	 NM_026163	5.943301052	1.311085761	9.414792759	0.002152419	0.044794101	0	0	9	7	0	0	0.868712805	1.344515759
Gcm2	 NM_008104	-5.659720035	0.944146332	9.41183449	0.002155894	0.044794101	1	13	0	0	0.357112717	1.409707974	0	0
Ifitm1	 NM_001112715	-5.659647155	0.944083998	9.40804407	0.002160356	0.044794101	1	13	0	0	1.464569106	5.781409197	0	0
Msx1	 NM_010835	2.767444347	4.749328562	9.406398762	0.002162295	0.044794101	4	18	68	88	2.129730735	2.910165582	9.82671689	25.30558298
Gm4884	 NM_183166	-5.485615328	0.756690183	9.403183257	0.00216609	0.044794101	1	11	0	0	0.360493518	1.204122392	0	0
Xkr5	 NM_001113350	5.664103337	1.034890682	9.402974676	0.002166337	0.044794101	0	0	5	8	0	0	14.23723763	45.32938844
Amigo2	 NM_178114	2.343582526	6.132320177	9.40168738	0.002167858	0.044794101	13	64	74	310	4.158574257	6.216723766	6.424918936	53.55891493
Zc3h14	 NM_029334	6.195991215	1.556031517	9.400937695	0.002168745	0.044794101	0	0	9	10	0	0	5.366343415	11.86506428
Dab2	 NM_023118	6.256485114	1.616323955	9.397441643	0.002172884	0.044794101	0	0	12	8	0	0	5.120180873	6.792477166
Tarm1	 NM_177363	6.938416942	2.279349719	9.396238127	0.002174311	0.044794101	0	0	2	29	0	0	0.583176296	16.82681844
Cpe	 NM_013494	6.787886421	2.131596843	9.395239228	0.002175496	0.044794101	0	0	3	25	0	0	0.399975907	6.632644629
Gga3	 NM_173048	5.664113804	1.034838272	9.391081377	0.002180436	0.044794101	0	0	5	8	0	0	5.962603794	18.98410285
Mapk9	 NM_016961	-5.388977213	0.651284982	9.390342344	0.002181315	0.044794101	1	10	0	0	0.31345351	0.951817368	0	0
Trim10	 NM_011280	5.664114758	1.03483348	9.38999615	0.002181727	0.044794101	0	0	5	8	0	0	0.621491888	1.978743905
Hoxa13	 NM_008264	3.101759285	4.635044366	9.388307744	0.002183737	0.044794101	0	20	104	48	0	4.777292986	22.20442631	20.3930225
Gpa33	 NM_021610	-5.659185385	0.943688922	9.384013918	0.002188858	0.044794101	1	13	0	0	0.448376586	1.769973509	0	0
Serpinb1a	 NM_025429	6.201151157	1.560340705	9.380138262	0.00219349	0.044794101	0	0	8	11	0	0	1.163920157	3.184637691
Ddx19a	 NM_007916	-2.151797889	6.211275123	9.379902935	0.002193772	0.044794101	135	165	58	35	53.90183075	20.00479842	6.28539485	7.54756322
Trmt2b	 NM_172540	-5.284469608	0.536139366	9.37747612	0.002196678	0.044794101	1	9	0	0	0.315279826	0.861626762	0	0
AU021092	 NM_001033220	6.105734935	1.469644709	9.376920948	0.002197343	0.044794101	0	0	11	7	0	0	2.237280199	2.833086777
Sox17	 NM_011441	-5.659018487	0.943546076	9.37532286	0.00219926	0.044794101	1	13	0	0	0.328475244	1.296661104	0	0
Sntg1	 NM_027671	-5.658952011	0.943489172	9.371860326	0.002203418	0.044794101	1	13	0	0	0.245200933	0.967934476	0	0
Gtf2h4	 NM_010364	1.820832723	7.245960897	9.370791854	0.002204703	0.044794101	51	153	507	295	32.5074415	29.61314494	87.71126955	101.5555347
Zfp536	 NM_172385	-5.388487005	0.65089306	9.369395142	0.002206383	0.044794101	1	10	0	0	0.233082637	0.707767165	0	0
Dapk1	 NM_029653	-5.658887665	0.943434087	9.368508254	0.002207451	0.044794101	1	13	0	0	0.37854474	1.494311214	0	0
Notum	 NM_175263	5.866409624	1.233395639	9.366063138	0.002210398	0.044794101	0	0	6	9	0	0	0.829271493	2.475267496
Rreb1	 NM_026830	5.541478952	0.915556955	9.365922316	0.002210567	0.044794101	0	0	6	6	0	0	5.453743144	10.85247573
Exog	 NM_001172136	5.866410879	1.233383583	9.363847542	0.002213071	0.044794101	0	0	6	9	0	0	47.83711844	142.7875736
Cyp17a1	 NM_007809	5.866411539	1.233377247	9.362683412	0.002214477	0.044794101	0	0	6	9	0	0	0.909450921	2.714592654
Limk2	 NM_001034030	5.541479897	0.915530187	9.359963365	0.002217766	0.044794101	0	0	6	6	0	0	18.81234995	37.43494438
Cyp2c66	 NM_001011707	6.116474467	1.478629975	9.359315797	0.002218549	0.044794101	0	0	9	9	0	0	1.540766085	3.065990844
Wls	 NM_026582	3.459638094	4.041126544	9.355553762	0.002223108	0.04482989	1	8	51	50	0.382487914	0.929155049	5.294472744	10.32896221
Ggt7	 NM_144786	5.842519477	1.213912573	9.349434311	0.002230543	0.044880208	0	0	10	5	0	0	1.068747061	1.063356967
Ttc39d	 NM_026351	6.357495119	1.711293171	9.348910127	0.002231181	0.044880208	0	0	6	15	0	0	0.827631807	4.117288742
Pold4	 NM_027196	6.286315277	1.641899119	9.343085145	0.002238284	0.044898011	0	0	6	14	0	0	1.833843533	8.514775594
Anks1b	 NM_001128086	6.286315727	1.641895107	9.342291517	0.002239254	0.044898011	0	0	6	14	0	0	0.652239636	3.028434015
Ier5	 NM_010500	1.641358814	9.268110619	9.337413309	0.002245222	0.044898011	247	635	1895	1268	77.65978458	60.62523589	161.7123792	215.3215262
Irg1	 NM_008392	-1.807902449	7.712379026	9.33513589	0.002248014	0.044898011	298	617	115	196	118.3856255	74.43005858	12.39981979	42.05404236
Puf60	 NM_028364	6.043552454	1.406293585	9.331339683	0.002252676	0.044898011	0	0	7	10	0	0	38.30096084	108.8794134
Aptx	 NM_001025444	6.043552847	1.406287849	9.330339087	0.002253906	0.044898011	0	0	7	10	0	0	38.30096084	108.8794134
Tfg	 NM_019678	6.043552914	1.406286874	9.330169082	0.002254116	0.044898011	0	0	7	10	0	0	13.28808846	37.77449036
1110059E24Rik	 NM_025423	-2.488171142	5.680960439	9.329948575	0.002254387	0.044898011	90	139	19	33	64.79795247	30.38883573	3.712848245	12.83221658
Glb1	 NM_009752	5.949067904	1.315263581	9.322827873	0.002263164	0.04501711	0	0	8	8	0	0	0.948745797	1.88792183
Eif4e	 NM_007917	1.793633673	7.685494427	9.312047578	0.002276519	0.045163089	44	282	552	523	15.69660324	30.54798725	53.44743975	100.7682371
Ssh1	 NM_198109	-2.221831649	6.084471433	9.309785196	0.002279332	0.045163089	81	271	15	64	26.23765864	26.65568437	1.318761142	11.19667314
Mcoln2	 NM_026656	6.314254484	1.673205348	9.306816871	0.002283028	0.045163089	0	0	15	6	0	0	1.662330367	1.323157288
Cxx1b	 NM_001018063	2.204550363	5.961073241	9.306732193	0.002283133	0.045163089	9	70	256	94	7.510671763	17.73841458	57.98438599	42.36752499
Pdzk1ip1	 NM_001164557	-5.737019889	1.02678072	9.302649431	0.002288227	0.045163089	1	14	0	0	2.035896064	8.654941292	0	0
Cdhr3	 NM_001024478	-5.282547238	0.534636065	9.300707991	0.002290653	0.045163089	1	9	0	0	0.348163736	0.951495046	0	0
Ing1	 NM_011919	-1.670679605	7.98815085	9.297267799	0.002294959	0.045163089	320	822	218	192	116.9572712	91.22829414	21.62561996	37.90071867
Foxc2	 NM_013519	2.940911499	5.301554529	9.296226514	0.002296264	0.045163089	2	32	216	26	0.754866015	3.667501869	22.12730148	5.300077172
Gnal	 NM_177137	-1.904062459	6.641691484	9.28928873	0.002304976	0.045163089	153	276	67	75	28.01487256	15.34570306	3.329713349	7.416985864
Olfr63	 NM_146937	5.535087866	0.910348028	9.289048431	0.002305279	0.045163089	0	0	7	5	0	0	2.053994745	2.919479539
Ldb3	 NM_011918	-5.013430117	0.163210448	9.286992338	0.002307868	0.045163089	3	4	0	0	8.591594812	3.47850804	0	0
Rad52	 NM_001166381	6.021225219	1.387290079	9.285515587	0.002309729	0.045163089	0	0	11	6	0	0	5.347645354	5.80437291
2310030N02Rik	 NM_001085493	5.96064384	1.324622765	9.28419838	0.00231139	0.045163089	0	0	6	10	0	0	1.550276986	5.141527855
Defa5	 NM_007851	-5.013593772	0.163300907	9.28403122	0.002311601	0.045163089	3	4	0	0	7.326324317	2.966233697	0	0
Rpn2	 NM_019642	5.547921622	0.920069881	9.28173461	0.002314501	0.045163089	0	0	5	7	0	0	0.51371476	1.431146929
Kit	 NM_001122733	-5.013760217	0.163393041	9.281017185	0.002315408	0.045163089	3	4	0	0	9.461296127	3.830626952	0	0
Pigp	 NM_001159618	5.960647869	1.324584925	9.277355846	0.002320041	0.045198667	0	0	6	10	0	0	9.050265651	30.01540586
1700001K19Rik	 NM_025488	5.960651519	1.324550583	9.271151363	0.002327913	0.045205946	0	0	6	10	0	0	1.755030551	5.820597572
Cma1	 NM_010780	6.021217803	1.387181361	9.269940542	0.002329453	0.045205946	0	0	11	6	0	0	2.85274018	3.096384805
Cpn2	 NM_027904	5.96065463	1.324521273	9.265860292	0.002334648	0.045205946	0	0	6	10	0	0	0.365407932	1.211883475
Rangrf	 NM_021329	2.91475503	4.674006789	9.262987845	0.002338312	0.045205946	1	21	69	82	1.294870923	8.257075603	24.24992465	57.34681447
Pex3	 NM_019961	6.889757901	2.236300377	9.26229207	0.002339201	0.045205946	0	0	30	2	0	0	8.175288796	1.084541032
Pak2	 NM_177326	6.180432745	1.541823035	9.260013536	0.002342113	0.045205946	0	0	12	7	0	0	0.816930542	0.948278863
Tigd5	 NM_178646	1.833176759	7.1513418	9.259791582	0.002342397	0.045205946	66	93	460	290	14.13380875	6.047539468	26.73670787	33.54148145
4833442J19Rik	 NM_001252094	6.429985419	1.781123487	9.259407274	0.002342888	0.045205946	0	0	5	17	0	0	3.259928243	22.05571295
Lipm	 NM_023903	5.872474063	1.237689173	9.253150869	0.002350906	0.045231112	0	0	5	10	0	0	0.516567674	2.055849716
NA	 NM_001271435	5.741067432	1.114939065	9.250410816	0.002354426	0.045231112	0	0	10	4	0	0	4.215254646	3.355196425
Pln	 NM_001141927	5.93165312	1.300425503	9.249483231	0.002355619	0.045231112	0	0	11	5	0	0	24.1696727	21.8616145
Agpat9	 NM_172715	3.767416523	3.972216713	9.24828226	0.002357164	0.045231112	3	2	68	30	1.072082912	0.217028917	6.595547554	5.790250348
Tmed3	 NM_025360	5.872480124	1.237652817	9.246101681	0.002359973	0.045231112	0	0	5	10	0	0	1.053813661	4.193995531
Atp2c1	 NM_001253834	6.211518451	1.568498263	9.245074118	0.002361297	0.045231112	0	0	6	13	0	0	24.62204626	106.1574281
Tlr3	 NM_126166	5.960668	1.324394849	9.243081617	0.002363868	0.045231112	0	0	6	10	0	0	0.386942257	1.283302538
Fam71f2	 NM_001101486	5.670630737	1.039150805	9.234359689	0.002375154	0.045371459	0	0	4	9	0	0	0.949149175	4.249630166
Gm12776	 NM_001099330	5.670632473	1.03914548	9.233059276	0.002376842	0.045371459	0	0	4	9	0	0	2.273318595	10.17834028
Clec2d	 NM_053109	6.180422793	1.541624995	9.230159669	0.002380609	0.045389524	0	0	12	7	0	0	2.758318197	3.201808121
Pcdhgc3	 NM_033581	1.82739062	7.716147584	9.224068	0.002388542	0.045486894	39	297	671	441	15.61408605	36.10679155	72.91372836	95.35852363
Adrm1	 NM_019822	2.288895938	5.924869337	9.215670687	0.002399523	0.045561185	12	56	73	258	8.633681001	12.23441666	14.25517117	100.2543962
Slc35c2	 NM_001252574	5.931627876	1.300165908	9.213981603	0.002401738	0.045561185	0	0	11	5	0	0	10.69529071	9.673954849
Mapk14	 NM_001168514	6.132620911	1.491513458	9.213325549	0.002402599	0.045561185	0	0	6	12	0	0	37.20664767	148.0760022
Cfhr1	 NM_015780	6.132621434	1.491508647	9.212434158	0.002403769	0.045561185	0	0	6	12	0	0	0.966685419	3.847240243
Mcc	 NM_001085374	2.423262434	5.587226825	9.206630167	0.002411402	0.045619574	14	28	74	192	25.29663475	15.36290106	36.29119413	187.3720942
NA	 NM_001271431	5.836392618	1.20800704	9.20578205	0.002412519	0.045619574	0	0	11	4	0	0	1.888952882	1.366855405
Plec	 NM_201385	6.309334062	1.66822266	9.194409318	0.002427554	0.045850001	0	0	16	5	0	0	31.89141229	19.83160744
Cxcl5	 NM_009141	5.966499711	1.328945609	9.191222175	0.002431785	0.045876059	0	0	5	11	0	0	0.843050929	3.690716068
4930415O20Rik	 NM_001201322	-5.810028632	1.104245868	9.179829365	0.002446968	0.045953042	1	15	0	0	1.816479704	8.273748143	0	0
Slk	 NM_001164639	1.800252926	7.679527426	9.177986713	0.002449433	0.045953042	44	279	423	639	6.521206653	12.55625068	17.01572578	51.14993806
Gm4788	 NM_001160304	-5.165237576	0.405161782	9.175135021	0.002453253	0.045953042	1	8	0	0	0.379382846	0.921612093	0	0
Ociad1	 NM_001159888	6.054790142	1.414844983	9.174788647	0.002453717	0.045953042	0	0	5	12	0	0	6.313345194	30.15122217
Vmn1r34	 NM_001166719	-5.165209794	0.405140439	9.174092788	0.00245465	0.045953042	1	8	0	0	1.105513454	2.68555782	0	0
Mapk8ip1	 NM_011162	6.054793251	1.414824289	9.170844881	0.00245901	0.045953042	0	0	5	12	0	0	5.937231012	28.35497915
Ubr1	 NM_009461	2.039461828	5.9606768	9.169737624	0.002460498	0.045953042	17	59	163	172	2.252050987	2.373350045	5.860730161	12.30627773
Ppp6r2	 NM_026813	6.054794454	1.41481627	9.169317231	0.002461064	0.045953042	0	0	5	12	0	0	0.399670377	1.908742509
Bad	 NM_007522	1.854648473	6.612374747	9.168943626	0.002461566	0.045953042	22	123	344	177	15.57768958	26.44636356	66.11098554	67.68970143
Qrfpr	 NM_198192	-5.80978509	1.104027762	9.165388291	0.002466353	0.045989053	1	15	0	0	0.570864804	2.600189589	0	0
Wnk1	 NM_001199083	5.5285576	0.90473273	9.159939728	0.002473707	0.046043635	0	0	8	4	0	0	8.652708762	8.609069897
9830107B12Rik	 NM_001177897	-5.164807121	0.40483106	9.158981571	0.002475003	0.046043635	1	8	0	0	0.286945998	0.697060779	0	0
Nsmce4a	 NM_001162855	-2.267091499	5.677025588	9.147095983	0.002491131	0.046239735	67	191	38	22	48.00316609	41.5536268	7.38947358	8.513080268
Gramd2	 NM_001033498	6.094810343	1.458897371	9.14697878	0.002491291	0.046239735	0	0	13	5	0	0	2.651789582	2.029550469
Mical2	 NM_001193305	-6.192049735	1.50121674	9.136789841	0.002505203	0.046275204	1	21	0	0	1.194108609	7.614538942	0	0
1700034J05Rik	 NM_028509	6.015514213	1.381471788	9.129543203	0.002515145	0.046275204	0	0	12	5	0	0	1.646311844	1.365007395
Trpc1	 NM_011643	-5.163998148	0.40420926	9.128593051	0.002516452	0.046275204	1	8	0	0	0.341343796	0.8292061	0	0
Ryk	 NM_013649	-5.880578625	1.178409379	9.128231316	0.002516949	0.046275204	1	16	0	0	0.3147008	1.528967721	0	0
Rala	 NM_019491	-5.163949741	0.404172042	9.126773395	0.002518956	0.046275204	1	8	0	0	0.386223709	0.938230193	0	0
1300002K09Rik	 NM_028788	-5.880527298	1.178362506	9.12500131	0.002521397	0.046275204	1	16	0	0	0.285115783	1.385229491	0	0
Aifm2	 NM_178058	-5.880480346	1.178319555	9.122041367	0.00252548	0.046275204	1	16	0	0	2.060375777	10.01029568	0	0
Rbl1	 NM_011249	-5.880473912	1.178313678	9.121636379	0.002526039	0.046275204	1	16	0	0	0.321390282	1.561468442	0	0
Rgr	 NM_021340	6.241293055	1.601456269	9.120309641	0.002527872	0.046275204	0	0	15	5	0	0	2.52305477	1.673553371
Arsj	 NM_173451	5.554601494	0.924441596	9.118926186	0.002529784	0.046275204	0	0	4	8	0	0	0.302493071	1.203869937
Olfr370	 NM_146270	-5.880422259	1.178266501	9.118384942	0.002530533	0.046275204	1	16	0	0	0.938072548	4.55760725	0	0
Gm4858	 NM_001177694	-6.134743707	1.442258984	9.11824465	0.002530727	0.046275204	1	20	0	0	0.517948369	3.145552611	0	0
Ccng2	 NM_007635	1.999092822	7.118326404	9.11338281	0.002537462	0.046275204	27	168	178	554	11.13049031	21.03004981	19.91614861	123.3471911
Spast	 NM_016962	6.241288162	1.601401717	9.112516664	0.002538664	0.046275204	0	0	15	5	0	0	49.83033171	33.05267907
Tm2d3	 NM_178056	6.138062643	1.495559435	9.107198092	0.002546056	0.046275204	0	0	5	13	0	0	15.00268051	77.62048504
Guca2b	 NM_008191	5.87864017	1.241903393	9.106476417	0.00254706	0.046275204	0	0	4	11	0	0	1.860332384	10.18022515
4930511M11Rik	 NM_029141	5.878640304	1.241902815	9.106358775	0.002547224	0.046275204	0	0	4	11	0	0	3.049725219	16.68889369
2310002J15Rik	 NM_026415	5.878641333	1.24189836	9.105450932	0.002548489	0.046275204	0	0	4	11	0	0	1.429192612	7.820915611
Sox3	 NM_009237	-3.10131646	5.205489536	9.102972022	0.002551945	0.046275204	50	155	0	25	24.89412863	23.43360531	0	6.722578794
Olfr479	 NM_001011742	-6.299421828	1.611297663	9.102749054	0.002552256	0.046275204	1	23	0	0	1.044845033	7.297266486	0	0
Ttll8	 NM_172818	-6.299389174	1.611264707	9.099822346	0.002556343	0.046275204	1	23	0	0	0.345472954	2.412805854	0	0
Tbc1d7	 NM_025935	5.87864781	1.241870285	9.099734263	0.002556466	0.046275204	0	0	4	11	0	0	6.452019828	35.30713926
Klc1	 NM_001081959	-6.299360083	1.611235346	9.097214691	0.00255999	0.046286928	1	23	0	0	1.289996879	9.009423114	0	0
Gulp1	 NM_028450	5.415414338	0.789806606	9.089992388	0.002570119	0.046358638	0	0	6	5	0	0	0.562600519	0.932938522
Cldn25	 NM_001252451	5.421937726	0.794646889	9.08957007	0.002570713	0.046358638	0	0	5	6	0	0	31.71021109	75.72068296
Gpld1	 NM_008156	6.369474078	1.726643109	9.088228739	0.002572599	0.046358638	0	0	18	4	0	0	1.07810634	0.476741797
Setdb1	 NM_018877	5.421940759	0.794629987	9.084584422	0.002577731	0.046399149	0	0	5	6	0	0	8.775152753	20.95415126
Tmem200a	 NM_029881	6.296399196	1.649296768	9.082317757	0.002580927	0.046404786	0	0	4	16	0	0	0.27125138	2.159066861
Bfsp1	 NM_009751	6.296407196	1.649248458	9.072160102	0.002595303	0.046611181	0	0	4	16	0	0	0.470573116	3.745598707
Hist1h2ba	 NM_175663	-2.703567212	4.885925435	9.069111635	0.002599633	0.0466369	38	123	21	6	101.7417851	100.0003122	15.26053909	8.676328256
Gar1	 NM_026578	1.738841369	8.396441109	9.06566593	0.002604537	0.046672832	166	225	1204	562	134.2794391	55.2668149	264.3399123	245.5312153
2310043J07Rik	 NM_027158	6.548751893	1.90132367	9.0603222	0.002612159	0.046713377	0	0	21	4	0	0	5.618453508	2.129568584
Bmpr1a	 NM_009758	-3.112237647	4.328943798	9.058652881	0.002614545	0.046713377	32	73	7	7	6.002568947	4.158057846	0.356385514	0.709176256
Pten	 NM_008960	2.074991235	6.069963578	9.057979872	0.002615508	0.046713377	17	65	131	229	2.128369181	2.471108899	4.45147727	15.4846891
Uhrf1	 NM_001111079	6.169865819	1.531376789	9.046397001	0.00263213	0.046907908	0	0	14	5	0	0	20.89143319	14.84719274
S100a14	 NM_001163526	-5.035102047	0.260357406	9.046327894	0.00263223	0.046907908	1	7	0	0	1.104326007	2.347339072	0	0
Dst	 NM_133833	-2.042927003	5.883080529	9.041404615	0.002639328	0.04698237	59	257	43	35	3.526716467	4.664790513	0.697624644	1.129940424
Myoz1	 NM_021508	5.972462189	1.332998611	9.032525171	0.002652179	0.04715896	0	0	4	12	0	0	0.862596159	5.149474575
Oprl1	 NM_011012	6.06051075	1.418839224	9.027436842	0.002659571	0.047238215	0	0	4	13	0	0	0.37219054	2.407037382
Heatr8	 NM_001126487	6.548730767	1.901101409	9.024219657	0.002664256	0.047269255	0	0	21	4	0	0	1.34837713	0.51107686
Nipa2	 NM_001256133	-5.034345521	0.25978356	9.019597219	0.002671002	0.047336753	1	7	0	0	10.49109707	22.29972119	0	0
Nr0b1	 NM_007430	-5.034254311	0.259714358	9.016372302	0.002675719	0.047368178	1	7	0	0	0.573092259	1.218156453	0	0
Ces2e	 NM_172759	-5.034067146	0.25957234	9.00975315	0.002685427	0.047459123	1	7	0	0	0.380929052	0.809697175	0	0
Cuedc2	 NM_024192	5.925601734	1.293770606	9.007324467	0.002688998	0.047459123	0	0	12	4	0	0	33.82422516	22.43575791
Cpm	 NM_027468	-1.851679516	7.345725765	9.004121965	0.002693714	0.047459123	242	457	172	70	47.89352416	27.46364122	9.238994321	7.482184906
Mtap6	 NM_001048167	6.56520514	1.911436277	9.003316719	0.002694901	0.047459123	0	0	3	21	0	0	0.29057604	4.047547787
Zmym3	 NM_001177986	5.428621504	0.799298674	9.00123369	0.002697974	0.047459123	0	0	4	7	0	0	5.143776176	17.91241962
Fndc3b	 NM_173182	-3.354576082	4.183145307	8.999437559	0.002700627	0.047459123	26	76	9	2	3.88819132	3.451185941	0.365301632	0.161537457
Csf1	 NM_001113529	5.428626501	0.799288973	8.99771018	0.002703181	0.047459123	0	0	4	7	0	0	0.500762418	1.743829098
Hoxa10	 NM_001122950	6.009749064	1.375727057	8.996852163	0.00270445	0.047459123	0	0	13	4	0	0	6.287085179	3.849462796
Ltbr	 NM_010736	2.816157286	4.700131325	8.990622471	0.002713685	0.04756931	1	23	76	77	0.491456746	3.432366263	10.13756653	20.43831054
Myo9a	 NM_173018	2.236740981	6.086823694	8.985561741	0.002721211	0.047649327	11	72	88	281	0.944496629	1.877243942	2.050809042	13.03115812
Med16	 NM_198107	5.677470902	1.043240208	8.978937921	0.002731093	0.047770387	0	0	3	10	0	0	5.043069715	33.45090412
Otop2	 NM_172801	5.408796648	0.784390621	8.971075936	0.00274287	0.047878829	0	0	7	4	0	0	0.836552036	0.951237702
Wisp3	 NM_001127376	5.632064748	1.007342042	8.97082709	0.002743244	0.047878829	0	0	10	3	0	0	1.967911548	1.174791978
Smap2	 NM_133716	5.632056639	1.007302408	8.965780065	0.002750832	0.047934089	0	0	10	3	0	0	0.960584708	0.573444071
Sox2	 NM_011443	-2.093146015	7.574891	8.964760676	0.002752368	0.047934089	201	810	32	205	84.1423575	102.9636964	3.635828763	46.34911511
Syk	 NM_001198977	5.734448474	1.107705205	8.958469158	0.002761862	0.048028687	0	0	11	3	0	0	0.601990279	0.326702299
Cuedc2	 NM_001164290	6.236104305	1.595883243	8.954919034	0.002767235	0.048028687	0	0	16	4	0	0	41.34071964	20.56611142
Senp8	 NM_001172068	-3.469462788	4.067784592	8.952085007	0.002771531	0.048028687	19	84	1	8	5.028165441	6.750185873	0.071827505	1.143444033
Nr1i3	 NM_009803	5.632027514	1.007159555	8.947624026	0.002778307	0.048028687	0	0	10	3	0	0	1.973478483	1.178115294
Zfp870	 NM_207245	-1.763279201	7.152787005	8.947611974	0.002778325	0.048028687	213	384	101	117	41.35029459	22.63657498	5.32175899	12.26743693
Rpl18a	 NM_029751	1.9261823	6.631144193	8.947197863	0.002778955	0.048028687	48	51	350	181	38.22627467	12.33307585	75.65255627	77.85173239
Cav1	 NM_007616	6.372079097	1.722063487	8.945620064	0.002781357	0.048028687	0	0	3	18	0	0	2.700482493	32.24235532
Tmem98	 NM_029537	6.372080661	1.722054979	8.943725939	0.002784242	0.048028687	0	0	3	18	0	0	0.600968825	7.175254954
Pacsin3	 NM_030880	5.784941458	1.14835122	8.939518754	0.002790662	0.048028687	0	0	3	11	0	0	7.343417304	53.58013239
NA	 NM_011253_dup1	3.805667566	6.278133823	8.938292148	0.002792537	0.048028687	1	41	0	469	0.593950036	7.394592698	0	150.4498376
F3	 NM_010171	2.134181716	5.775192043	8.937991706	0.002792996	0.048028687	13	52	99	196	7.124550993	8.653623147	14.72597862	58.01485162
Lancl2	 NM_133737	2.534033434	5.296237144	8.937587229	0.002793615	0.048028687	5	35	156	72	1.405697994	2.987930922	11.90368547	10.93260066
Zfp68	 NM_001163797	6.372094668	1.721978657	8.926743341	0.00281025	0.048215205	0	0	3	18	0	0	9.301661919	111.0570017
2210404J11Rik	 NM_001039552	-1.702291707	7.504147742	8.926609213	0.002810456	0.048215205	231	589	161	128	188.1913276	145.7080039	35.59986297	56.32050798
Gadd45g	 NM_011817	1.829283923	6.521820791	8.911810694	0.002833322	0.048555715	19	122	234	247	18.08742846	35.2665961	60.46080247	126.995738
Ctgf	 NM_010217	3.867995735	3.748950596	8.906819854	0.002841076	0.048632914	0	6	63	23	0	0.779840375	7.318959628	5.317050455
Acsbg1	 NM_053178	6.089163401	1.4524525	8.905024249	0.002843871	0.048632914	0	0	14	4	0	0	1.407819101	0.800410823
Slc7a2	 NM_001044740	5.884965948	1.245937547	8.900064921	0.002851605	0.048713408	0	0	3	12	0	0	2.744752697	21.84727902
Tmem164	 NM_001199357	5.884971232	1.245919436	8.896232678	0.002857596	0.048763986	0	0	3	12	0	0	0.64694712	5.149474575
Lfng	 NM_008494	2.907045971	4.676848902	8.887436979	0.002871395	0.048947556	2	19	125	30	0.900286789	2.597077861	15.27199308	7.293585924
Dap	 NM_146057	5.561642821	0.928755959	8.877868339	0.002886484	0.04902775	0	0	3	9	0	0	0.565259671	3.374453123
Cldn10	 NM_021386	5.884997687	1.245828429	8.877020086	0.002887825	0.04902775	0	0	3	12	0	0	7.751384932	61.69833426
Ulbp1	 NM_029975	-4.091985393	4.022993976	8.877003374	0.002887852	0.04902775	39	31	4	2	25.10768503	6.060162176	0.698935147	0.695410154
Gm8787	 NM_001099310	5.56164502	0.928752116	8.876724248	0.002888293	0.04902775	0	0	3	9	0	0	0.60226588	3.595370558
0610011L14Rik	 NM_001164818	5.561651355	0.928741033	8.873427908	0.002893513	0.04902775	0	0	3	9	0	0	5.854192816	34.94800752
Tmem215	 NM_177175	5.27792491	0.652104396	8.872881021	0.00289438	0.04902775	0	0	6	4	0	0	0.520291841	0.690223752
Metrnl	 NM_144797	5.290949638	0.66148221	8.866004186	0.002905304	0.049161041	0	0	4	6	0	0	0.452268813	1.349963554
Ifih1	 NM_001164477	5.290954286	0.66147702	8.862575283	0.002910766	0.049182364	0	0	4	6	0	0	0.207780981	0.62019919
Tmx1	 NM_028339	-2.722618919	5.342985254	8.861377646	0.002912677	0.049182364	58	153	33	4	25.70318781	20.5887943	3.969243664	0.957387945
Mga	 NM_001164274	6.301554407	1.652620991	8.857347972	0.002919114	0.049188949	0	0	3	17	0	0	3.788007116	42.71423141
Hs3st6	 NM_001012402	5.402022315	0.778820035	8.857306523	0.00291918	0.049188949	0	0	8	3	0	0	1.829835132	1.365454939
B230312A22Rik	 NM_001253353	6.486868966	1.840104946	8.855090259	0.002922727	0.049190992	0	0	21	3	0	0	17.4406161	4.95790186
Rbm46	 NM_001146328	-4.242154635	3.659202677	8.852890882	0.002926251	0.049190992	22	47	0	4	12.64326734	8.201909749	0	1.241553959
Apol9a	 NM_173786	6.299284857	1.657253276	8.851505811	0.002928472	0.049190992	0	0	18	3	0	0	3.289389284	1.090933219
4931440L10Rik	 NM_001145300	-1.953824537	8.028387708	8.826210663	0.002969343	0.049825519	396	735	62	290	299.3665404	168.7236257	12.72139057	118.4063621
Mtf2	 NM_001253877	-4.885025235	0.093606876	8.822095133	0.002976048	0.049885999	1	6	0	0	2.84013125	5.174520938	0	0
Dbh	 NM_138942	6.066348042	1.422595355	8.816739754	0.002984795	0.049980561	0	0	3	14	0	0	0.366849068	3.406656493
Gzme	 NM_010373	-4.884736423	0.093387111	8.81232784	0.002992021	0.050034362	1	6	0	0	1.11389763	2.029443748	0	0
NA	 NM_001199948_dup1	-4.884661067	0.093329765	8.809778624	0.002996204	0.050034362	1	6	0	0	2.904315007	5.291459265	0	0
Adam25	 NM_011781	-4.884640699	0.093314265	8.809089561	0.002997336	0.050034362	1	6	0	0	0.392265361	0.714680114	0	0
NA	 NM_001177538_dup1	-4.88442841	0.093152697	8.801906141	0.00300916	0.050087403	1	6	0	0	0.44050022	0.80256066	0	0
Plekho2	 NM_153119	6.149115508	1.503340983	8.801649207	0.003009584	0.050087403	0	0	3	15	0	0	0.25624413	2.549517945
Sipa1	 NM_001164482	5.277859805	0.651840529	8.801487324	0.003009851	0.050087403	0	0	6	4	0	0	2.180077012	2.892109419
Ehhadh	 NM_023737	-5.207080344	2.837759249	8.798666927	0.003014507	0.05011307	2	55	0	1	0.683141204	5.704579838	0	0.184480069
Pik3cd	 NM_001164052	-4.884195066	0.092975083	8.794007423	0.003022216	0.050140277	1	6	0	0	6.231075833	11.35258533	0	0
2210020M01Rik	 NM_183259	6.149125321	1.503294645	8.792118663	0.003025347	0.050140277	0	0	3	15	0	0	0.890584652	8.860930984
Chst8	 NM_175140	-4.884136707	0.092930658	8.792031489	0.003025491	0.050140277	1	6	0	0	0.428922617	0.781467075	0	0
Ndufb4	 NM_026610	3.098672173	4.261126701	8.789273824	0.003030068	0.050141586	1	13	69	47	2.264598045	8.939535806	42.41066117	57.48545241
NA	 NM_001163730_dup1	-4.884000164	0.092826713	8.78740767	0.00303317	0.050141586	1	6	0	0	0.442205382	0.805667346	0	0
Gprc5b	 NM_001195774	6.227391155	1.579715883	8.783862861	0.00303907	0.050141586	0	0	3	16	0	0	0.327267229	3.473244775
NA	 NM_001243039_dup1	6.227391664	1.579713314	8.783324992	0.003039966	0.050141586	0	0	3	16	0	0	0.092646035	0.983240387
Cym	 NM_001111143	-4.88385865	0.092718975	8.782614424	0.00304115	0.050141586	1	6	0	0	0.833166542	1.517971296	0	0
Slit2	 NM_178804	2.927566341	5.195254231	8.77873473	0.003047625	0.050196914	1	32	190	34	0.128709003	1.250660377	6.637390202	2.363506545
Rbm47	 NM_178446	5.435773053	0.803810817	8.776809202	0.003050844	0.050198551	0	0	3	8	0	0	1.848012302	9.806357764
Gm15455	 NM_001161816	-2.429418792	5.577057616	8.769749386	0.003062675	0.05031912	40	245	7	42	13.6356434	25.36075719	0.647662136	7.73274879
Olfr70	 NM_019485	-5.086274028	2.646252889	8.768707279	0.003064426	0.05031912	11	25	1	0	4.808419489	3.318410891	0.118643647	0
Zbtb45	 NM_001024699	6.083523502	1.446658025	8.763790397	0.003072698	0.050403522	0	0	15	3	0	0	1.955956946	0.778436928
Zfp169	 NM_001164576	-5.15915579	2.753509539	8.761923863	0.003075844	0.050403752	3	49	1	0	1.81755011	9.014501316	0.164437158	0
Npb	 NM_153288	5.401821537	0.778127243	8.751088648	0.003094173	0.050608628	0	0	8	3	0	0	4.066300292	3.034344308
Asb4	 NM_023048	6.003792378	1.368966	8.750815432	0.003094636	0.050608628	0	0	14	3	0	0	1.189253579	0.507109597
Ror1	 NM_013845	6.508271088	1.85402909	8.739965119	0.003113105	0.050858966	0	0	2	21	0	0	0.157566266	3.292203607
Derl3	 NM_024440	-2.455972345	5.319741412	8.736352	0.003119279	0.050908159	18	247	17	24	13.85201738	57.71888912	3.550784116	9.975179791
Tbc1d9	 NM_001111304	2.697999276	4.84614075	8.731594547	0.003127429	0.050989446	9	10	77	88	1.582275584	0.533851054	3.674220081	8.355861959
Pgbd5	 NM_171824	-4.643410166	3.132201381	8.728180543	0.00313329	0.051033304	7	55	0	2	2.548474712	6.080306414	0	0.393261337
Fam167b	 NM_182783	6.377053025	1.725332987	8.720991311	0.00314567	0.051132035	0	0	2	19	0	0	0.591207325	11.17628724
Uprt	 NM_001081189	5.297896449	0.666172347	8.720969691	0.003145707	0.051132035	0	0	3	7	0	0	0.75283235	3.495499153
AI317395	 NM_144821	5.258536536	2.904552622	8.711334543	0.003162376	0.051351118	0	1	14	34	0	0.116534564	1.458267266	7.04729014
Slc38a10	 NM_001164802	5.297939812	0.666156038	8.702877826	0.003177081	0.051537886	0	0	3	7	0	0	3.066481951	14.23807714
Madcam1	 NM_013591	6.083458441	1.446147173	8.700020177	0.003182065	0.051566762	0	0	15	3	0	0	2.947709763	1.173137342
Sorbs1	 NM_178362	5.297976078	0.666141638	8.687700612	0.003203645	0.051864246	0	0	3	7	0	0	0.742153876	3.445917605
Ppp1r18	 NM_175242	1.742451035	6.750914282	8.678944147	0.003219074	0.052061652	40	107	377	186	12.91211947	10.48822051	33.0303913	32.42794711
Ttc23	 NM_001168476	5.156212143	3.230544231	8.671898458	0.003231544	0.052210844	1	0	13	46	0.506217387	0	1.786138921	12.57661762
Top1	 NM_009408	1.616134656	8.426591747	8.668146743	0.003238203	0.052221928	161	300	699	1030	43.03913924	24.35226963	50.71654977	148.7112737
Rex2	 NM_001177767	-4.195185795	3.615941025	8.667821509	0.003238781	0.052221928	20	49	0	4	5.143209167	3.826315341	0	0.55556279
D19Wsu162e	 NM_001177813	6.377102398	1.725091608	8.666030965	0.003241965	0.052221928	0	0	2	19	0	0	3.117875503	58.94086681
Hist1h1c	 NM_015786	1.746338118	6.80743211	8.66305121	0.003247271	0.052255084	32	136	223	351	21.07628469	27.19965992	39.86426537	124.859089
Lpar6	 NM_175116	1.678206091	8.146710482	8.646794065	0.003276374	0.052670733	76	383	1037	438	31.66032859	48.44858387	117.2506897	98.54733941
Jun	 NM_010591	1.62622384	10.19996989	8.644657722	0.003280218	0.052679901	466	1247	3743	2289	150.3317919	122.1551718	327.7325437	398.822524
Sesn1	 NM_001013370	5.684702302	1.047200122	8.638551162	0.003291231	0.052804072	0	0	2	11	0	0	3.554775256	38.90531906
Usp6nl	 NM_001080548	5.270993028	0.646261831	8.625264789	0.003315322	0.053137618	0	0	7	3	0	0	6.735686217	5.744327673
Ythdc2	 NM_001163013	1.704151009	8.180528291	8.621783836	0.003321664	0.053186285	68	411	479	993	11.09901109	20.37031207	21.22001616	87.537389
Nlrp1a	 NM_001004142	-1.685126013	7.582326041	8.606604814	0.003349461	0.053578059	203	731	136	169	43.42694237	47.485507	7.896541953	19.52625185
Bace1	 NM_011792	3.977805989	3.613294502	8.601995318	0.003357949	0.053643653	0	5	35	42	0	0.372193725	2.328742254	5.560794075
Zfp114	 NM_001029933	5.727488918	1.099511344	8.599698479	0.003362187	0.053643653	0	0	12	2	0	0	1.497584209	0.496677109
Commd1	 NM_144514	6.294108761	1.651046215	8.598953454	0.003363562	0.053643653	0	0	19	2	0	0	6.481598158	1.357665057
Tmem164	 NM_001199360	5.684793071	1.047026714	8.594447713	0.003371895	0.053723295	0	0	2	11	0	0	2.607942594	28.54268735
Nr2c2ap	 NM_001025586	5.624813674	0.998974422	8.586779891	0.003386123	0.053896621	0	0	11	2	0	0	4.70789637	1.703328247
Fyttd1	 NM_001159349	6.154784485	1.506952579	8.570162272	0.003417167	0.054191572	0	0	2	16	0	0	7.972853073	126.9222876
Hmga1	 NM_001166545	5.727435281	1.099240631	8.569715234	0.003418006	0.054191572	0	0	12	2	0	0	34.88123219	11.56843767
Nrip1	 NM_173440	-2.913282027	4.71332089	8.568981907	0.003419383	0.054191572	26	133	1	19	5.902255536	9.168046114	0.061614011	2.329524213
Gm10104	 NM_001177481	-4.777955687	-0.068577629	8.568486487	0.003420314	0.054191572	3	3	0	0	7.653554684	2.324040421	0	0
Vrtn	 NM_001168589	-4.778187792	-0.068474371	8.566602907	0.003423854	0.054191572	3	3	0	0	0.995604434	0.3023203	0	0
Senp7	 NM_001003973	-4.778420458	-0.068370752	8.564713238	0.00342741	0.054191572	3	3	0	0	7.634610241	2.318287846	0	0
1700016C15Rik	 NM_027077	-4.778776887	-0.068211801	8.561815409	0.003432869	0.054191572	3	3	0	0	4.118000718	1.250451655	0	0
Prr15l	 NM_146026	-2.792296601	4.49590997	8.560764145	0.003434852	0.054191572	18	124	9	10	13.58758827	28.42313949	1.84394179	4.07698244
Fyn	 NM_008054	-3.567050165	4.002426982	8.560026422	0.003436244	0.054191572	17	84	0	8	4.965388555	7.450134124	0	1.262011383
Kdm5a	 NM_145997	1.554233988	8.747476065	8.558922151	0.003438329	0.054191572	138	580	1103	1054	12.93477954	16.50777063	28.06016892	53.35676897
C1ql4	 NM_001024702	5.133181887	0.503609007	8.556304306	0.003443277	0.054216454	0	0	5	4	0	0	1.945954376	3.097824314
Tmem205	 NM_178577	6.07232464	1.426146934	8.544393114	0.003465881	0.054519025	0	0	2	15	0	0	2.287293914	34.13637346
Papss2	 NM_001201470	5.624722823	0.998570603	8.541642726	0.003471122	0.054548144	0	0	11	2	0	0	19.06551822	6.897950414
Rem1	 NM_009047	3.196300624	4.410872951	8.536722863	0.003480517	0.054584698	0	16	35	92	0	3.116118244	6.09279165	31.86913336
Eng	 NM_001146348	-2.148339064	5.612242869	8.535868169	0.003482152	0.054584698	56	199	34	27	16.78575531	18.11283476	2.766091883	4.371048171
Pcf11	 NM_029078	-1.539608059	8.948251518	8.535098672	0.003483624	0.054584698	531	1778	530	329	94.06197607	95.63829424	25.48180987	31.47635557
Spin2	 NM_001005370	5.139606932	0.508051733	8.507427287	0.003536998	0.055349568	0	0	4	5	0	0	0.854670314	2.125899726
Sphk1	 NM_025367	5.514131454	0.889665334	8.50623404	0.003539318	0.055349568	0	0	10	2	0	0	21.30151584	8.477633715
Fbxl14	 NM_133940	2.049509327	6.183293485	8.500930728	0.003549649	0.055457229	33	35	173	216	8.041765326	2.589917843	11.44243313	28.42890775
Il18bp	 NM_010531	5.133152828	0.503511999	8.498137452	0.003555102	0.05546274	0	0	5	4	0	0	0.995184941	1.584265359
Pfkm	 NM_001163487	5.394433393	0.771165354	8.497220305	0.003556895	0.05546274	0	0	9	2	0	0	10.73268683	4.746025712
9030025P20Rik	 NM_001123370	-1.60789161	10.57807006	8.474613712	0.003601369	0.056101861	1796	5187	1246	1293	870.9985908	763.8496005	164.007605	338.6714697
Rsph6a	 NM_001159671	-5.068551351	2.693071101	8.470575524	0.003609372	0.056107962	4	44	0	1	2.583234956	8.628535334	0	0.348797116
Tpsb2	 NM_010781	5.443506953	0.808424467	8.469273248	0.003611957	0.056107962	0	0	2	9	0	0	0.512959297	4.593350253
Emilin2	 NM_145158	3.817529553	3.663529592	8.465990992	0.003618481	0.056107962	1	4	41	38	0.262948213	0.319382196	2.926098251	5.396631795
Sema3a	 NM_009152	5.913026839	1.279313578	8.463857503	0.003622727	0.056107962	0	0	14	2	0	0	5.133637327	1.459356132
Als2cl	 NM_001146060	5.443525823	0.808408311	8.46240232	0.003625627	0.056107962	0	0	2	9	0	0	4.103674376	36.74680202
Ccdc7	 NM_001197041	-4.737044796	-0.088743415	8.461424878	0.003627576	0.056107962	2	4	0	0	4.393707318	2.668342706	0	0
Elmod2	 NM_001170691	5.443529527	0.808405125	8.46105281	0.003628318	0.056107962	0	0	2	9	0	0	4.228028145	37.86034148
2010300C02Rik	 NM_028096	5.443531364	0.808403543	8.460383212	0.003629654	0.056107962	0	0	2	9	0	0	0.12797517	1.145967685
Tfpi	 NM_001177319	-4.737183739	-0.088714118	8.456560482	0.00363729	0.056124728	2	4	0	0	0.905041824	0.549641015	0	0
Nlrp4e	 NM_001004194	-4.737189784	-0.088712839	8.456348761	0.003637714	0.056124728	2	4	0	0	0.607999712	0.369244348	0	0
Lhpp	 NM_029609	-4.737485123	-0.088649877	8.4459954	0.003658481	0.056391075	2	4	0	0	1.27956131	0.777090471	0	0
Olfr814	 NM_207159	-4.73772505	-0.088598055	8.437571267	0.003675468	0.05655818	2	4	0	0	2.203917497	1.338461293	0	0
Fryl	 NM_028194	-2.454148994	5.264905221	8.437133983	0.003676352	0.05655818	15	244	24	16	1.34454339	6.641311907	0.583888106	0.774591119
1700065I17Rik	 NM_026099	5.305677485	0.67108807	8.430047698	0.003690707	0.056724786	0	0	2	8	0	0	0.989538502	7.876383097
Fam187a	 NM_025766	5.30569372	0.671084606	8.425091945	0.003700779	0.056825325	0	0	2	8	0	0	0.357069555	2.842149755
Samd4	 NM_028966	2.985840173	4.256108072	8.416648765	0.003718005	0.057035397	2	12	64	50	0.299920511	0.546434241	2.604899487	4.049628124
Rreb1	 NM_001177868	-2.069547527	5.803753429	8.409128009	0.003733417	0.057216599	80	180	41	32	13.61532875	9.302317065	1.89389905	2.941420339
4932425I24Rik	 NM_001081025	5.12657937	0.498752494	8.407419067	0.003736928	0.057216599	0	0	6	3	0	0	0.605533145	0.602479213
Evc2	 NM_145920	5.394189271	0.770406567	8.403348703	0.003745304	0.057290342	0	0	9	2	0	0	0.610909442	0.270145954
Smg7	 NM_001005507	5.146406931	0.512731222	8.400032482	0.003752143	0.057340443	0	0	3	6	0	0	1.988478795	7.913800594
Cdc42se1	 NM_001038708	4.292506197	3.615933754	8.380455283	0.003792774	0.057840299	0	4	76	5	0	3.19382196	54.23987001	7.100831309
Pdlim7	 NM_026131	5.12652241	0.498655119	8.379254469	0.003795281	0.057840299	0	0	6	3	0	0	1.850054304	1.840723785
Wnk1	 NM_001199084	1.602077389	9.508745616	8.379084919	0.003795635	0.057840299	197	1049	2078	1625	17.87337804	28.8999034	51.17063219	79.62743899
Cd40	 NM_170703	5.263527184	0.639683424	8.361662452	0.003832198	0.0582995	0	0	8	2	0	0	69.76246439	34.70531302
S100a5	 NM_011312	5.126486207	0.498591601	8.361275346	0.003833015	0.0582995	0	0	6	3	0	0	3.875692466	3.856145891
Vamp8	 NM_016794	3.286039348	4.131372406	8.353827959	0.003848756	0.058466509	3	6	85	23	3.924150811	2.38317631	30.17714745	16.24879795
Qpct	 NM_027455	5.263492085	0.639600768	8.349930325	0.003857021	0.058466509	0	0	8	2	0	0	1.160290468	0.577219343
Zfp521	 NM_145492	5.263489268	0.639594112	8.34898782	0.003859022	0.058466509	0	0	8	2	0	0	0.362932671	0.180551133
Prdm1	 NM_007548	-2.731539268	4.741297708	8.348612702	0.003859819	0.058466509	40	97	18	6	7.996325199	5.888201705	0.976647372	0.647814515
Adam23	 NM_011780	-4.801048153	3.737068102	8.347510572	0.003862161	0.058466509	36	17	3	0	5.560785825	0.797375848	0.125773674	0
Tpt1	 NM_009429	-1.726726833	7.572567665	8.340921126	0.003876194	0.058623792	198	745	209	93	227.7060934	260.1634138	65.23648795	57.76454785
Gdnf	 NM_010275	4.663762061	3.123931843	8.333061585	0.003892999	0.058822673	0	2	26	30	0	0.177940209	2.067625049	4.747378242
Ptgs2	 NM_011198	2.655333598	4.700554494	8.329475049	0.003900693	0.058883629	4	19	60	89	0.992161653	1.43105569	4.039322425	11.92288679
Man2a1	 NM_008549	5.263419623	0.639428511	8.32563684	0.003908943	0.058952871	0	0	8	2	0	0	0.367291685	0.182719647
Wfdc9	 NM_001160414	5.177651909	2.82284133	8.311633534	0.003939195	0.059343342	0	1	9	36	0	0.57814092	4.650830959	37.01900056
Gm14850	 NM_001177522	-4.701191532	-0.106894389	8.310244075	0.003942209	0.059343342	1	5	0	0	2.54487008	3.863813077	0	0
Cldn20	 NM_001101560	-4.701121182	-0.106950558	8.307837305	0.003947437	0.059366497	1	5	0	0	1.557768958	2.365121944	0	0
Nt5c2	 NM_001164363	5.263354193	0.639271088	8.303616133	0.003956622	0.059407748	0	0	8	2	0	0	0.533938976	0.265623061
Plekhf1	 NM_024413	-2.860138192	4.527585636	8.301416072	0.003961418	0.059407748	39	74	12	7	25.71967478	14.81880125	2.147914234	2.493261744
Il25	 NM_080729	-4.765388682	3.224671002	8.300502314	0.003963411	0.059407748	21	24	0	2	20.31107974	7.04864188	0	1.044750721
Pkp4	 NM_026361	-4.70088629	-0.107138112	8.299798997	0.003964947	0.059407748	1	5	0	0	7.969980717	12.1006239	0	0
Gps1	 NM_145370	-4.700788563	-0.107216147	8.296453656	0.003972257	0.059426618	1	5	0	0	4.872642239	7.398011768	0	0
Prelid2	 NM_029942	-4.700770742	-0.107230378	8.29584352	0.003973592	0.059426618	1	5	0	0	1.420065625	2.156050391	0	0
Eid2b	 NM_001177427	-1.682732028	6.781153381	8.290991891	0.003984222	0.05953027	130	383	112	66	55.13885174	49.32801361	12.89339276	15.11914627
Rpl10l	 NM_001162933	-2.976227631	5.357958557	8.283430537	0.004000847	0.059692223	53	176	0	30	53.26564825	53.71115641	0	16.28401784
Gstm5	 NM_010360	4.372368379	3.473010776	8.282689542	0.00400248	0.059692223	2	0	40	30	2.257140532	0	12.25246356	18.28600467
Sphk1	 NM_001172472	4.342212395	3.310918477	8.27874418	0.004011186	0.059711984	0	3	40	24	0	3.776565685	45.00804154	53.73725887
Hoxb2	 NM_134032	-2.714251483	4.651597309	8.278726006	0.004011226	0.059711984	28	116	6	16	17.67192778	22.23127514	1.027807947	5.453996399
Gtf2b	 NM_145546	1.651792215	8.109274363	8.264137869	0.004043586	0.060124197	76	376	456	933	62.41029629	93.75857215	101.6347724	413.802646
Rell2	 NM_153793	2.609530943	5.179435128	8.262879387	0.00404639	0.060124197	1	39	123	88	0.581849186	6.890575986	19.42452319	27.65426188
Sphk1	 NM_001172473	2.54127612	5.19122269	8.260520385	0.004051651	0.060146837	9	22	169	44	5.239607935	3.889192597	26.70409169	13.83496057
Cd163l1	 NM_172909	-4.951843117	2.571740728	8.248946012	0.004077567	0.060475768	5	37	0	1	1.488314291	3.344312558	0	0.160765781
Igbp1	 NM_008784	4.321428136	3.291646635	8.243811437	0.004089118	0.060572541	0	3	38	25	0	0.616988333	6.985437805	9.145010019
Hist1h4c	 NM_178208	2.935566637	4.548538832	8.242700921	0.00409162	0.060572541	5	10	113	28	16.47640244	10.00628515	101.0661343	49.83326998
Tmem132a	 NM_133804	4.753709089	3.20291407	8.231968861	0.004115885	0.060875762	0	2	9	49	0	0.178960216	0.719819065	7.798499687
Slc10a3	 NM_145406	2.517341616	4.854698075	8.229677203	0.004121086	0.060896707	4	25	96	70	2.034888694	3.861901245	13.25521342	19.23302849
Ldhd	 NM_027570	-4.042476225	3.492179093	8.208190612	0.004170171	0.061541801	5	79	0	4	2.314559911	11.10467881	0	1.00006305
Psmg3	 NM_025604	2.684284858	4.850560181	8.207225429	0.00417239	0.061541801	10	8	116	52	12.25420158	2.976840015	38.58138674	34.41575737
Cdh5	 NM_009868	-4.932206156	2.508022331	8.188020596	0.004216791	0.062059077	7	30	1	0	1.805542546	2.349694656	0.070007491	0
Bcl11a	 NM_016707	-4.932206017	2.508023109	8.187146407	0.004218823	0.062059077	7	30	1	0	2.101282507	2.73456435	0.081474411	0
Cd160	 NM_001163496	5.154009702	0.517872285	8.185350821	0.004223001	0.062059077	0	0	2	7	0	0	0.215482515	1.500770293
Olfr613	 NM_147100	-1.696894804	10.81493774	8.183028398	0.004228411	0.062059077	2198	6062	841	1971	439.9112853	368.4120572	45.68443259	213.0556261
Tnfsf4	 NM_009452	5.154020453	0.517875453	8.18254614	0.004229535	0.062059077	0	0	2	7	0	0	0.346861228	2.415783131
Speg	 NM_001085371	5.154022202	0.517875965	8.182089749	0.0042306	0.062059077	0	0	2	7	0	0	5.366343415	37.37495249
Odz3	 NM_011857	-2.598945183	4.905144486	8.176002197	0.004244821	0.062210983	17	179	8	20	1.592108555	5.090462862	0.203352055	1.011632371
Cdadc1	 NM_001168536	4.971361667	0.335781287	8.174110078	0.004249251	0.062219245	0	0	4	4	0	0	3.600643323	7.16496785
Inpp1	 NM_008384	4.971365759	0.335797276	8.162744291	0.004275962	0.062553439	0	0	4	4	0	0	0.629199228	1.252051879
Ebp	 NM_007898	4.971367019	0.335802097	8.159238609	0.004284235	0.06256978	0	0	4	4	0	0	0.641125463	1.275784051
Fam71e1	 NM_028169	4.971367113	0.335802456	8.158976044	0.004284856	0.06256978	0	0	4	4	0	0	1.314722533	2.616183785
Ywhaz	 NM_001253806	4.965423472	0.33180021	8.156959637	0.004289622	0.062582595	0	0	5	3	0	0	11.72478393	13.99878172
Nfkb2	 NM_019408	2.331772446	5.372648843	8.148552443	0.004309555	0.06266147	10	32	86	143	3.207886154	3.117090512	7.487765289	24.77558696
Lekr1	 NM_001166659	4.985855936	3.068630161	8.146992339	0.004313264	0.06266147	1	0	33	21	0.467118361	0	4.183846115	5.298039607
Vrk3	 NM_133945	-4.817967142	3.21884485	8.146177568	0.004315202	0.06266147	24	16	2	0	14.08393853	2.851105905	0.318550066	0
H1f0	 NM_008197	1.548714735	8.736376438	8.145014846	0.00431797	0.06266147	212	370	1356	801	95.22194524	50.46420085	165.3086967	194.3133647
Eno4	 NM_178689	5.119202145	0.49287293	8.143503679	0.00432157	0.06266147	0	0	7	2	0	0	0.760946242	0.432633431
Rbm26	 NM_134077	-1.491479184	8.926241806	8.143229293	0.004322224	0.06266147	496	1799	415	443	124.2268566	136.8187035	28.21088694	59.92478897
Mblac1	 NM_177878	2.196383886	5.580372112	8.143203168	0.004322286	0.06266147	6	56	107	155	4.71618125	13.36619374	22.82747306	65.80212255
Haus7	 NM_028633	5.119194303	0.492860063	8.141206831	0.004327048	0.062674032	0	0	7	2	0	0	5.613071847	3.191293151
Cyp46a1	 NM_010010	5.119163804	0.492809808	8.132264706	0.00434844	0.062927242	0	0	7	2	0	0	0.922261097	0.52434845
NA	 NM_001270496	5.119122922	0.492741911	8.120255012	0.00437734	0.063288551	0	0	7	2	0	0	16.69529062	9.492051425
4933403G14Rik	 NM_028908	-2.208542722	7.256213263	8.102402437	0.004420663	0.063857544	126	764	12	165	36.51185642	67.22599149	0.943798842	25.82357001
Ptprv	 NM_007955	-1.802503582	6.677814569	8.097684714	0.004432184	0.063966549	115	386	38	113	19.44649078	19.82034429	1.74406161	10.32026414
Mrc1	 NM_008625	-3.260424566	3.859672348	8.089180139	0.00445303	0.06418814	8	93	4	5	1.546637853	5.45961583	0.209890829	0.522080677
Prss42	 NM_153099	-2.19188571	6.139013912	8.086886144	0.00445867	0.06418814	78	296	11	72	51.57166944	59.42768141	1.973986131	25.71094572
Hnrnpc	 NM_016884	1.559936364	8.04297197	8.086547256	0.004459504	0.06418814	111	281	551	763	40.12733962	30.84637945	54.06345693	148.9741425
Gm4461	 NM_001199062	-4.954104027	2.49854091	8.080957966	0.004473279	0.064328874	13	15	1	0	12.25083195	4.292338634	0.255774388	0
Myl4	 NM_010858	-4.5549408	2.997999514	8.062299405	0.004519579	0.064936664	6	51	2	0	6.986143913	18.03171113	0.632049507	0
Grk1	 NM_011881	-1.656916814	7.611534591	8.045119394	0.004562641	0.065496897	220	704	115	199	30.44663518	29.58487711	4.319657238	14.87437295
Arhgef3	 NM_027871	-2.827701309	5.020280079	8.037295359	0.004582391	0.065721773	25	182	1	25	7.169647925	15.8492858	0.077838175	3.872280393
Sqle	 NM_009270	1.65582637	7.410674292	8.025204307	0.004613082	0.066087156	63	186	581	297	23.57060891	21.13117684	58.99853248	60.01442776
Rab32	 NM_026405	3.773512767	3.649766139	8.0240276	0.00461608	0.066087156	0	6	31	47	0	0.911965229	4.211560654	12.70613213
Farp1	 NM_134082	-2.800384016	4.472386187	8.01402132	0.004641655	0.06633897	27	98	14	5	5.715347506	6.299200632	0.804343835	0.571633733
Aes	 NM_010347	4.984252064	0.344746139	8.013718101	0.004642432	0.06633897	0	0	2	6	0	0	0.620110795	3.701900056
Runx1t1	 NM_001111026	4.958983968	0.327514751	8.009288274	0.004653802	0.06633897	0	0	6	2	0	0	3.911913891	2.594789759
Mup6	 NM_001081285	4.984273111	0.344765562	8.009189544	0.004654056	0.06633897	0	0	2	6	0	0	1.033517991	6.169833426
Triobp	 NM_001039156	4.984282881	0.344774554	8.007085537	0.004659467	0.06633897	0	0	2	6	0	0	4.044200834	24.14282645
Sacs	 NM_172809	4.326781961	3.636829773	8.006082879	0.004662047	0.06633897	0	4	4	73	0	0.373552015	0.333891544	12.12557751
Adk	 NM_001243041	4.98429146	0.344782436	8.005237242	0.004664225	0.06633897	0	0	2	6	0	0	0.305808063	1.825594548
Rps9	 NM_029767	-1.719387103	7.004503388	8.004125422	0.00466709	0.06633897	199	322	142	63	291.0346728	142.9973586	56.36568958	49.76238339
Tdrd7	 NM_146142	4.984309532	0.344798999	8.001341259	0.004674271	0.06633897	0	0	2	6	0	0	0.159002768	0.949205142
Snrpn	 NM_001082962	-2.874625367	4.808530037	8.001100123	0.004674894	0.06633897	61	53	15	8	30.20991246	7.970324239	2.016256196	2.139826622
Map3k11	 NM_022012	1.824350362	6.288620735	7.992017783	0.004698402	0.066613825	22	89	235	176	5.947621687	7.306193163	17.24341744	25.69817551
4921517L17Rik	 NM_027585	2.380561514	5.087951185	7.98780845	0.004709339	0.066675983	9	23	103	88	4.393707318	3.409549013	13.64773757	23.20279237
Kcnq5	 NM_023872	4.998040673	2.651266606	7.987141621	0.004711073	0.066675983	0	1	11	29	0	0.045095493	0.443384145	2.326053047
Ogdh	 NM_001252282	4.958886956	0.327445769	7.984987674	0.004716682	0.066696697	0	0	6	2	0	0	6.833874063	4.532938844
Adamts20	 NM_177431	4.984426824	0.344905174	7.975965575	0.004740247	0.066971069	0	0	2	6	0	0	0.091207667	0.544486035
Uimc1	 NM_011307	-4.861745267	2.435185144	7.954813332	0.004795966	0.06769884	13	13	0	1	4.560101557	1.384697801	0	0.189452408
Gp5	 NM_008148	5.262336693	2.895914903	7.951425554	0.004804951	0.067766238	0	1	3	44	0	0.141971849	0.380695576	11.11075051
Fkrp	 NM_173430	-2.863977383	4.6742102	7.941082502	0.004832492	0.068050733	18	148	1	19	6.595258455	16.4665083	0.099447561	3.759948382
Foxf2	 NM_010225	3.675553247	3.719466626	7.940674613	0.004833581	0.068050733	2	3	54	28	0.869084964	0.395853039	6.368847129	6.571420217
Fzd2	 NM_020510	1.638671575	7.738676047	7.938233967	0.004840105	0.068083013	57	298	696	402	16.15305078	25.64345005	53.53326926	61.5282727
Ptrf	 NM_008986	1.83220382	7.477371509	7.924652968	0.00487657	0.068536035	72	145	776	181	23.01062509	14.07163009	67.31199548	31.24233339
Pebp1	 NM_018858	-2.946271686	4.083239926	7.913173491	0.00490761	0.068912099	15	91	7	6	13.04730346	24.03540169	1.652579529	2.818705626
Ppp1r18	 NM_001146711	1.690783229	6.568282763	7.876908821	0.005006999	0.07024641	30	113	312	179	18.62549841	21.30323606	52.57461084	60.02174909
Mfsd1	 NM_025813	2.403623086	5.162150149	7.87532701	0.005011381	0.070246638	11	20	90	110	3.797650315	2.096682986	8.433340222	20.5108633
Irs4	 NM_010572	3.632295635	3.702320759	7.873593071	0.005016188	0.070252831	1	5	34	46	0.164553059	0.249836825	1.518517151	4.088205887
Pafah2	 NM_133880	-3.783774939	3.527099422	7.863988789	0.005042902	0.070565548	14	57	1	4	4.601593726	5.688995367	0.089210313	0.710083131
Dhrs3	 NM_011303	4.131629904	3.377937948	7.861900171	0.005048731	0.070585728	1	2	28	37	0.600191192	0.364502156	4.561235267	11.99389685
Scara5	 NM_001168318	-4.791248762	2.372631977	7.832023909	0.005132859	0.07169963	11	16	0	1	3.4312508	1.515515032	0	0.168472393
Pcgf1	 NM_197992	1.697525688	6.66212644	7.82682764	0.005147637	0.071843688	24	141	209	307	28.23233444	50.36573183	66.72931376	195.0486242
Wdr81	 NM_138950	1.588856255	7.43977174	7.819268297	0.005169212	0.072082287	72	182	434	440	10.7143119	8.22401065	17.52896775	35.36335268
Zfp608	 NM_175751	2.480750351	5.306574172	7.813979179	0.005184362	0.072229878	3	42	63	159	0.50464374	2.14532658	2.876331974	14.44540516
Dcun1d5	 NM_029775	1.583402047	8.195334269	7.812442283	0.005188773	0.072229878	97	377	1082	421	83.03777578	97.9999404	251.4004545	194.6502819
Slc22a1	 NM_009202	4.782639199	0.139401272	7.804916328	0.005210428	0.07246863	0	0	4	3	0	0	0.560059925	0.835852998
Scnn1g	 NM_011326	4.782627313	0.139438945	7.795335513	0.005238128	0.072765233	0	0	4	3	0	0	0.376458492	0.561839806
Hexb	 NM_010422	4.782625667	0.139444132	7.794006807	0.005241982	0.072765233	0	0	4	3	0	0	0.585931459	0.87446458
Mcee	 NM_028626	-2.306439749	5.282278918	7.791962707	0.005247916	0.072765233	55	136	19	25	81.2457086	61.00383497	7.617740364	19.9455822
Ccdc114	 NM_001033243	4.78262224	0.139454907	7.791239085	0.005250018	0.072765233	0	0	4	3	0	0	0.455034419	0.679109264
Jrk	 NM_008415	1.60925753	6.794901231	7.787747273	0.005260174	0.072765233	49	106	252	306	9.111638291	5.985311311	12.71849595	30.73199721
Lsp1	 NM_019391	4.782617523	0.139469684	7.787426491	0.005261108	0.072765233	0	0	4	3	0	0	2.138313085	3.191293151
Ier2	 NM_010499	1.53893427	8.646172519	7.786637571	0.005263406	0.072765233	121	569	1372	660	81.73681275	116.7145723	251.548229	240.7937618
2810002N01Rik	 NM_001163388	4.782610852	0.13949048	7.782027816	0.005276853	0.072888518	0	0	4	3	0	0	1.631870512	2.435460563
Tcn2	 NM_001130459	4.782605476	0.139507149	7.777671488	0.005289593	0.072965182	0	0	4	3	0	0	1.673462414	2.497533771
Cda	 NM_028176	4.782604685	0.139509596	7.777030022	0.005291472	0.072965182	0	0	4	3	0	0	1.379727355	2.059153307
Msn	 NM_010833	3.050183731	4.135470901	7.774619981	0.005298536	0.073000038	3	8	74	32	0.803224619	0.650408535	5.377523297	4.62737507
Cln5	 NM_001033242	-1.90062512	6.114672286	7.769072454	0.005314833	0.073161932	110	182	63	37	46.21741985	23.22014286	7.184364947	8.396217944
Fsbp	 NM_001256142	-5.089762623	2.656343305	7.754964782	0.005356509	0.073672595	19	5	0	1	4.272620896	0.341421803	0	0.121453414
Lrrcc1	 NM_028915	-2.417430869	5.030058061	7.753246737	0.005361607	0.073679738	29	163	23	12	8.876361376	15.14973616	1.910731385	1.983751146
Hydin	 NM_172916	-1.597369848	8.525863263	7.745071747	0.005385932	0.073902037	637	676	269	345	41.49510394	13.37163792	4.756029379	12.13795399
Olfr368	 NM_146374	-2.760204256	4.396970189	7.744724443	0.005386968	0.073902037	25	94	6	12	26.12112583	29.82361086	1.701523522	6.771768395
Abca9	 NM_147220	4.787507098	0.142846839	7.737032706	0.005409963	0.074154277	0	0	3	4	0	0	0.133559281	0.354361843
Prm1	 NM_013637	4.787513036	0.142863314	7.73431353	0.005418116	0.074202559	0	0	3	4	0	0	2.092873932	5.552850084
Hpcal4	 NM_174998	-4.188221611	3.605888452	7.732783954	0.005422707	0.074202559	25	35	0	4	5.525190845	2.348852833	0	0.477459165
Eif2b4	 NM_010122	3.768795086	3.641112047	7.722158953	0.005454713	0.074577093	0	6	65	15	0	42.57219499	412.2327441	189.3017074
Pigz	 NM_172822	1.639717973	7.324386698	7.71934898	0.005463209	0.074629851	72	144	491	329	33.8943136	20.58435802	62.73510992	83.64870318
NA	 NM_001271436	4.777626818	0.136591481	7.713389187	0.005481275	0.074695751	0	0	5	2	0	0	8.507617609	6.771768395
BC017612	 NM_133214	-4.857579802	2.453899861	7.713277717	0.005481613	0.074695751	3	38	1	0	3.263896865	12.55391711	0.295290855	0
Gsn	 NM_001206368	4.77762579	0.136591721	7.713163875	0.005481959	0.074695751	0	0	5	2	0	0	12.1326025	9.65713058
Rtkn	 NM_133641	2.201016034	5.591936299	7.700852242	0.005519476	0.075143321	3	64	179	91	0.993040096	6.432888018	16.0817529	16.26881383
Tdrd9	 NM_029056	4.77754713	0.136609321	7.695896836	0.00553465	0.075286214	0	0	5	2	0	0	0.290132936	0.230935749
Fbxo6	 NM_001163707	4.792836075	0.146502885	7.693491517	0.005542031	0.075322942	0	0	2	5	0	0	4.537396058	22.57256132
Hectd1	 NM_144788	-1.736500256	6.450526894	7.688252036	0.005558143	0.07547818	93	338	52	83	10.63816852	11.74035165	1.614440653	5.127798809
Icam4	 NM_023892	4.777504304	0.136618295	7.686465256	0.005563649	0.07548924	0	0	5	2	0	0	1.538312335	1.224443238
Lrrc8b	 NM_001033550	4.777491057	0.136620983	7.6835433	0.005572664	0.075520491	0	0	5	2	0	0	0.491112034	0.390908137
Hdhd2	 NM_001039202	-3.622667024	3.818707438	7.68267759	0.005575338	0.075520491	27	43	3	4	22.38664745	10.82615496	0.675120623	1.791241962
Kif16b	 NM_001081133	2.932675419	4.446737712	7.670211497	0.005613988	0.075952555	3	13	24	102	0.566461439	0.745371764	1.229971824	10.40203321
Cbx5	 NM_001110216	1.718374118	6.956986334	7.669347845	0.005616675	0.075952555	25	183	249	386	2.887349788	6.41787078	7.805371212	24.07773683
Pbx3	 NM_016768	3.993476264	3.502425706	7.665009221	0.005630197	0.076071482	2	1	44	27	0.859279158	0.130462222	5.130879119	6.265229931
Abtb1	 NM_030251	2.357042904	5.033127946	7.650532652	0.005675556	0.076584909	6	29	72	110	3.281258019	4.815790852	10.68701582	32.49008028
Tfpi	 NM_011576	-4.489851828	2.942666037	7.64984645	0.005677715	0.076584909	3	56	2	0	2.067280521	11.71781596	0.374061471	0
Wnt9b	 NM_011719	3.509426107	3.915664497	7.645861161	0.005690273	0.076690004	4	1	54	38	0.910048694	0.069085217	3.33451921	4.669358335
Foxg1	 NM_008241	2.289594964	5.589748099	7.643947494	0.005696312	0.076707161	10	43	242	34	3.488725865	4.555287463	22.91485088	6.406410005
Zfp457	 NM_001003666	-1.584686026	6.975544744	7.637188271	0.005717698	0.076930761	167	374	128	86	81.14238875	55.18021745	16.88014261	22.56829429
Srcin1	 NM_018873	-1.635472524	7.273569602	7.627760034	0.005747664	0.077213625	200	482	99	153	29.52268521	21.604956	3.966394242	12.19793342
Psd4	 NM_177611	-4.751088871	2.309137655	7.627555105	0.005748317	0.077213625	14	7	0	1	3.07362485	0.466660832	0	0.118574633
Rc3h2	 NM_001100591	-1.587876167	7.604190102	7.596065879	0.00584958	0.078508295	277	524	143	183	31.76701851	18.24771385	4.451102022	11.33487524
NA	 NM_001276461	2.886334834	4.309266458	7.593591556	0.005857614	0.078550602	1	16	82	37	2.471460367	12.00754218	55.00502	49.38833007
Golgb1	 NM_030035	-2.020973482	6.040102487	7.590690508	0.005867047	0.078611595	74	263	76	14	6.900810515	7.447398949	1.923608995	0.70512382
Maf1	 NM_001164607	1.608336194	6.706409625	7.587239301	0.00587829	0.078696707	46	100	322	209	27.04051777	17.84997694	51.37453067	66.35481232
Ccl27a	 NM_001164045	1.935232078	6.571238562	7.582849376	0.005892622	0.078823007	14	132	110	386	16.31948433	46.72322534	34.80213643	243.015888
D430041D05Rik	 NM_001033347	-2.263777731	5.483181318	7.578761315	0.005906001	0.078936354	73	128	24	28	7.414869434	3.947945106	0.661647558	1.536058114
Cacna1g	 NM_001112813	2.438291695	5.073510298	7.566399051	0.005946648	0.079413653	4	33	57	131	0.504354924	1.263486778	1.950679652	8.921061577
Cdh16	 NM_001252628	-4.745481377	2.352224515	7.563153776	0.005957365	0.079460133	7	25	0	1	22.92004009	24.85637712	0	1.768423594
Ick	 NM_001163780	-2.311987567	5.186181388	7.559546421	0.005969301	0.079460133	46	142	18	23	7.047215851	6.605847969	0.748457374	1.903077811
Zfp955a	 NM_029952	1.611860828	7.164435128	7.558332237	0.005973324	0.079460133	44	188	353	372	12.04729975	15.63059019	26.23291604	55.01092493
Dhcr7	 NM_007856	4.888208668	2.542600732	7.557634553	0.005975637	0.079460133	0	1	10	27	0	0.110865091	0.990944096	5.32411052
Zfp410	 NM_001252582	2.477006609	4.851047135	7.557309648	0.005976715	0.079460133	10	12	60	101	6.693538493	2.439032005	10.90038506	36.51288141
NA	 NM_001177767_dup1	-4.067105419	3.494574298	7.555963529	0.005981181	0.079460133	19	43	0	4	4.886048709	3.357786932	0	0.55556279
Parp9	 NM_030253	2.66110077	4.868135601	7.554905679	0.005984693	0.079460133	0	32	58	110	0	2.803107489	4.541215415	17.13842618
Yes1	 NM_001205133	3.998843164	3.338841049	7.548110219	0.006007304	0.079694592	0	4	33	31	0	1.557087764	11.48210137	21.46363499
Copa	 NM_009938	-1.794366285	6.206808893	7.544744826	0.006018534	0.079777806	69	316	64	48	15.32529669	21.31215522	3.858109934	5.757978052
Prss23	 NM_029614	4.844153741	2.501278076	7.504903129	0.006153125	0.081494722	0	1	11	25	0	0.096774983	0.951502924	4.303200623
Malt1	 NM_172833	-1.577446175	8.056279927	7.499109699	0.00617295	0.081690061	397	661	301	155	81.50291982	41.20639374	16.77196628	17.18633712
Oxct2b	 NM_181859	-2.142595214	5.440503064	7.488363876	0.006209895	0.082086924	48	181	26	28	28.15180867	32.23473673	4.138788532	8.869355524
Gulo	 NM_178747	-4.218417236	3.633595423	7.486531409	0.006216218	0.082086924	28	29	0	4	12.70974408	3.997212716	0	0.980635776
Coq2	 NM_027978	-2.427570658	5.009389804	7.485945018	0.006218243	0.082086924	15	197	20	14	9.00812657	35.92443401	3.259928243	4.540882078
Enam	 NM_017468	-4.261787937	3.654116674	7.471763128	0.006267414	0.082600648	32	20	1	3	5.99272867	1.137326399	0.050828754	0.303434431
1110059G10Rik	 NM_025419	-1.590497083	6.998380381	7.471760267	0.006267424	0.082600648	152	429	135	82	46.49669203	39.84889183	11.20848877	13.5475664
Mdm4	 NM_008575	-1.939091173	6.9514868	7.454662318	0.006327235	0.083320672	256	160	127	49	75.41565708	14.31271503	10.15453636	7.79626516
Rab11fip3	 NM_001162868	2.0692771	5.804062985	7.451235433	0.006339292	0.08337046	27	22	209	96	5.688410417	1.407441419	11.9511107	10.92363951
Cyb5r1	 NM_028057	-1.807974205	6.291666054	7.450643532	0.006341377	0.08337046	115	223	64	54	72.71504547	42.81656184	10.98351223	18.44119954
Mmrn2	 NM_153127	-2.09010485	5.571514121	7.448989078	0.006347209	0.083379008	60	176	44	18	15.6806433	13.96708516	3.121045687	2.540704156
Anxa7	 NM_009674	2.00387117	6.839421528	7.447505002	0.006352445	0.08337972	14	160	90	510	4.854564983	16.8470069	8.470316081	95.51276704
Tcf4	 NM_001083967	-1.862426239	6.020657054	7.44344299	0.006366797	0.083500004	53	303	57	38	7.63710696	13.25794215	2.22927006	2.957369351
Ddx19b	 NM_001190800	-4.25285196	3.225205732	7.441079364	0.006375164	0.08354165	21	23	2	1	3.263896865	1.085489074	0.084368816	0.083943312
Sncg	 NM_011430	-3.103986859	4.56256292	7.434332192	0.006399111	0.083787215	39	81	0	16	54.7772855	34.54628938	0	12.13737723
Pik3cd	 NM_001164050	-2.695754995	4.56286881	7.420624857	0.006448042	0.084359261	35	86	6	15	7.321355633	5.462637703	0.340650894	1.694664318
Phldb2	 NM_153412	2.758422634	5.274560846	7.414055161	0.006471629	0.084599071	16	2	72	149	2.993637889	0.113629153	3.656340263	15.05686374
Bmp8a	 NM_007558	-3.894240697	3.890923101	7.407693984	0.006494552	0.084793013	33	34	0	6	14.35810745	4.492030167	0	1.409949238
Olfr874	 NM_146882	-4.599950851	2.166875595	7.407014844	0.006497004	0.084793013	7	20	1	0	7.713711241	6.692306465	0.299088808	0
Kcnma1	 NM_001253366	-4.482896663	2.000845598	7.403979076	0.006507977	0.084794644	11	7	1	0	8.153859147	1.575611158	0.201189515	0
Mfn2	 NM_133201	1.793544619	6.197167735	7.403712906	0.00650894	0.084794644	28	67	189	192	6.577009447	4.778875594	12.04944553	24.35794416
Gp1bb	 NM_001001999	3.803321204	3.437620635	7.402462204	0.006513466	0.084794644	0	5	21	46	0	0.748671695	2.810574105	12.25089227
Grem1	 NM_011824	-3.09620342	3.84841308	7.401153635	0.006518206	0.084794644	13	78	5	5	8.154763674	14.85741033	0.851280835	1.69397501
Gdf11	 NM_010272	-4.442625731	2.873748586	7.391403693	0.006553632	0.085186634	18	15	1	1	10.21882674	2.585831833	0.154086062	0.306617895
Oasl1	 NM_145209	-3.66169507	3.39108101	7.38468161	0.006578171	0.085436589	9	61	3	2	4.356472511	8.966083754	0.394138217	0.52286724
Slc17a9	 NM_183161	-4.497180738	2.052351547	7.382553021	0.006585961	0.085463534	11	8	0	1	5.147657095	1.136808727	0	0.252746931
Mta3	 NM_001171053	-2.188826681	5.301779386	7.379866155	0.006595808	0.085463534	32	197	28	20	19.01738751	35.55065378	4.51641388	6.419479865
Ciao1	 NM_025296	2.514205661	4.797758941	7.37976501	0.006596179	0.085463534	10	10	63	93	3.343504106	1.015271859	5.717119033	16.79398562
Nkain3	 NM_172987	-1.804679783	6.310402056	7.365745908	0.006647802	0.086063095	113	235	55	64	40.21405639	25.39497498	5.312475654	12.30122552
Lrig2	 NM_001025067	-2.774374195	4.517932868	7.361871539	0.006662141	0.086132804	14	137	2	17	2.023873056	6.013901186	0.078472963	1.327312309
Trpd52l3	 NM_025741	-4.642922971	2.246539017	7.361399202	0.006663891	0.086132804	7	22	0	1	3.225859519	3.078580962	0	0.248895118
Aebp1	 NM_009636	1.58018056	6.74637438	7.350300292	0.006705156	0.0865966	42	120	346	199	10.66469635	9.252539292	23.84570282	27.29111303
1700106J16Rik	 NM_028859	-4.583036775	2.140853732	7.348304352	0.006712604	0.086623272	8	17	1	0	6.747350369	4.3538422	0.228917028	0
Gm13212	 NM_001205101	-2.865921604	4.252478312	7.341229507	0.006739073	0.086895164	17	101	2	13	10.5353633	19.00651342	0.336407303	4.351238764
Rgag4	 NM_183318	2.493869607	5.335690015	7.338011571	0.006751148	0.08698116	16	11	57	167	3.451540117	0.720553307	3.337356668	19.45711213
Peg10	 NM_130877	1.652055893	7.841089885	7.332345797	0.006772461	0.087185953	66	304	296	851	10.17948032	14.23756576	12.39105278	70.88922024
Mapk12	 NM_013871	2.806153667	4.239891062	7.328673559	0.006786312	0.087294427	1	16	55	56	0.543982811	2.642929918	8.1204985	16.45288914
Ctsl	 NM_009984	1.633578458	7.31003812	7.326944325	0.006792844	0.087308662	50	201	272	524	26.08136764	31.83734927	38.5091635	147.6252381
Atp13a3	 NM_001128096	1.575050418	8.424642582	7.324129509	0.006803491	0.087324694	196	218	639	1071	27.57052845	9.31163621	24.39634136	81.36684142
Rab4a	 NM_009003	-2.467155112	5.572535422	7.323745532	0.006804945	0.087324694	84	126	7	41	61.16339309	27.85885848	1.383391645	16.12371483
Gramd1b	 NM_172768	-4.774809833	2.377024408	7.318081138	0.006826426	0.087530556	2	38	1	0	0.730723179	4.215867687	0.099164839	0
Cd2ap	 NM_009847	1.903564539	5.763202562	7.316113705	0.006833903	0.087538181	23	38	156	131	4.379872715	2.19734241	8.062933465	13.47329804
B930007M17Rik	 NM_198659	-4.415558417	1.937688614	7.315062942	0.0068379	0.087538181	10	8	1	0	3.648429782	0.886291261	0.09902408	0
Serpinh1	 NM_009825	2.684137342	4.618399368	7.310539767	0.006855133	0.087689034	8	8	56	84	3.427091708	1.040653655	6.511163343	19.43497529
Txnip	 NM_001009935	1.882129244	5.732643991	7.307541306	0.006866582	0.087765711	15	57	125	154	202.9199038	234.1470725	458.9635815	1125.18278
Pla2g5	 NM_001122954	-4.000086564	3.409331625	7.304130761	0.006879627	0.087862664	20	35	1	3	9.640201711	5.122767642	0.130825062	0.780991573
Sdpr	 NM_138741	4.759959413	2.420162609	7.289334779	0.006936516	0.088489923	0	1	11	23	0	0.102191848	1.004762171	4.180541798
Ankrd34a	 NM_001024851	1.911664805	5.925562361	7.288500074	0.006939739	0.088489923	17	64	245	83	6.75876555	7.726430852	26.43743817	17.82237266
Cd40	 NM_170704	4.730580028	2.39472907	7.284873716	0.006953762	0.088560353	0	1	20	14	0	0.186052501	3.325981616	4.632890415
Trpv4	 NM_022017	3.654322074	3.532694453	7.284226058	0.006956269	0.088560353	0	6	35	37	0	0.580649901	3.027509304	6.368736922
Eif6	 NM_010579	1.526492059	7.682898959	7.281129022	0.006968273	0.088643037	68	277	451	569	46.76432833	57.84502927	84.18159583	211.3425885
Tbp	 NM_013684	1.505145378	8.455705431	7.278576719	0.00697818	0.088660064	83	576	758	979	46.32713547	97.62483803	114.8315918	295.1270484
Egr1	 NM_007913	2.147580007	5.439317061	7.277946231	0.00698063	0.088660064	13	34	96	139	4.35080002	3.45529534	8.720308049	25.12520057
Tiam2	 NM_001122998	-4.667738813	2.251842013	7.272298084	0.007002615	0.088869149	5	27	1	0	0.836828514	1.372178839	0.045425665	0
Rhob	 NM_007483	1.552683209	7.878779484	7.270077483	0.007011278	0.08890897	111	220	823	373	51.24479294	30.84110519	103.1243973	93.0046287
Sox13	 NM_011439	-3.652781103	3.366039695	7.253540077	0.007076138	0.089660792	10	57	4	1	2.911717679	5.039699096	0.316114254	0.157259985
Pmaip1	 NM_021451	-1.738478071	6.229131911	7.249840431	0.007090731	0.089775018	78	295	63	54	30.21625696	34.70152543	6.624016965	11.29818781
Pm20d1	 NM_178079	-2.026931682	5.790721405	7.23947134	0.007131798	0.09018351	68	206	14	58	19.74934205	18.16734348	1.103587007	9.097889967
Stard8	 NM_199018	-4.460694705	2.010889102	7.238865664	0.007134204	0.09018351	8	14	1	0	1.657267802	0.880665999	0.056226044	0
Cblc	 NM_001161844	-4.295770785	1.817003077	7.224202752	0.007192711	0.09085173	9	8	1	0	6.047808897	1.632397891	0.182385528	0
Neurl1a	 NM_001163480	-4.127105887	1.622940445	7.213418495	0.007236054	0.091255056	9	5	1	0	36.42971501	6.145592453	1.098621486	0
Olfr1274-ps	 NM_146263	-4.535717612	2.117090011	7.211844724	0.007242402	0.091255056	9	14	0	1	8.940239239	4.22294237	0	0.536507254
Id2	 NM_010496	2.383997205	6.149213698	7.211094581	0.007245429	0.091255056	2	92	53	337	1.616552693	22.58022082	11.6270774	147.1156036
Lca5l	 NM_001001492	-2.89330617	4.540261185	7.210624946	0.007247326	0.091255056	32	94	1	17	10.37857426	9.257549868	0.088028346	2.97786913
Pdia2	 NM_001081070	3.469213344	3.730262943	7.206561257	0.007263753	0.091390397	1	6	21	59	0.597401227	1.088423347	3.405024409	19.03649942
Gm4944	 NM_001205095	-1.657234859	7.157020074	7.204204519	0.007273298	0.091438994	199	408	65	163	41.9256916	26.10164086	3.716852611	18.54742958
Syne1	 NM_001079686	-1.668208796	6.474517866	7.192255941	0.007321887	0.091804328	89	352	51	91	8.418745847	10.11068415	1.309370019	4.649087843
Sdr9c7	 NM_027301	-4.522195166	2.086244569	7.190738233	0.007328083	0.091804328	7	18	1	0	2.526111824	1.972456911	0.097946598	0
Shd	 NM_009168	4.568079955	-0.087140743	7.187070865	0.007343075	0.091804328	0	0	4	2	0	0	0.728114436	0.724442281
Usp33	 NM_001076676	4.568067959	-0.087125553	7.184550535	0.007353397	0.091804328	0	0	4	2	0	0	12.2659278	12.20406612
Zyg11a	 NM_001167936	-4.501344188	2.961612119	7.184384096	0.007354079	0.091804328	19	16	0	2	8.534042262	2.182235712	0	0.48517694
Sfmbt1	 NM_001166532	4.568056789	-0.087111434	7.182202038	0.007363028	0.091804328	0	0	4	2	0	0	4.276626169	4.255057535
Morc4	 NM_001193309	4.574048905	-0.083446599	7.180581633	0.007369681	0.091804328	0	0	2	4	0	0	0.377604679	1.502801105
Rbfox3	 NM_001024931	4.574061055	-0.083421117	7.17863407	0.007377685	0.091804328	0	0	2	4	0	0	0.376585503	1.498744962
Gm13242	 NM_001103158	-2.551809719	5.637872239	7.177898669	0.00738071	0.091804328	42	260	0	47	10.82239487	20.34360529	0	6.540951226
2610528E23Rik	 NM_025599	4.574066256	-0.083410212	7.177799967	0.007381116	0.091804328	0	0	2	4	0	0	0.476600952	1.896789098
Mtss1	 NM_001146180	4.570990598	-0.0852736	7.176348519	0.00738709	0.091804328	0	0	3	3	0	0	2.552285283	5.078826296
Mfap3	 NM_180599	4.570990906	-0.085269179	7.175880645	0.007389017	0.091804328	0	0	3	3	0	0	17.4406161	34.70531302
Lilrb3	 NM_011095	-2.024516206	5.681795871	7.175788222	0.007389398	0.091804328	81	143	41	28	30.52724652	16.36511797	4.193931144	5.699406244
Krt80	 NM_028770	4.568023891	-0.087070001	7.17527558	0.007391509	0.091804328	0	0	4	2	0	0	0.629199228	0.62602594
Hmga1	 NM_001166537	4.570991613	-0.08525906	7.174809112	0.007393431	0.091804328	0	0	3	3	0	0	1.808098429	3.597959017
Krt82	 NM_053249	4.570991646	-0.085258588	7.174759186	0.007393637	0.091804328	0	0	3	3	0	0	0.400358476	0.796678635
AU019823	 NM_001134902	4.825025296	2.476810576	7.169793547	0.007414131	0.091987811	0	1	5	30	0	11.56281839	51.67589955	616.9833426
Abhd16b	 NM_183181	4.56798912	-0.087026449	7.167939018	0.007421799	0.092012015	0	0	4	2	0	0	0.628844749	0.625673249
1100001G20Rik	 NM_183249	4.567982307	-0.087017944	7.166499453	0.007427758	0.092014993	0	0	4	2	0	0	2.548400526	2.535547983
Zbtb37	 NM_173424	-1.55535852	6.641989272	7.147767697	0.007505735	0.092909454	116	339	84	87	30.71408484	27.25585288	6.036618088	12.44135867
Ndrg2	 NM_013864	4.745246432	2.847465849	7.143532428	0.007523482	0.093023584	1	0	14	31	0.476646969	0	1.811172001	7.980452137
Arnt2	 NM_007488	-4.52232137	2.086555813	7.14280913	0.007526517	0.093023584	7	18	1	0	1.201484572	0.938151876	0.046585953	0
Ubc	 NM_019639	1.712024091	6.331921983	7.138692419	0.007543815	0.093165821	34	72	206	207	14.51675059	9.334767008	23.87220542	47.73421791
Smurf1	 NM_029438	-3.622794172	3.385298173	7.131450133	0.007574345	0.093427331	8	63	1	4	1.544894835	3.694281384	0.052413572	0.417193845
3110062M04Rik	 NM_199145	2.763759178	4.45043347	7.130915986	0.007576601	0.093427331	0	22	72	57	0	13.98841981	40.91973471	64.46282174
Zfp760	 NM_001008501	-2.022475857	6.188847267	7.125574023	0.007599208	0.093630258	118	193	16	79	28.82372214	14.31547794	1.060773989	10.42231306
Pcolce	 NM_008788	2.850895792	4.838208344	7.124280001	0.007604695	0.093630258	0	28	161	14	0	5.679980965	29.19235027	5.051325612
A530098C11Rik	 NM_001013799	-4.217281741	1.761830652	7.121294371	0.007617369	0.093714606	9	7	0	1	8.52039375	2.012313698	0	0.511312162
Itpripl1	 NM_001163528	2.034950836	5.683048661	7.119537971	0.007624835	0.093734798	24	24	148	128	7.023928352	2.132851215	11.75615682	20.23241704
Zic2	 NM_009574	-2.653934354	4.622770716	7.117941839	0.007631627	0.093746671	11	156	3	19	3.811729908	16.41475938	0.282153547	3.555920175
Gm7609	 NM_001081746	-1.546802848	7.307120511	7.109654816	0.007666987	0.094109197	199	493	159	115	127.0002328	95.53859443	27.54123361	39.63859464
Cdc14a	 NM_001080818	-2.195242691	5.15343993	7.106296708	0.007681364	0.0942138	36	159	22	21	8.252528528	11.06782149	1.368806436	2.599996695
Gp1bb	 NM_010327	3.930406983	3.268749448	7.099853759	0.007709024	0.094439991	0	4	20	40	0	0.67611499	3.021655198	12.02566342
3110047P20Rik	 NM_177006	-4.355204855	2.787331273	7.099268248	0.007711543	0.094439991	17	14	1	1	2.047582909	0.51203671	0.032690939	0.065052133
Mfhas1	 NM_001081279	1.85732618	5.842189615	7.08264597	0.0077834	0.095236709	17	61	108	190	2.727554262	2.971904166	4.703087487	16.46444313
Daam2	 NM_001008231	4.108629311	3.423949502	7.081486879	0.007788436	0.095236709	0	4	4	62	0	0.206581371	0.184648376	5.695230855
Mfsd3	 NM_027122	2.233933133	5.313215436	7.077301405	0.007806649	0.095386937	12	28	163	60	5.688119018	4.030193963	20.97055177	15.36058114
Sowahd	 NM_173779	3.636249354	3.876371228	7.071194966	0.007833299	0.095569631	1	6	4	84	0.653194099	1.190074066	0.709148304	29.63401569
Slc37a3	 NM_028123	-2.259230646	5.211423999	7.071153911	0.007833479	0.095569631	43	153	34	10	10.87831768	11.75344557	2.334570659	1.366350906
Cbl	 NM_007619	3.054768445	3.923535822	7.066806183	0.007852511	0.095729247	3	6	45	45	0.606803568	0.368517918	2.470439424	4.915960137
Hoxa1	 NM_010449	1.77008882	6.155503661	7.055882166	0.007900539	0.096241847	24	75	181	188	9.973751132	9.46431174	20.41553121	42.19627388
Arhgap17	 NM_001122641	-4.389444742	1.920891047	7.037540391	0.007981857	0.097158886	12	3	0	1	3.792662204	0.287915244	0	0.170699357
Hoxa9	 NM_010456	1.880357894	5.847563775	7.022904182	0.00804736	0.09788218	21	50	221	87	9.502939156	6.87051269	27.14349407	21.26311432
4932411G14Rik	 NM_177711	-2.548595206	4.527022949	7.021346172	0.008054365	0.097893391	21	116	18	5	5.641671743	9.462959814	1.312489531	0.725483418
Id1	 NM_010495	2.244722222	5.423500327	7.016560703	0.008075921	0.098081295	2	57	84	152	2.257140532	19.53367454	25.73017347	92.64909031
Islr2	 NM_001161535	-3.50603996	3.743193007	6.999872308	0.008151553	0.098925182	0	107	3	4	0	76.61693197	1.920067827	5.094357875
Lox	 NM_010728	1.857037889	7.372996968	6.996497389	0.008166936	0.099037179	11	283	407	465	3.13801405	24.51484332	31.51312209	71.64470835
Ndufb2	 NM_026612	2.703558593	4.35815255	6.988646597	0.008202836	0.099397613	6	8	45	72	13.55772544	5.489162138	27.59833756	87.86927605
Tmem181a	 NM_001033178	-3.241333115	3.965671096	6.986099779	0.008214516	0.099464254	29	47	5	5	15.95275434	7.850838171	0.746521823	1.485513666
Rgs3	 NM_019492	-4.386158551	2.899972959	6.983723609	0.008225429	0.09952151	1	59	0	2	0.218564522	3.915724851	0	0.236090565
Fos	 NM_010234	1.633407259	8.249541097	6.97849168	0.008249511	0.099674575	67	468	373	1144	32.91186973	69.80782284	49.73033773	303.5098182
Nfat5	 NM_133957	1.523634806	7.566421503	6.977028498	0.008256258	0.099674575	90	182	517	430	6.883246011	4.226712012	10.73188844	17.7618503
Mgll	 NM_001166251	3.752331661	3.593767739	6.976056683	0.008260743	0.099674575	1	4	9	64	0.257611504	0.312900122	0.629278055	8.904595474
Zfp354a	 NM_009329	1.710629367	6.284150343	6.974814229	0.00826648	0.099674575	20	103	219	183	5.1036362	7.98118589	15.16801162	25.22143374
Cbx7	 NM_144811	-4.006416371	3.016590567	6.974257972	0.00826905	0.099674575	7	48	2	1	2.487691873	5.179886843	0.192913832	0.191940895
Rtp1	 NM_001004151	-4.070340126	3.075941693	6.965200026	0.008311014	0.100105419	16	28	1	2	5.272448782	2.801759841	0.089439057	0.355951928
Rnf169	 NM_175388	-3.147284916	3.769209318	6.963284622	0.008319916	0.100137684	12	75	2	7	1.72408191	3.272038464	0.077990458	0.543179857
Cpsf7	 NM_001164272	-4.509196119	-0.340725508	6.959686045	0.008336666	0.100264297	2	3	0	0	14.08393853	6.414988287	0	0
Neurog1	 NM_010896	-4.509536806	-0.340585966	6.954790975	0.008359507	0.100438802	2	3	0	0	1.234988003	0.562515489	0	0
Krt73	 NM_212485	-4.451678316	2.047849487	6.953902593	0.008363659	0.100438802	7	17	0	1	3.34117576	2.463943195	0	0.257792483
Ppm1m	 NM_198931	4.18378888	3.322934369	6.949108391	0.008386102	0.100589245	2	0	26	36	7.672593377	0	27.07200111	74.59052351
2310003L22Rik	 NM_027093	1.838162153	5.870375688	6.948556821	0.008388688	0.100589245	27	39	137	167	10.16085023	4.456679271	13.99334937	33.94311728
Cul3	 NM_016716	-1.809742704	5.940471623	6.942823277	0.008415618	0.100765624	93	168	43	49	34.59329185	18.97573959	4.341224267	9.844054056
Ttn	 NM_011652	-3.194087628	3.988359588	6.942376181	0.008417722	0.100765624	7	106	0	10	0.321447701	1.478082373	0	0.248016887
Dhx58	 NM_030150	4.1942006	3.335483059	6.94129504	0.008422811	0.100765624	2	0	46	18	0.852510375	0	5.321846371	4.143917973
Plekhg1	 NM_001159942	-1.841483784	5.955645759	6.940099058	0.008428445	0.100765624	69	239	69	24	9.645247908	10.14478139	2.617870859	1.811942923
Ppp2r5a	 NM_144880	-2.263998926	8.295834335	6.9376853	0.008439826	0.100826785	259	1588	8	343	86.40007324	160.8589881	0.724334478	61.7984289
Eri1	 NM_026067	1.374931348	8.543448004	6.935770583	0.008448866	0.100859899	161	469	835	969	32.6679553	28.89677705	45.98512553	106.1912716
Gm16517	 NM_148934	-4.308048423	2.74721473	6.933885799	0.008457773	0.100891394	8	35	2	0	7.470499637	9.924489901	0.506902557	0
Hmha1	 NM_001142701	2.343843281	5.062281356	6.918255564	0.008532017	0.101700379	2	40	110	79	0.523486513	3.17918632	7.814532671	11.16790114
Usp29	 NM_021323	-3.184819545	4.801626417	6.916953599	0.008538231	0.101700379	66	42	0	18	9.271268729	1.791533824	0	1.365641502
Tnfrsf13b	 NM_021349	-4.225246784	1.803735243	6.909597431	0.008573429	0.102015031	7	12	0	1	9.595856783	4.995137546	0	0.740380011
Usp2	 NM_198091	3.78252616	3.372220192	6.908013131	0.008581029	0.102015031	1	3	56	10	2.471460367	2.251414158	37.5644039	13.34819732
Trim72	 NM_001079932	-2.234368999	4.911653259	6.907463838	0.008583666	0.102015031	36	121	24	12	14.97273076	15.28144324	2.709221918	2.695558293
Nr1h2	 NM_009473	-2.005473072	5.485550409	6.905264387	0.008594232	0.102065222	48	185	41	20	25.14015313	29.42245434	5.82834649	5.657514094
Asah1	 NM_019734	-3.400441696	3.607332179	6.901827693	0.008610768	0.102186189	18	50	4	3	8.221366159	6.934608987	0.49586825	0.7400511
Zbtb42	 NM_001100460	3.636601461	3.457521718	6.899946825	0.008619831	0.102218368	2	2	44	24	0.591217661	0.17952622	3.530245467	3.831753939
Txnl4a	 NM_001042408	3.5045609	3.588530544	6.894266375	0.008647264	0.102468171	0	7	32	42	0	27.31715845	111.619943	291.5246294
Ubl7	 NM_001122873	4.262228468	3.407931461	6.892167002	0.008657425	0.102513091	2	0	13	52	1.507518347	0	2.659566091	21.16922319
1700012B09Rik	 NM_029306	-4.230140384	1.790149334	6.88817293	0.008676791	0.102666854	6	14	1	0	9.00549646	6.38065015	0.407372055	0
NA	 NM_001271492	-3.370653876	3.78157768	6.884785247	0.008693251	0.102719103	23	49	3	5	9.71525587	6.284966612	0.343939841	1.140684076
Olfr522	 NM_146952	-4.062602259	1.623102374	6.884636773	0.008693973	0.102719103	7	9	0	1	7.664422351	2.992294856	0	0.591357836
Cerk	 NM_145475	2.040334088	5.545595424	6.881286139	0.008710286	0.102749573	12	46	198	59	2.713930961	3.159045412	12.15395332	7.2067346
Lgals2	 NM_025622	2.945407262	4.466746873	6.879143864	0.008720733	0.102749573	8	2	100	32	13.89361503	1.054716543	47.13680026	30.01540586
Usp4	 NM_011678	-1.794112608	5.833866833	6.879135925	0.008720771	0.102749573	63	218	55	32	17.65867865	18.55472984	4.184226327	4.844362123
Edaradd	 NM_133643	-2.160899617	5.188685587	6.878260566	0.008725044	0.102749573	50	127	22	23	6.344116454	4.893114189	0.757632589	1.576151449
Rad51	 NM_011234	1.425672357	8.446461595	6.877557218	0.008728478	0.102749573	157	399	1118	610	75.49860592	58.26297593	145.9203652	158.4302409
Gimap3	 NM_031247	4.556071327	2.227468615	6.875193433	0.00874003	0.10281035	0	1	16	14	0	0.145545966	2.081490779	3.624237817
Dyrk1a	 NM_001113389	-1.866910416	5.707293863	6.864843006	0.008790797	0.103331999	52	219	55	22	9.288156819	11.87820451	2.66639023	2.122354097
Tpi1	 NM_009415	1.554473447	6.620075894	6.862608936	0.008801794	0.103385749	38	114	234	257	24.40277669	22.23007808	40.7855507	89.13694388
Neto2	 NM_001081324	-4.607151172	2.246704144	6.853276369	0.008847887	0.103851348	2	34	0	1	0.364196781	1.880033171	0	0.098350161
Ddc	 NM_001190448	-1.903824965	5.841612076	6.846310296	0.008882453	0.104181072	87	162	58	25	44.32462517	25.06232292	8.020263498	6.879150252
Nrm	 NM_134122	1.60351974	6.709235243	6.837695843	0.008925389	0.104606144	27	151	188	335	18.96136806	32.20055368	35.83427133	127.0631679
Ngb	 NM_022414	-4.006039063	1.548725051	6.836434163	0.008931695	0.104606144	6	10	1	0	3.817305121	1.931906538	0.172679367	0
Prph	 NM_013639	2.812670292	4.29224439	6.831147742	0.008958168	0.104764284	0	19	36	78	0	3.180550046	5.386485186	23.22371617
Ercc6l	 NM_146235	1.607670274	6.897688218	6.830814461	0.00895984	0.104764284	24	190	349	258	5.877813316	14.12988527	23.19876138	34.12661557
2310047M10Rik	 NM_028005	1.680356567	6.589558223	6.829455838	0.008966658	0.104764284	16	154	347	154	9.128768146	26.68046553	53.73490598	47.45498962
Ext1	 NM_010162	1.53386361	7.242041675	6.828429901	0.00897181	0.104764284	55	189	466	296	16.33362599	17.04363439	37.56130376	47.47670782
Dapk2	 NM_010019	-4.305745287	2.721440331	6.827247794	0.00897775	0.104764284	14	19	2	0	8.136679013	3.35315197	0.315488816	0
Lgr5	 NM_010195	-1.961562626	5.565351303	6.822873498	0.008999765	0.104939022	61	166	42	24	13.3126254	11.00075399	2.48781448	2.828877139
Ctnnd1	 NM_007615	1.547776021	7.286282656	6.821682964	0.009005766	0.104939022	71	154	507	282	13.33279514	8.781406188	25.84078133	28.60098125
Bmp2k	 NM_080708	-2.415303394	4.758856874	6.814900507	0.009040034	0.105262104	43	85	16	13	6.731041875	4.040296622	0.679780408	1.099072032
0610007P22Rik	 NM_001163718	2.31109499	5.030466436	6.813022249	0.009049547	0.105270897	4	35	137	49	3.508967619	9.323262271	32.61930929	23.21584079
Odz4	 NM_011858	-4.387239201	1.990615347	6.812168914	0.009053873	0.105270897	6	18	0	1	0.580152833	0.528498988	0	0.052222798
Erbb2	 NM_001003817	1.738927636	5.999398473	6.798570731	0.009123088	0.10599908	24	63	213	120	4.936986855	3.935244915	11.89228084	13.33217307
Amy2a5	 NM_001042711	-4.452535138	-0.369767386	6.789719762	0.00916843	0.106372353	1	4	0	0	2.519920374	3.060746045	0	0
Megf10	 NM_001001979	-4.452535116	-0.369767407	6.789718817	0.009168435	0.106372353	1	4	0	0	0.136828256	0.166194355	0	0
Defa23	 NM_001012307	-4.452504492	-0.369795927	6.788392763	0.009175248	0.106374704	1	4	0	0	5.015256158	6.091631153	0	0
Mrps2	 NM_001166031	1.716659898	6.239431954	6.785967317	0.009187723	0.106442647	30	72	250	142	15.2541174	11.11677495	34.50171335	38.99627655
Prnp	 NM_011170	2.115465621	5.362796279	6.778607838	0.009225682	0.10673164	8	44	150	77	3.76258925	6.283910453	19.14797742	19.55944448
Marveld1	 NM_183195	1.715706298	6.209096032	6.778559278	0.009225933	0.10673164	23	87	160	218	7.685061029	8.827123954	14.51022984	39.34095932
1110008P14Rik	 NM_198001	-4.452200035	-0.370079311	6.775200436	0.009243311	0.106807138	1	4	0	0	1.564882059	1.90073727	0	0
Defa-rs7	 NM_007848	-4.452189249	-0.370089346	6.774732743	0.009245733	0.106807138	1	4	0	0	2.453764946	2.98039233	0	0
Fgf22	 NM_023304	-4.452157116	-0.370119236	6.773339381	0.009252954	0.106813874	1	4	0	0	2.10251025	2.553751302	0	0
Lrrk1	 NM_146191	-4.452118889	-0.370154792	6.771681518	0.009261553	0.106836499	1	4	0	0	0.137929637	0.167532115	0	0
Mettl7a1	 NM_027334	-2.149050703	6.685503566	6.769018868	0.009275381	0.106919366	235	92	105	26	128.3111872	15.25334089	15.56040098	7.667238565
Apold1	 NM_001109914	4.30286737	2.767156091	6.765573256	0.009293307	0.107049313	0	2	16	27	0	0.190131606	1.359560816	4.565376135
Fkbp10	 NM_010221	1.665033871	6.526868913	6.763640861	0.009303375	0.107088637	37	92	359	120	14.61418285	11.03420703	38.48593886	25.59900154
Cct8l1	 NM_198621	-4.653445442	2.298653859	6.758656263	0.009329399	0.107311426	1	38	0	1	0.52428736	6.049694886	0	0.283164206
Tubb5	 NM_011655	1.381152919	8.69048926	6.751866689	0.009364966	0.10764359	137	631	992	1014	53.25272938	74.47853949	104.6568842	212.876748
Lingo1	 NM_181074	-3.109526555	3.700479892	6.750339316	0.009372986	0.107658877	10	75	6	3	3.120265592	7.1061327	0.508133276	0.505570569
1200009I06Rik	 NM_028807	2.637451908	4.789184175	6.74442701	0.009404097	0.107939184	11	5	134	28	3.869107984	0.534033692	12.79256959	5.319185848
Syngr4	 NM_021482	-2.429412502	4.956357674	6.742315846	0.009415232	0.107989965	49	98	4	28	52.25959348	31.73777746	1.157883226	16.1286102
A630076J17Rik	 NM_001256174	-4.36482803	3.373871402	6.740185296	0.009426483	0.108042002	29	10	0	3	44.76831511	4.687629078	0	2.501283821
Fam122b	 NM_001166583	-4.414439314	2.003895497	6.734806527	0.009454949	0.108291127	4	23	1	0	2.101435897	3.669141657	0.142590627	0
Lilra5	 NM_001081239	-2.219134894	5.354472224	6.73259447	0.009466681	0.108348383	80	80	24	25	38.99962115	11.84243136	3.175531807	6.582325846
Tbrg4	 NM_134011	2.176788591	4.993718623	6.728809886	0.009486788	0.108467557	10	23	100	75	3.275334541	2.287515203	8.889769276	13.26740224
Dnase1l1	 NM_001172154	-1.645516475	7.365826587	6.728098074	0.009490574	0.108467557	250	413	209	66	170.4455425	85.50198137	38.67468185	24.30292477
Armc8	 NM_028768	-2.26756209	5.191673816	6.719770582	0.009534989	0.108897832	66	88	13	29	20.33455673	8.232920738	1.087098636	4.825671334
Chrd	 NM_009893	2.77758843	4.584916939	6.717333877	0.009548026	0.108969382	1	22	17	120	0.313932065	2.097195153	1.448503077	20.34632092
Tpm1	 NM_001164255	2.201891015	4.939447479	6.711410813	0.00957979	0.109254421	9	23	81	87	5.867563483	4.553272176	14.33293498	30.63398588
Ppp3cc	 NM_008915	-2.206310241	5.383085262	6.708916407	0.0095932	0.10932987	79	88	20	30	41.69510959	14.10331443	2.864988271	8.551617172
Dnajc16	 NM_172338	2.309092139	5.065152386	6.684549721	0.009725209	0.110755878	12	17	44	138	3.152959405	1.356333668	3.137795485	19.58326889
Gm13288	 NM_001243167	2.882154579	4.12310364	6.679967988	0.009750238	0.110962392	0	16	74	31	0	1.752679841	7.245505073	6.039942196
Purg	 NM_152821	1.508384018	6.844779545	6.67276373	0.009789726	0.11124871	51	122	378	199	43.51411049	31.60823551	87.53597191	91.70266943
Abhd3	 NM_134130	-3.711682561	3.154152892	6.672662278	0.009790284	0.11124871	8	51	1	3	4.358781187	8.437732341	0.147880158	0.882806055
Gadd45b	 NM_008655	1.611156215	6.713690544	6.671597182	0.009796136	0.11124871	19	172	338	199	15.43003376	42.41526747	74.50146276	87.28413639
Atp2c1	 NM_175025	3.45127344	3.530647302	6.668828478	0.009811366	0.111343091	1	5	25	45	5.618183128	8.529947995	38.12156524	136.5454939
Spg20	 NM_001144988	-4.257170907	1.832393991	6.663045781	0.009843254	0.111626241	5	17	1	0	1.424393894	1.470582888	0.077320548	0
Recql4	 NM_058214	1.730929786	6.223763351	6.643894874	0.009949618	0.11275299	27	77	276	115	7.077879357	6.129296134	19.63736886	16.28194186
Nprl2	 NM_018879	2.815916019	4.423174443	6.637703775	0.009984254	0.113065883	8	3	45	78	5.641303224	0.6423788	8.612649925	29.70660539
Taldo1	 NM_011528	-3.616889887	1.147811901	6.63488947	0.01000004	0.11316501	5	7	1	0	4.028712823	1.712674511	0.218691111	0
Wtip	 NM_207212	-3.962010492	2.955558938	6.624110625	0.010060737	0.113771873	13	30	2	1	6.829666664	4.785836943	0.285181255	0.283742978
Kat5	 NM_001199247	1.657174851	6.280374767	6.622622418	0.010069147	0.113787013	27	89	177	217	14.96465921	14.97868065	26.62632064	64.9578689
Bcl11a	 NM_001242934	-2.946234936	3.830803893	6.614338564	0.01011609	0.114187148	12	78	8	3	2.332236323	4.603269477	0.422003565	0.314906432
Gpatch8	 NM_001159492	2.093601299	5.36170581	6.613870999	0.010118747	0.114187148	14	30	145	80	2.107744205	1.371486733	5.92505921	6.505022795
Gm20172	 NM_001204913	-2.105406893	5.3715506	6.609435198	0.010143983	0.114314184	66	117	29	24	43.75010691	23.55057595	5.217566647	8.592417924
Zfp46	 NM_009557	1.64278751	6.417586053	6.609395054	0.010144212	0.114314184	16	135	229	207	3.547560966	9.089168221	13.78098283	24.7884401
Dus1l	 NM_026824	1.77973506	5.851532185	6.597899254	0.010209916	0.114974087	25	46	193	109	13.46421572	7.522797509	28.21195522	31.70563956
4930572J05Rik	 NM_198607	4.681971853	2.801049762	6.594951401	0.010226835	0.115084074	1	0	6	37	0.690945909	0	1.125201039	13.80749013
Wdr60	 NM_146039	2.142107016	5.20777739	6.591630041	0.010245932	0.115160667	7	39	87	114	1.932051701	3.268630273	6.517406069	16.9939573
Esam	 NM_027102	-3.923418245	1.480647324	6.591278665	0.010247954	0.115160667	5	11	1	0	2.772727919	1.85229615	0.150512329	0
2700089E24Rik	 NM_001163445	1.559266998	6.914578479	6.588979641	0.010261197	0.115229015	37	165	425	189	15.14359791	20.50651112	47.21185886	41.7790074
Mtap6	 NM_010837	3.415983693	3.673580544	6.577273537	0.010328898	0.115908391	0	8	18	59	0	0.727941933	1.46397477	9.54876581
Ddx10	 NM_029936	1.436888284	7.776001326	6.575251891	0.010340637	0.115959253	82	293	641	442	25.03160808	27.15957729	53.10895448	72.8729138
Cul5	 NM_027807	1.516400334	6.59435579	6.573806608	0.010349037	0.115972635	37	117	213	265	6.315908677	6.064576341	9.86844092	24.43143404
2310044G17Rik	 NM_173735	-2.541019774	4.512022828	6.572562305	0.010356275	0.11597298	34	80	18	5	8.525935469	6.091631153	1.225096936	0.677176839
G3bp2	 NM_001080796	2.957005462	4.007816716	6.566964154	0.010388901	0.116257442	0	14	34	61	0	19.59975494	42.54571819	151.8941054
Ptma	 NM_008972	-1.475941983	9.739094139	6.563068281	0.010411669	0.116431259	1440	1535	901	631	1242.033237	402.0310472	210.9261088	293.9470137
Myh1	 NM_030679	-4.341094549	1.964282669	6.561782396	0.010419195	0.116434508	4	22	0	1	0.683254702	1.14110552	0	0.092255359
Fam101b	 NM_029658	1.874932952	5.631732915	6.557409273	0.010444832	0.11664	11	61	99	160	3.221134331	5.424084846	7.8683953	25.30492775
Cebpd	 NM_007679	1.377557428	8.067400839	6.554168353	0.010463873	0.116771603	107	360	779	532	48.67683356	49.73035167	96.18576949	130.7131082
Lair1	 NM_001113474	-2.493520402	5.385796781	6.549139837	0.010493488	0.117020932	49	179	1	40	14.34460368	15.91204479	0.07945611	6.324430619
Trmt12	 NM_026642	1.41865741	8.456785992	6.547017973	0.01050601	0.117045686	109	541	1161	581	27.11490415	40.86573633	78.38782594	78.05966365
Mast3	 NM_199308	1.500093635	6.589473677	6.546254673	0.010510518	0.117045686	42	105	270	209	8.095492224	6.145592453	14.1251334	21.75751158
Cenpv	 NM_028448	-4.172102677	2.598301964	6.545068456	0.010517528	0.117045686	11	22	2	0	10.93752673	6.642470141	0.539748274	0
Rarres1	 NM_001164763	4.405501875	2.084297437	6.543581845	0.01052632	0.117062574	0	1	14	13	0	0.22125875	2.768744157	5.11602063
Adrb2	 NM_007420	1.677449536	7.511617538	6.540933279	0.010542003	0.117156017	41	268	210	705	19.66102053	39.02451208	27.33230881	182.5913857
Oas2	 NM_145227	-4.004098636	2.993114494	6.537115257	0.010564653	0.117326701	7	47	3	0	1.862549841	3.797416289	0.216653616	0
Rufy3	 NM_027530	-2.106462032	5.145734289	6.532738154	0.01059068	0.11753464	31	168	24	21	7.946136347	13.0762763	1.66970745	2.907251353
Dand5	 NM_201227	-3.917638349	3.287596591	6.526959243	0.010625144	0.117835853	23	20	3	1	14.92861918	3.941869907	0.528503518	0.350558717
Foxc1	 NM_008592	1.542417722	6.580441452	6.519378317	0.01067053	0.118257688	47	86	280	200	12.11077521	6.729038674	19.58244614	27.83383501
Tbcc	 NM_178385	1.488006661	8.020061027	6.512548465	0.010711589	0.118579462	129	244	960	349	71.96334732	41.33252717	145.3542394	105.1516375
Amigo2	 NM_001164563	1.960297744	5.78917493	6.512098178	0.010714301	0.118579462	13	62	52	236	4.655401485	6.741956806	5.054194564	45.64516265
Tomm40	 NM_001109748	2.178990793	5.186235156	6.493478881	0.010827089	0.119745377	14	20	89	109	8.639726996	3.7478523	14.90722528	36.33017162
Neurl2	 NM_001082974	3.841797542	3.179145246	6.488979423	0.010854528	0.11991276	0	4	44	14	0	1.08026331	10.62127486	6.724904946
Lum	 NM_008524	-4.136053042	2.571418637	6.488553725	0.010857127	0.11991276	9	26	2	0	4.459348247	3.911854705	0.268963718	0
Ly6c1	 NM_001252056	-3.961472512	1.553055571	6.485458369	0.010876049	0.120039356	5	12	0	1	9.098473562	6.630713556	0	0.982805325
Wdr83	 NM_026399	1.619197236	7.081829158	6.482775342	0.010892478	0.12013828	31	205	504	195	25.74471154	51.69644572	113.6034961	87.46411683
Gm13157	 NM_001127189	-1.946727943	6.21260168	6.481449137	0.010900608	0.120145602	47	390	14	86	17.70684979	44.61578515	1.431549288	17.49890462
Cpne5	 NM_153166	-1.654733258	6.214162065	6.48005187	0.01090918	0.120157786	105	210	61	60	24.72592506	15.01630332	3.898772632	7.631035387
Slc26a9	 NM_177243	-2.697957684	4.181807905	6.477716018	0.010923526	0.120233503	22	79	4	12	6.213957493	6.775684514	0.306648195	1.830609918
Timm13	 NM_013895	2.055175536	5.54589315	6.476186247	0.010932932	0.120254779	7	58	208	51	5.875014357	14.78152947	47.38152683	23.1179881
Llgl2	 NM_145438	2.432936498	4.729084227	6.474198403	0.010945167	0.12030712	1	31	39	109	0.290267508	2.732376904	3.072542192	17.08810444
Fam164a	 NM_173181	3.225720856	3.666931997	6.472699217	0.010954403	0.120326455	1	7	27	49	0.30589929	0.650215018	2.241697755	8.095496998
Cxxc4	 NM_001004367	4.259666617	2.720789919	6.466320417	0.010993792	0.120676745	0	2	7	34	0	0.111141366	0.347694732	3.360571428
Pdia6	 NM_027959	1.961766264	5.572189268	6.463454493	0.011011537	0.120789128	20	31	90	160	9.676494235	4.554390115	11.8185822	41.80969475
Kl	 NM_013823	-2.280391658	4.770246505	6.452365425	0.011080472	0.121406686	12	165	13	18	2.410615504	10.06493864	0.708801905	1.952936723
Lrrc16a	 NM_026825	-4.10845891	2.607072275	6.451972264	0.011082925	0.121406686	7	32	0	2	1.395287435	1.936850541	0	0.215310201
Accn2	 NM_009597	2.157857051	5.061036962	6.444822967	0.011127613	0.121813299	7	33	123	62	1.9120331	2.737107117	9.118791838	9.146564962
Kdelc2	 NM_212445	-1.464931514	7.982735077	6.443033958	0.011138825	0.121853138	327	735	330	131	92.26061926	62.97039819	25.27070609	19.96222176
Tsta3	 NM_031201	1.734191514	5.913414001	6.433853328	0.011196541	0.122401321	28	46	174	137	21.94174569	10.94589973	37.0081366	57.98326688
Agpat3	 NM_053014	-4.015623399	2.487682166	6.418362042	0.011294629	0.123389795	7	28	1	1	2.092728289	2.541869935	0.081142733	0.161466999
Rtn3	 NM_001003934	-4.169979708	2.631315573	6.41617366	0.011308556	0.123421998	3	43	2	0	1.452157504	6.320354122	0.262758811	0
Olfr239	 NM_207175	-4.133222196	1.718023973	6.415489137	0.011312916	0.123421998	4	17	1	0	4.33809077	5.598453209	0.29435639	0
Rbm22	 NM_025776	1.490495745	7.19270767	6.398447482	0.01142202	0.124527882	74	134	317	403	36.59520727	20.12230733	42.54872768	107.6382195
Zfp71-rs1	 NM_145622	-1.373579085	8.5000825	6.396747702	0.011432962	0.124562778	347	1349	251	421	90.09097142	106.3516501	17.68725107	59.03408801
Ncapd2	 NM_146171	1.461236987	6.986902413	6.394870594	0.011445057	0.124610191	52	153	323	302	11.84373741	10.5817463	19.96745769	37.15021545
Kctd12	 NM_177715	-1.89353133	5.575445635	6.393416707	0.011454435	0.124627966	61	165	44	25	10.3542642	8.504598967	2.027108095	2.291914349
Psma2	 NM_008944	1.446201434	7.595103839	6.391772533	0.011465049	0.124659165	86	219	442	505	93.4661375	72.27372638	130.3805888	296.4259294
Chkb	 NM_007692	1.723090839	6.069756262	6.385770591	0.011503881	0.124996927	30	55	243	107	17.59488042	9.795085747	38.68175436	33.89360861
Ranbp6	 NM_177721	1.426976714	7.348170417	6.383921897	0.011515869	0.125042753	64	211	408	390	13.51965498	13.53469825	23.39271458	44.49581945
Kctd19	 NM_177791	-4.023738332	3.027217732	6.378459548	0.011551365	0.125343603	1	64	3	0	0.33954013	6.598596494	0.276469476	0
Naa40	 NM_027643	3.167841266	3.924667547	6.373309432	0.011584935	0.125623162	5	1	58	33	1.569660324	0.095327052	4.941951676	5.595238252
Gas1	 NM_008086	1.657800312	6.266414224	6.369264796	0.011611369	0.125825019	21	103	152	237	6.895776992	10.27026444	13.54697488	42.03211338
Abca2	 NM_007379	4.578617598	2.701140218	6.361876664	0.011659815	0.126184963	1	0	6	34	0.12754342	0	0.207703653	2.342102752
Tmem174	 NM_026685	-3.505229932	1.083096792	6.361358541	0.011663221	0.126184963	4	8	0	1	1.826158992	1.109044748	0	0.24657416
Sun2	 NM_001205345	2.157816253	4.91128689	6.360614911	0.01166811	0.126184963	7	28	62	101	1.889444103	2.294956867	4.542160979	14.72401834
Iqsec2	 NM_001114664	4.103151955	2.922825414	6.358089827	0.011684727	0.126279807	1	1	18	29	0.171526112	0.052084768	0.83798756	2.686564105
Lace1	 NM_145743	-4.002705063	3.007323386	6.349652736	0.011740428	0.126730114	1	63	3	0	0.409123562	7.826643091	0.333127566	0
Prkaca	 NM_008854	2.223073304	4.757693457	6.347322911	0.011755857	0.126730114	4	29	55	93	1.793506345	3.948402443	6.693302296	22.5213719
Gm6251	 NM_001101561	-4.023848582	1.605498282	6.347237723	0.011756421	0.126730114	4	15	1	0	6.946807517	7.91037407	0.471368003	0
Jmjd1c	 NM_001242396	1.616964579	7.026690876	6.347015252	0.011757896	0.126730114	20	224	432	237	2.386277156	8.115576841	13.98973407	15.27243205
Gch1	 NM_008102	3.658374725	3.288784867	6.344631681	0.011773705	0.126815573	0	5	18	42	0	0.564754155	1.81725667	8.437760619
Ikbkb	 NM_001159774	-1.804037256	5.875020835	6.341118959	0.011797044	0.126981959	67	219	70	20	19.1772114	19.03422749	5.438054017	3.091787352
Tnfsf11	 NM_011613	-2.323277858	4.578405282	6.337275862	0.011822632	0.127133804	19	123	18	9	8.740233887	17.18126169	2.247381403	2.236047014
Tmprss3	 NM_001163776	-4.140736864	2.617961955	6.336627901	0.011826952	0.127133804	12	20	0	2	4.289822722	2.171043787	0	0.38615091
Mlkl	 NM_029005	2.833101361	4.316537623	6.334646272	0.011840173	0.127190962	5	8	13	100	3.020351094	1.467431711	2.131403142	32.62544115
Rin3	 NM_001161365	4.384586013	2.062331291	6.328859826	0.011878866	0.127521491	0	1	20	7	0	2.198564061	39.30279684	27.37320464
Sardh	 NM_138665	4.337865301	2.019648597	6.325168789	0.011903616	0.127701989	0	1	17	9	0	0.068494098	1.040773931	1.096438147
Etv3	 NM_012051	4.619336006	2.275691266	6.323186758	0.011916928	0.127759626	0	1	29	3	0	5.574930297	144.507962	29.74741116
Ak7	 NM_030187	-3.102069357	3.705070397	6.316463615	0.011962196	0.128159562	2	96	6	3	0.664809255	9.689888547	0.541318831	0.538588757
Bard1	 NM_007525	-1.676070444	6.254653381	6.314093565	0.011978196	0.128169882	117	193	47	75	22.07983094	11.05981032	2.407368448	7.644342075
Olfml2a	 NM_172854	-3.507677731	1.054474378	6.313961428	0.011979089	0.128169882	5	6	0	1	2.13393008	0.777574338	0	0.230504362
Slc16a9	 NM_025807	-3.84533845	2.88854286	6.311556763	0.011995347	0.128258552	5	47	1	2	1.442783487	4.11821963	0.078318792	0.311695205
Slc25a14	 NM_011398	-3.838185676	1.412179936	6.307304038	0.012024154	0.128481204	4	12	1	0	2.339311746	2.131031376	0.158731432	0
Aldh3b2	 NM_001177438	4.349154319	2.800175471	6.303091013	0.012052763	0.128701436	0	2	43	3	0	0.288936693	5.552588559	0.770872293
Alx1	 NM_172553	-2.393767798	4.737697828	6.288840418	0.012150052	0.129599245	8	174	7	21	3.299245929	21.78985993	0.783533495	4.677491045
Cecr2	 NM_001128151	-3.469232699	5.051764663	6.288417771	0.012152949	0.129599245	97	2	17	2	10.82474424	0.067772951	0.514908019	0.120543799
Afap1l1	 NM_178928	-2.263926958	5.173195837	6.283610163	0.012185961	0.129865216	59	103	6	35	17.82530803	9.449367602	0.492006801	5.711129971
Gas2l3	 NM_001079876	-1.329658792	8.497300004	6.281166457	0.012202775	0.129958346	468	986	389	307	71.30463483	45.61727197	16.08630625	25.26267006
Rnf43	 NM_172448	2.205155699	4.756947567	6.276251292	0.012236668	0.130233112	8	20	71	77	1.90791466	1.448369736	4.59581069	9.918103838
Gm684	 NM_001195681	3.029438744	3.862148553	6.274338713	0.012249883	0.130287583	0	12	26	60	0	2.966233697	5.744494297	26.37933531
Brs3	 NM_009766	-4.052013491	1.667588289	6.269712424	0.012281908	0.130541913	4	16	0	1	1.483589484	1.801997672	0	0.200319267
D230037D09Rik	 NM_177140	1.574474529	6.416306176	6.265575845	0.012310615	0.130577629	28	110	283	151	23.89009988	28.49922874	65.53619061	69.58343258
Coro1b	 NM_011778	1.981414556	5.428799282	6.264960108	0.012314894	0.130577629	15	35	105	124	8.363293214	5.925630901	15.8894984	37.34020664
Mif4gd	 NM_001243587	2.109460924	4.929773391	6.264740741	0.012316419	0.130577629	4	37	81	85	3.129764117	8.790909874	17.20170355	35.9202631
Fam36a	 NM_025511	-1.831908793	6.239135005	6.2645528	0.012317726	0.130577629	148	115	68	45	339.6492675	80.13962301	42.35578195	55.77639593
Krt15	 NM_008469	4.02436268	2.84777716	6.262783338	0.012330034	0.130622059	1	1	25	20	0.597748554	0.181509358	4.055957232	6.456802423
Mrpl30	 NM_027098	3.32823618	3.760909905	6.259583536	0.012352324	0.130772102	2	5	11	69	2.97576704	2.259016618	4.442182971	55.44814121
Zmynd8	 NM_001252585	3.365789486	3.439180227	6.245545499	0.012450603	0.131725906	2	3	39	27	17.27945399	7.870489831	91.45331466	125.9890355
Grina	 NM_023168	2.130404722	5.116425494	6.229981061	0.012560508	0.132801376	9	31	136	56	5.465533144	5.716526282	22.41629098	18.36737181
NA	 NM_001123367_dup1	-3.293745687	3.668232526	6.226668403	0.012584028	0.132962691	22	43	7	1	135.4419478	80.38582128	11.69670062	3.32505993
Pyroxd2	 NM_029011	2.845900324	4.306709294	6.219149413	0.012637581	0.133417427	0	19	16	98	0	1.901803731	1.431483719	17.44723656
Dr1	 NM_026106	1.418930371	7.534633218	6.218232284	0.012644129	0.133417427	74	239	504	406	24.70176491	24.2256062	45.66270396	73.19666019
Tgds	 NM_029578	-1.962333093	5.652506398	6.217139192	0.012651938	0.133417427	80	135	28	41	36.31355452	18.60771437	3.449622963	10.05151671
Ddx56	 NM_026538	1.46061759	7.085228044	6.213422936	0.012678525	0.133610227	71	123	313	353	22.2078045	11.68242163	26.57213429	59.63358928
Ticam1	 NM_174989	2.044729344	5.322269453	6.209321998	0.012707929	0.133698927	14	30	133	84	5.086143171	3.309499257	13.11435726	16.48195785
Atg3	 NM_026402	2.133376385	5.011733377	6.208833396	0.012711437	0.133698927	12	20	59	114	6.128927049	3.101799271	8.178808542	31.44684101
Ddx19b	 NM_172284	-4.093856253	2.521319715	6.207331996	0.012722223	0.133698927	16	7	1	1	3.209137768	0.426330994	0.054438131	0.108327157
Nln	 NM_029447	2.802298694	4.048993442	6.2071029	0.01272387	0.133698927	0	16	41	56	0	1.321464959	3.026731259	8.226444568
Prcp	 NM_028243	-2.247227377	4.813906358	6.206461188	0.012728483	0.133698927	44	86	15	18	15.26235174	9.058321292	1.412195635	3.372176164
Adcy6	 NM_007405	1.714932999	5.767207108	6.201954977	0.012760929	0.133952293	22	51	165	116	3.756652595	2.644411381	7.647106211	10.69806693
Dctn3	 NM_016890	2.0673772	5.022231736	6.190560089	0.012843353	0.134729622	10	27	98	78	10.64314195	8.725977856	28.30940584	44.83667769
Tnfrsf1a	 NM_011609	1.896187723	5.643370847	6.185699329	0.01287868	0.13501219	5	76	105	158	2.385446665	11.01016396	13.59639677	40.71231152
Pik3r2	 NM_008841	2.011930675	5.531307162	6.183104528	0.012897579	0.135122289	21	24	189	63	6.834655828	2.371860183	16.69529062	11.07406
Aqp5	 NM_009701	3.524800657	3.383157052	6.177691916	0.012937093	0.135448079	1	4	17	46	0.662880408	0.805147896	3.058573552	16.46880102
Zbtb9	 NM_001005916	1.389965798	9.626987557	6.175775997	0.01295111	0.135490157	317	1049	2716	1193	117.0676801	117.6342332	272.2339846	237.9507956
Neurog2	 NM_009718	4.351254555	3.168330345	6.174841587	0.012957951	0.135490157	1	1	2	53	0.463747187	0.140819169	0.251736452	13.2747431
Pabpc4	 NM_148917	-1.363380401	8.963264393	6.170973589	0.012986312	0.135698531	616	1466	293	634	253.4319919	183.1450491	32.7177304	140.8766288
Nobox	 NM_130869	-3.513919209	1.028584715	6.167892751	0.013008947	0.13584684	6	4	0	1	3.258724287	0.65968536	0	0.293335979
Gprin2	 NM_183209	-3.825564415	2.851851335	6.162549905	0.013048298	0.136169393	4	48	2	1	2.568713335	9.360032878	0.34859445	0.346836358
Zbtb12	 NM_198886	3.578766844	3.217311437	6.160573946	0.013062882	0.13623324	0	5	33	25	0	0.850670563	5.018335313	7.56519085
Yipf4	 NM_026417	1.777274212	5.820180129	6.156467564	0.013093243	0.136461444	19	59	80	208	9.158191626	8.635522597	10.46600497	54.14874906
Nsmaf	 NM_010945	-2.164390892	4.997682926	6.148739856	0.013150577	0.136916451	53	87	13	26	15.53771262	7.744813346	1.034402095	4.116740866
Ntan1	 NM_010946	3.957650813	2.92308716	6.148290738	0.013153917	0.136916451	0	3	12	35	0	0.815843458	2.916897466	16.92942099
Fam160b1	 NM_145505	3.360517245	3.434419362	6.140719147	0.013210358	0.137415046	2	3	28	37	0.365231798	0.166356712	1.387814567	3.649297568
Sclt1	 NM_001081411	-4.278192958	1.886925488	6.13877371	0.0132249	0.137458795	2	25	1	0	0.680879147	2.584404773	0.092400615	0
Ms4a15	 NM_001034898	-4.072626621	2.543868847	6.137871705	0.013231648	0.137458795	13	15	0	2	7.8024855	2.73376617	0	0.648318749
Fam164c	 NM_172414	1.757711506	6.07866576	6.135570751	0.013248877	0.13754899	10	105	166	184	2.293903419	7.313830911	10.33517991	22.7961717
Uhrf1	 NM_001111080	2.092666203	4.920698948	6.132089215	0.013274991	0.137731243	7	30	79	85	88.85052577	115.6281839	272.1597376	582.7064903
Dhrs4	 NM_001037938	-3.220550509	3.614003964	6.123527146	0.013339438	0.138310717	5	83	8	0	6.719787663	33.87225623	2.918168445	0
Otud1	 NM_027715	1.383828712	7.670584892	6.122204088	0.013349425	0.138325144	91	245	601	396	36.9947029	30.24438263	66.31433942	86.94854223
Cdkn1b	 NM_009875	1.316342628	8.255910994	6.118209767	0.013379624	0.138548843	128	417	635	823	54.71946844	54.13129825	73.67844472	190.0206079
Reck	 NM_016678	-3.500735222	1.109924568	6.117033207	0.013388532	0.138551935	3	10	0	1	0.695777699	0.704254673	0	0.125261676
Gria4	 NM_019691	2.882233582	4.130449573	6.112957581	0.013419439	0.138782525	1	14	98	9	0.18875115	0.80241332	5.020540856	0.917489458
Ptpn1	 NM_011201	3.008870351	3.753986199	6.110206798	0.01344034	0.138899705	2	7	53	28	0.488073825	0.518721262	3.510477676	3.69047715
Arcn1	 NM_145985	-2.072957931	5.501680882	6.109195531	0.013448033	0.138899705	70	132	18	40	20.83640008	11.93106102	1.454226241	6.430631249
Hsf4	 NM_001256044	2.729426383	4.462074104	6.106003267	0.013472345	0.139061561	0	23	22	104	0	20.34138873	17.39120925	163.5967163
Ccdc79	 NM_180958	-2.06548387	5.339203031	6.103424994	0.013492014	0.139175313	48	157	17	35	16.72885444	16.61518209	1.608083925	6.588127218
Cxx1a	 NM_024170	1.806198663	5.625139308	6.096161844	0.013547582	0.13958157	11	64	176	85	8.870119716	15.67101975	38.51982347	37.01900056
Wdr16	 NM_027963	-4.059936463	3.080653466	6.096010084	0.013548745	0.13958157	21	15	0	3	9.80948558	2.127642639	0	0.756862801
Adad1	 NM_009350	-3.21139978	3.602682509	6.094018703	0.013564023	0.139649561	7	77	8	0	3.649539852	12.1902127	1.132048104	0
Tpra1	 NM_011906	4.377935061	2.502946322	6.088037257	0.013610019	0.140033525	1	0	26	10	0.562125485	0	3.966810441	3.036003326
Hdhd2	 NM_001039201	-3.974272422	3.000653058	6.083009655	0.013648805	0.140342854	18	19	0	3	168.2390475	53.92478032	0	15.14413659
Mapkbp1	 NM_011941	-1.579632601	6.638232446	6.08148734	0.013660571	0.140374144	110	356	38	127	16.30301663	16.02159585	1.528599479	10.16595013
Cox6b2	 NM_183405	-1.391472652	7.445892767	6.076106037	0.013702248	0.140712555	193	582	145	178	360.1245189	329.7606683	73.43417304	179.3842677
Dennd2a	 NM_172477	-4.108110095	2.606389076	6.07361437	0.01372159	0.140821313	1	47	1	1	0.231821311	3.308504293	0.062919923	0.125205188
Abhd14b	 NM_029631	2.71437507	4.129520821	6.071431725	0.013738555	0.140905567	0	18	46	56	0	3.809850671	8.702571829	21.0820071
Nanos3	 NM_194059	3.883913101	2.857004992	6.065511918	0.013784679	0.141288573	0	3	15	30	0	1.282997657	5.733901183	22.81993185
4932438H23Rik	 NM_001163695	-4.129859273	1.762508874	6.063793536	0.013798098	0.141336086	3	20	0	1	1.266166887	2.563186343	0	0.227949511
Gm13152	 NM_001039209	-2.765703933	3.817965828	6.062480381	0.013808361	0.141351238	9	83	6	6	7.450199366	20.86334623	1.348066945	2.682536272
Kif15	 NM_010620	-1.427677525	7.297624966	6.058716862	0.013837819	0.141403696	221	403	122	164	47.11096418	26.08646629	7.058694303	18.88176267
Gpr37l1	 NM_134438	-3.98930912	2.440930403	6.058704493	0.013837916	0.141403696	6	29	2	0	2.73802267	4.018502797	0.247714032	0
Lamc3	 NM_011836	2.001840382	5.33471835	6.05845807	0.013839847	0.141403696	8	47	86	129	1.387018567	2.474404138	4.046928794	12.07955583
Zfp808	 NM_001039239	-3.615688488	3.066162569	6.055260966	0.013864926	0.141504901	7	49	1	3	2.311140844	4.91252689	0.089611386	0.534956655
Galnt6	 NM_172451	-3.458451705	3.198128784	6.054953635	0.01386734	0.141504901	3	65	4	1	0.541689943	3.563882381	0.19603081	0.097521076
Nme1	 NM_008704	2.569680638	4.485313099	6.049721382	0.013908491	0.141834882	9	5	50	76	7.492427217	1.263951808	11.29756508	34.17138513
Fam129a	 NM_022018	-4.026966998	1.657814341	6.035287452	0.014022667	0.142864552	3	18	0	1	0.783036948	1.426638675	0	0.140971061
Lmo4	 NM_010723	3.300844761	3.392836462	6.034309858	0.014030435	0.142864552	1	5	36	28	2.358090625	3.580230466	23.04081393	35.66050512
Purg	 NM_001098233	1.443771737	6.716172853	6.033597765	0.014036096	0.142864552	51	108	337	184	29.17891104	18.76303753	52.3315537	56.85722957
Snx21	 NM_133924	2.10719187	4.873843975	6.026238371	0.014094739	0.143370759	10	21	70	88	6.763996793	4.313235545	12.85098028	32.14807943
Sytl3	 NM_031395	-2.428033713	5.013963135	6.014785978	0.014186499	0.144212976	43	123	1	32	44.52113095	38.67081559	0.281016976	17.89438093
Nfatc2	 NM_001037178	2.407024355	4.622026163	6.011086549	0.014216271	0.14442439	10	8	76	62	5.007927484	1.21654592	10.33014573	16.76944497
Vangl2	 NM_033509	-1.99186203	5.694533187	6.007911207	0.014241877	0.144593236	41	252	7	61	18.6518708	34.81124617	0.864313718	14.9877812
Zcchc4	 NM_030185	4.169623348	1.861147461	6.004361439	0.014270558	0.144793075	0	1	13	10	0	0.162264083	1.885472011	2.886096717
Clec3b	 NM_011606	-3.96376344	2.404336535	6.000840796	0.014299062	0.14499087	8	23	2	0	8.291350907	7.238417563	0.562600519	0
Rtl1	 NM_184109	-3.68360773	3.077625226	5.998925958	0.01431459	0.145026693	14	32	3	1	2.749529164	1.908362004	0.159913958	0.106071635
Nppc	 NM_010933	-3.677003804	3.359409107	5.998182986	0.01432062	0.145026693	18	36	5	0	17.7603601	10.78604556	1.339010833	0
Mon1b	 NM_001048143	2.350187759	4.50000658	5.993595882	0.014357905	0.145312831	5	18	85	43	18.29408385	19.99832647	84.41009926	84.972439
Mad2l1bp	 NM_025649	1.608530307	6.452825332	5.984054625	0.014435778	0.146009138	13	151	200	242	10.5075925	37.06101461	43.87576377	105.6438459
Myzap	 NM_001033208	-1.823957541	5.763294388	5.980151676	0.014467758	0.146240679	82	150	56	26	36.92792642	20.51222711	6.844849769	6.323876574
Rbfa	 NM_199197	2.707074641	4.294932754	5.977951707	0.014485816	0.146331296	2	16	13	98	1.535664694	3.730498541	2.709221918	40.64072503
Phc2	 NM_001195130	2.841726414	4.570862931	5.976768811	0.014495535	0.146337614	10	0	69	69	2.603513579	0	4.875776189	9.702371633
Utp20	 NM_175158	-1.626410665	5.991371669	5.97424243	0.014516316	0.146382974	70	232	66	40	8.149578289	8.201731901	2.085527188	2.515162534
Hif3a	 NM_016868	-3.255533041	3.830055385	5.974010912	0.014518222	0.146382974	32	28	4	5	4.735868778	1.258311603	0.16067359	0.399658132
NA	 NM_001276425	-2.667045978	4.188644425	5.970771318	0.014544917	0.146560307	29	61	13	4	8.188876095	5.230420734	0.996332916	0.610035714
Phf17	 NM_001130185	-3.020870661	4.008646847	5.966703366	0.014578511	0.146806878	33	38	8	4	204.3867947	71.46657633	13.44818591	13.38036165
Krt18	 NM_010664	2.204225504	4.946050226	5.963814421	0.014602416	0.146955645	7	28	36	130	5.140637562	6.243921932	7.175567766	51.56217935
Keg1	 NM_029550	-3.655646586	1.27430521	5.9603117	0.014631454	0.147126608	3	12	0	1	1.851370071	2.24871138	0	0.333304327
Fam3c	 NM_138587	1.439900165	6.903647331	5.959560503	0.01463769	0.147126608	50	145	189	390	18.7683007	16.52735816	19.25535709	79.06577337
Rgs19	 NM_026446	2.704815656	4.125872136	5.94679357	0.014744081	0.148103467	5	7	29	70	3.528234429	1.499912612	5.55418385	26.67807178
Serping1	 NM_009776	-3.914521578	1.543158313	5.942347256	0.014781321	0.14838491	3	16	0	1	1.69471568	2.744581069	0	0.305101653
Uba7	 NM_023738	2.484230922	4.393981427	5.939531436	0.014804954	0.148529502	1	23	46	73	0.325151016	2.270876098	4.059548845	12.81967287
Dfnb59	 NM_001080711	-3.164503155	3.645315957	5.935396132	0.014839733	0.148669797	6	82	0	8	5.068829149	21.03539846	0	3.650189044
Rpgr	 NM_001177954	-3.330554525	0.910715959	5.934748904	0.014845184	0.148669797	3	8	1	0	1.692855399	1.370784178	0.153155794	0
Cog7	 NM_001033318	-1.658046217	6.085774663	5.934574317	0.014846654	0.148669797	94	198	77	35	33.51039743	21.4337126	7.450360275	6.738895733
Entpd2	 NM_009849	3.070161817	3.665905343	5.922671802	0.014947275	0.149584301	1	8	24	51	0.530783434	1.289400502	3.457509851	14.6203074
Dcun1d3	 NM_001163703	-1.611234995	6.082808824	5.919204487	0.014976719	0.149785808	92	199	57	56	16.8365488	11.0585659	2.83122853	5.535058823
NA	 NM_001271630	3.817907116	2.797137247	5.914404589	0.015017578	0.150101154	0	3	28	16	0	0.992148612	8.276902555	9.411610311
Tbc1d8	 NM_018775	-1.39871031	7.089989521	5.911674687	0.015040867	0.150240611	175	390	130	123	40.5413057	27.43498821	8.174060722	15.38982786
Ak3	 NM_021299	-3.771912776	3.213642885	5.905264863	0.015095696	0.150655541	17	31	0	4	6.353387027	3.518022172	0	0.807393687
Map3k9	 NM_001174107	-3.810174191	2.245773648	5.904630836	0.01510113	0.150655541	12	9	1	1	1.425644806	0.324678168	0.032245188	0.064165127
Map2k4	 NM_009157	-3.305233846	3.305424706	5.899856418	0.015142119	0.150968664	10	52	4	2	2.783236363	4.394747435	0.30216552	0.300641585
Ppapdc2	 NM_028922	2.422221115	4.376129364	5.898791212	0.01515128	0.150968664	3	19	41	75	1.070222948	2.058197722	3.969827953	14.45051201
Magee2	 NM_053206	-1.681903203	7.041264595	5.88182564	0.015297952	0.152335791	129	531	28	177	57.26616974	71.57863873	3.373659763	42.43758484
Itgb1	 NM_010578	1.544837159	6.971117381	5.875894701	0.015349571	0.152572249	21	221	256	368	5.147991836	16.45096265	17.0330862	48.72314809
Ttc19	 NM_029704	4.322372511	-0.345776387	5.874835938	0.015358804	0.152572249	0	0	2	3	0	0	0.229481791	0.684973283
Odf1	 NM_008757	4.322372726	-0.345775783	5.874788934	0.015359214	0.152572249	0	0	2	3	0	0	0.505067615	1.507561109
2010001E11Rik	 NM_001163503	4.322378208	-0.345760358	5.873588456	0.015369691	0.152572249	0	0	2	3	0	0	0.244244952	0.729039398
Xlr5c	 NM_031493	-3.314356583	0.915806777	5.873476955	0.015370664	0.152572249	3	8	0	1	5.711819514	4.625127357	0	1.028305571
Mpeg1	 NM_010821	4.322383633	-0.345745099	5.872399715	0.015380073	0.152572249	0	0	2	3	0	0	0.128713034	0.384191657
Sgk1	 NM_001161850	4.322387807	-0.345733367	5.871484981	0.015388066	0.152572249	0	0	2	3	0	0	1.911300394	5.704982963
Il17rb	 NM_019583	-3.791288053	1.416512223	5.863625772	0.015456921	0.152991039	3	14	0	1	1.496546598	2.120691583	0	0.26942504
Mtdh	 NM_026002	1.309059018	8.396270902	5.862029412	0.015470946	0.152991039	123	513	683	921	34.36404457	43.52081455	51.79104693	138.9721448
Lin9	 NM_001103182	2.900338813	4.166405645	5.861190955	0.015478317	0.152991039	7	1	45	59	3.945664796	0.171160141	6.884453723	17.96152165
Bahd1	 NM_001045523	1.951057919	5.48084607	5.86103612	0.015479679	0.152991039	11	49	53	180	2.554065636	3.45474452	3.340027654	22.57256132
Dusp1	 NM_013642	1.355022097	8.051104328	5.860317024	0.015486004	0.152991039	70	462	706	581	37.05917913	74.27116202	101.4465497	166.1280071
Il31	 NM_029594	4.317892507	-0.348408383	5.860164337	0.015487348	0.152991039	0	0	3	2	0	0	1.033517991	1.371074095
Slitrk5	 NM_198865	-1.729994965	5.637236887	5.858383947	0.015503022	0.153030745	38	232	30	47	8.127490217	15.06750456	1.74152189	5.429248053
Lrrc45	 NM_153545	1.6508667	5.839097773	5.857548004	0.015510387	0.153030745	17	73	185	109	7.09629221	9.253071479	20.95989592	24.57412339
2410089E03Rik	 NM_001162906	-1.375467253	7.519620352	5.850036264	0.01557673	0.153589659	250	479	169	175	24.5517125	14.28426118	4.50467341	9.282154596
Tmem42	 NM_025339	-3.901634096	2.391025703	5.848975276	0.015586124	0.153589659	9	20	0	2	14.17021074	9.561901887	0	1.700719781
Slc43a1	 NM_001081349	2.608555	4.074136807	5.8466143	0.01560705	0.153701741	2	14	35	61	7.504580383	15.95162537	35.6450548	123.6218449
Zkscan14	 NM_023322	1.407471485	6.649573012	5.844051535	0.015629796	0.15376953	34	146	294	199	17.64580284	23.0088996	41.41375978	55.7807757
Slc45a1	 NM_173774	-3.303982626	0.812555443	5.843685902	0.015633044	0.15376953	5	4	1	0	2.005711105	0.487235422	0.108876261	0
Ddx50	 NM_053183	1.568930938	6.206172986	5.837205841	0.015690725	0.154242606	29	83	199	172	11.8929788	10.33596969	22.15034769	38.09693715
Slc26a1	 NM_174870	2.196441551	4.860721482	5.828648235	0.015767235	0.154900084	1	40	85	76	0.318997056	3.874602502	7.359366395	13.0939065
Nufip1	 NM_013745	-1.398603173	7.272308776	5.825895881	0.015791924	0.155047978	155	562	151	136	40.10059498	44.15053002	10.60305196	19.00321116
Emx2	 NM_010132	1.689772786	6.047168235	5.821424481	0.015832118	0.15534783	20	81	256	89	7.914761451	9.733596546	27.49682969	19.02246564
Ppp3cb	 NM_008914	-2.232219718	4.522701674	5.818733829	0.015856355	0.155398913	15	125	13	14	3.973695616	10.05527237	0.934719956	2.00308944
Lrp1	 NM_008512	-1.399131163	7.207551039	5.818702514	0.015856638	0.155398913	156	516	166	110	10.7707939	10.81815767	3.110756588	4.101897181
Wnk4	 NM_175638	1.806257195	5.916391755	5.801635671	0.016011273	0.156747334	22	57	271	52	5.452942448	4.29006208	18.23107796	6.961142824
Prkd2	 NM_178900	2.008617994	4.975036952	5.801181207	0.016015412	0.156747334	10	27	108	62	12.8676785	10.54980552	37.71887937	43.08844871
Gpr56	 NM_001198894	3.567160268	3.196965934	5.800298896	0.01602345	0.156747334	0	5	16	40	0	0.433004295	1.238501448	6.161276098
Prss38	 NM_001045521	-3.61792419	3.094209586	5.798133205	0.016043199	0.156845176	4	58	0	4	3.319217151	14.61450654	0	1.792687678
Fam64a	 NM_144526	1.827065116	5.449990008	5.797056824	0.016053024	0.156845938	10	55	118	111	7.013148107	11.71267757	22.46103901	42.04408999
Mapk8ip3	 NM_013931	1.458598323	7.357944813	5.795838492	0.016064152	0.156859423	93	129	515	300	17.13852996	7.218730321	25.7592179	29.85938385
Ttc32	 NM_029321	-2.574909183	4.036640011	5.793097583	0.016089215	0.157008887	18	75	11	5	18.50629522	23.41470725	3.069548433	2.776425042
Khsrp	 NM_010613	1.558918489	6.492413028	5.790082773	0.01611683	0.157183051	50	64	175	271	12.85480761	4.996386642	12.21148414	37.62996681
Pigx	 NM_001111025	2.592733385	4.164710485	5.786493718	0.016149769	0.157408892	4	11	29	72	4.179380132	3.489997015	8.224030355	40.63061037
Apba3	 NM_018758	1.994225908	5.048709809	5.777024551	0.016237006	0.158163374	8	35	86	91	3.903664025	5.185981671	11.3897901	23.982409
Gcc1	 NM_028900	1.246424986	8.59871929	5.773130469	0.016273021	0.158418307	173	534	906	926	42.98358136	40.2882348	61.09694803	124.2614591
Tmem43	 NM_028766	2.059504035	5.388247669	5.770432983	0.016298018	0.158565728	13	35	45	176	4.689704443	3.833987151	4.406050383	34.29128473
Frat1	 NM_008043	1.760592504	5.62160885	5.768469137	0.016316242	0.158636466	19	46	151	105	7.473000282	5.493886933	16.11955948	22.30486835
Accn1	 NM_001034013	4.079363054	3.266624119	5.767525539	0.016325005	0.158636466	2	0	59	3	2.68090616	0	21.46537366	2.171910072
Yes1	 NM_001205132	1.703007765	5.758688522	5.763500301	0.016362444	0.158904313	9	84	148	131	2.23182528	6.32524653	9.961258784	17.54518478
Rfk	 NM_019437	1.371198385	7.656390819	5.757874532	0.016414917	0.15931776	64	317	426	547	26.51094311	39.87355464	47.89493929	122.3774777
Sspo	 NM_173428	2.007695881	5.092208176	5.756608067	0.016426754	0.15933654	11	29	70	111	0.725612899	0.580885846	1.253271528	3.954615419
Kif5a	 NM_001039000	-2.945038176	3.713980352	5.755059685	0.016441237	0.159380956	18	54	4	6	6.518596416	5.938213884	0.393166407	1.173550564
Atad1	 NM_026487	2.259777727	4.89362856	5.751502736	0.016474558	0.159584918	12	13	32	128	4.385897671	1.442783241	3.17440293	25.26714578
Trim45	 NM_001165953	1.748144595	5.619402819	5.749386172	0.016494419	0.159584918	18	49	134	120	3.982417737	3.291932157	8.046628128	14.33918679
Sall4	 NM_201395	-2.909339728	4.079168948	5.749303655	0.016495194	0.159584918	0	130	5	8	0	39.21303629	1.348066945	4.292058036
D4Bwg0951e	 NM_026821	3.992442039	1.695677276	5.748584801	0.016501945	0.159584918	0	1	6	14	0	0.183752853	0.985461533	4.575626908
Pask	 NM_080850	-1.960228005	5.405889449	5.745358884	0.016532278	0.159782228	63	126	35	24	12.65325909	7.684451685	1.90794003	2.603406955
E030030I06Rik	 NM_001254745	2.810388448	3.792870348	5.74399861	0.016545085	0.159810028	1	11	49	33	1.035375138	3.458365622	13.76983184	18.45358034
Dusp27	 NM_001160049	-2.273494606	5.824262588	5.741063491	0.016572755	0.159980495	66	233	0	63	16.87550754	18.09044778	0	8.700063548
Hibadh	 NM_145567	1.714872272	6.217171759	5.740018643	0.016582617	0.159980495	7	130	195	189	4.150457086	23.40570505	31.38103934	60.52414451
Kdm2b	 NM_013910	-2.040338002	5.406139681	5.736525348	0.016615631	0.160202957	66	121	13	42	19.28286895	10.73479048	1.030874722	6.627442555
Gm572	 NM_001085505	-2.98735423	4.149270413	5.731804852	0.016660351	0.160497119	36	42	1	12	26.72389202	9.467318453	0.201480042	4.811133646
Marveld2	 NM_001038602	-3.205228313	0.802924396	5.731200275	0.016666088	0.160497119	3	7	0	1	2.574609798	1.824184204	0	0.463510024
Cldn12	 NM_001193660	4.225446503	2.356569372	5.727914776	0.016697298	0.160701505	1	0	19	13	6.047808897	0	31.18792526	42.46297123
Oxr1	 NM_130885	2.564345348	4.285847813	5.725904744	0.016716421	0.160730163	1	20	94	21	0.242540107	1.472970496	6.187942111	2.750881145
2210021J22Rik	 NM_197998	4.113786878	2.575979665	5.723883912	0.016735671	0.160730163	0	2	36	3	0	4.24756594	68.33874063	11.33234711
Ttc23	 NM_001168477	3.878258399	2.842159612	5.723406001	0.016740226	0.160730163	0	3	7	37	0	0.326451129	0.680846637	7.161221788
BC020535	 NM_145536	2.015008734	5.353747914	5.723405779	0.016740228	0.160730163	11	40	183	42	5.128980788	5.663421254	23.15923988	10.5768573
Slc35f5	 NM_028787	1.85098065	5.591140305	5.712455781	0.016844959	0.161639281	7	70	77	173	2.771233187	8.414989127	8.273715453	36.99049151
Clps	 NM_025469	3.931340036	2.412323867	5.706234628	0.016904761	0.162116458	0	2	10	23	0	1.263951808	5.648782542	25.85335059
Klf6	 NM_011803	2.437405466	4.503545458	5.703515728	0.016930966	0.162271058	7	12	29	96	1.706638034	0.888392971	1.919005423	12.64106256
Ankrd35	 NM_001081139	-3.087553627	3.536549731	5.70092102	0.016956013	0.162414382	17	46	2	6	4.311338854	3.542432275	0.137666432	0.82183277
Vps35	 NM_022997	1.396651594	6.950955637	5.693563687	0.017027242	0.162999633	54	150	241	356	17.51937068	14.77734758	21.22152593	62.37976112
Rfx4	 NM_001024918	-3.486591133	1.126080856	5.689249484	0.017069153	0.163303694	2	12	0	1	0.521892138	0.950851056	0	0.140935281
2210009G21Rik	 NM_028201	1.972577896	5.401012961	5.68673729	0.017093607	0.163350684	9	49	60	162	3.620167297	5.984979943	6.55046614	35.19412025
Etv3	 NM_001083318	1.584018399	5.966218185	5.686659317	0.017094367	0.163350684	16	91	162	153	3.199774402	5.526132035	8.793245852	16.52569661
Pkd2l1	 NM_181422	-2.369044935	4.503501669	5.678586664	0.017173196	0.16400657	40	60	14	11	12.38334854	5.640399216	1.176361941	1.839245737
Gria3	 NM_016886	-3.796310435	3.522138392	5.674857898	0.017209734	0.164258028	32	9	1	4	6.336687288	0.54117197	0.05374612	0.427800469
Tmprss2	 NM_015775	-2.160220427	5.131971015	5.673109143	0.017226897	0.16432438	70	63	15	28	22.76777155	6.222193637	1.324184708	4.918690362
Zfp318	 NM_021346	2.1221508	4.78406276	5.668322944	0.017273963	0.164675715	2	37	79	72	0.524688702	2.947500785	5.62514385	10.20171488
Prkacb	 NM_011100	-3.333546558	0.945631531	5.667222257	0.017284805	0.164681517	2	10	1	0	6.654547006	10.10343355	0.903073973	0
Eps8l2	 NM_133191	-3.333475688	0.945580239	5.661357472	0.017342695	0.165135296	2	10	1	0	0.670882553	1.018584328	0.091043999	0
Slc29a1	 NM_001199115	3.034554938	3.786982004	5.658016818	0.01737576	0.165257203	3	5	16	64	1.517158159	0.767821192	2.196162184	17.4806889
Cdr2	 NM_007672	-1.833700985	5.421944491	5.657988812	0.017376037	0.165257203	39	188	42	22	15.8799893	23.24469947	4.641621393	4.838126806
4930547N16Rik	 NM_029249	2.041030887	5.071026523	5.64832511	0.017472052	0.166037307	16	15	105	76	4.534189691	1.290777687	8.076139758	11.63221076
Enox1	 NM_001253759	-3.333310338	0.945460637	5.647658351	0.017478697	0.166037307	2	10	1	0	0.578412103	0.878188739	0.078495037	0
1190007F08Rik	 NM_001163721	4.204120774	2.336287082	5.646603143	0.017489219	0.166039238	1	0	11	20	5.039840747	0	15.04680604	54.4397067
Morn3	 NM_029112	-3.887614157	1.533721354	5.640762367	0.017547575	0.166495036	2	18	0	1	2.218182335	6.062060128	0	0.599012954
Pdha2	 NM_008811	-2.923236908	4.009739227	5.638639227	0.017568838	0.16659855	3	116	0	12	1.311387133	15.39742653	0	2.833086777
Prx	 NM_198048	-3.724695172	2.7150908	5.635335358	0.017601978	0.166814504	9	30	3	0	1.982250988	2.006401649	0.179337955	0
Tdh	 NM_021480	-3.224258807	3.509153498	5.632987747	0.017625565	0.166939727	7	71	0	7	3.826099196	11.78411635	0	2.066451387
Otud7b	 NM_001025613	-3.841251429	2.349674422	5.627988779	0.017675901	0.167317995	6	26	0	2	106.3580185	139.9499743	0	19.14775891
Eme2	 NM_001163102	1.460213846	6.574313139	5.624883468	0.017707243	0.16751614	47	94	339	137	31.76988369	19.29417034	62.19454419	50.01580943
Tcf23	 NM_053085	3.856904015	2.346776847	5.623440009	0.017721832	0.167530659	0	2	18	14	0	0.152253644	1.224798204	1.895632801
Atp5c1	 NM_001112738	1.786668985	6.214867673	5.622671943	0.017729599	0.167530659	14	106	340	58	8.000992315	18.39510075	52.73871683	17.90246275
Dlx3	 NM_010055	1.827952226	5.722493844	5.621478628	0.017741675	0.167546378	25	34	68	202	9.870655842	4.07629312	7.28701625	43.07510434
Ppp6r2	 NM_027805	-3.833556666	2.323048509	5.619086734	0.017765904	0.167676791	9	18	0	2	10.10168953	6.134857794	0	1.212412682
Caprin2	 NM_181541	2.167332473	4.647415838	5.608725516	0.017871257	0.168408738	5	25	51	85	1.441569703	2.1886995	3.990898131	13.23590177
Akt3	 NM_011785	-3.6572474	1.271214857	5.608658873	0.017871936	0.168408738	2	14	1	0	0.434267165	0.92307188	0.058933444	0
Zfp873	 NM_001024626	-3.647556048	3.046230144	5.608027753	0.017878375	0.168408738	20	15	2	2	8.940239239	2.0360615	0.24265205	0.482856529
Atf6	 NM_001081304	-2.57110211	4.747976973	5.606346005	0.017895542	0.168408738	49	70	26	1	6.75040173	2.928276399	0.972168873	0.074405066
Fchsd1	 NM_175684	2.190604632	5.297703506	5.60632243	0.017895783	0.168408738	0	59	115	103	0	4.357598699	7.591846137	13.53072057
Trp73	 NM_011642	3.809894455	1.53446853	5.60003495	0.017960119	0.168915394	0	1	10	8	0	0.061870015	0.553012005	0.880356731
C1qtnf1	 NM_001204130	3.074980145	3.527544619	5.596713674	0.0179942	0.169137074	1	7	48	22	0.238821722	0.507635929	3.111357297	2.837693423
Armcx2	 NM_026139	2.48588353	4.37135298	5.591629277	0.018046503	0.169444684	3	18	104	17	0.816406177	1.487435082	7.681626571	2.498635559
Zfp948	 NM_001002008	1.374377376	6.589803338	5.591485335	0.018047986	0.169444684	44	114	235	231	17.41918003	13.70441086	25.25094976	49.39192797
Foxg1	 NM_001160112	1.684640791	6.028407074	5.587245324	0.018091726	0.16965304	28	59	271	70	7.223982522	4.622225772	18.97679082	9.754065392
Zfp955b	 NM_001142957	1.452019474	7.380318544	5.586552477	0.018098884	0.16965304	32	302	377	441	10.16689753	29.13572966	32.5098258	75.67388402
Pnmal2	 NM_001099636	-3.41153519	3.137583024	5.58626966	0.018101806	0.16965304	10	44	4	1	2.479207891	3.312425428	0.26915829	0.133900412
Ugt1a2	 NM_013701	-2.423695464	4.351636542	5.582313445	0.018142741	0.169877044	33	63	16	6	38.12158192	22.09927425	5.016626653	3.743494438
1700067K01Rik	 NM_183097	1.732016298	5.947929368	5.581919688	0.018146821	0.169877044	7	103	224	100	6.639199804	29.66438925	57.6634392	51.22555428
Ylpm1	 NM_178363	1.253841442	8.668317664	5.579676692	0.018170077	0.169995857	148	650	846	1072	21.63248107	28.84951134	33.56215233	84.62688783
Mtap7d1	 NM_144941	-1.786530737	5.774380206	5.577799104	0.018189568	0.170079328	61	207	14	67	18.52208454	19.08582162	1.153779683	10.98762421
Cd99l2	 NM_138309	3.944947651	2.420067113	5.576394847	0.018204159	0.170116917	0	2	7	26	0	0.176831547	0.553199944	4.08875962
Akap17b	 NM_001081956	-1.785887229	5.866745764	5.574704307	0.018221742	0.170182395	79	183	78	13	13.200402	9.285208139	3.537443343	1.173200895
Mcfd2	 NM_176808	2.835710989	3.79390682	5.570588015	0.018264626	0.17048397	0	13	55	28	0	18.03799669	68.2121874	69.10213437
Skp1a	 NM_011543	2.042318278	5.320269889	5.569334561	0.018277706	0.170507153	12	35	51	160	8.485233941	7.515036713	9.787856077	61.10426502
H2-DMb2	 NM_010388	2.598655505	4.034960098	5.566558137	0.018306711	0.170678795	5	7	55	39	6.540251352	2.780372362	19.52638952	27.55230958
Endod1	 NM_028013	-3.726050524	1.340025862	5.559293978	0.018382826	0.171260206	2	15	1	0	0.46001231	1.047637908	0.062427261	0
Clasrp	 NM_016680	-1.556357198	6.268583244	5.558576907	0.018390358	0.171260206	105	220	78	55	50.1176364	31.8863237	10.10486949	14.17858656
Ccr7	 NM_007719	4.135823119	2.269450527	5.55556426	0.018422034	0.171455968	1	0	18	12	0.520570892	0	2.543239208	3.373883595
Selk	 NM_019979	1.302701575	7.792302024	5.543216407	0.018552454	0.172569995	92	308	549	512	92.91525653	94.4561864	150.4895597	279.278904
St5	 NM_029811	-1.331462939	6.906868028	5.540421598	0.018582106	0.172689187	141	370	126	105	48.25764955	38.4529147	11.70448803	19.4090965
Extl2	 NM_021388	3.727586379	1.46126024	5.539332217	0.018593677	0.172689187	0	1	9	8	0	0.719345845	5.786748198	10.23566836
4831426I19Rik	 NM_172500	-3.827032443	2.329889128	5.538975965	0.018597462	0.172689187	7	23	0	2	1.416432314	1.413208074	0	0.218573119
Pqlc3	 NM_001161111	-4.105490515	1.727480484	5.537284891	0.018615443	0.17275646	1	24	1	0	1.01293351	7.381976669	0.274925968	0
Nr1d1	 NM_145434	1.625344314	5.872364816	5.528468536	0.018709475	0.173529028	16	80	205	96	6.261911001	9.507304046	21.77587392	20.29210537
Rbm33	 NM_028234	-1.991339545	5.204360347	5.527148749	0.018723593	0.173543562	66	81	22	28	7.142028821	2.661602339	0.646152707	1.63645724
Tm9sf1	 NM_028780	1.631668023	6.049801533	5.526306345	0.01873261	0.173543562	19	88	248	94	7.764078989	10.91941832	27.50570933	20.74594228
Adamts15	 NM_001024139	-2.89639724	4.544517734	5.515796017	0.018845495	0.174414077	51	43	0	18	8.845226575	2.264580323	0	1.686088082
Slc13a5	 NM_001004148	-3.628337049	3.30736992	5.514737619	0.018856902	0.174414077	21	25	5	0	6.604673528	2.387550448	0.426812263	0
Rcc1	 NM_001197082	-3.335115703	3.121484515	5.513941229	0.018865489	0.174414077	6	53	1	4	2.650951902	7.110611569	0.119918289	0.954507965
Fhad1	 NM_177868	2.481554846	4.521319868	5.513529565	0.01886993	0.174414077	3	21	15	112	0.684657611	1.45529812	0.929133821	13.80508789
Lrrc9	 NM_030070	-2.599614734	3.896924172	5.511923763	0.018887262	0.17447406	6	95	7	7	1.616129179	7.770141257	0.511749804	1.018337715
Apod	 NM_007470	-2.53533937	4.549270901	5.508944578	0.01891946	0.174671231	40	68	23	1	22.08652014	11.40136121	3.446910163	0.298219661
Trak1	 NM_175114	-2.404922035	4.717076558	5.506700849	0.018943748	0.174795177	50	60	25	4	10.52331128	3.834547758	1.428095484	0.45468578
Hyi	 NM_026601	1.987319139	4.928932149	5.503949789	0.018973571	0.174918636	10	26	61	100	11.09091168	8.756309074	18.36250411	59.9012954
Gcat	 NM_013847	2.235733236	4.569810885	5.50267133	0.018987447	0.174918636	7	17	97	36	3.032824521	2.236550208	11.4065892	8.424045639
Fgf9	 NM_013518	2.623986254	3.958153954	5.502460341	0.018989738	0.174918636	4	8	45	44	0.993599915	0.603423236	3.033883448	5.903005646
Mthfd2	 NM_008638	3.660698292	2.649715613	5.496982612	0.019049316	0.175367046	0	3	19	20	0	0.452458111	2.561327195	5.365072545
Fbxl7	 NM_176959	-3.631739097	1.275999316	5.494050696	0.019081285	0.175560911	2	14	0	1	0.445462527	0.946868577	0	0.120295712
Defb42	 NM_001034910	-3.764615512	1.410698282	5.490428708	0.019120854	0.1758073	2	16	0	1	3.348949552	8.135403169	0	0.904372978
Adamts9	 NM_175314	-3.631664744	1.275958519	5.489600441	0.019129914	0.1758073	2	14	0	1	0.34066518	0.724112881	0	0.091995528
Atp4a	 NM_018731	-1.777999206	5.439947467	5.487992336	0.019147518	0.175868644	30	213	34	32	8.948020126	19.29149074	2.752450002	5.15495221
Paqr4	 NM_023824	1.55911427	6.00927207	5.483594754	0.019195744	0.176211018	30	61	151	170	12.30308152	7.596315075	16.80755026	37.65394951
Tex15	 NM_031374	2.737743913	4.718423636	5.482443704	0.019208388	0.176226554	0	28	5	144	0	1.0396635	0.165943065	9.51011432
Mier1	 NM_027696	-1.575435181	6.113492178	5.480335017	0.019231573	0.176338729	67	273	41	75	14.47762575	17.91289079	2.404591038	8.752916273
Hoxa3	 NM_010452	3.824738705	2.314026735	5.476190969	0.019277221	0.176656629	0	2	14	17	0	0.245533698	1.536255606	3.712090107
Hdac10	 NM_199198	1.41598864	6.527937465	5.474173133	0.019299489	0.17676003	26	147	282	173	11.06428614	18.99537508	32.57121682	39.76171624
Slc13a2	 NM_022411	-2.244443295	4.412353554	5.473079151	0.019311572	0.176770093	12	121	15	10	5.631004176	17.24131798	1.910428053	2.534390727
Barhl2	 NM_001005477	-2.192966096	4.676424571	5.469583812	0.019350233	0.176869501	40	77	15	16	17.77229927	10.38854773	1.808879803	3.839481475
Myo9b	 NM_001142322	-2.397740283	4.320684743	5.469438604	0.019351841	0.176869501	6	130	7	14	5.127818017	33.73690155	1.623731507	6.462169673
Cox6b2	 NM_183406	-1.328657453	7.196114992	5.469116679	0.019355406	0.176869501	165	471	161	122	471.2251099	408.4565597	124.7972974	188.1799195
Cat	 NM_009804	3.86492511	2.826322978	5.465582933	0.019394583	0.177126922	0	3	42	4	0	0.367145547	4.594313609	0.870693859
Psmd2	 NM_134101	1.393852033	6.583893496	5.452562293	0.019539648	0.178211035	39	124	166	295	13.54169976	13.07406821	15.64413251	55.32221461
4930555I21Rik	 NM_030189	-3.705360974	2.748603266	5.451783099	0.019548365	0.178211035	13	21	0	3	5.615822547	2.754671441	0	0.699939086
Sirpa	 NM_001177647	3.629893279	2.911203574	5.450741654	0.019560021	0.178211035	1	2	20	26	0.308007044	0.18705578	1.671958404	4.32516783
Vmn2r27	 NM_001104642	-3.708619327	2.783998516	5.450143026	0.019566725	0.178211035	4	45	0	3	1.597711752	5.457973717	0	0.647185324
Gm1078	 NM_001200041	-3.79938929	2.2603723	5.449970117	0.019568661	0.178211035	5	26	2	0	1.630912932	2.575221609	0.177062092	0
Arsk	 NM_029847	-4.072935064	1.731647991	5.445906671	0.019614232	0.178525011	1	24	0	1	0.281139599	2.048866918	0	0.151841676
Rsph3a	 NM_025789	2.43270984	4.449573311	5.444158762	0.019633868	0.178602716	7	11	106	20	3.671883973	1.75212095	15.09147189	5.666173555
Fam199x	 NM_146261	-2.632562407	4.382632758	5.442828147	0.01964883	0.178637836	44	40	16	4	5.45228523	1.505103515	0.538121938	0.267703993
Zfp276	 NM_020497	1.59573743	5.988655655	5.434745011	0.019739973	0.179282861	29	59	224	100	6.113532471	3.776823806	12.81672505	11.38579062
Caly	 NM_001190385	-2.642870789	4.335790365	5.434560329	0.01974206	0.179282861	15	112	0	18	12.23961324	27.75076414	0	7.932642977
Tbx21	 NM_019507	1.508247412	6.34014902	5.432592065	0.019764322	0.179344966	21	125	274	134	8.460296929	15.29173671	29.9606822	29.1568147
Rac3	 NM_133223	3.485650284	3.117905936	5.431985414	0.019771189	0.179344966	0	5	18	35	0	1.448033843	4.659459588	18.02873404
Ubl7	 NM_027086	4.374028141	2.526914713	5.422179305	0.019882528	0.180178482	1	0	2	33	46.73306875	0	25.36816887	832.9275125
Tusc1	 NM_026954	2.413708568	4.24424073	5.421920957	0.01988547	0.180178482	6	10	79	29	4.52255504	2.288827688	16.16197855	11.80591293
Limk1	 NM_010717	-3.095910245	0.673973689	5.419534205	0.019912672	0.180198267	3	6	1	0	0.928192157	0.563700445	0.083975281	0
Cyp3a13	 NM_007819	-3.216657698	0.850820632	5.419505036	0.019913004	0.180198267	2	9	0	1	0.695856184	0.950851056	0	0.187913708
Rel	 NM_009044	1.243051652	8.177048574	5.418392531	0.019925697	0.180198267	129	400	565	793	51.32679919	48.32756914	61.01515848	170.4106082
Fcgr3	 NM_010188	-3.637833441	3.869052776	5.417801276	0.019932446	0.180198267	39	14	0	7	29.63560457	3.23041046	0	2.87287144
1810011O10Rik	 NM_026931	4.012929488	1.70964209	5.416570929	0.019946497	0.18022405	0	1	18	3	0	0.234557548	3.773777187	1.251581536
Serpinb6a	 NM_001243192	-2.350044075	4.411593121	5.41463907	0.019968581	0.180322339	17	110	21	3	11.62112215	22.83349111	3.896307852	1.107616373
Fam188b	 NM_001142781	-3.174376378	0.675952107	5.40282189	0.020104221	0.181021434	5	3	1	0	1.948687476	0.355037259	0.105780841	0
F13a1	 NM_001166391	-4.160331985	-0.685455133	5.401041235	0.020124742	0.181021434	1	3	0	0	0.266768945	0.2430172	0	0
NA	 NM_001270718	-4.160331985	-0.685455133	5.401041235	0.020124742	0.181021434	1	3	0	0	1.18858672	1.082761029	0	0
Spp1	 NM_009263	-4.160331985	-0.685455133	5.401041235	0.020124742	0.181021434	1	3	0	0	11.95497108	10.89056151	0	0
Calb1	 NM_009788	-4.160331985	-0.685455133	5.401041235	0.020124742	0.181021434	1	3	0	0	0.358607434	0.326678859	0	0
Slc47a1	 NM_026183	-4.160331985	-0.685455133	5.401041235	0.020124742	0.181021434	1	3	0	0	0.390329352	0.35557642	0	0
Olfr1166	 NM_146650	-4.160331985	-0.685455133	5.401041235	0.020124742	0.181021434	1	3	0	0	0.629209004	0.573187448	0	0
Apoa1bp	 NM_144897	2.56776356	4.104721852	5.396385134	0.020178503	0.181403618	6	6	68	31	6.816315	2.069808375	20.96728211	19.02081244
Hyou1	 NM_021395	1.387321447	6.662457951	5.393836111	0.020207999	0.181535625	54	98	234	256	12.52682438	6.903253039	14.73322804	32.07422431
Vsig2	 NM_020518	-3.60879894	2.992625707	5.393166898	0.020215749	0.181535625	12	33	4	0	10.54489756	8.80553093	0.954016607	0
Acbd4	 NM_025988	-1.452147821	7.677452712	5.38047065	0.020363384	0.1826777	242	655	303	75	119.8491609	98.50117692	40.72837516	20.06087458
Rhog	 NM_019566	3.909352581	2.383016999	5.379492292	0.020374807	0.1826777	0	2	5	27	0	0.493981166	1.103836462	11.86130951
Kcnh3	 NM_010601	2.387845987	4.158266042	5.379305619	0.020376987	0.1826777	2	18	56	45	0.573891997	1.568386754	4.361370925	6.97399536
Runx1	 NM_001111022	4.095876123	1.77584215	5.377403684	0.020399214	0.182723182	0	1	2	19	0	0.620668184	1.109542177	20.97498044
Cops2	 NM_009939	1.4880145	6.23561156	5.376928611	0.02040477	0.182723182	31	88	183	189	9.806754734	8.453309693	15.71265352	32.29195895
Zdhhc1	 NM_175160	3.4339929	3.046676681	5.373359058	0.020446566	0.182983963	1	3	20	30	0.500548935	0.455982614	2.717135906	8.110297104
Rab3il1	 NM_144538	3.941576489	1.645730445	5.372299713	0.020458987	0.182983963	0	1	17	3	0	0.134567283	2.044761887	0.718040959
Gng7	 NM_010319	2.097424275	4.652051676	5.371530983	0.020468005	0.182983963	4	29	86	52	1.223233209	2.692946699	7.138098676	8.588584305
Dnttip1	 NM_133763	4.052862598	2.189664877	5.362967864	0.02056874	0.183782438	1	0	13	15	0.826469061	0	2.916115875	6.695558782
Cd24a	 NM_009846	1.51581259	7.231969487	5.360670917	0.020595849	0.183922528	19	288	370	379	10.75684071	49.51127523	56.85487186	115.8882259
Hcfc2	 NM_001081218	2.143553293	4.85942204	5.358443962	0.020622166	0.184045475	2	39	130	33	0.861800094	5.1029538	15.20388998	7.679968682
Hsd17b4	 NM_008292	3.626102319	2.616001568	5.357571124	0.020632491	0.184045475	0	3	18	20	0	0.348822454	1.870725302	4.13620118
2310037I24Rik	 NM_133714	1.290873477	7.871169792	5.356248942	0.02064814	0.184083032	111	291	450	658	54.08632886	43.05642849	59.5130028	173.1647088
Lactb2	 NM_145381	-2.299272811	4.287017601	5.353070488	0.020685811	0.184316766	24	78	8	14	13.06941753	12.89793196	1.182414651	4.117579511
Ccdc51	 NM_025689	-1.949177723	5.025279282	5.351538313	0.020703996	0.184344007	48	98	18	27	20.58828561	12.76396223	2.095493298	6.254774813
Cd164l2	 NM_027152	3.32466925	1.11300191	5.350836905	0.020712327	0.184344007	0	1	7	6	0	0.316628901	1.981084181	3.379016278
Col6a5	 NM_001167923	-3.748402353	2.828602304	5.349918807	0.020723236	0.184344007	2	52	0	3	0.221174037	1.746175866	0	0.179181997
Ttc24	 NM_172526	3.535517912	1.292009723	5.348835378	0.020736117	0.184356681	0	1	9	6	0	0.13869218	1.115703562	1.480102199
Fmn1	 NM_010230	3.624368076	1.368583686	5.339071668	0.020852575	0.185289694	0	1	11	5	0	0.026179966	0.257404481	0.232823903
Hdac2	 NM_008229	-1.527008706	6.07017263	5.335769137	0.020892119	0.185538623	61	272	63	54	31.29529853	42.3739213	8.772525462	14.96276969
Zmat1	 NM_175446	4.044811672	2.183020976	5.334292666	0.020909824	0.185593427	1	0	15	13	0.293499147	0	1.194903758	2.060720842
Habp4	 NM_019986	-3.617328451	2.623372514	5.328913998	0.020974451	0.18606442	6	34	3	0	2.403102873	4.135047637	0.326119818	0
Nrf1	 NM_001164230	2.472680109	4.484208177	5.327159453	0.020995577	0.186149213	10	4	95	33	3.99427938	0.485153219	10.29904292	7.119038569
Veph1	 NM_145820	-1.313317588	6.869499358	5.325133419	0.021019999	0.186263123	148	329	121	106	23.66084153	15.97146879	5.250354963	9.152575165
Fam54a	 NM_027930	-1.303673236	7.540301299	5.323443247	0.021040396	0.18634125	232	529	211	153	103.3921036	71.58722805	25.52211528	36.82644399
Capn5	 NM_007602	-3.446109538	1.915523673	5.321619834	0.021062423	0.186433727	7	13	1	1	1.63157846	0.920097315	0.063262267	0.125886422
Tfap2c	 NM_009335	-1.689459196	5.836377644	5.318775028	0.021096837	0.186544294	83	158	26	64	30.07916233	17.38702265	2.557383256	12.5266974
3110035E14Rik	 NM_178399	-3.434664123	2.885709855	5.318670773	0.021098099	0.186544294	10	33	1	3	3.226004118	3.232654907	0.087558788	0.522703177
Hps6	 NM_176785	1.318936171	6.749839663	5.315971082	0.021130814	0.186714969	46	143	240	274	17.54223501	16.55936269	24.84123361	56.43475233
Chchd7	 NM_001190324	-1.917305472	4.915810265	5.312493359	0.021173033	0.186714969	32	123	27	16	184.8319124	215.7310106	42.32778738	49.91325918
Nup214	 NM_172268	-1.329180008	7.588855758	5.312267824	0.021175774	0.186714969	285	428	190	180	35.75550226	16.30505544	6.469734342	12.19662007
Pkig	 NM_001164053	2.30613848	4.239622948	5.311598231	0.021183914	0.186714969	4	16	52	53	3.582325827	4.35116511	12.63988902	25.63598035
Zfp54	 NM_011760	1.333539893	7.619394408	5.31142507	0.02118602	0.186714969	54	341	495	453	21.89230508	41.97904927	54.46753923	99.18931735
Atp6v1f	 NM_025381	1.355798759	7.245742548	5.311342776	0.02118702	0.186714969	48	241	430	308	77.71672535	118.4870225	188.9628957	269.3350907
Dnaic2	 NM_001034878	-3.886709304	1.514787618	5.31034245	0.021199189	0.18671995	1	20	1	0	0.358107807	2.174824776	0.097196049	0
Pnkd	 NM_019999	-2.188252942	4.601550749	5.303698398	0.021280194	0.1873309	30	94	8	21	10.76573312	10.2430831	0.77919681	4.070151894
Ing4	 NM_133345	-2.334738698	4.291395897	5.301655054	0.021305171	0.187448232	29	66	13	9	18.43889787	12.74269782	2.243443505	3.090640121
Dgkd	 NM_177646	-3.572364547	2.615024868	5.300221526	0.021322712	0.187488345	3	41	2	1	0.541689943	2.247987348	0.098015405	0.097521076
Fance	 NM_001163820	2.379648284	4.150920979	5.299378691	0.021333033	0.187488345	2	18	64	37	1.087965622	2.973296158	9.449307346	10.87065889
Xlr5a	 NM_001045539	-3.67191246	2.111070145	5.297113159	0.021360799	0.187556539	8	15	2	0	4.984860667	2.838146333	0.338242252	0
Antxr1	 NM_054041	2.831549424	3.712911261	5.296843793	0.021364102	0.187556539	2	8	27	49	0.390625955	0.474462153	1.431296762	5.168876408
Dlx6	 NM_010057	2.107483981	5.006082556	5.294296399	0.021395373	0.187728646	13	18	34	136	12.47960566	5.24699322	8.858725637	70.51238201
Klc4	 NM_029091	1.914242236	5.417724228	5.293058016	0.021410591	0.187759802	2	70	120	108	0.885553413	9.411596366	14.42118127	25.82720969
Elf3	 NM_001163131	-2.651939712	3.973613581	5.289582108	0.021453367	0.188032456	14	81	1	13	7.196892587	12.64394191	0.139524929	3.609352554
Duox1	 NM_001099297	2.342430363	4.284312968	5.286386071	0.021492777	0.188246637	5	14	32	75	0.976008651	0.829835837	1.695385503	7.90703923
1700001C19Rik	 NM_001172091	-3.887811274	2.36800326	5.285703765	0.021501201	0.188246637	1	39	2	0	0.767259338	9.086304304	0.416492325	0
Thoc7	 NM_025435	1.299630919	6.87193047	5.279017874	0.02158392	0.188868099	51	156	336	227	59.38222326	55.15582228	106.1843173	142.7516386
Ccng1	 NM_009831	-1.19209057	8.643890893	5.277118286	0.021607482	0.188971519	414	1312	465	359	122.0661859	117.4652362	37.21198273	57.16871752
Sall4	 NM_175303	-1.725876633	5.57194103	5.273714946	0.021649763	0.189238447	19	268	35	39	3.850664841	16.49291423	1.925240492	4.268897167
Slc28a1	 NM_001004184	-2.698076921	4.125281867	5.265860561	0.021747668	0.189991028	6	116	16	0	2.167521109	12.7247882	1.568797513	0
Slc24a2	 NM_001110240	-3.69516213	2.199754805	5.263034498	0.021783007	0.19007464	3	29	1	1	0.293694776	0.862091678	0.026571116	0.052874215
Vapa	 NM_013933	2.557705372	4.096368767	5.262692151	0.021787292	0.19007464	6	6	35	61	3.754573996	1.140095301	5.944458317	20.61618108
Pde1b	 NM_008800	-3.539516713	1.952913902	5.262262256	0.021792674	0.19007464	10	7	2	0	3.480458742	0.739801177	0.188930168	0
Catsperg2	 NM_029714	-3.535883908	2.527261203	5.256452061	0.021865549	0.190578896	14	11	2	1	3.637549956	0.867868856	0.141041121	0.140329797
Sars	 NM_011319	1.950836542	4.787422493	5.255303623	0.021879984	0.190578896	8	27	64	82	2.220577781	2.275727486	4.821595811	12.29302664
Gng10	 NM_025277	3.744325278	2.23723639	5.254823743	0.021886018	0.190578896	0	2	9	20	0	0.55749303	2.242364927	9.915803721
Slfn2	 NM_011408	-3.334206011	1.770209895	5.253027414	0.021908622	0.190672546	9	6	1	1	5.560785825	1.125707079	0.167698232	0.333704933
Accsl	 NM_001033452	-3.601901606	2.67071989	5.249931747	0.021947632	0.190839359	7	33	0	3	3.234558466	4.63032413	0	0.748698888
Plekhg6	 NM_198604	1.905411112	5.094106196	5.249624537	0.021951507	0.190839359	14	25	78	101	4.767732751	2.58526082	7.209635273	18.57694132
Tmem131	 NM_018872	-3.082459204	3.724538237	5.24400663	0.022022498	0.191353156	19	53	0	9	2.983265537	2.526938473	0	0.763220079
Slc5a6	 NM_001177621	-3.108402209	0.741309294	5.24013649	0.022071542	0.1916758	2	8	0	1	3.665338725	4.451994248	0	0.989812849
Pira4	 NM_011091	-3.396906888	1.865247658	5.237836937	0.022100737	0.191825811	7	12	1	1	4.966799577	2.58547492	0.192580992	0.383219467
Scd3	 NM_024450	-1.373806415	9.134647255	5.234371544	0.022144808	0.192049073	883	1123	845	233	261.6243785	101.0363736	67.9530633	37.28570805
Use1	 NM_001145780	1.689423446	5.541967056	5.233465158	0.02215635	0.192049073	12	62	139	101	33.70909877	52.88567757	105.9779514	153.2343876
Lep	 NM_008493	3.620249401	1.362635019	5.233000998	0.022162263	0.192049073	0	1	12	4	0	0.095853883	1.028123516	0.681958868
Adam30	 NM_027665	-2.758891226	4.069759098	5.227442786	0.022233197	0.192560068	21	72	0	14	9.140845793	9.516561793	0	3.291274393
Oog2	 NM_198661	1.631388422	5.951435644	5.224883443	0.022265939	0.192739905	19	79	79	229	10.12670956	12.78563589	11.42816939	65.92030426
Uroc1	 NM_144940	-2.31427566	4.166587616	5.221544388	0.02230873	0.192975036	19	80	7	13	5.810357745	7.42881848	0.581008032	2.147146076
Syvn1	 NM_001164709	1.535479437	6.186308219	5.220893181	0.022317086	0.192975036	35	68	229	137	11.59666869	6.841551585	20.59375359	24.51628944
Astn2	 NM_019514	-2.36110587	4.538000963	5.219707783	0.022332303	0.193002915	47	45	18	8	10.33625521	3.005096117	1.074416564	0.950220335
Sox1	 NM_009233	-2.371644142	4.432521171	5.21866664	0.022345678	0.193014844	32	73	3	20	8.149635967	5.645359191	0.207369228	2.750978491
Fat4	 NM_183221	2.740123818	3.842932406	5.215085897	0.022391741	0.193216871	2	10	76	10	0.127662198	0.193826347	1.316681516	0.34474763
Tcf7l2	 NM_001142923	1.536827727	5.934298838	5.214981801	0.022393081	0.193216871	22	76	196	112	5.650463471	5.927280375	13.66319562	15.53632799
Trib1	 NM_144549	1.453027794	6.326408303	5.212397389	0.02242639	0.193400575	38	84	228	168	9.704134494	6.513778469	15.80312159	23.17135653
Coro6	 NM_139130	2.907760837	3.627168312	5.211413036	0.022439091	0.193406451	0	11	30	43	0	2.425252163	5.912073253	16.86246847
Scrn3	 NM_029022	-1.631404175	6.218952211	5.207388305	0.022491096	0.193750916	84	266	26	94	26.59769358	25.57565805	2.23446144	16.07538983
Fam60a	 NM_019643	1.584200961	6.225542305	5.201178856	0.022571575	0.194289186	29	84	92	277	11.30238736	9.941043258	9.731837337	58.30703082
NA	 NM_001272029	1.975272444	4.926438374	5.20058487	0.02257929	0.194289186	13	19	60	100	2.84617923	1.263144343	3.565372967	11.82463817
Rhof	 NM_175092	2.669288417	3.798819499	5.199775902	0.0225898	0.194289186	3	8	38	42	1.439282565	1.165454397	4.948154264	10.88286064
Sgsh	 NM_018822	2.838303461	3.750088077	5.197622272	0.022617806	0.194423608	4	4	36	42	0.951089281	0.28880305	2.323264309	5.393610164
Rhd	 NM_011270	-3.517929443	2.930942811	5.196716678	0.022629593	0.194423608	3	53	4	0	2.037240778	10.92892544	0.737251935	0
Tpd52l2	 NM_025482	-1.962553285	4.766865406	5.193603945	0.022670157	0.19466818	27	117	12	25	12.0379197	15.83995807	1.45212415	6.020002259
Atf7ip	 NM_019426	-1.961576782	5.012306032	5.187367473	0.022751655	0.195235328	24	160	32	13	5.450642876	11.03410105	1.972519426	1.594589156
Gtf2ird1	 NM_001081462	-2.931380832	3.399118412	5.186694336	0.02276047	0.195235328	8	60	3	5	5.344392528	12.17138778	0.543956837	1.804044861
Gm757	 NM_001033410	-3.502679061	2.544729827	5.182991371	0.022809023	0.195394911	4	36	2	1	2.034888694	5.561137792	0.27615028	0.27475755
Depdc1b	 NM_178683	-3.043999184	0.602682903	5.182792226	0.022811637	0.195394911	4	4	0	1	1.625498043	0.493590667	0	0.21948024
Krt86	 NM_010667	3.348961236	1.125614597	5.182497937	0.022815501	0.195394911	0	1	4	9	0	0.159283723	0.569489505	2.5497781
Gba2	 NM_172692	1.915141442	4.927989144	5.178409335	0.022869251	0.195707015	10	28	97	65	2.908422949	2.472840369	7.657096516	10.21033254
Vhl	 NM_009507	1.88632424	5.057163235	5.177876345	0.022876267	0.195707015	12	29	73	101	4.519241813	3.316368792	7.461772748	20.5435113
Zmat3	 NM_009517	-1.323566718	7.75104913	5.176395214	0.022895777	0.195740779	295	543	267	152	38.97425034	21.78392193	9.574185552	10.84596778
C8g	 NM_027062	3.209977788	1.011501069	5.175549286	0.022906928	0.195740779	0	1	6	6	0	0.299038407	1.603734814	3.191293151
Arsa	 NM_009713	2.149662038	4.863684391	5.174807877	0.022916706	0.195740779	0	44	77	83	0	3.934869164	6.154923813	13.20213569
Ppp3r2	 NM_001004025	-3.563358975	2.010104567	5.173078558	0.022939528	0.195831772	7	15	2	0	2.411019292	1.568824606	0.186968079	0
Scarb1	 NM_001205082	2.115167534	4.553932534	5.167089039	0.023018757	0.196403946	7	19	72	56	3.008734359	2.479818493	8.39949404	12.99998347
Aurka	 NM_011497	1.472612296	6.495389587	5.161875884	0.023087947	0.196889905	55	60	266	181	29.68347149	9.832947925	38.96444205	52.759363
Cops4	 NM_012001	1.328784169	7.2167957	5.154245773	0.023189605	0.197580868	53	225	415	304	31.0665668	40.04795994	66.02376903	96.24095926
Nomo1	 NM_153057	1.902663772	5.129435426	5.152572781	0.023211957	0.197580868	13	29	99	86	3.138214995	2.125777601	6.486484127	11.21261111
Ramp1	 NM_016894	3.465176265	1.222729521	5.152189943	0.023217074	0.197580868	0	1	4	10	0	0.122477872	0.437896991	2.178442559
Slc27a1	 NM_011977	-1.507070829	5.944302169	5.15211437	0.023218085	0.197580868	73	202	65	44	26.85270426	22.56300949	6.489531571	8.741517126
Thoc7	 NM_001013578	2.473345173	3.973633975	5.148391822	0.023267913	0.19790024	3	12	45	44	9.549171943	11.59861659	38.87691514	75.64253984
Amigo3	 NM_177275	1.953906868	4.807772987	5.145614799	0.023305157	0.198112299	7	30	74	75	2.830079665	3.683005465	8.120208203	16.37686812
Bex1	 NM_009052	-1.732460594	6.493541794	5.144245177	0.023323548	0.198117447	88	369	11	125	104.4748512	133.0258195	3.544513202	80.15083839
Enoph1	 NM_026421	3.472434178	3.309127237	5.143736281	0.023330385	0.198117447	3	0	33	27	1.686376456	0	5.034797867	8.197208981
Mgat4a	 NM_173870	-1.482751983	6.206586886	5.142530717	0.023346591	0.198150498	93	225	60	71	13.55484245	9.958055251	2.373545712	5.589060901
Zfp81	 NM_207541	2.31376505	4.431848877	5.141208238	0.023364382	0.198196961	3	22	25	93	1.369011335	3.048519363	3.096425406	22.92121872
Mpv17l	 NM_033564	-1.205164996	9.080479208	5.139453798	0.023388005	0.198292826	705	1377	714	401	238.7450251	141.5988225	65.6263499	73.34298035
Sphk1	 NM_001172475	2.794723172	3.750714048	5.135739991	0.023438094	0.19861285	0	13	63	18	0	12.44953759	53.92681296	30.65990844
A830010M20Rik	 NM_001168557	-3.493591418	2.881320571	5.134268301	0.023457973	0.198644422	12	28	4	0	2.577298966	1.826089556	0.233173058	0
Wdr67	 NM_001167679	3.217926332	1.015788797	5.133636847	0.023466508	0.198644422	0	1	5	7	0	0.351572181	1.571226675	4.377246688
Hilpda	 NM_023516	3.27235721	3.157577519	5.131738302	0.023492189	0.198757257	0	6	35	20	0	10.12527881	52.79321629	60.03081171
Ralgps2	 NM_001159967	-3.374939717	1.85596613	5.130668756	0.023506669	0.198775258	6	14	1	1	0.892213635	0.632158715	0.040360118	0.080313134
Naa16	 NM_025832	-2.06607104	4.757907169	5.128882503	0.023530873	0.198875424	25	124	31	5	6.633080726	9.990275092	2.23239886	0.716496785
Wdr5b	 NM_027113	1.255743761	8.105751521	5.126406626	0.023564464	0.199054781	83	486	819	499	47.80648938	85.00129017	128.0346405	155.2309351
Uqcrc1	 NM_025407	-3.536218253	2.536140152	5.12299322	0.023610857	0.199255172	8	26	3	0	4.966799577	4.901629536	0.505525104	0
Pcdhga12	 NM_033595	-3.39152721	2.812212552	5.12205002	0.023623693	0.199255172	14	20	2	2	4.86112299	2.10872068	0.188483524	0.375065862
Pura	 NM_008989	1.301468489	8.10559705	5.121929502	0.023625334	0.199255172	82	473	956	384	52.65862338	92.23532398	166.6281473	133.1851613
Dnajc19	 NM_026332	-3.459621102	2.472724699	5.119113612	0.023663701	0.199399102	10	19	2	1	15.62503818	9.014780905	0.848175859	0.843898189
Gpr137	 NM_001177360	2.953173053	3.42532921	5.118732272	0.023668902	0.199399102	2	5	27	36	2.892060513	2.195471847	10.59683003	28.11569663
Gm3435	 NM_001123372	-1.191431442	9.294494345	5.117950118	0.023679573	0.199399102	684	1962	774	523	348.138227	303.2320503	106.9230642	143.7693363
Myo5c	 NM_001081322	-1.965698616	4.762081045	5.116158664	0.023704032	0.199500675	31	106	14	23	4.734395854	4.915743648	0.580317589	1.897141294
Fam20c	 NM_030565	2.954879399	3.426773176	5.113650077	0.023738328	0.199684876	2	5	26	37	0.685189945	0.520153443	2.417626223	6.846233025
Engase	 NM_172573	2.049951533	4.640169368	5.109981115	0.023788579	0.199903714	6	25	89	47	1.572862079	1.990031212	6.33233996	6.654358846
4921524J17Rik	 NM_025722	1.539216135	6.125755479	5.109936711	0.023789188	0.199903714	32	69	122	222	20.62700965	13.50566186	21.34425243	77.28731778
Mybl2	 NM_008652	2.287539698	4.277145407	5.107671636	0.023820267	0.200060407	4	17	31	75	1.110888722	1.433639558	2.3367222	11.24969628
Has2	 NM_008216	1.642075859	5.751728861	5.101958561	0.023898844	0.200615647	22	54	216	63	5.329595965	3.972334877	14.20234902	8.242920718
Cox7a2l	 NM_001159529	2.672764985	4.059937193	5.098852075	0.023941683	0.200870469	7	2	58	38	6.263614088	0.543422274	14.08606766	18.36451725
Wac	 NM_001146298	1.311910179	7.785748317	5.097367972	0.023962177	0.20093765	72	358	380	666	15.11334849	22.81874287	21.6494377	75.50424981
Dtwd1	 NM_026981	2.211880394	4.428393486	5.094402228	0.024003186	0.2011767	2	26	59	60	1.53109086	6.044004849	12.25907788	24.80796761
Lyrm5	 NM_001163628	1.978571367	4.733546175	5.091639273	0.024041456	0.20139256	7	27	99	45	20.98219413	24.57520294	80.54208717	72.85080285
Trmt2a	 NM_001081000	1.348420623	7.430581706	5.089972291	0.024064576	0.201481353	77	215	618	229	148.5287401	125.9327594	323.551242	238.5746096
Ogfod2	 NM_025671	2.206563114	4.424590805	5.085429465	0.0241277	0.201904812	2	26	78	42	1.328330119	5.24360369	14.06065174	15.06587232
Hiat1	 NM_008246	1.485428018	6.286495228	5.081176953	0.024186946	0.202295393	30	97	130	251	11.09889362	10.89709297	13.05378967	50.15348582
NA	 NM_001271540	-2.242425656	5.046761276	5.078109015	0.024229782	0.202548392	75	37	18	21	11.94201075	1.78895084	0.777899556	1.805944738
4930447C04Rik	 NM_029444	-2.045075236	6.637551584	5.076072112	0.024258266	0.202673775	136	332	1	125	73.20698518	54.26654664	0.146099402	36.34064191
Hdac5	 NM_010412	2.284418335	4.179376795	5.075235826	0.02426997	0.202673775	5	13	47	53	1.354581703	1.069446444	3.45595344	7.754968496
Tmeff1	 NM_021436	3.89241468	2.033691577	5.072067591	0.024314366	0.202862895	1	0	13	12	0.421018637	0	1.485523402	2.72867326
Fam203a	 NM_021555	1.318786186	7.373453076	5.071820605	0.02431783	0.202862895	47	286	443	356	24.56634117	45.39302676	62.84651088	100.4989644
Prdm13	 NM_001080771	-1.997200855	5.84913726	5.069668289	0.024348042	0.202957444	49	272	2	73	15.87216387	26.75404483	0.175834819	12.7712053
Syna	 NM_001013751	-3.000605757	0.614733335	5.069216528	0.024354389	0.202957444	2	7	1	0	0.704679584	0.748928265	0.09563052	0
Haus4	 NM_145462	2.195090594	4.370360706	5.066226707	0.024396433	0.203031011	5	18	78	37	3.239217116	3.540976521	13.71511587	12.94615331
Ikbkg	 NM_001161422	4.196727436	2.361543781	5.065901064	0.024401017	0.203031011	1	0	31	2	16.31948433	0	137.3102474	17.6280955
NA	 NM_001267872	-3.380743522	1.049907898	5.065897489	0.024401067	0.203031011	1	13	0	1	7.559761121	29.84227394	0	4.082978003
H2-M3	 NM_013819	2.907410372	3.93308268	5.062989007	0.024442048	0.203266893	0	14	6	82	0	3.067189721	1.174946769	31.95324259
Dctn1	 NM_007835	2.936298987	3.401491411	5.058305729	0.024508186	0.203664489	1	7	23	39	0.231716816	0.492533846	1.44650591	4.880801291
6230427J02Rik	 NM_026597	2.779078654	3.650430429	5.057811969	0.02451517	0.203664489	1	10	43	31	0.969017448	2.942470279	11.30927792	16.22416141
Gtf2a1	 NM_031391	-1.353909934	7.383904625	5.051731089	0.024601348	0.20427497	253	361	201	119	45.60242999	19.7585538	9.833278641	11.58466269
Gm6432	 NM_001244762	-3.297661677	0.966992388	5.044060772	0.0247105	0.205075485	1	12	0	1	1.309716576	4.772424407	0	0.707369437
Plec	 NM_001163542	1.332442993	6.952417975	5.038721332	0.024786779	0.205602501	51	168	218	371	3.502170928	3.503135468	4.063109067	13.75973404
Mkl2	 NM_001122667	-1.625790679	5.60155627	5.034327518	0.024849733	0.205912715	37	221	54	27	4.59373481	8.33176396	1.819670608	1.810493325
Mrps30	 NM_021556	1.53475623	5.87798703	5.034324946	0.02484977	0.205912715	15	89	167	128	9.699316156	17.47512742	29.3090102	44.70218935
Elovl3	 NM_007703	2.412830351	4.194316327	5.029942545	0.024912725	0.206328136	0	23	39	64	0	3.821453019	5.791881024	18.91337974
Nars2	 NM_153591	1.826358224	5.266604214	5.028110443	0.024939093	0.206333365	13	38	115	87	3.559429471	3.159374613	8.54613412	12.86545825
D630045J12Rik	 NM_194061	1.559125773	6.183692624	5.027313073	0.024950578	0.206333365	33	71	108	250	3.092817494	2.020594609	2.747254751	12.65462644
Ltk	 NM_206942	3.387343784	3.002537218	5.027045876	0.024954428	0.206333365	1	3	14	34	0.35489386	0.323295923	1.348532277	6.516979732
Rhoj	 NM_023275	3.643081054	2.496514745	5.026336981	0.024964645	0.206333365	1	1	25	10	0.436016757	0.132398684	2.958543867	2.354898254
Ccin	 NM_001002787	3.218478912	3.874076573	5.016748471	0.025103266	0.207372562	5	0	10	75	2.532333775	0	1.37462984	20.51545597
Gbe1	 NM_028803	3.553598677	3.15250168	5.015070757	0.025127602	0.2074671	1	3	4	49	0.344085513	0.313449896	0.37356072	9.106079454
Zfp772	 NM_145577	1.558999156	6.158412618	5.011210839	0.025183687	0.207823534	22	97	100	252	8.159742163	10.92461088	10.06673368	50.48045531
Slc25a1	 NM_153150	1.32793413	6.700158037	5.008101311	0.025228963	0.208090452	32	170	204	292	19.60672253	31.62892516	33.92501248	96.62885724
Mob1a	 NM_145571	2.505556544	4.413935976	5.003937246	0.025289726	0.208484768	2	21	9	109	1.316424472	4.197258661	1.607841689	38.74908189
Rfxap	 NM_133231	1.404533332	6.347118399	4.997335902	0.025386366	0.209174293	27	120	258	143	12.83970529	17.32818298	33.30012176	36.72791683
Hsdl1	 NM_175185	-1.878685093	5.119597757	4.989626586	0.025499711	0.2099653	55	92	35	16	17.84380347	9.063439851	3.081964347	2.803584769
Dcaf15	 NM_172502	2.021889444	5.005053209	4.989032889	0.025508461	0.2099653	16	13	134	41	7.115069291	1.755427879	16.17330489	9.847182242
Ppp1cc	 NM_013636	1.438304613	6.276635681	4.987554479	0.025530265	0.210013642	30	100	153	224	12.96503799	13.12299692	17.94645994	52.28408654
Ostm1	 NM_172416	3.876819998	2.022613672	4.986340382	0.025548186	0.210013642	1	0	16	9	0.341684118	0	1.483814464	1.660872408
Cdc27	 NM_145436	1.839439697	4.977288094	4.985981395	0.025553487	0.210013642	8	37	97	69	1.423506421	1.999178881	4.684637623	6.631129383
Tab1	 NM_025609	2.031663387	4.727337976	4.980484958	0.025634796	0.210574345	6	28	36	104	2.103944432	2.981408835	3.426260188	19.69633045
Cuta	 NM_026307	2.017040684	4.626961822	4.978689789	0.025661411	0.210685418	7	23	74	59	11.24514467	11.21954722	32.26513978	51.19033671
Ccdc84	 NM_201372	1.273800862	7.553263889	4.973830114	0.025733602	0.211170383	80	262	533	366	71.02780743	70.63504086	128.4400467	175.5045881
Tomm40	 NM_016871	2.9525137	3.753689186	4.970463979	0.02578373	0.211427232	5	1	42	37	14.64569106	0.889447569	33.39058125	58.53431712
C130022K22Rik	 NM_172730	1.160756156	9.172029584	4.969964334	0.025791179	0.211427232	308	718	1365	1316	180.2295241	127.5792814	216.791722	415.9106836
Sdhd	 NM_025848	-1.460567522	6.38768889	4.965796418	0.025853407	0.211829441	106	251	108	45	84.81051854	60.98149436	23.4532176	19.4457785
Aasdh	 NM_173765	-1.487885236	5.845943074	4.964211677	0.025877108	0.211915737	59	212	51	51	16.42109454	17.91704723	3.852610378	7.666360429
Tubgcp5	 NM_146190	-1.827724851	5.248562097	4.956079269	0.025999091	0.212793345	16	216	27	29	4.468905243	18.31957535	2.046820471	4.374698517
Vamp1	 NM_009496	1.696378532	5.43406389	4.955306071	0.02601072	0.212793345	12	55	131	92	4.49946395	6.262139064	13.33170363	18.63100685
Btbd8	 NM_001255991	-2.056953097	4.534897879	4.954230388	0.026026907	0.212817577	21	107	12	18	19.03939838	29.45765638	2.952908546	8.814047752
Slc5a2	 NM_133254	-3.538796611	2.013842096	4.952939583	0.026046345	0.212846598	4	22	2	0	1.820500243	3.040422366	0.247056093	0
Npc1	 NM_008720	2.89160743	3.501061168	4.95163456	0.026066013	0.212846598	1	8	21	45	0.197375218	0.479471832	1.124985028	4.79704845
Celsr1	 NM_009886	1.477557309	5.982737107	4.951361037	0.026070137	0.212846598	27	72	134	176	2.512166773	2.03421891	3.383953024	8.844358504
Gm5595	 NM_001008427	-1.83241737	5.633967465	4.950215745	0.026087413	0.212879638	75	137	15	57	24.51814418	13.59963918	1.330921419	10.06398902
Pde4dip	 NM_178080	1.563749903	6.224969008	4.948023463	0.026120515	0.213013559	14	125	285	98	3.474242137	9.419385005	19.19604379	13.13490968
Lamb2	 NM_008483	1.4679889	6.321868453	4.947376055	0.026130299	0.213013559	14	145	183	211	2.559350138	8.049152562	9.080036261	20.8330613
Rasa2	 NM_053268	-3.227022984	3.021885811	4.946149533	0.026148845	0.213056814	6	48	1	4	1.082429387	2.629481073	0.048964706	0.389742066
Ly6i	 NM_020498	-2.896552859	4.035553535	4.942461919	0.026204687	0.213327024	40	20	5	8	46.83952221	7.111528397	1.589122196	5.059544495
Trappc8	 NM_029491	3.043565803	3.342533656	4.941421262	0.026220468	0.213327024	2	4	42	19	0.760730679	0.461999403	4.335957831	3.903224254
Dynlrb1	 NM_025947	2.32135272	4.250724036	4.941334884	0.026221778	0.213327024	1	23	29	76	1.498728152	10.46721607	11.79656832	61.51845574
Dip2c	 NM_001081426	-3.128455253	0.774836358	4.93652984	0.026294777	0.213812809	1	10	1	0	0.128131544	0.389077887	0.034776901	0
Lims1	 NM_026148	3.59679576	2.453605391	4.932949309	0.02634931	0.214148028	1	1	26	8	0.237607468	0.072150704	1.67674978	1.026642031
Zfp600	 NM_001177546	-2.739425302	3.94594162	4.931959365	0.026364408	0.214162571	20	64	0	13	4.845087241	4.707952447	0	1.700920148
Ccdc99	 NM_027411	1.292682815	6.585826718	4.924527243	0.026478046	0.214901777	47	115	253	206	19.25179007	14.30380522	28.12733624	45.57319192
Hist1h2br	 NM_001110555	-1.978507879	4.703739737	4.924253906	0.026482235	0.214901777	26	112	10	25	12.60316611	16.48560246	1.315652322	6.545084964
Agpat5	 NM_026792	-1.805963511	5.376749833	4.923067461	0.026500426	0.214901777	52	143	40	23	13.96255697	11.65945203	2.915119954	3.335480593
Vcl	 NM_009502	2.129527793	4.452442418	4.922519866	0.026508826	0.214901777	5	21	70	50	0.983101465	1.253799585	3.735607196	5.30966732
Aqp6	 NM_175087	-3.128023417	0.774474427	4.921553976	0.02652365	0.214913682	1	10	1	0	0.499091025	1.515515032	0.135461096	0
Mbtps2	 NM_172307	-1.484975749	6.08970057	4.911969669	0.02667121	0.216000563	82	218	88	35	17.5675049	14.18186061	5.116980093	4.049796894
Hcrtr1	 NM_198959	3.838760873	1.984800239	4.908131879	0.026730536	0.216372128	1	0	11	13	6.633080726	0	19.80353828	46.57229102
Fam40a	 NM_153563	3.458250261	3.30691249	4.907119247	0.026746213	0.216386651	3	0	48	13	0.954621646	0	4.145587485	2.234201519
Dnajc18	 NM_029669	-2.10172566	4.694044153	4.906279239	0.026759224	0.216386651	43	69	15	18	8.556122128	4.169059544	0.810092484	1.934416518
Ldb1	 NM_010697	2.153442134	4.547765749	4.905272065	0.026774834	0.216404129	10	11	78	50	18.13276036	6.056714396	38.38781109	48.96693195
Wdr67	 NM_001081396	1.825639301	5.102884009	4.903104384	0.026808461	0.216567144	14	28	90	89	4.33809077	2.634566216	7.56916431	14.894625
Tagap1	 NM_147155	1.358686331	6.471607992	4.901841803	0.026828067	0.216616789	45	95	204	223	19.62075406	12.57787497	24.14171796	52.51423107
Kti12	 NM_029571	1.215015903	7.977249835	4.897252615	0.026899459	0.217084297	152	248	691	499	100.4340501	49.7587609	123.9225267	178.076619
Syvn1	 NM_028769	2.414666255	4.134707155	4.891900863	0.026982962	0.217649036	0	22	67	34	0	12.42009788	33.80893392	34.14048876
BC029214	 NM_153557	3.278661438	3.143804159	4.889261454	0.027024244	0.217872814	2	2	26	27	2.108979513	0.640402249	7.441329535	15.37712331
Thrap3	 NM_146153	-1.456087377	6.466257944	4.888086595	0.027042641	0.217911955	79	354	37	119	18.77098994	25.54134925	2.386143917	15.27130021
Gnai1	 NM_010305	-3.110400388	0.780302267	4.880508858	0.027161611	0.218683022	1	10	0	1	0.32199421	0.977751634	0	0.173906987
9130017N09Rik	 NM_030218	-3.576649868	2.615089275	4.879599292	0.027175927	0.218683022	15	11	0	3	6.354310955	1.414980248	0	0.686384436
Lrrc48	 NM_029044	3.238561206	1.023198484	4.879397925	0.027179098	0.218683022	0	1	3	9	0	0.168028039	0.450564894	2.689755154
Fam154b	 NM_177894	-3.197081376	3.184153863	4.876864739	0.027219017	0.218894761	7	53	6	0	2.581381846	5.934861234	0.600537714	0
Hs1bp3	 NM_021429	3.615231392	1.348322422	4.868921608	0.027344583	0.219794721	0	1	14	2	0	0.105542967	1.320722788	0.375446253
Mtap7d2	 NM_001081124	-3.109884601	0.779960098	4.865594284	0.027397361	0.220034683	1	10	0	1	0.266768945	0.810057334	0	0.144080179
Hist1h2bn	 NM_178201	3.589647107	2.568024294	4.865315753	0.027401784	0.220034683	0	3	7	29	0	2.458236981	5.12690027	42.26578804
Cgrrf1	 NM_026832	1.944106669	4.717556945	4.860795095	0.027473672	0.220501911	3	37	65	75	2.566042044	9.610029596	15.09005053	34.64756708
Gpr19	 NM_001167697	-3.44137566	2.433424029	4.857678678	0.027523344	0.220790455	14	8	2	1	8.267538871	1.434559893	0.320562731	0.318946013
Dnlz	 NM_026828	1.501803114	6.300405882	4.854988672	0.027566295	0.221024821	48	50	201	189	16.90651614	5.347654961	19.21514949	35.95370558
Upk3a	 NM_023478	3.09554974	0.904932541	4.847558056	0.0276853	0.221663235	0	1	4	7	0	0.282274952	1.009221908	3.514462078
Gpr137	 NM_001177361	3.615713275	1.3480216	4.847222321	0.02769069	0.221663235	0	1	14	2	0	0.59240246	7.413089195	2.107343485
BC051019	 NM_001040700	-3.320926899	2.762627695	4.846636527	0.027700096	0.221663235	4	43	3	1	2.117667379	6.912683911	0.43107599	0.285934608
Eif3e	 NM_008388	1.144668915	8.79978605	4.846579193	0.027701017	0.221663235	177	734	1110	959	118.0912198	148.7033971	201.0028176	345.5667249
Metrn	 NM_133719	1.811086577	4.943958411	4.834972089	0.027888092	0.223049294	7	39	72	88	5.280185317	8.932977086	14.74071148	35.85112306
Bfar	 NM_025976	-3.294998304	1.776037457	4.833600201	0.02791029	0.22311594	8	8	0	2	21.93338693	6.660183394	0	2.961520045
Flt1	 NM_010228	2.315837079	4.377119288	4.830278885	0.027964107	0.223435157	0	28	76	42	0	1.391957119	3.377036493	3.713689546
Limd2	 NM_172397	1.476633186	5.800304909	4.829065469	0.027983795	0.223481505	22	68	143	132	7.667391619	7.1963846	13.5268236	24.84665122
Zfp78	 NM_177888	-1.802505424	4.955089551	4.824554441	0.028057116	0.223759962	32	125	29	18	6.722533796	7.973950159	1.653544313	2.042323284
Pcgf2	 NM_009545	1.794013848	5.190843947	4.824254971	0.028061991	0.223759962	8	48	92	98	18.4417491	33.5995799	57.56185403	122.0132978
6720463M24Rik	 NM_175265	-1.315548868	6.915543236	4.823347655	0.028076765	0.223759962	84	528	104	128	37.66363325	71.88815482	12.65642616	30.99715703
Dio3	 NM_172119	-1.296397416	6.692107495	4.822332519	0.028093304	0.223759962	136	275	115	88	74.85296665	45.96034613	17.17919359	26.1590368
Sema4f	 NM_001113481	3.907152901	2.06147503	4.821920233	0.028100024	0.223759962	1	0	5	20	0.375914995	0	0.510145992	4.06058507
Tradd	 NM_001033161	-3.292946186	1.748547791	4.821793308	0.028102093	0.223759962	6	12	2	0	4.453982004	2.704948129	0.402960083	0
Trib3	 NM_175093	-2.83938488	3.578271718	4.817881624	0.028165941	0.224157427	15	52	9	1	7.519216327	7.915259397	1.224499619	0.270738668
Cox7a1	 NM_009944	4.103423028	2.271257039	4.81692244	0.02818162	0.224171342	1	0	2	27	2.809091564	0	1.52486261	40.96364816
Dnajb1	 NM_018808	1.355589752	6.977579815	4.810066097	0.02829396	0.224859829	32	221	423	195	14.53183763	30.47497233	52.13696544	47.82710982
Gpx8	 NM_027127	1.976850391	4.85955434	4.809934583	0.028296119	0.224859829	3	41	123	36	3.035809584	12.59846453	33.78261071	19.67545305
Klhl9	 NM_172871	1.150825981	8.235516556	4.807665062	0.028333411	0.225045038	149	412	788	615	36.32700957	30.50149201	52.14400943	80.98180701
Camk2d	 NM_023813	2.258069423	4.217472102	4.805326841	0.028371884	0.22523945	2	21	33	69	0.489934483	1.562096266	2.194101811	9.12906018
Evi2b	 NM_146023	-3.448816495	2.440901197	4.80221706	0.028423138	0.225535076	10	18	3	0	2.60681418	1.424830056	0.212259019	0
Ccdc82	 NM_025534	-1.23006817	10.48131025	4.797647204	0.02849863	0.225953568	2093	3016	1359	1510	463.5654639	202.8400317	81.69512202	180.6291173
Htr7	 NM_008315	1.935089995	5.276190829	4.797324979	0.028503961	0.225953568	10	42	36	165	3.335910164	4.254456865	3.25950515	29.7281072
Depdc5	 NM_001025426	2.167495948	4.247882375	4.793164769	0.028572881	0.226223999	5	16	55	49	10.55572395	10.25695595	31.51487098	55.87056552
Uchl4	 NM_033607	-3.020601856	1.492612945	4.792942548	0.028576568	0.226223999	6	8	1	1	5.308747913	2.149370717	0.240146177	0.477870059
Gngt1	 NM_010314	-1.863663408	5.092531424	4.792720565	0.02858025	0.226223999	20	180	19	30	21.35259631	58.35441058	5.505656587	17.29859839
Ipo13	 NM_146152	1.719026945	5.517250247	4.789973636	0.028625865	0.226473655	5	77	127	110	1.432730647	6.69986049	9.877182807	17.02378788
Gucy2d	 NM_001130693	-3.421356798	2.43687312	4.786748091	0.028679523	0.226786679	14	8	1	2	4.070640604	0.70632601	0.078916815	0.314075231
Pde4d	 NM_011056	-2.024825304	5.288631628	4.780279943	0.02878744	0.227528238	77	67	9	42	11.23078713	2.967390903	0.356284398	3.308550199
Mki67	 NM_001081117	-1.193087536	10.39047124	4.776912232	0.028843796	0.227790964	1462	4194	1204	1531	149.1932926	129.9603404	33.34749663	84.38127522
Mapk8ip1	 NM_001202446	-3.472111675	1.939571934	4.77660205	0.028848992	0.227790964	5	18	2	0	22.25384226	24.32696857	2.416016083	0
Scg5	 NM_009162	3.082991136	3.188435629	4.774749897	0.028880041	0.227924287	1	5	20	34	0.837919733	1.272192733	4.548489936	15.38687065
Zmynd10	 NM_053253	2.507675172	4.348624812	4.773777224	0.028896361	0.227941291	10	1	49	65	5.86496014	0.178092468	7.800024541	20.58957532
2610008E11Rik	 NM_001004362	1.816531939	4.985509358	4.766258216	0.029022838	0.228715211	6	43	88	78	1.458681739	3.174375066	5.806665279	10.24171924
Hdac7	 NM_001204280	2.796823859	3.578668341	4.766254734	0.029022897	0.228715211	3	5	29	40	0.755235685	0.382218532	1.981499968	5.438638671
Fkbp4	 NM_010219	1.634625167	5.516779444	4.764445115	0.029053423	0.228750311	18	48	92	138	8.540053172	6.915280405	11.84706363	35.36194331
4930523C07Rik	 NM_001162896	2.629881086	3.725986296	4.764305382	0.029055782	0.228750311	1	12	31	45	0.254865521	0.928694388	2.14440892	6.194304754
Ccdc108	 NM_001039495	-3.489724682	2.021048455	4.76084899	0.029114184	0.229098019	4	22	0	2	0.719221765	1.201174209	0	0.194223508
4930506M07Rik	 NM_175172	3.791812211	1.941774179	4.759967264	0.029129102	0.229103378	1	0	7	16	0.272930054	0	0.518542342	2.35852406
Galnt11	 NM_144908	-3.407982563	2.904718456	4.757924951	0.029163687	0.229263336	2	54	0	4	0.809230628	6.634627791	0	0.874120438
Gsk3b	 NM_019827	1.290231211	6.918615832	4.756223601	0.02919253	0.229378027	35	210	302	276	4.336522407	7.900841201	10.15582755	18.46934952
Rnf6	 NM_028774	1.274441066	7.32204412	4.755213829	0.029209663	0.229400636	46	283	368	392	14.10914844	26.35784467	30.63554522	64.93786494
Troap	 NM_030159	1.287813693	7.126664043	4.75376844	0.029234206	0.229409542	44	234	371	298	19.96364102	32.23913796	45.68733325	73.02512467
Zfp192	 NM_139141	-1.413655646	6.095806061	4.75301635	0.029246985	0.229409542	85	206	76	51	9.930777109	7.308226807	2.409976043	3.218129026
Nxnl1	 NM_145598	-3.53077808	2.949422018	4.752629166	0.029253566	0.229409542	22	5	1	3	8.142118529	0.561908021	0.100449913	0.599659836
Cnst	 NM_146105	-3.375354995	1.843971886	4.748445027	0.029324782	0.229856011	5	16	2	0	1.131053369	1.099040164	0.122794217	0
Cryz	 NM_009968	2.429858486	4.006412955	4.745507699	0.029374885	0.230136633	3	13	22	67	1.230308152	1.618886819	2.448782156	14.84008598
Rhox7	 NM_001025086	-3.375374364	1.844019732	4.739376407	0.029479755	0.230710244	5	16	2	0	5.229539738	5.081523444	0.56775149	0
Ube2r2	 NM_026275	-2.182790454	4.44734626	4.739014029	0.029485965	0.230710244	29	79	5	21	9.002324234	7.446706411	0.42127092	3.520828857
Dnajc6	 NM_198412	-3.152969012	3.162781861	4.738030433	0.029502829	0.230710244	17	26	3	3	3.409043829	1.583206263	0.163282538	0.324918086
Mcam	 NM_023061	1.888338286	5.445240086	4.737032872	0.029519942	0.230710244	2	73	61	166	0.711014877	7.880468552	5.885906401	31.87320587
Prpsap2	 NM_001164242	1.814896785	5.052768316	4.73687999	0.029522566	0.230710244	8	41	69	103	4.644280124	7.227577618	10.87207237	32.29494967
Inpp5d	 NM_010566	-3.328957594	3.495465762	4.736206717	0.029534123	0.230710244	26	21	7	0	5.41338909	1.327686924	0.39557493	0
Id3	 NM_008321	1.528454281	5.717707582	4.734237068	0.029567959	0.230750565	22	58	177	88	23.73431823	19.00039203	51.827728	51.27500602
Gimap1	 NM_008376	-1.425015167	6.362706107	4.734236846	0.029567963	0.230750565	116	211	64	86	79.2443797	43.76968531	11.86657202	31.73057191
Nr5a2	 NM_001159769	-3.343194339	2.747267383	4.731646726	0.029612521	0.23091553	9	30	4	0	2.545570182	2.576584016	0.307069995	0
Fgd6	 NM_053072	1.329354574	6.648646352	4.731340045	0.029617801	0.23091553	38	145	365	126	4.856892774	5.627602438	12.6620087	8.697900429
4933424B01Rik	 NM_138757	1.271392596	7.927489434	4.726890865	0.029694517	0.231300556	124	285	326	811	41.67630322	29.08659285	29.73855952	147.2167838
Cyp4f18	 NM_024444	-2.859626152	0.477781311	4.726100331	0.02970817	0.231300556	2	6	1	0	1.208140438	1.100573784	0.163954088	0
Sap30	 NM_021788	1.212984455	7.668738578	4.725976637	0.029710306	0.231300556	88	296	571	391	76.47947684	78.11499966	134.6893226	183.5303789
NA	 NM_026679_dup1	3.793496841	1.945471503	4.723269005	0.029757121	0.23155299	1	0	6	17	2.741673367	0	4.464797721	25.17292038
Rbm43	 NM_001141982	1.344547267	7.382708905	4.721587413	0.029786233	0.231667506	44	292	245	548	22.88194767	46.11090552	34.58129241	153.918151
Stt3a	 NM_008408	1.314926958	6.895574676	4.716183702	0.029879987	0.232233382	33	207	236	331	12.57998069	23.96165814	24.41815587	68.14955053
Ppp1ca	 NM_031868	1.628189972	5.447711792	4.715731146	0.029887853	0.232233382	12	59	122	100	9.051746258	13.51399098	24.97731667	40.73991257
Bicc1	 NM_031397	-3.002697685	0.673486841	4.713966922	0.029918537	0.232359605	1	9	0	1	0.331975303	0.907253752	0	0.17929771
Cd247	 NM_001113394	-3.451438145	2.513102425	4.707080791	0.030038618	0.233179664	10	20	0	3	3.476927672	2.111573193	0	0.563359833
Ap2s1	 NM_198613	3.610092527	2.103468612	4.70464796	0.030081162	0.233397329	0	2	4	22	0	0.782446357	1.398746153	15.30860925
Crhr1	 NM_007762	-3.215880961	1.708238656	4.702471306	0.030119279	0.233527344	7	9	0	2	2.9641238	1.157234296	0	0.45740116
Smarce1	 NM_020618	1.453025066	6.716461892	4.702034025	0.030126943	0.233527344	11	214	241	276	3.87573771	22.89580695	23.04695534	52.5218171
Ercc1	 NM_001127324	2.600326438	4.373905544	4.692747753	0.030290172	0.234679563	10	0	89	31	20.35896064	0	49.17908381	34.08680249
Cdkn2c	 NM_007671	1.859052442	5.116347038	4.690942594	0.030322009	0.234721842	17	20	60	119	15.80304495	5.645499035	15.13832862	59.74585533
Itprip	 NM_001001738	3.758329918	2.980782592	4.690784355	0.030324802	0.234721842	2	0	5	42	0.546005052	0	0.370485738	6.19276961
9530008L14Rik	 NM_175417	-1.523081136	6.097743572	4.688397626	0.030366953	0.234862378	119	123	65	55	50.14228442	15.73775405	7.433705222	12.51667027
Pabpc4l	 NM_001101479	2.541398823	4.145453645	4.688103721	0.030372148	0.234862378	2	16	100	5	0.394069572	0.957289679	5.34783169	0.532086056
Zfp623	 NM_030199	-1.486329583	6.149238295	4.687160576	0.030388825	0.234878467	108	166	88	40	44.66523385	20.84656156	9.877871064	8.934593859
Uqcc	 NM_018888	1.470819816	5.846693885	4.685940794	0.030410407	0.234932437	14	93	142	142	5.394971955	10.88239767	14.85197893	29.55414962
Pion	 NM_175437	3.107395188	0.908357822	4.682898115	0.030464312	0.235235944	0	1	3	8	0	0.083363444	0.223537937	1.186189604
Zfp934	 NM_001162911	-2.84784284	0.482407974	4.679378324	0.030526794	0.235419793	2	6	0	1	1.06321356	0.968550455	0	0.287117378
Msi1	 NM_008629	2.789281965	3.412819045	4.679318681	0.030527854	0.235419793	1	8	40	23	0.662880408	1.610295792	7.196643651	8.234400511
Fam114a2	 NM_001168667	-3.112361277	1.564666016	4.678800921	0.030537057	0.235419793	6	9	2	0	31.79775812	14.48332407	2.876802655	0
Ghitm	 NM_001199122	1.26017506	6.579918207	4.678261919	0.03054664	0.235419793	42	131	258	197	14.63278737	13.85892533	24.3967683	37.0691788
4930407I10Rik	 NM_001166475	-3.219007331	2.65991885	4.673519043	0.030631102	0.23584577	6	34	3	1	1.320086684	2.271488826	0.179146067	0.118828378
Akap5	 NM_001101471	-1.209942638	8.392755192	4.673243112	0.030636023	0.23584577	520	628	349	335	79.97401743	29.3282197	14.5681975	27.82654866
Slc20a1	 NM_001159593	-1.224972861	7.243954092	4.67221549	0.030654359	0.23584577	185	427	150	156	94.20683002	66.0266138	20.73178734	42.9046366
Adcy10	 NM_173029	-2.480195533	4.600660956	4.671869404	0.030660536	0.23584577	41	70	0	24	8.092383953	4.19537853	0	2.55842584
Alkbh3	 NM_026944	-1.677637259	5.766991293	4.670247035	0.030689513	0.235949051	96	104	47	41	80.17891243	26.37562473	10.65421877	18.49446413
Bckdha	 NM_007533	-1.879318152	4.796921827	4.669441743	0.030703906	0.235949051	36	95	18	22	20.87568553	16.72793524	2.832993478	6.890169308
P2rx7	 NM_011027	-2.010657617	4.945200442	4.668267409	0.030724909	0.235949051	23	154	4	36	4.795565359	9.750192431	0.226363705	4.053997222
Frmd4a	 NM_001177843	2.382306249	3.895916132	4.66783683	0.030732613	0.235949051	3	12	49	35	4.47011962	5.429497332	19.81658409	28.16663086
Mios	 NM_145374	1.596991568	5.525204498	4.666176467	0.030762341	0.236064661	15	58	103	128	4.163583339	4.888599785	7.759755758	19.18911476
BC049762	 NM_177567	3.251897601	1.026439939	4.664975098	0.03078387	0.23611727	0	1	2	10	0	0.353562963	0.632049507	6.288618441
Epc1	 NM_007935	3.747449889	1.903157899	4.663683756	0.030807028	0.236182325	1	0	17	6	4.213637346	0	19.44199827	13.65454939
Spats2l	 NM_001164566	-3.09609558	3.483486507	4.662223162	0.030833244	0.236270744	23	27	7	1	9.691365896	3.454628938	0.80055287	0.227575823
Igfbp6	 NM_008344	3.458393833	1.975586633	4.660047633	0.030872335	0.236387339	0	2	10	14	0	0.48440046	2.164855373	6.03102414
Pex5	 NM_008995	1.866351705	5.299427429	4.659719239	0.03087824	0.236387339	2	66	102	106	0.653194099	6.545407362	9.041640874	18.69765276
Naif1	 NM_194335	1.313952713	6.984445434	4.658802378	0.030894734	0.236387339	42	202	441	176	13.60899953	19.87507454	38.78379678	30.80055514
Fam114a2	 NM_026342	-3.112718056	1.565203982	4.657184001	0.030923869	0.236387339	6	9	2	0	31.3135283	14.26276584	2.832993478	0
Elk3	 NM_013508	-3.381303796	2.374452242	4.656540413	0.030935463	0.236387339	10	16	3	0	2.428265263	1.179767961	0.19772073	0
Ankhd1	 NM_175375	1.262269092	6.757649465	4.655951289	0.03094608	0.236387339	63	107	220	289	7.869278737	4.058435468	7.458506702	19.49670361
C87436	 NM_001243742	1.802166515	4.910830286	4.654392851	0.030974185	0.236387339	7	38	82	75	2.802528266	4.619724171	8.91047053	16.21743599
Rbfox2	 NM_001110829	-1.937789028	6.977535491	4.652589336	0.031006742	0.236387339	70	692	3	166	10.96251727	32.90779876	0.127517071	14.04071765
Cyp2e1	 NM_021282	-1.158106392	8.829363556	4.65149126	0.031026582	0.236387339	325	1881	485	463	192.4777889	338.2723835	77.96035767	148.0973265
Lass5	 NM_028015	3.226153956	3.295763857	4.648819338	0.031074914	0.236387339	0	7	5	53	0	1.087250088	0.694153875	14.6418435
Prr23a	 NM_001134660	-2.949852262	3.444493976	4.648223367	0.031085705	0.236387339	11	55	0	8	10.6793226	16.21415044	0	4.194787599
Fabp6	 NM_008375	-3.469244725	2.562387972	4.646731966	0.031112726	0.236387339	3	39	0	3	6.047808897	23.87381915	0	3.266382402
Trim15	 NM_001024134	4.016201272	-0.668398279	4.643981874	0.031162617	0.236387339	0	0	2	2	0	0	0.415252764	0.826316977
Lrba	 NM_001077688	4.016201272	-0.668398279	4.643981874	0.031162617	0.236387339	0	0	2	2	0	0	0.572997654	1.140215623
NA	 NM_001100416_dup1	4.016201272	-0.668398279	4.643981874	0.031162617	0.236387339	0	0	2	2	0	0	0.246728433	0.490968177
NA	 NM_001164787_dup1	4.016201272	-0.668398279	4.643981874	0.031162617	0.236387339	0	0	2	2	0	0	0.157344154	0.313101217
Tmem215	 NM_001166009	4.016201272	-0.668398279	4.643981874	0.031162617	0.236387339	0	0	2	2	0	0	1.155485953	2.299316805
Trim15	 NM_001177872	4.016201272	-0.668398279	4.643981874	0.031162617	0.236387339	0	0	2	2	0	0	0.313539166	0.62391574
Cited1	 NM_007709	4.016201272	-0.668398279	4.643981874	0.031162617	0.236387339	0	0	2	2	0	0	1.590027678	3.164017142
Pik3cd	 NM_008840	4.016201272	-0.668398279	4.643981874	0.031162617	0.236387339	0	0	2	2	0	0	1.937846233	3.856145891
Ms4a5	 NM_183190	4.016201272	-0.668398279	4.643981874	0.031162617	0.236387339	0	0	2	2	0	0	0.590581709	1.175206367
Pcdh7	 NM_001122758	2.331179166	3.977315659	4.643485346	0.031171634	0.236387339	2	16	56	33	0.265631705	0.645283238	2.018704563	2.367188383
Cd276	 NM_133983	3.389800775	2.393264516	4.641357247	0.03121031	0.23656915	0	3	13	19	0	0.294062257	1.13897901	3.312532232
D14Ertd668e	 NM_199015	-3.368715749	2.76129466	4.63718614	0.03128626	0.237033194	12	23	4	0	4.59327258	2.673309837	0.415561962	0
Rps13	 NM_026533	-1.359631487	6.346540441	4.631988491	0.031381173	0.237640394	82	291	65	88	144.8564536	156.0980483	31.1653621	83.96061982
Serpinf1	 NM_011340	3.903147062	2.068136824	4.630550141	0.031407491	0.237727823	1	0	3	22	0.688171026	0	0.560341079	8.176887673
Epb4.1l5	 NM_001113416	-1.996002024	4.67496742	4.628799082	0.031439563	0.237776131	37	80	23	12	30.7772799	20.20686709	5.192675343	5.391116586
NA	 NM_001270495_dup1	3.736497897	1.889497246	4.628588281	0.031443426	0.237776131	1	0	5	17	2.863864937	0	3.886488267	26.29483326
Impad1	 NM_177730	1.247625567	6.95417927	4.625668374	0.031496987	0.238069292	56	168	259	324	12.45137126	11.34276476	15.63017152	38.90837861
Rnmt	 NM_026440	-3.24618099	2.27620424	4.624156764	0.031524753	0.238086191	8	18	2	1	49.84860667	34.05775599	3.382422516	3.365363687
Cr2	 NM_007758	3.368695451	2.37610486	4.623775783	0.031531755	0.238086191	0	3	19	13	0	0.150892265	0.854188383	1.162994218
Fosl1	 NM_010235	1.696676866	5.649608955	4.622086516	0.031562822	0.238086191	23	41	53	198	13.86916879	7.507354816	8.674277097	64.48471065
Gramd4	 NM_001205353	3.61414688	1.757956352	4.621651771	0.031570822	0.238086191	1	0	6	14	0.238544666	0	0.388468479	1.803710004
Upf1	 NM_030680	-1.218128325	6.846086593	4.621522594	0.0315732	0.238086191	107	415	129	105	24.00384984	28.26999347	7.854556322	12.72199997
Magee1	 NM_053201	1.394316206	8.013849546	4.615971983	0.031675539	0.238746028	97	359	1121	175	28.36415492	31.87667767	88.96896767	27.63790571
Birc2	 NM_007465	1.249902278	7.765883706	4.614459763	0.03170348	0.238844758	106	274	750	297	34.70748928	27.24258932	66.65203604	52.52218073
Glo1	 NM_001113560	-3.216518036	2.950519566	4.613344848	0.031724097	0.23888824	17	17	3	2	19.44178833	5.903596933	0.931200859	1.235339284
Zfp472	 NM_153063	1.265088607	7.178181009	4.61141323	0.031759849	0.2390456	47	243	341	346	20.67693328	32.4619818	40.71715936	82.21164437
Gtf3c4	 NM_001166033	1.142180406	7.95253358	4.609863806	0.031788558	0.239149824	112	370	634	516	16.15917505	16.21001344	24.82705721	40.20868149
Grhl3	 NM_001013756	-2.535153121	3.805601895	4.608365445	0.031816346	0.239247029	19	54	10	4	7.029299294	6.066422892	1.004137667	0.799258738
Lgals9	 NM_001159301	-2.988198494	1.414975094	4.607344961	0.031835286	0.23927764	7	5	2	0	4.820423702	1.045532808	0.373810928	0
Slc25a2	 NM_001159275	-1.521439543	5.740780629	4.605878845	0.031862518	0.239370513	68	164	42	51	51.94106304	38.03875174	8.707350682	21.03977372
Mrpl44	 NM_001081210	-2.899913587	0.551873488	4.601851662	0.031937444	0.239821442	1	8	1	0	0.721999658	1.753910655	0.195961979	0
Cacng7	 NM_133189	-1.905129327	6.277229117	4.599604261	0.031979337	0.240024018	58	381	2	104	72.01859387	143.6554503	0.674033472	69.74594308
Acvr1	 NM_001110204	-1.428801192	6.339706183	4.597911384	0.032010931	0.240116177	102	241	46	100	31.79775812	22.81360197	3.892144769	16.83702269
Pcdhga1	 NM_033584	-1.846416316	5.447324326	4.59711257	0.032025851	0.240116177	33	210	6	56	14.01412966	27.08020665	0.691573377	12.84426289
Mark4	 NM_172279	-3.16218459	2.620558945	4.596549048	0.03203638	0.240116177	7	30	2	2	3.185875426	4.146030499	0.247056093	0.491620193
Synrg	 NM_194341	-1.149458512	8.517086513	4.592297644	0.032115934	0.240600378	477	907	467	306	68.97564324	39.8258593	18.32859121	23.89834213
Lypla2	 NM_011942	2.024590996	4.667381085	4.590244792	0.032154422	0.240776618	12	12	59	76	7.744840019	2.351759673	10.33517991	26.49194014
Casz1	 NM_001159344	-1.56122665	5.781757064	4.589024642	0.03217732	0.240836017	38	257	23	69	4.904449595	10.07210605	0.805692534	4.80977474
Cul2	 NM_029402	-3.12674021	2.926608286	4.587647982	0.032203176	0.240917487	7	41	1	4	1.730854398	3.078412689	0.067111558	0.534184712
Slc25a21	 NM_172577	3.479413214	1.989348069	4.584888926	0.032255062	0.241193519	0	2	6	18	0	1.040653655	2.790498576	16.65855025
Isca1	 NM_026921	-1.621124366	5.64784887	4.582425041	0.03230147	0.241368706	68	148	26	56	36.50792211	24.12794898	3.788666473	16.23809946
Fcho1	 NM_028715	-2.645656907	3.87674529	4.581844221	0.03231242	0.241368706	18	63	14	0	5.856422539	6.224162686	1.236296837	0
Cyb561d2	 NM_019720	1.886773984	4.732324426	4.581215465	0.032324278	0.241368706	3	39	61	79	1.730854398	6.832574505	9.552211735	24.61701216
Dpy30	 NM_001146223	1.613683189	5.460455709	4.580462417	0.032338487	0.241368706	13	58	145	80	18.98530918	25.72070114	57.47475759	63.10056913
Ppp2r2b	 NM_028392	-2.781455302	0.369981798	4.578102283	0.03238306	0.241537131	3	4	1	0	2.811652268	1.13836316	0.25437544	0
Prx	 NM_019412	-2.886383839	0.557518016	4.577678394	0.032391072	0.241537131	1	8	0	1	0.214595599	0.521304273	0	0.115901692
Ppp2r2b	 NM_027531	-2.781561685	0.370046903	4.576701557	0.032409544	0.241562934	3	4	1	0	1.568861921	0.635190431	0.141937873	0
Carns1	 NM_134148	1.408360448	6.082291247	4.571799126	0.032502414	0.242142982	23	98	176	155	5.959408465	7.710488273	12.37721142	21.69082064
NA	 NM_001276301	-1.973611478	4.506379085	4.565181541	0.032628216	0.242967724	21	102	15	16	5.427520805	8.005028118	1.052224199	2.233423865
Ptk2	 NM_001130409	3.520894359	1.663390503	4.560726321	0.032713197	0.243487868	1	0	12	7	0.285749726	0	0.930683238	1.080321028
Nqo2	 NM_001163241	3.473336016	2.458632	4.55500629	0.032822643	0.24418954	0	3	4	29	0	6.595692182	7.860559368	113.4032764
Pcgf6	 NM_027654	1.44529882	5.857443923	4.55167892	0.032886484	0.244551435	17	88	175	112	8.330871169	13.0949745	23.27632272	29.64343229
2510012J08Rik	 NM_027381	1.221998014	9.892146026	4.547533676	0.032966199	0.245007944	397	1418	3345	1213	149.840904	162.5161766	342.6658493	247.268985
Mmd2	 NM_175217	-3.334894201	2.396855529	4.546904033	0.032978325	0.245007944	2	36	2	1	0.958180347	5.237213177	0.260065105	0.258753499
BC021614	 NM_144869	-2.761982142	3.528594679	4.544612908	0.033022488	0.245155726	2	82	9	1	3.046303741	37.92604433	3.720664767	0.822644457
Dusp16	 NM_001048054	-3.435586374	2.478694059	4.544291614	0.033028686	0.245155726	14	9	0	3	5.508528578	1.075302285	0	0.637525842
Bmp4	 NM_007554	1.28442595	7.087130838	4.541291082	0.033086628	0.245472575	37	244	272	372	19.08716406	38.22169974	38.08407489	103.6457718
D030016E14Rik	 NM_177240	-1.89807418	4.679381567	4.537914879	0.033151951	0.245843869	13	141	13	23	3.092470537	10.18501842	0.839344782	2.955010456
Zfyve20	 NM_030081	1.423292094	6.110499391	4.532075332	0.033265254	0.246495992	28	87	123	211	5.51486022	5.203268277	6.575312736	22.4454285
Sos2	 NM_001135559	-1.505849933	5.700375897	4.531804127	0.033270525	0.246495992	45	215	28	62	8.244073069	11.96047056	1.392265861	6.134652623
Ano6	 NM_175344	1.746055233	5.120946784	4.530371037	0.033298397	0.246547677	11	39	83	96	2.002372988	2.155745001	4.100768091	9.438272097
Dcdc2c	 NM_001177964	-1.198104103	7.425161731	4.529870212	0.033308144	0.246547677	189	535	155	195	135.5063458	116.4748338	30.16229283	75.50946766
Cited2	 NM_010828	1.775949681	5.346319464	4.528892548	0.033327178	0.246575149	4	67	148	67	2.088628771	10.62322929	20.97479884	18.89491902
Fbxo6	 NM_001163705	3.170919548	1.276758523	4.526952629	0.03336498	0.246614487	1	0	7	7	10.70966159	0	20.34738545	40.48953186
Gm6583	 NM_001039228	-1.784750802	4.861102088	4.526829121	0.033367389	0.246614487	34	106	20	24	15.4605641	14.63634951	2.468375564	5.894223884
Chpf	 NM_001001566	2.734818874	3.685303344	4.526260891	0.033378471	0.246614487	0	13	18	56	0	1.312596784	1.624481706	10.0569083
Mprip	 NM_201245	-1.229878177	6.789120176	4.517682789	0.033546237	0.247740268	84	452	130	94	9.906252701	16.18635417	4.16110134	5.987243724
Dpcr1	 NM_001033366	2.106391068	4.279727851	4.514847177	0.033601888	0.247945744	7	13	53	52	2.759544704	1.556192199	5.670875173	11.0716336
L3mbtl2	 NM_145993	1.589333909	5.530030832	4.514695047	0.033604876	0.247945744	22	41	132	101	6.59440387	3.731790076	10.73894496	16.35095797
Oaf	 NM_178644	1.541346328	6.266285304	4.512418442	0.03364963	0.248162168	42	58	318	75	18.08264469	7.582652263	37.15990565	17.43985579
Taf12	 NM_025579	-2.662007389	3.608773787	4.508307709	0.033730598	0.248489411	19	42	3	8	14.46994277	9.71276745	0.620110795	3.290577827
Mical2	 NM_177282	-2.213582549	4.551537155	4.508135883	0.033733987	0.248489411	17	123	1	26	2.612971702	5.740786348	0.041717724	2.158380956
NA	 NM_001276481	-2.782549033	3.459593958	4.507814383	0.033740328	0.248489411	7	65	1	8	1.300486554	3.666921988	0.050424622	0.802724985
Panx3	 NM_172454	-1.505586987	5.777902285	4.505887633	0.03377836	0.248655706	68	172	69	29	27.76515919	21.3255475	7.646719687	6.395260223
Cradd	 NM_009950	-1.44010211	6.176459474	4.504580741	0.033804182	0.248670027	47	336	92	41	29.28605642	63.57447786	15.55914357	13.79799112
St6gal1	 NM_145933	2.576604986	3.748174647	4.504225154	0.033811212	0.248670027	0	15	58	21	0	1.038806888	3.590259924	2.586731405
4930544D05Rik	 NM_001145537	-3.331788541	2.319541485	4.502421396	0.033846893	0.248718602	11	12	3	0	17.31914646	5.737141132	1.282005471	0
Dnajb3	 NM_008299	-1.5226442	7.163339495	4.502328649	0.033848729	0.248718602	100	664	31	211	101.0941507	203.8330464	8.505944527	115.2066242
Dnajc3	 NM_008929	-1.597465551	5.493185192	4.500645983	0.033882052	0.248849828	48	167	31	44	9.508693757	10.04561621	1.666771789	4.707618568
Nrbp2	 NM_144847	1.766714937	4.922448091	4.495774276	0.033978723	0.249445989	6	42	102	57	2.471460367	5.253299703	11.40347976	12.68078745
Nkx3-2	 NM_007524	3.405630244	1.924939795	4.493050475	0.034032898	0.249648782	0	2	8	15	0	0.434510921	1.553513473	5.796294451
Cmas	 NM_009908	3.383703572	3.249072641	4.492481686	0.034044222	0.249648782	3	0	13	43	1.752490078	0	2.061163721	13.56662236
Ppp2cb	 NM_017374	1.786210189	5.150724613	4.492046557	0.034052888	0.249648782	13	34	62	120	7.279769969	5.781409197	9.423252271	36.2931378
Zdhhc22	 NM_001080943	-3.331946317	2.319793888	4.488981648	0.034113993	0.24984065	11	12	3	0	14.27954878	4.730243888	1.057007036	0
Thop1	 NM_022653	2.725302332	3.516919365	4.488549855	0.034122611	0.24984065	3	5	32	34	1.193184734	0.603860922	3.454388952	7.303555236
Trim59	 NM_025863	1.195494229	7.679258963	4.488153525	0.034130523	0.24984065	78	332	404	549	27.46368013	35.49626852	38.60826796	104.4011882
Zbtb20	 NM_019778	-3.353057372	2.443210512	4.487149868	0.034150568	0.24984065	5	30	0	3	23.15602506	42.1886617	0	7.503851464
Eif2b4	 NM_001127355	2.049733229	4.417705491	4.486843545	0.034156688	0.24984065	7	17	73	43	21.41932318	15.79563584	60.62690358	71.06326
Acaa1a	 NM_130864	3.453762838	1.594685652	4.48598607	0.034173827	0.24985244	1	0	11	7	0.584827937	0	1.746045753	2.211032456
Pcgf5	 NM_029508	-2.950727964	1.425701195	4.483403073	0.034225507	0.250116651	7	5	0	2	4.769312517	1.034446974	0	0.735964226
Chrm5	 NM_205783	-3.160731019	2.605466843	4.481385479	0.034265932	0.250298404	6	32	3	1	3.533084235	5.72180704	0.479467109	0.318032651
Krt25	 NM_133730	-3.004959694	1.505231123	4.478399217	0.034325857	0.250533691	6	8	0	2	3.736381027	1.512761219	0	0.672665062
Tom1l1	 NM_028011	3.165398844	2.80232198	4.478228774	0.034329281	0.250533691	1	3	24	18	0.491221936	0.447486044	3.199807253	4.775504133
Nt5c	 NM_015807	2.116924851	4.416343094	4.477289468	0.034348155	0.250541424	1	30	74	44	1.278765563	11.64910808	25.68369336	30.3887318
Golga2	 NM_133852	1.887001478	4.776125006	4.476233406	0.034369387	0.250541424	2	43	70	75	0.462911982	3.022159422	4.397453856	9.375591091
2610305D13Rik	 NM_145078	-2.921698571	3.578699578	4.475852509	0.034377048	0.250541424	19	42	0	9	7.627654329	5.119967223	0	1.951411587
Rnf11	 NM_013876	1.371591322	6.245038611	4.472822077	0.034438067	0.250872508	40	76	179	187	19.28944676	11.12894153	23.42867003	48.70464192
D0H4S114	 NM_001109988	3.470779092	2.337378476	4.47141672	0.034466402	0.250965315	1	1	7	23	0.470538907	0.142881509	0.893981237	5.845105351
Wdr24	 NM_173741	1.299395139	6.667676274	4.468663351	0.034521988	0.251256368	26	184	325	167	8.625787456	18.53632842	29.26466722	29.92339348
Dbi	 NM_007830	3.186613335	2.838634296	4.465396256	0.034588066	0.251522788	0	5	16	27	0	10.26960844	29.37366922	98.6361528
Fam75d3	 NM_028157	-2.534419578	4.067052687	4.46444043	0.034607423	0.251522788	21	69	0	16	5.048089259	5.036598239	0	2.07728785
Prkd2	 NM_001252458	1.87953171	4.958419891	4.464381977	0.034608607	0.251522788	17	13	100	64	5.232984345	1.215134508	8.354786154	10.64019178
Rem2	 NM_080726	3.396250345	1.531560895	4.463764703	0.034621115	0.251522788	1	0	8	9	0.544847648	0	1.183041262	2.648418164
Ddx59	 NM_026500	-1.628110172	5.571715048	4.462008541	0.034656724	0.25166787	54	169	19	58	24.91870991	23.6809427	2.37968909	14.4553548
5430435G22Rik	 NM_145509	-2.705317599	3.717222926	4.453824567	0.034823174	0.252721321	23	39	10	2	9.372545694	4.825861184	1.106024009	0.440178366
Golph3l	 NM_001177670	2.327204101	4.115702302	4.450586237	0.034889268	0.252721321	0	23	28	68	0	3.233007754	3.517963085	17.00107185
Cys1	 NM_001161807	-2.761212113	1.274542011	4.449964997	0.034901962	0.252721321	4	9	1	1	2.275877172	1.554933519	0.154427149	0.307296629
Agl	 NM_001081326	-1.19575496	7.763496778	4.449384	0.034913839	0.252721321	266	600	290	160	28.4137058	19.46157485	8.407735968	9.230711827
Ccdc71	 NM_133744	-1.390930958	5.930204782	4.449225284	0.034917084	0.252721321	68	203	62	52	22.49442434	20.39118649	5.56663165	9.290482765
Hist3h2a	 NM_178218	1.115908251	8.403027538	4.448857898	0.034924596	0.252721321	196	399	803	755	101.2628103	62.59610178	112.6015254	210.6734579
C5ar1	 NM_007577	-3.304387909	2.311602523	4.448493683	0.034932046	0.252721321	8	19	3	0	3.315203587	2.390860877	0.337424253	0
Snx17	 NM_153680	1.350434563	6.227334916	4.44813594	0.034939365	0.252721321	28	107	207	156	14.83130878	17.21019183	29.7595675	44.62877965
Cntln	 NM_177385	2.711948534	3.505719924	4.447951662	0.034943136	0.252721321	3	5	40	26	1.279295951	0.647441096	4.629611905	5.98814194
Lars2	 NM_153168	1.489513601	14.04301226	4.446384624	0.034975217	0.252787203	6917	19961	75545	10779	1832.403505	1605.706335	5431.801466	1542.235791
Xrcc4	 NM_028012	-2.021062602	4.490014343	4.445689696	0.034989454	0.252787203	36	62	14	16	23.92539783	12.51206076	2.525338077	5.743089938
Tmem143	 NM_144801	3.399838281	1.536123759	4.445205796	0.034999372	0.252787203	1	0	7	10	0.474009918	0	0.900575843	2.560096857
Ppic	 NM_008908	3.629914545	2.860026602	4.442029174	0.035064548	0.253114903	2	0	6	37	1.598954141	0	1.301943348	15.97631828
Rab33a	 NM_011228	3.067572717	0.874918601	4.441461827	0.035076202	0.253114903	0	1	9	2	0	0.320859298	2.581139484	1.141387479
Kctd1	 NM_001142731	1.223331927	7.464020127	4.436961737	0.035168781	0.253582749	60	299	366	461	17.84943598	27.01002109	29.55215505	74.07013566
Git1	 NM_001004144	1.960763361	4.747667249	4.436778745	0.035172551	0.253582749	14	11	70	72	3.943502788	0.940864949	5.351641104	10.95356729
C5ar1	 NM_001173550	-3.304473631	2.311741755	4.432011674	0.035270913	0.254088451	8	19	3	0	3.23819689	2.335325132	0.329586446	0
1700029I15Rik	 NM_183112	3.384755515	1.522289474	4.431849102	0.035274273	0.254088451	1	0	10	7	2.824526133	0	7.666204878	10.67855785
Creb3l4	 NM_030080	3.224463684	2.596177918	4.428722002	0.035338959	0.254385183	0	4	22	15	0	0.804111002	3.953056578	5.363345219
Mar-01	 NM_175188	-1.862598156	5.581034656	4.428329669	0.035347084	0.254385183	100	58	36	34	23.41442752	4.12374712	2.287814819	4.299633406
Gmfg	 NM_022024	-2.760296827	3.379876434	4.424170636	0.035433329	0.254891879	13	45	6	3	13.28594201	13.96503414	1.664313266	1.655919508
Ppp1r15b	 NM_133819	1.113741031	8.661531782	4.422597759	0.035466003	0.255012923	199	577	1200	682	36.61370347	32.23642587	59.92480835	67.77100496
Fam83c	 NM_027788	2.032078552	4.357212712	4.41762404	0.035569532	0.255643101	4	23	50	60	1.759739003	3.072533257	5.970257971	14.25635452
NA	 NM_001276462	3.169139281	1.281780591	4.411037559	0.035707117	0.256517377	1	0	6	8	0.16633676	0	0.27087836	0.71869925
Sohlh1	 NM_001001714	3.468017281	3.060832846	4.409024139	0.035749286	0.256617315	2	1	3	46	1.597711752	0.24257661	0.650465868	19.84701662
Foxn2	 NM_180974	-2.340700975	3.996181325	4.408850663	0.035752922	0.256617315	24	53	13	5	4.853473702	3.254601322	0.713542122	0.546110354
Mapkap1	 NM_177345	-3.578288783	2.610820176	4.407955773	0.035771683	0.256634457	18	3	0	3	6.131973236	0.310334092	0	0.551973169
Sort1	 NM_019972	-3.342300595	3.03325812	4.407215737	0.035787206	0.256634457	20	13	5	0	3.010181562	0.594136913	0.204252567	0
Ctage5	 NM_001165253	3.502015675	1.654077869	4.402286541	0.035890779	0.257262546	1	0	14	5	6.763996793	0	25.70196056	18.26595422
Trim13	 NM_001164220	-3.111639793	1.634654983	4.399115561	0.035957574	0.257626571	5	12	0	2	42.48460795	30.96159636	0	9.178264601
Vipar	 NM_134044	-3.084551668	3.775509914	4.397728998	0.035986822	0.257721378	32	22	10	0	220.8059087	46.09606796	18.72817836	0
Ccdc58	 NM_198645	-3.21643648	2.296663219	4.390528787	0.036139103	0.258696818	4	28	1	2	32.63896865	69.37691036	2.214681409	8.814047752
Zfp711	 NM_177747	-1.71653269	7.509695103	4.387806744	0.036196849	0.258943691	131	875	11	265	31.1050125	63.08812576	0.70890264	33.98395548
Dnajc24	 NM_026992	1.9377368	5.008988445	4.387386444	0.036205773	0.258943691	1	53	58	112	0.858203266	13.8116804	13.50992633	51.91312265
Lrch4	 NM_001168652	-1.808308936	4.697688855	4.386244504	0.036230034	0.258957134	24	112	22	17	10.89887822	15.44432987	2.711615224	4.169542907
Ctsa	 NM_008906	1.641943939	5.444484392	4.38578325	0.036239838	0.258957134	20	38	131	91	6.2291882	3.593896295	11.07407796	15.30776606
Fads3	 NM_021890	3.373804696	2.369430531	4.384380522	0.03626967	0.259055272	0	3	6	25	0	0.286506054	0.512174716	4.246596883
Fes	 NM_010194	-2.130940898	4.071884001	4.381108072	0.036339366	0.259425857	14	82	11	10	5.211363206	9.268674845	1.111349903	2.01044536
Ptpn22	 NM_008979	-3.111613617	1.63489363	4.380431301	0.036353797	0.259425857	5	12	0	2	1.884397933	1.373296613	0	0.407100446
Mpp5	 NM_019579	1.696414703	5.319908726	4.378028598	0.03640508	0.259676664	15	41	98	106	2.796864833	2.321371048	4.959536823	10.6746846
Cdh3	 NM_007665	3.314427283	2.322604189	4.375996392	0.036448515	0.259871289	0	3	22	9	0	0.28987567	1.90006093	1.546754898
Mmp17	 NM_011846	-2.402365181	3.809868474	4.374808211	0.036473935	0.25993736	17	58	8	7	5.009506366	5.189846261	0.639839169	1.114071384
Zfp936	 NM_001034893	-1.933593386	7.77854157	4.372832784	0.036516238	0.260018893	240	874	2	293	79.57130055	87.99077344	0.17997411	52.46646483
Irf1	 NM_001159393	-2.884760518	3.392791968	4.372153565	0.036530796	0.260018893	7	62	0	8	5.675782798	15.26510882	0	3.503375447
Pign	 NM_013784	-1.231387959	6.717202449	4.372011081	0.03653385	0.260018893	120	321	79	131	18.20500243	14.78750878	3.252905231	10.73370755
Dhrs2	 NM_027790	3.473954214	1.621261925	4.36938013	0.0365903	0.26030553	1	0	5	13	0.807641408	0	1.096032433	5.670624594
Ppp2r5b	 NM_198168	1.842075496	4.888296461	4.357045086	0.036856182	0.261976126	16	14	90	65	6.074608641	1.614012316	9.274182858	13.32848063
NA	 NM_175538_dup1	-2.854420791	1.347089068	4.356975397	0.03685769	0.261976126	6	6	0	2	1.503476743	0.456538284	0	0.270672683
Dsp	 NM_023842	-1.79131866	5.441743136	4.355401553	0.036891761	0.262075379	52	155	9	55	5.57366875	5.044870202	0.261827431	3.183973672
Dnajc6	 NM_001164585	-3.438313551	1.990369423	4.354826126	0.036904226	0.262075379	2	26	0	2	9.933599154	39.21303629	0	5.365072545
Exph5	 NM_176846	-1.794072781	5.56007656	4.352489035	0.036954899	0.262319468	82	99	16	54	8.781007814	3.219186914	0.465034655	3.123152844
Wscd2	 NM_177292	-1.303225823	7.21966544	4.349964881	0.037009709	0.2625927	191	409	68	216	45.64675846	29.68112588	4.41082992	27.88041883
Bambi	 NM_026505	-1.197567162	6.812180111	4.347739327	0.037058106	0.262820207	134	322	99	130	27.33513624	19.94586173	5.481336488	14.3228276
Fbxw7	 NM_001177774	-1.530513575	6.342230459	4.343095645	0.037159302	0.263421801	101	254	20	117	25.49493709	19.46914032	1.370242365	15.95098109
Dph5	 NM_027193	-1.455162379	6.25789163	4.341664893	0.037190539	0.263527151	106	204	109	32	69.54787257	40.64326976	19.41061549	11.33957898
Vmn1r55	 NM_001166706	-2.684656759	0.325013587	4.337981827	0.037271078	0.263787484	2	5	0	1	2.203917497	1.673076616	0	0.595160781
Aldh18a1	 NM_019698	-2.803676102	1.247399828	4.337964214	0.037271463	0.263787484	6	5	2	0	38.79726462	9.817487315	3.510061101	0
Arap3	 NM_001205336	3.27514525	2.632681333	4.337736151	0.037276457	0.263787484	0	4	7	30	0	0.23019067	0.360064332	3.070700507
Dapl1	 NM_029723	-2.764118605	0.420818294	4.333681882	0.037365337	0.26430022	1	7	1	0	1.791162914	3.807269471	0.486149578	0
Fam43a	 NM_177632	1.497976291	5.68884742	4.332766575	0.037385434	0.264326185	23	55	87	165	7.690059443	5.583995224	7.895069141	29.79578094
Gart	 NM_010256	-1.345377265	6.188695336	4.328905021	0.037470343	0.264759329	93	207	68	71	28.73936239	19.42428374	5.703453656	11.85008584
Ldlrap1	 NM_145554	-1.965478052	4.494468951	4.328026765	0.037489683	0.264759329	30	77	15	16	11.54766955	9.000037229	1.567108897	3.326304805
Ddx17	 NM_152806	1.230816517	7.170796693	4.326699825	0.037518923	0.264759329	93	123	386	295	23.50439003	9.439557493	26.47818216	40.26771816
Siae	 NM_011734	-1.370957528	6.043243907	4.325586162	0.037543481	0.264759329	85	187	73	52	25.45611377	17.0057297	5.933772095	8.410958472
Zfp748	 NM_183145	3.251229405	1.378769826	4.325151222	0.037553077	0.264759329	1	0	5	10	2.211026909	0	3.000536103	11.94161308
Kcng2	 NM_001190373	2.216085058	4.04463078	4.324322644	0.037571365	0.264759329	4	14	35	55	1.460927194	1.552662647	3.469536417	10.84926304
Noa1	 NM_019836	1.480526553	5.888700776	4.32378129	0.037583318	0.264759329	20	81	71	216	8.928593248	10.98040982	8.602926568	52.08057395
Iqcj	 NM_177585	-2.763755971	0.420531377	4.323458823	0.03759044	0.264759329	1	7	1	0	0.772447417	1.641902837	0.209654288	0
Fbxo22	 NM_028049	1.216430601	7.310386435	4.32255458	0.037610419	0.264759329	69	229	290	449	33.74919047	34.01184877	38.498791	118.6122592
Efemp2	 NM_001164352	3.535190833	2.030582936	4.322518148	0.037611225	0.264759329	0	2	24	2	0	1.406288723	15.08377608	2.501283821
Mef2c	 NM_001170537	3.251001255	1.378770814	4.321531496	0.037633038	0.264797044	1	0	5	10	0.15997005	0	0.217091845	0.863987877
Serp2	 NM_001160326	3.168633184	1.286881076	4.318096905	0.037709073	0.265216086	1	0	5	9	1.343957533	0	1.823855278	6.532764804
Arhgdib	 NM_007486	3.182831699	1.736004692	4.316300594	0.037748904	0.265224752	0	2	9	11	0	0.567629267	2.283135198	5.552850084
Zmynd12	 NM_001014900	-3.326599855	1.873887653	4.316217178	0.037750755	0.265224752	3	21	0	2	2.049423613	4.356224604	0	0.737920277
Dusp19	 NM_024438	3.213119922	2.581607702	4.315811792	0.037759751	0.265224752	0	4	13	23	0	0.853577844	2.479595453	8.729702797
Siah1b	 NM_009173	-1.386545635	5.958326433	4.314796393	0.037782292	0.265267297	80	178	69	48	48.01529539	32.44069188	11.24018691	15.55964997
Mgl2	 NM_145137	-3.058201108	2.847590184	4.31221652	0.037839628	0.265553989	12	25	1	4	7.959696871	5.035420913	0.180032166	1.43299357
Chac1	 NM_026929	1.963962037	5.323391595	4.311190034	0.037862466	0.265598435	0	69	69	143	0	13.72946505	12.27179106	50.6091499
Pop1	 NM_026340	1.413197445	6.107418365	4.309963795	0.037889768	0.265674138	37	64	228	112	11.51702027	6.049212892	19.26229716	18.82891945
Glud1	 NM_008133	1.377291141	5.910999757	4.308565398	0.037920928	0.265776816	29	67	161	131	9.441322946	6.623539732	14.22641769	23.03430529
Myo1c	 NM_001080774	2.105672899	4.358563517	4.304877324	0.038003236	0.266237734	6	17	94	20	31.79775812	27.35738991	135.2097248	57.24587715
Ssh3	 NM_198113	2.606884537	3.600872226	4.30361751	0.038031395	0.266319062	1	11	21	48	0.376879587	1.258855228	2.148111074	9.770410704
Arhgef5	 NM_133674	1.381051751	5.930854327	4.295692555	0.038209031	0.267298624	25	79	142	153	4.753687407	4.561400339	7.328477857	15.71270691
Herc1	 NM_145617	1.184929414	7.562602786	4.294534644	0.038235058	0.267298624	89	262	549	341	6.008493572	5.371027468	10.0596475	12.43365867
Hexim2	 NM_001130516	-1.541994448	5.786031925	4.294479345	0.038236302	0.267298624	81	141	29	65	43.46468085	22.97476494	4.223614754	18.83795696
Tgfb1i1	 NM_009365	2.053072851	4.372459365	4.293434607	0.038259802	0.267298624	4	23	85	29	1.359058179	2.372937945	7.838479145	5.321634251
Caps2	 NM_178278	-2.368211298	3.712664866	4.293146923	0.038266276	0.267298624	10	69	4	10	3.725099683	7.804902415	0.404420083	2.011902204
Nfyb	 NM_010914	1.139676271	8.029864162	4.292939498	0.038270944	0.267298624	139	334	807	416	55.99910824	40.85952048	88.24186326	90.51667848
Phip	 NM_001081216	1.287846115	6.515872463	4.288626828	0.038368142	0.26765338	21	173	186	248	2.012366275	5.034012929	4.837661805	12.83536975
Zfp60	 NM_029531	-2.481211946	3.952012131	4.288607145	0.038368586	0.26765338	29	38	10	6	7.718275398	3.071046252	0.722365668	0.862467008
1110004E09Rik	 NM_026502	2.413243766	3.760924615	4.287185485	0.038400684	0.26765338	3	10	49	28	2.652091606	2.684403238	11.75704473	13.36885661
Gpatch1	 NM_026181	3.296523629	1.435894052	4.287050059	0.038403743	0.26765338	1	0	11	5	0.336319108	0	1.004104819	0.908218856
2610028H24Rik	 NM_029816	-1.214184036	7.491064643	4.286998839	0.0384049	0.26765338	246	430	152	211	143.4596529	76.14538942	24.05875119	66.45782006
Ctnnd1	 NM_001085453	2.774561711	3.430585084	4.286187417	0.038423235	0.267665238	3	4	53	11	29.37507179	11.89318463	140.8537376	58.17271516
Jup	 NM_010593	2.133133206	4.198617769	4.285110433	0.038447585	0.267667208	1	25	41	59	0.205256042	1.558175767	2.284097457	6.540590037
Klhl3	 NM_001195075	-3.21354769	3.261225022	4.284405383	0.038463534	0.267667208	20	23	0	6	9.599696662	3.352245669	0	1.555420191
Otop1	 NM_172709	-2.751296939	0.425314818	4.283968593	0.038473419	0.267667208	1	7	0	1	0.326389687	0.693769104	0	0.176280955
1700088E04Rik	 NM_138581	3.197307029	3.28284694	4.278598046	0.03859517	0.268215764	1	5	60	1	0.820532731	1.24579448	13.36232359	0.443164412
Pi4ka	 NM_001001983	3.004167025	3.120670342	4.278289823	0.038602169	0.268215764	2	3	21	30	0.319741102	0.145636494	0.91121863	2.590351462
Nadsyn1	 NM_030221	2.794650534	0.642125038	4.278285448	0.038602269	0.268215764	0	1	4	5	0	0.118660622	0.424249118	1.055273676
Lama2	 NM_008481	-2.75098387	0.425122964	4.276509068	0.038642636	0.268380363	1	7	0	1	0.105861564	0.22501778	0	0.057175145
A430078G23Rik	 NM_001033378	1.482406554	7.429239342	4.274392412	0.038690794	0.268557403	61	231	86	741	21.13777494	24.30647062	8.088401668	138.6808868
Gpr30	 NM_029771	3.17518307	2.821785257	4.273282519	0.038716071	0.268557403	0	5	9	33	0	0.622152444	1.000975974	7.30346962
N6amt1	 NM_026366	-1.160852988	8.561572963	4.27318936	0.038718194	0.268557403	563	741	519	277	323.1913956	129.1665592	80.86369407	85.88160096
Gtpbp2	 NM_001145979	1.406705109	5.994382969	4.268301093	0.038829734	0.269159671	26	81	232	84	102.8127512	97.26109164	248.9983344	179.3997719
Fbxo46	 NM_175530	-2.066419215	4.968398382	4.267918612	0.038838476	0.269159671	64	49	8	32	22.21477407	5.16462145	0.753679561	5.999027774
Chd9	 NM_177224	1.305776312	6.288300953	4.265633808	0.038890739	0.269405839	33	106	211	164	2.945924105	2.873385972	5.112400794	7.907158233
D1Bwg0212e	 NM_028043	1.26274192	6.428977408	4.261278248	0.038990572	0.269981189	40	112	180	226	12.9896085	11.04420809	15.8651214	39.63815916
Wnt10b	 NM_011718	1.776275692	5.065888946	4.259322694	0.039035482	0.270150356	4	53	82	92	1.846659205	7.429902614	10.27484882	22.93947947
Tex19.1	 NM_028602	-2.536053067	4.310495166	4.257996376	0.039065973	0.270150356	37	49	0	19	21.87505346	8.796784781	0	6.066943737
Sf3a2	 NM_013651	1.843739239	4.662327383	4.256737146	0.039094944	0.270150356	5	33	82	52	3.070870706	6.154403338	13.66910891	17.24899668
Scand1	 NM_020255	1.812280276	5.068882052	4.256519753	0.039099948	0.270150356	20	12	103	72	27.05598717	4.929412052	37.81859912	52.60594816
Nrf1	 NM_001164227	3.11187144	3.445357739	4.255651595	0.039119938	0.270150356	4	0	55	11	4.82688973	0	18.01378188	7.169172643
Tspan14	 NM_145928	-3.277919854	2.325318099	4.255426834	0.039125115	0.270150356	13	7	0	3	5.398084678	0.882622244	0	0.672800899
Lama5	 NM_001081171	1.167587796	6.852394965	4.255105473	0.039132518	0.270150356	59	150	304	235	5.326617776	4.112171979	7.449170767	11.45872646
Maml3	 NM_001004176	1.912156718	4.688788183	4.253694264	0.039165046	0.270258968	1	42	92	47	0.157881989	2.013549763	3.942350567	4.00773885
Txlna	 NM_001005506	1.227241377	6.853185466	4.252958186	0.039182023	0.270260228	73	104	340	208	136.4605607	59.03344372	172.5035483	209.9986941
Zfp319	 NM_024467	1.80651517	5.265276326	4.25132189	0.039219791	0.270404833	22	16	68	129	4.916062872	1.085663453	4.124188288	15.56873855
Sgpl1	 NM_009163	-3.211545029	2.614096269	4.250236362	0.039244868	0.270461849	11	20	4	0	2.743003308	1.514412305	0.270725062	0
Nfkbiz	 NM_001159394	3.248936615	3.123989553	4.247056605	0.03931842	0.270763206	3	0	28	24	8.313699562	0	21.06036661	35.92140216
Kirrel3	 NM_001190912	2.78804545	0.637276405	4.246891311	0.039322248	0.270763206	0	1	5	4	0	0.083609024	0.373660763	0.594842001
D930020B18Rik	 NM_177335	-2.215887774	4.381261018	4.239044193	0.039504401	0.271901123	19	99	1	23	5.700152535	9.018795904	0.081426862	3.726745023
Zfp954	 NM_172738	2.691583158	3.787609658	4.23688029	0.039554787	0.272131523	6	1	40	39	3.028357916	0.153262689	5.479624105	10.63137719
Lap3	 NM_024434	1.699704866	4.930169066	4.234061555	0.039620521	0.272467278	7	42	73	83	3.174632813	5.783959443	8.985725453	20.33024071
Ttpal	 NM_181734	3.258188687	2.138086492	4.232320478	0.039661181	0.27256255	1	1	10	16	0.227461839	0.069069933	0.617366942	1.965610649
Fam84b	 NM_001162926	1.089431861	8.344714977	4.232017953	0.039668251	0.27256255	178	423	652	827	32.89712335	23.7388008	32.70546596	82.54911054
Gfra3	 NM_010280	-3.21264477	2.718061986	4.230207631	0.039710582	0.272736958	4	41	0	4	2.064513077	6.425722872	0	1.115030137
Zfp346	 NM_012017	-3.064559966	2.107839132	4.228610105	0.039747977	0.272877326	7	16	2	1	2.000804167	1.388695453	0.155156996	0.154374481
Fn3k	 NM_001038699	3.287903228	2.168228238	4.222206295	0.03989825	0.273792168	1	1	16	11	0.29930932	0.090886782	1.299795552	1.778205267
Olfr215	 NM_146446	-2.75696831	1.27091308	4.221271681	0.039920231	0.273824895	5	7	0	2	5.509793743	2.342307263	0	1.190321561
Sssca1	 NM_020491	1.201435674	7.278149492	4.22055689	0.039937051	0.273824895	49	277	363	364	73.01195379	125.3308968	146.8044903	292.9329609
Luc7l2	 NM_138680	1.230181668	6.714465239	4.218720898	0.039980289	0.274004602	60	111	347	154	22.65429701	12.72631903	35.56015445	31.40429353
Egr2	 NM_010118	1.163382124	7.42745963	4.217693627	0.040004502	0.274053832	94	208	481	324	32.59493631	21.90110897	45.26913372	60.67869906
Neil3	 NM_146208	-2.14434769	4.501175427	4.215897566	0.040046874	0.274227359	20	108	28	1	9.126742232	14.96545869	3.467996454	0.246464717
Cdkn2aip	 NM_172407	1.111826917	9.940414924	4.214920512	0.040069944	0.274268623	404	1627	2551	1989	118.8790827	145.3758011	203.7367449	316.1024275
Rpap2	 NM_001163462	1.492540188	5.646422798	4.213876274	0.040094615	0.274281789	23	52	106	140	8.62397257	5.920567842	10.78748538	28.35153216
Itpkb	 NM_001081175	1.720432521	4.957236828	4.21339648	0.040105956	0.274281789	6	45	66	93	1.209324657	2.754131415	3.610525505	10.12380039
Zfp523	 NM_172617	-2.472162456	3.56785585	4.211175638	0.040158495	0.27452443	10	61	5	7	3.791030651	7.022109843	0.514472451	1.433257765
Pcp2	 NM_001129803	-3.108070845	1.609654997	4.202378347	0.040367326	0.275834826	3	16	2	0	40.58398076	65.72549402	7.343417304	0
Cd9	 NM_007657	1.802553773	5.198796556	4.19739584	0.040486107	0.276503416	3	61	121	73	2.587569243	15.9764781	28.32636977	34.00654833
Nt5c1b	 NM_027588	2.684635156	3.421194031	4.196833451	0.040499537	0.276503416	0	11	24	38	0	1.851297608	3.610348561	11.37511068
Chmp4b	 NM_029362	1.178363608	6.654541398	4.195327603	0.04053552	0.27663172	44	149	277	195	28.16787705	28.96464408	48.13001902	67.42252592
Ints5	 NM_176843	1.161612352	7.603995703	4.192529467	0.040602473	0.276971174	113	217	497	409	35.26970519	20.56665239	42.10315094	68.94704566
Nap1l1	 NM_015781	-1.180758679	7.195619389	4.191750449	0.040621134	0.276981054	186	385	184	121	125.8931648	79.12804292	33.80195773	44.23270969
1110012J17Rik	 NM_001114098	-1.445955016	5.745615789	4.190188648	0.040658573	0.277118912	36	246	35	61	5.085544167	10.55238249	1.341954522	4.6540788
Plekhg4	 NM_001081333	-2.595473002	3.688228424	4.188631348	0.04069594	0.277256164	0	96	5	7	0	7.192422672	0.334833042	0.93280419
Zfp57	 NM_001168501	-2.167275708	4.368470534	4.185619891	0.040768301	0.277591616	36	52	21	5	140.1992062	61.49317054	22.19714776	10.51676152
4632434I11Rik	 NM_001080995	-1.079005591	8.806880699	4.185146915	0.040779678	0.277591616	407	1560	374	586	121.3244122	141.2078605	30.25939308	94.3453218
Wdr11	 NM_172255	3.267439063	2.873401926	4.180109923	0.040901048	0.278300068	2	1	39	6	0.451924181	0.068614527	2.391855922	0.732243967
2210021J22Rik	 NM_001164625	2.201337639	4.17860295	4.179280517	0.040921069	0.278318617	0	26	73	29	0	7.679374183	19.27212829	15.23487724
Atg5	 NM_053069	-3.103283604	2.838568648	4.176125188	0.040997332	0.278719501	8	35	5	0	3.497032355	4.645775247	0.593218235	0
Olfr986	 NM_146615	-2.974221729	3.574053042	4.1729539	0.04107413	0.279115806	30	13	4	5	30.35809584	3.994635094	1.098621486	2.732701813
Snrpe	 NM_009227	-1.202164914	6.69851688	4.172286361	0.041090315	0.279115806	135	268	101	111	282.1081589	170.0580364	57.28462523	125.2777153
Apoc1	 NM_007469	-2.346870622	3.931827329	4.17144968	0.04111061	0.279135838	24	48	10	7	50.35726592	30.58247477	5.694895052	7.932642977
Rpl15	 NM_025586	-1.259065651	7.188982507	4.168857808	0.041173548	0.279445267	185	398	227	69	103.3153665	67.49269226	34.40755984	20.81187701
4930408F14Rik	 NM_001243002	-3.453783072	2.013640583	4.16773449	0.041200856	0.279512723	1	29	0	2	1.01293351	8.919888475	0	1.094157652
Rbl2	 NM_011250	-1.69430401	4.921830377	4.165546327	0.041254107	0.27975604	33	114	20	28	6.941122732	7.281169193	1.141775195	3.18084702
Lpcat4	 NM_207206	2.621422018	3.609318003	4.164449772	0.041280819	0.279819267	1	11	14	55	0.540550743	1.805550506	2.053994745	16.05713747
Dnajc2	 NM_009584	-1.396375348	6.322992211	4.162680002	0.04132397	0.279914063	139	131	74	75	70.15695839	20.0774122	10.13730459	20.44495613
Gm5465	 NM_001034882	-1.174881255	9.78303872	4.162368994	0.041331558	0.279914063	614	3710	631	1167	211.6935924	388.412984	59.04777335	217.3097266
Pias2	 NM_001164169	3.117108756	1.675959347	4.160719818	0.041371818	0.279914063	0	2	7	12	0	2.945246194	9.213910391	31.43122689
Tnfrsf26	 NM_175649	-2.657201296	3.433430373	4.160696444	0.041372389	0.279914063	15	42	7	3	5.180353607	4.404513288	0.656146793	0.559575084
Bcl7b	 NM_009745	2.477790247	3.767739354	4.160078148	0.041387494	0.279914063	1	14	16	60	0.617123357	2.62349661	2.679950613	19.9982596
Ccrl1	 NM_145700	-3.019608674	2.492338171	4.159600327	0.041399172	0.279914063	6	28	2	2	2.924971586	4.144850974	0.264627651	0.526586068
Ap4b1	 NM_001163552	1.972002929	4.280935114	4.150851169	0.041613601	0.281245722	5	20	57	47	12.47727564	15.15515032	38.60641233	63.34561989
Marveld3	 NM_028584	3.161438096	1.713774475	4.149939499	0.041636012	0.28127905	0	2	14	6	0	0.340639494	2.131313697	1.817626869
Agxt2	 NM_001031851	-2.745103951	1.283631231	4.14843051	0.041673133	0.281315562	4	9	0	2	2.253430164	1.539597189	0	0.608531516
Hspa2	 NM_001002012	1.093866787	9.020531414	4.148298622	0.04167638	0.281315562	196	920	993	1370	79.90205886	113.885967	109.8717322	301.6417373
Acsm2	 NM_001177978	-1.755636559	5.205701528	4.143009937	0.04180677	0.282058537	66	72	41	17	10.37242675	3.435970492	1.748860312	1.442960126
2210408I21Rik	 NM_001145676	1.770261649	4.746106005	4.142413322	0.041821506	0.282058537	9	28	100	41	1.86932275	1.765957718	5.63737086	4.599330372
Rab33b	 NM_016858	-1.139850414	9.956690844	4.139778564	0.041886648	0.282186556	1467	1947	1271	834	434.4075636	175.070795	102.15218	133.3835533
Lsmd1	 NM_030083	2.042103203	4.590693401	4.139597719	0.041891124	0.282186556	13	7	68	61	25.80242792	4.21886617	36.63202763	65.39070562
Sgta	 NM_024499	1.819881775	4.643348369	4.139219445	0.041900486	0.282186556	5	33	70	61	2.64028637	5.291459265	10.03260916	17.39721906
Tmem106b	 NM_027992	1.617269187	6.092101777	4.138809658	0.041910631	0.282186556	8	123	64	274	1.352354505	6.313732306	2.936401	25.0161283
Sowahc	 NM_172939	1.106608769	8.680536025	4.138101528	0.041928168	0.282186563	185	635	1341	573	42.15505093	43.93717228	82.9356957	70.51824242
Epc2	 NM_172663	1.176419026	6.825288141	4.137318492	0.041947568	0.282199109	35	207	261	267	8.25710485	14.8289564	16.71225627	34.02044452
Slu7	 NM_198936	1.178591269	6.971444664	4.13657199	0.041966073	0.282205617	47	207	271	312	13.22802986	17.69082726	20.70148136	47.42647758
Pfkfb3	 NM_001177753	3.001466342	2.903221614	4.135285517	0.041997982	0.282302226	0	6	25	20	0	2.978023179	11.09101183	17.65612109
Sgk1	 NM_001161845	1.375334234	6.34235432	4.134458547	0.042018508	0.282322265	14	157	145	245	4.635679605	15.78576076	13.0313138	43.81475911
Mppe1	 NM_172630	-1.642078392	5.29773782	4.131742345	0.042085998	0.282657713	55	113	39	26	28.17489446	17.57755801	5.422493495	7.193527762
Ctdsp1	 NM_153088	-1.330716527	6.11852738	4.12879632	0.042159328	0.283032084	73	238	76	58	27.03649438	26.76609186	7.639693507	11.60177611
Lctl	 NM_145835	-2.47789547	3.842136251	4.123432733	0.042293179	0.283809669	6	90	15	0	2.841439463	12.94226103	1.928027574	0
Rpl5	 NM_016980	1.171976965	7.245070483	4.122742854	0.042310427	0.283809669	72	211	347	358	36.66427979	32.62673422	47.95953471	98.46064041
Phospho2	 NM_028521	1.373729313	7.935106863	4.121556364	0.04234011	0.283820754	26	529	382	790	12.70499778	78.49417068	50.66399505	208.4957969
Cmklr1	 NM_008153	-2.205868076	4.644431007	4.121266893	0.042347355	0.283820754	57	27	12	18	20.5986883	2.962845205	1.177011701	3.513226766
Zhx2	 NM_199449	2.003943346	4.368719205	4.117653513	0.042437902	0.2840879	9	12	41	68	2.115488709	0.856505066	2.615693681	8.632688745
Eif1b	 NM_026892	1.682451509	5.134518848	4.117651575	0.04243795	0.2840879	15	32	103	77	16.81778919	10.89452027	31.34365903	46.62698543
Slc1a2	 NM_001077514	3.397675106	1.554320755	4.11741983	0.042443765	0.2840879	1	0	3	14	1.660949132	0	1.352422573	12.55895011
Tshz3	 NM_172298	-3.065037613	2.837815103	4.116859341	0.04245783	0.2840879	2	50	4	1	0.41108657	3.120712681	0.223150626	0.111012597
Iffo2	 NM_001205173	3.090264697	1.654668542	4.114988092	0.042504824	0.284284137	0	2	12	7	0	0.71115284	3.81389327	4.427101433
Cdk5	 NM_007668	1.698053198	4.940167981	4.112261777	0.042573391	0.284624431	6	45	71	86	2.997456305	6.826445261	9.627084493	23.2043298
Bmp1	 NM_009755	2.567142762	3.481001908	4.111282561	0.042598046	0.284670997	2	8	34	30	0.547021821	0.664423723	2.523994455	4.431644121
Tspyl5	 NM_001085421	1.170849609	7.40064262	4.110394742	0.042620414	0.28470224	55	304	388	398	14.10501701	23.67363766	27.00707028	55.12682298
Zfp51	 NM_009558	1.147234742	6.832306547	4.109503728	0.042642874	0.284734076	48	178	290	239	18.99542748	21.38987883	31.14875238	51.082801
Tnni3	 NM_009406	-3.174382329	2.24137434	4.106533915	0.042717825	0.285116233	10	12	0	3	12.47727564	4.546545096	0	2.02166872
Dnlz	 NM_001139504	3.085411135	2.744305033	4.104271319	0.04277502	0.285341431	0	5	29	12	0	10.84014224	56.19754076	46.2737507
Dlgap1	 NM_027712	-1.312427623	6.562845244	4.103402055	0.042797016	0.285341431	139	213	129	57	33.33560164	15.51149255	8.396881648	7.383075688
Nup210	 NM_018815	-2.072793659	4.610238999	4.102198888	0.042827479	0.285341431	44	55	5	26	6.430363973	2.440765503	0.198329678	2.052226044
Vldlr	 NM_013703	2.563698418	3.478155394	4.102052559	0.042831186	0.285341431	2	8	36	28	0.247503012	0.300622144	1.209171265	1.871446826
Btbd10	 NM_133700	1.171716501	6.633440184	4.101695781	0.042840225	0.285341431	44	146	226	235	17.65025773	17.7840929	24.60603504	50.91376393
Tmtc2	 NM_177368	-2.525809077	3.833746543	4.10002084	0.042882685	0.285506068	25	40	4	10	4.531591645	2.201664997	0.196791155	0.978993315
Ttll12	 NM_183017	1.858873311	4.556400462	4.097756414	0.042940159	0.285770488	6	27	82	43	1.636277208	2.235887164	6.069519448	6.333489485
Hspa2	 NM_008301	1.088791545	9.170272612	4.096846589	0.042963275	0.285806124	221	1015	1080	1537	88.51428915	123.4433339	117.4031345	332.4787915
Trps1	 NM_032000	1.220963747	6.484990799	4.095513385	0.04299717	0.285913414	31	149	212	209	3.124088697	4.559617565	5.79872278	11.37566818
Taf7l	 NM_028958	-2.336456234	4.290263553	4.092267217	0.043079819	0.286344669	25	76	0	21	13.28330119	12.26196555	0	6.026348928
Rfc4	 NM_145480	-1.70584073	5.13945609	4.090446363	0.043126252	0.286534947	53	94	43	14	44.81147875	24.13357984	9.867717002	6.393083978
Fxn	 NM_008044	-1.633461942	5.65078104	4.089238203	0.043157089	0.286621044	64	160	74	11	60.09147105	45.61769448	18.85816389	5.578205563
Rtkn2	 NM_001081346	-1.861339234	4.612426626	4.088543461	0.043174833	0.286621044	31	85	23	13	8.105786594	6.748898325	1.632285535	1.835886345
Ston1	 NM_029858	-3.297133812	2.343531387	4.086819417	0.043218898	0.286795258	1	37	3	0	0.344662257	3.872361909	0.280640152	0
Sipa1l2	 NM_001081337	-2.499662449	3.848679267	4.083520124	0.043303356	0.287237265	15	67	0	14	2.422924224	3.286274701	0	1.221365297
Vstm2b	 NM_021387	-2.666847791	1.179628587	4.082815021	0.043321428	0.287238741	5	6	0	2	3.533084235	1.287406584	0	0.763278362
Nudt16l1	 NM_025839	1.490814665	5.75266647	4.078106084	0.043442326	0.287921709	12	89	212	61	9.6840896	21.80961742	46.43529812	26.58742976
Mgat5	 NM_145128	-3.322894403	1.834461335	4.07289772	0.043576459	0.288608827	1	25	2	0	0.331226647	2.514465984	0.179800166	0
Dync1i2	 NM_001198875	1.456047195	5.598558353	4.071632199	0.043609117	0.288608827	11	81	112	126	4.440283721	9.928497772	12.27074364	27.46992974
Acads	 NM_007383	-3.154690937	2.619639784	4.070560695	0.043636787	0.288608827	1	45	3	1	0.549800809	7.512740293	0.447673568	0.296943855
Dab2ip	 NM_001114125	-1.343112078	6.450287213	4.070155476	0.043647257	0.288608827	139	172	83	84	26.52370531	9.966170864	4.298652223	8.657004585
Snx15	 NM_026912	1.990356209	4.357801691	4.069294442	0.043669511	0.288608827	9	12	41	67	6.004638295	2.431118209	7.424428397	24.14282645
Slc16a4	 NM_146136	-1.920635992	4.723560676	4.069232876	0.043671103	0.288608827	43	68	28	10	20.22391722	9.711497973	3.574289118	2.540187595
Ubr2	 NM_146078	1.228680426	6.790688095	4.069215798	0.043671545	0.288608827	39	182	391	140	5.242119622	7.428381433	14.2644129	10.16340713
Znf512b	 NM_001164597	1.149279977	7.076167767	4.062815901	0.043837341	0.289585586	62	197	307	317	11.86595416	11.44873995	15.9471903	32.76719055
Smc1a	 NM_019710	-1.265828588	7.132042121	4.060120885	0.043907356	0.289929083	189	353	222	62	48.94612087	27.75950179	15.60429934	8.671957309
Mtap1s	 NM_173013	-1.721057613	4.8027929	4.058915355	0.043938713	0.290014907	17	141	27	17	5.338475172	13.4452198	2.301266388	2.883275853
Rabl5	 NM_026073	2.876047894	0.969934187	4.058235861	0.043956398	0.290014907	1	0	4	7	1.128570266	0	1.225246356	4.266734422
Ctrc	 NM_001033875	2.875959281	0.969945052	4.056851697	0.043992446	0.290078796	1	0	4	7	1.07432342	0	1.166352592	4.061645829
Zfp53	 NM_013843	1.408002447	5.684941357	4.056479906	0.044002134	0.290078796	14	83	114	136	4.674824675	8.415809035	10.33182324	24.52704162
L3mbtl1	 NM_001081338	-3.133484139	2.625471932	4.053814577	0.044071652	0.290418107	9	25	0	4	3.385710799	2.855800371	0	0.812711318
Zbed4	 NM_181412	-1.870963378	4.466056441	4.049353571	0.044188263	0.291046148	20	98	17	15	3.826302614	5.693192681	0.882740524	1.549920939
Oas1a	 NM_145211	-1.979150654	4.544622187	4.048244593	0.044217302	0.291046148	42	51	16	16	22.87148068	8.433263203	2.364829301	4.705805156
Psmg4	 NM_001101430	2.817737415	0.649718971	4.048095121	0.044221217	0.291046148	0	1	2	7	0	0.577072267	1.031607607	7.18483375
Rtkn	 NM_009106	1.807284385	4.696855431	4.046868712	0.044253358	0.291052754	3	40	100	38	4.680398388	18.9496872	42.34443969	32.01946937
C030006K11Rik	 NM_176828	1.215074814	7.625577038	4.046317257	0.044267818	0.291052754	73	321	719	228	41.2154357	55.03291983	110.179488	69.52497634
Tarbp2	 NM_009319	1.198124127	6.625893298	4.045400005	0.044291881	0.291052754	43	144	317	151	24.69803522	25.11521671	49.41832673	46.84247836
Smtnl1	 NM_024230	-2.912138842	2.693481469	4.04529759	0.044294568	0.291052754	8	29	3	2	4.670653095	5.141219081	0.475383062	0.630647369
Npepps	 NM_008942	-1.647405425	5.417002182	4.042828358	0.044359418	0.291359898	60	122	51	20	14.90039873	9.199981591	3.437570709	2.682536272
Rcor3	 NM_144814	3.161157402	1.297536812	4.039712473	0.044441393	0.291779231	1	0	3	11	0.644998439	0	0.525187938	3.831954261
Ces4a	 NM_146213	-2.609573311	0.273472253	4.032247187	0.044638445	0.29294798	1	6	1	0	0.422576043	0.769904061	0.114693735	0
Fzd8	 NM_008058	1.144290597	7.454875618	4.031555744	0.044656742	0.29294798	104	194	462	353	31.95614504	18.10102891	38.52989665	58.58207052
Actn1	 NM_134156	-1.326093772	5.9183613	4.030903089	0.044674021	0.29294798	65	203	53	63	17.87330525	16.94993517	3.955507475	9.356233091
Kcnk6	 NM_001033525	-1.338281532	6.199781492	4.027836438	0.044755302	0.293361433	84	234	49	90	21.12074127	17.86595417	3.343957696	12.22197377
Hmgn1	 NM_008251	-1.259326011	6.426904865	4.026708573	0.044785235	0.293363952	108	239	84	87	92.53147612	62.17905591	19.53349003	40.25816311
Tfap4	 NM_031182	1.805783531	4.722982833	4.026448243	0.044792147	0.293363952	12	19	56	80	5.838868978	2.807253117	7.395547574	21.0235687
4933421E11Rik	 NM_001039488	-3.053170799	3.029918173	4.024828556	0.044835177	0.293402906	16	22	6	0	11.11489203	4.640752787	1.131283206	0
Foxn4	 NM_148935	3.047647844	2.710819162	4.024694202	0.044838748	0.293402906	0	5	29	11	0	0.525582654	2.724729249	2.056611142
Me3	 NM_181407	-2.146500622	4.396099238	4.0239388	0.044858833	0.293402906	41	41	9	17	9.6460476	2.929070929	0.574702224	2.16014763
Wnt1	 NM_021279	1.338684415	5.893224241	4.023399805	0.04487317	0.293402906	29	68	140	145	12.57515726	8.953747182	16.47700551	33.95880481
Ube2l6	 NM_019949	-1.338904302	6.341571411	4.022795151	0.044889259	0.293402906	121	181	61	93	89.69245062	40.7408028	12.27256043	37.23252039
Aatk	 NM_001198785	2.826633316	3.136807365	4.021099387	0.044934414	0.293462869	1	6	17	34	0.19018267	0.346499552	0.877515275	3.492358543
Ptchd2	 NM_001083342	-1.985667076	4.145889904	4.020894751	0.044939866	0.293462869	17	78	12	12	2.011528106	2.802542932	0.385383622	0.766879975
2610002J02Rik	 NM_001190445	1.795154699	4.618939929	4.020163646	0.044959351	0.293462869	7	28	68	60	6.688561884	8.124061994	17.63512111	30.96384805
Rbm11	 NM_198302	-1.760492041	4.62856625	4.019712493	0.044971379	0.293462869	20	113	20	18	7.618581048	13.07082583	2.067801834	3.703271638
Myo1f	 NM_053214	-3.19739548	2.668566758	4.018857341	0.044994188	0.293492693	14	14	0	4	3.755227022	1.140293596	0	0.579478224
Fam102a	 NM_153560	1.839355173	4.606423472	4.016761426	0.045050142	0.29373861	6	29	42	84	1.4628326	2.14694968	2.779249233	11.06092974
Psmb2	 NM_011970	-1.93905582	4.546279097	4.013541594	0.045136244	0.294180819	41	53	20	13	49.7676836	19.53529294	6.589134771	8.522674272
Fbxl3	 NM_015822	-1.175380027	7.669270456	4.011448404	0.045192312	0.294412301	262	521	291	136	63.17293815	38.14591143	19.0439748	17.71077888
Spg20	 NM_001144987	2.778689007	0.624565005	4.010238771	0.045224746	0.294412301	0	1	7	2	0	0.62816116	3.930279684	2.234547317
Eif3d	 NM_018749	1.232986822	6.579768245	4.009686288	0.045239568	0.294412301	61	84	219	230	32.835486	13.73009011	31.99576901	66.86678111
Pbx2	 NM_017463	1.557271436	5.658245793	4.008073093	0.045282876	0.294412301	32	26	158	96	11.74583377	2.89792878	15.74076312	19.03154616
Nol7	 NM_023554	-1.564806624	5.460412361	4.008009971	0.045284571	0.294412301	55	140	50	26	31.22419281	24.13443044	7.70430308	7.972065277
Enkur	 NM_027728	2.945155583	1.060697446	4.007929154	0.045286742	0.294412301	1	0	9	3	0.8574875	0	2.094619448	1.38937033
Cdcp1	 NM_133974	2.778756369	0.624516535	4.007442017	0.045299829	0.294412301	0	1	7	2	0	0.081110963	0.507495194	0.288534689
Mbp	 NM_001025245	-1.168017462	7.328111779	4.00624062	0.045332123	0.294501698	206	413	212	125	48.31073622	29.41080928	13.49419932	15.83271579
Ddx6	 NM_001110826	1.122418292	7.489548372	4.005449473	0.045353403	0.294501698	94	238	402	424	15.93470506	12.2510587	18.49596748	38.81959498
Lnx1	 NM_010727	-3.317253212	3.692062634	4.004888863	0.045368488	0.294501698	38	1	6	2	74.13443164	0.59240246	3.177038226	2.107343485
Zar1	 NM_174877	-2.599714669	0.277539433	3.999869786	0.045503779	0.294870244	1	6	0	1	0.816622329	1.487828896	0	0.441052429
H2afj	 NM_177688	1.143082558	6.971934342	3.999349787	0.04551782	0.294870244	57	186	276	303	32.07622781	31.78351066	42.1553151	92.09160237
Gtpbp2	 NM_019581	1.1751676	6.660380659	3.999228124	0.045521106	0.294870244	51	132	313	163	17.67852432	13.89409466	29.44794518	30.51633728
Prr24	 NM_001136270	-1.887599414	4.473212193	3.998636838	0.045537079	0.294870244	30	73	17	15	18.35941987	13.56566372	2.823718797	4.95790186
Mgat1	 NM_001110148	1.320716861	6.022115506	3.998440527	0.045542383	0.294870244	27	88	113	195	8.804136644	8.713370283	10.00083536	34.34207949
Pqbp1	 NM_001252529	1.629119836	5.322345545	3.998416886	0.045543022	0.294870244	15	44	149	57	13.96912381	12.44259805	37.66162027	28.66960641
Marveld2	 NM_178410	2.961622582	3.058310886	3.997843116	0.045558529	0.294870244	0	7	14	35	0	0.991998491	1.773353611	8.822049611
Ripply3	 NM_133229	-1.104452692	8.514694283	3.997350218	0.045571855	0.294870244	492	839	537	256	330.8297817	171.3096959	98.00508405	92.97119826
Iqcd	 NM_029408	-3.034578598	2.778173205	3.992396463	0.045706014	0.295565276	7	35	5	0	4.314683805	6.550877327	0.836480388	0
2810474O19Rik	 NM_026054	1.042733274	8.849380959	3.991836965	0.045721192	0.295565276	201	773	905	1172	33.98908388	39.69203663	41.53620413	107.0384917
Iqcc	 NM_198026	1.40590058	5.950150469	3.991351244	0.045734374	0.295565276	22	87	243	65	10.55966633	12.68023362	31.65691661	16.85038541
Hoxd12	 NM_008274	1.773452357	5.138749318	3.985753874	0.045886563	0.296429773	9	44	161	27	3.651597321	5.420926697	17.72968708	5.916612165
Scn9a	 NM_018852	-2.559471585	0.179668451	3.981733223	0.045996211	0.297018871	3	3	0	1	0.314347996	0.095453352	0	0.056592439
Dld	 NM_007861	1.141663447	6.756191386	3.980103499	0.046040734	0.297120235	45	171	205	291	20.62672227	23.80095074	25.50388801	72.0409886
Hps3	 NM_001146324	3.008791942	3.095336167	3.979451313	0.046058564	0.297120235	0	7	8	42	0	0.935919776	0.956059469	9.987995868
Bbs9	 NM_178415	2.307854228	3.989997489	3.978055106	0.04609676	0.297120235	4	12	12	74	1.196192568	1.089689691	0.973996012	11.95203334
Trappc8	 NM_177038	3.485745379	2.737308441	3.977152601	0.046121467	0.297120235	2	0	3	36	0.706616847	0	0.287680266	6.869505258
Wars	 NM_001164488	-2.008541027	4.272852153	3.976825397	0.046130428	0.297120235	28	61	13	13	10.41518464	6.890000685	1.312463151	2.611687811
Palm	 NM_023128	-3.014531789	3.003743989	3.976709027	0.046133615	0.297120235	12	31	6	0	4.65391556	3.650727648	0.631572669	0
Plekhh3	 NM_146030	1.650728364	5.058697949	3.976433794	0.046141155	0.297120235	8	47	90	80	2.735291021	4.879686246	8.352007709	14.77312959
Vwc2	 NM_177033	-3.051541824	2.117933776	3.97337862	0.046224936	0.297432166	10	9	0	3	2.87346985	0.785289231	0	0.465582735
Lipa	 NM_021460	3.273378257	2.157053944	3.973319341	0.046226563	0.297432166	1	1	4	22	0.346054363	0.10508115	0.375698226	4.111837827
Rab7	 NM_009005	-3.27091907	2.963224482	3.972251904	0.046255873	0.297501804	21	7	5	0	34.60044513	3.502199802	2.235976423	0
Gpr64	 NM_001079848	3.311326272	1.824048186	3.969454689	0.046332775	0.297877352	0	2	2	19	0	0.134683389	0.12038389	2.275758231
Mb	 NM_001164048	-2.996475222	2.00157331	3.967524472	0.046385919	0.298099924	9	9	3	0	9.55903679	2.902649659	0.864823939	0
Itga6	 NM_008397	-2.415016959	4.12265118	3.965673907	0.046436931	0.298308618	32	43	1	17	7.824038145	3.192492783	0.066361441	2.244909665
Cnn1	 NM_009922	1.690850886	5.054167299	3.964495126	0.046469455	0.298398433	19	18	71	97	9.831113607	2.82814783	9.971081976	27.1075218
Fgd2	 NM_001159538	-2.876899368	2.669080341	3.960281375	0.046585916	0.299026947	6	33	3	2	2.350005743	3.924750929	0.318914123	0.423074292
Katnb1	 NM_028805	2.63182143	3.603548224	3.95049515	0.046857578	0.300650777	5	2	46	24	1.500916077	0.18230429	3.747822904	3.891048234
Haghl	 NM_026897	3.277674237	2.520650526	3.947280938	0.046947168	0.30110555	2	0	17	17	1.575674349	0	3.635132244	7.23359781
Tmprss12	 NM_183109	-1.068626438	8.277203114	3.945804938	0.046988369	0.301249733	413	710	368	309	314.7640198	164.3137351	76.12331177	127.1927855
Sec14l1	 NM_001166507	-2.776742971	3.068157714	3.944391465	0.04702786	0.301382845	2	58	4	3	0.973605599	8.573567047	0.528503518	0.788757114
Whrn	 NM_001008798	-2.600992437	1.071716081	3.94247808	0.047081374	0.301537102	5	5	2	0	5.192563194	1.576747963	0.563737086	0
Nod2	 NM_145857	-3.020317251	2.035015045	3.941449463	0.047110169	0.301537102	8	12	3	0	1.779922116	0.810723471	0.181161994	0
Ifi30	 NM_023065	1.888178955	4.739868432	3.941207928	0.047116934	0.301537102	15	10	99	43	15.72060417	3.182427081	28.1609948	24.33970985
Sqstm1	 NM_011018	1.331571912	6.035404472	3.940358801	0.047140722	0.301537102	28	86	229	91	14.39378517	13.42443215	31.95120869	25.26546788
2900006K08Rik	 NM_028377	1.796776796	4.685737488	3.940183946	0.047145622	0.301537102	12	18	64	69	5.633575411	2.565995315	8.154881682	17.49528109
Tdg	 NM_172552	-2.309128645	4.133628073	3.938850834	0.047182999	0.301572939	8	106	0	19	2.55594161	10.28365017	0	3.278562821
Cep55	 NM_001164362	-3.01518535	2.996819679	3.938647361	0.047188706	0.301572939	15	23	6	0	98.22874323	45.7357339	10.66432577	0
Fbxo21	 NM_145564	2.660259139	3.393178001	3.937268633	0.0472274	0.301700402	0	11	14	46	0	0.878525726	0.999411104	6.534436015
Zbtb7c	 NM_145356	-2.123458543	4.808746154	3.934516236	0.047304744	0.302074582	37	100	0	34	8.320367008	6.828436059	0	4.129416073
Adam33	 NM_033615	3.140316329	2.031665914	3.933053391	0.047345906	0.302217501	1	1	10	14	0.324842816	0.098640157	0.881674116	2.456237004
Drp2	 NM_010078	-2.200049724	4.070273699	3.930762036	0.047410456	0.302509541	27	49	6	14	3.975288964	2.190692931	0.239767886	1.113273681
Evc	 NM_021292	3.17638056	2.188515909	3.926374126	0.047534328	0.30313491	0	3	5	22	0	0.217205076	0.323573583	2.833086777
Efha2	 NM_030110	2.87205375	2.984927197	3.925956286	0.047546142	0.30313491	0	7	24	23	0	0.668718689	2.049325759	3.908064624
Lnx1	 NM_001159578	-2.203822497	4.826583609	3.923615254	0.047612387	0.303437041	69	18	27	8	22.89890199	1.813921801	2.432003278	1.433918679
Gpr108	 NM_030084	2.541846386	3.437115056	3.922029007	0.047657329	0.30360322	1	10	44	19	0.490987351	1.490907816	5.863511811	5.038402655
Gfra1	 NM_010279	1.922765286	4.388608261	3.920775607	0.047692872	0.303709417	9	14	50	60	2.870083006	1.355690246	4.327696302	10.33408824
Trp53inp1	 NM_001199105	-1.416997172	5.825510144	3.918625992	0.047753895	0.303977719	82	140	46	58	15.52605083	8.049254793	2.363958278	5.931221084
6330416G13Rik	 NM_144905	1.909180276	4.449716273	3.916087205	0.047826071	0.304277933	6	23	37	77	1.699384318	1.97810199	2.844309843	11.7787729
Ankzf1	 NM_026187	1.435222536	5.676366374	3.915637279	0.047838875	0.304277933	26	50	101	147	9.766647908	5.7032535	10.29741893	29.8234915
Il11	 NM_008350	-1.152908185	7.010791325	3.914466844	0.047872198	0.30436958	139	402	180	93	73.51323263	64.55906936	25.83794977	26.56456059
Spock1	 NM_001166466	-2.731460386	3.346181807	3.911457453	0.04795799	0.304794618	18	30	6	3	3.961955732	2.005113016	0.358445546	0.35663777
Nup88	 NM_172394	-2.685124863	1.205225519	3.905617687	0.048124934	0.305734873	3	10	2	0	24.47922649	24.77746799	4.429362818	0
Kctd15	 NM_146188	-2.492684469	3.738806866	3.903929936	0.048173296	0.305787264	12	67	0	13	5.117183803	8.67571069	0	2.99407097
Jkamp	 NM_024205	1.74551301	4.872841617	3.902258934	0.048221229	0.305787264	10	31	34	114	5.203074456	4.897813257	4.80146516	32.03567356
Tcta	 NM_133986	1.842091934	4.542265321	3.902083885	0.048226254	0.305787264	6	27	88	36	3.786841667	5.174520938	15.07451655	12.2714919
Dchs1	 NM_001162943	-1.913513947	4.463723119	3.901143574	0.048253252	0.305787264	34	62	11	20	3.28197685	1.817308984	0.28819345	1.042690843
Gpd1	 NM_010271	2.964851898	2.638351678	3.900208518	0.048280115	0.305787264	0	5	16	21	0	0.560495685	1.603158966	4.187068286
Rab44	 NM_001002786	-1.83605348	5.34348381	3.899663347	0.048295784	0.305787264	71	86	57	5	17.78247342	6.540527237	3.874748327	0.67635202
Klhdc10	 NM_029742	1.761768617	4.957571623	3.899495041	0.048300623	0.305787264	18	14	56	102	3.145724159	0.742944986	2.656262455	9.627583011
B2m	 NM_009735	2.755166491	3.749743705	3.898763736	0.048321653	0.305787264	6	0	61	18	7.189702885	0	19.83920899	11.64933584
Xrcc2	 NM_020570	-1.292780805	5.989829463	3.898716838	0.048323002	0.305787264	54	249	74	51	17.26870472	24.17941775	6.422920516	8.808564674
Tnrc6c	 NM_198022	-1.48594283	5.649270456	3.898709788	0.048323205	0.305787264	38	221	18	69	4.477291482	7.906868823	0.575624276	4.390862431
Snai1	 NM_011427	1.612109706	5.363833565	3.897250182	0.048365209	0.30593276	19	37	151	60	12.31678609	7.283263288	26.56779854	21.00699906
Eif1a	 NM_010120	-1.247387966	6.420022868	3.891105986	0.048542447	0.306833951	111	227	95	77	39.6395116	24.61567	9.207966818	14.85131839
Snrpb2	 NM_021335	1.151446696	7.23745144	3.890989495	0.048545814	0.306833951	55	259	334	364	45.97318145	65.73885286	75.77451417	164.3282464
Zfp563	 NM_001024950	-2.334868762	3.899759589	3.889297848	0.048594736	0.306937907	23	48	14	3	3.705254276	2.348074685	0.612143216	0.261023978
Gng2	 NM_010315	2.884603854	2.800877195	3.889087474	0.048600823	0.306937907	1	4	21	20	0.268721253	0.326394246	1.531638005	2.90269215
Xpot	 NM_001081056	-1.149241935	6.828484927	3.888442805	0.048619483	0.306937907	143	298	156	85	24.54871169	15.53421887	7.268622104	7.880986093
Prmt8	 NM_201371	-2.796021123	1.833576141	3.884342326	0.048738348	0.307567644	8	8	2	1	3.408628305	1.03504715	0.231288734	0.230122258
Gnas	 NM_019690	-2.562493102	3.515010525	3.882134918	0.048802463	0.307682093	18	38	4	7	39.88425695	25.56778377	2.40560222	8.377144523
Prdx3	 NM_007452	2.508571432	3.676090019	3.881882721	0.048809794	0.307682093	0	15	18	54	0	3.24078993	3.476053589	20.75113526
Psrc1	 NM_001190161	-1.13445677	7.179554024	3.881743392	0.048813844	0.307682093	157	446	116	187	92.66132001	79.93080315	18.58196526	59.60866622
Rrp7a	 NM_029101	-1.260428392	6.308047487	3.877316722	0.048942719	0.308373625	97	227	72	85	51.16899369	36.36147457	10.30866585	24.21715019
Gm1564	 NM_001127576	-1.524822311	7.553367378	3.87489575	0.049013354	0.30860566	132	869	19	296	29.67698046	59.32613338	1.159402426	35.94234911
Pex26	 NM_028730	1.327611135	5.800828406	3.87474001	0.049017901	0.30860566	20	83	115	151	5.0324401	6.341721982	7.853826143	20.52081162
Stx17	 NM_026343	1.746061118	4.659369944	3.872848278	0.049073175	0.308832823	6	33	58	72	1.067999494	1.783668835	2.802093445	6.921835284
Rai1	 NM_009021	1.361749951	6.202479307	3.872057566	0.049096298	0.308857554	44	61	112	238	6.156452171	2.591720454	4.253345679	17.98555144
Lin54	 NM_001115010	-1.849166254	4.444289445	3.8690887	0.04918322	0.309283458	27	77	17	15	6.047808897	5.237276566	1.033517991	1.81465689
Chdh	 NM_172264	-2.481365668	1.031175655	3.866899674	0.049247413	0.309566163	3	8	1	1	0.56594175	0.4582695	0.051201809	0.101887157
Ado	 NM_001005419	1.145375766	6.590269246	3.865043221	0.049301924	0.309687101	51	123	264	184	11.79628867	8.638947105	16.57348985	22.98592611
Gpr172b	 NM_029643	1.354133238	5.865698859	3.86479174	0.049309313	0.309687101	14	103	146	136	5.331031546	11.90970294	15.08936267	27.96991153
Cd4	 NM_013488	2.354951911	3.979619891	3.864055338	0.049330957	0.309687101	8	2	40	47	2.657518611	0.201742227	3.606460195	8.43243793
Bco2	 NM_133217	-3.047806258	2.467285129	3.862997969	0.049362052	0.309687101	9	20	4	0	4.459348247	3.009119003	0.537927436	0
Tctn2	 NM_026486	1.612336295	5.207731658	3.862969922	0.049362877	0.309687101	10	51	123	66	3.888530683	6.021936811	12.98151758	13.86112351
Zscan18	 NM_001017955	-2.179814846	4.054119361	3.861882243	0.049394885	0.309752502	26	50	6	14	7.372122263	4.30496548	0.461748247	2.143957561
Gsdmc4	 NM_028992	-2.481380129	1.031232612	3.8613078	0.049411799	0.309752502	3	8	1	1	1.480030008	1.198449507	0.133901083	0.26645154
Cep164	 NM_001081373	-1.343407804	5.73075711	3.860060584	0.049448543	0.30986213	52	193	47	54	9.74173299	10.97919946	2.389822031	5.463810213
Skiv2l2	 NM_028151	1.124817845	7.27110617	3.858110589	0.049506049	0.310101726	69	236	379	334	21.43874233	22.26602563	31.96128619	56.04871345
NA	 NM_001276387	2.274484594	4.679665615	3.856974842	0.049539575	0.310190986	1	34	3	135	0.18585096	1.91877572	0.151328556	13.55088144
Alox8	 NM_009661	-1.114213833	9.165224432	3.855063552	0.049596048	0.310347833	830	1158	895	348	260.7228339	110.4561808	76.30602582	59.04038586
Lyrm1	 NM_029610	-1.389587606	5.94035664	3.854821803	0.049603196	0.310347833	73	192	92	25	58.81920722	46.97621516	20.11958221	10.87940847
Ptger4	 NM_001136079	1.621665176	5.159570274	3.850925865	0.049718538	0.310900981	18	28	102	79	6.569504872	3.103120591	10.1040417	15.57242302
Myh9	 NM_022410	1.547432604	5.361973634	3.850530925	0.049730246	0.310900981	15	50	85	119	2.09224158	2.117732306	3.217913159	8.964715235
Ndufa3	 NM_025348	2.484665153	3.53863184	3.842132204	0.049979924	0.312315379	3	7	23	42	8.837772314	6.261812826	18.39010523	66.82512995
Fam123b	 NM_175179	-1.981917183	4.187828843	3.841319104	0.050004166	0.312315379	8	105	18	7	0.971306105	3.871113621	0.593162191	0.459021618
Mon1a	 NM_028369	3.021045211	3.10009674	3.840965558	0.050014711	0.312315379	0	7	5	45	0	1.043137316	0.665990114	11.92736295
Hoxd13	 NM_008275	1.201031438	8.983640642	3.840107429	0.050040315	0.312326957	124	1014	1867	558	51.34426563	127.4936939	209.8212179	124.7881734
NA	 NM_001276284	2.347571126	3.791570023	3.839602634	0.050055383	0.312326957	0	18	24	53	0	2.854001899	3.401318731	14.94672699
Lrrc27	 NM_001143755	2.758753174	0.848228887	3.837710717	0.050111899	0.312444672	1	0	3	7	0.60728146	0	0.494477007	2.295921476
Rtel1	 NM_001166665	3.119949389	2.138955078	3.837671158	0.050113081	0.312444672	0	3	5	21	0	2.738562251	4.07967628	34.09644788
Calr3	 NM_028500	-2.542727771	3.352173636	3.836301677	0.050154033	0.312506506	4	65	7	3	8.358760264	41.24541927	3.970221551	3.385884197
Pisd	 NM_177298	-1.695124634	4.913385229	3.836040804	0.050161838	0.312506506	28	126	11	36	13.3895676	18.29614334	1.427696946	9.297795489
Egf	 NM_010113	-2.924383686	1.940687339	3.833432119	0.050239958	0.312872063	8	10	3	0	1.729035127	0.656287779	0.175982672	0
Tshr	 NM_011648	-1.569694509	5.930135004	3.832065937	0.050280921	0.31300603	95	142	96	11	27.68483948	12.56571591	7.593193403	1.731330808
Mrpl27	 NM_053161	-1.090884673	8.104862044	3.829696736	0.050352042	0.313222228	337	721	423	179	474.6287284	308.3471036	161.6960134	136.1589267
Cbfb	 NM_001161457	1.125516294	6.731826409	3.828414191	0.050390587	0.313222228	44	171	214	273	16.23747687	19.16207197	21.43455474	54.41235007
Zfp820	 NM_029281	1.649203039	4.891121695	3.827568899	0.050416008	0.313222228	5	47	73	78	1.39124156	3.971100552	5.513028309	11.72184862
Pcdh12	 NM_017378	3.065088245	1.205308414	3.827313542	0.050423691	0.313222228	1	0	2	11	0.184021391	0	0.099892557	1.093276372
Larp4b	 NM_172585	-2.281307316	3.819863031	3.825675714	0.050472993	0.313222228	19	52	5	11	4.166899048	3.462925986	0.297621435	1.30292984
Zbtb22	 NM_020625	1.472334917	5.579013096	3.823850311	0.050528001	0.313222228	23	48	170	69	9.070553428	5.748144472	18.19657683	14.69684142
Ltbp1	 NM_019919	2.828114315	2.957729755	3.823785332	0.05052996	0.313222228	1	5	15	30	0.129978194	0.197342665	0.529171664	2.10601141
Cxx1c	 NM_028375	2.798883986	3.092389341	3.823459381	0.05053979	0.313222228	0	8	35	16	0	2.62349661	10.25918594	9.332521149
Gcdh	 NM_008097	1.130172591	7.020165524	3.823112458	0.050550254	0.313222228	77	146	344	257	36.36463871	20.9373588	44.09423565	65.55270884
NA	 NM_001099349_dup6	2.614632697	0.484654899	3.822381054	0.050572323	0.313222228	0	1	5	3	0	0.225412344	1.007400208	1.202783412
Glo1	 NM_025374	-3.090301649	1.660705114	3.822039953	0.050582619	0.313222228	2	19	0	2	1.506413938	4.345586693	0	0.813604408
1190003J15Rik	 NM_029821	-2.49219312	3.599983276	3.821669102	0.050593815	0.313222228	17	45	2	10	25.8935818	20.81307311	0.826814393	8.226444568
Pcyox1l	 NM_172832	-1.766725814	4.606865728	3.820934665	0.050615996	0.313222228	26	95	14	23	13.2530071	14.7043278	1.936885476	6.33195597
Ipo5	 NM_023579	-1.419128895	5.987646447	3.82089802	0.050617103	0.313222228	80	188	23	91	17.90772937	12.77876468	1.397375729	11.00172779
Pilra	 NM_153510	-1.095388757	7.407908758	3.82062196	0.050625443	0.313222228	162	574	200	166	64.35728633	69.2428746	21.56490398	35.61719915
Col6a4	 NM_026763	-2.116306476	4.579772553	3.82056768	0.050627083	0.313222228	16	127	0	29	2.21132413	5.32987018	0	2.164708327
Rapgef4	 NM_001204167	-1.190044691	6.839689401	3.818075945	0.050702429	0.313467374	150	290	179	61	39.63483086	23.26827757	12.83729748	8.705316245
Hrg	 NM_053176	3.248348099	1.419565389	3.817969001	0.050705666	0.313467374	1	0	14	2	0.591898395	0	2.249106509	0.639360977
Chchd3	 NM_025336	2.079486937	4.04703506	3.815882341	0.050768859	0.313737511	1	23	45	45	0.71796614	5.014322781	8.769024853	17.44959873
Tgfb1	 NM_011577	1.336918213	5.758020937	3.81452421	0.050810034	0.313761776	19	81	170	93	9.328759664	12.07635331	22.65447745	24.6616551
Prkar2b	 NM_011158	-2.677135057	3.179616853	3.814466589	0.050811782	0.313761776	10	42	2	6	3.061725767	3.904775479	0.166200034	0.99217095
Ppox	 NM_008911	1.572861104	5.372039128	3.81125121	0.050909407	0.31400928	5	75	124	86	2.822975048	12.85815884	19.00174758	26.22433318
Slc35c2	 NM_001252573	3.336393177	2.594493061	3.811139392	0.050912806	0.31400928	2	0	32	5	4.509331195	0	19.58244614	6.088651407
Hapln4	 NM_177900	-2.802552575	1.366831233	3.810747009	0.050924734	0.31400928	3	12	0	2	0.862523081	1.047637908	0	0.310562085
NA	 NM_001276446	-1.468128097	5.478813796	3.810576549	0.050929917	0.31400928	32	200	30	49	7.398264088	14.04075092	1.882504099	6.11849908
Sap25	 NM_001081962	-2.179889264	3.791774407	3.808827036	0.050983142	0.31421705	12	67	12	5	11.58453535	19.64050561	3.144223747	2.60697187
Uap1	 NM_133806	2.711590683	3.710383766	3.807139269	0.051034544	0.314413431	6	0	38	37	2.702043397	0	4.644719486	8.999362816
Alms1	 NM_145223	1.088356366	8.099709913	3.804013881	0.051129875	0.31486379	78	557	606	647	8.032246191	17.41719009	16.9375214	35.98451527
Mettl7a2	 NM_199477	-1.835351716	4.514352096	3.803460369	0.051146778	0.31486379	35	63	19	15	20.2273541	11.05584828	2.980296399	4.681998384
Tmem183a	 NM_020588	-1.272425458	6.26747945	3.802268996	0.051183179	0.314896264	95	220	73	79	30.82111508	21.67344312	6.428097066	13.8426998
Slc25a17	 NM_011399	2.740864718	3.196039213	3.801369279	0.051210688	0.314896264	0	9	44	11	0	1.685521817	7.365443151	3.664148226
Pip5k1c	 NM_008844	1.359727966	5.675212549	3.801366974	0.051210758	0.314896264	16	80	154	95	3.844365553	5.836804798	10.04292546	12.32813176
Nes	 NM_016701	1.051541498	8.42108116	3.799919792	0.051255038	0.315048156	213	393	981	588	35.74782242	20.02825106	44.68624066	53.29865898
Pbk	 NM_023209	-1.352797514	6.264644904	3.7979101	0.051316596	0.315306097	100	213	114	35	62.4621818	40.39961639	19.32666085	11.8073969
Hpcal1	 NM_016677	3.012492224	1.156959113	3.795340191	0.051395428	0.315640714	1	0	11	2	0.658633897	0	1.96639874	0.711447801
Ccdc28a	 NM_144820	-2.338725081	3.878871974	3.794345481	0.051425975	0.315640714	22	49	3	13	19.39863231	13.11973305	0.717967043	6.190999236
Efr3a	 NM_133766	-2.470122462	3.521435757	3.793932159	0.051438674	0.315640714	14	48	10	2	2.762722682	2.876278817	0.535604333	0.213161232
Kcnf1	 NM_201531	3.09507479	1.250646352	3.793579387	0.051449515	0.315640714	1	0	12	2	0.214685219	0	0.699227039	0.231900191
Zfp750	 NM_178763	-2.445481743	3.553749393	3.792258392	0.051490131	0.31576951	15	47	3	9	4.755446404	4.52458111	0.258140479	1.541031476
Vps26a	 NM_001113355	1.631177559	4.876842184	3.790371149	0.051548217	0.315860242	7	42	88	62	2.318586529	4.224302854	7.911207302	11.0913887
Nfkbib	 NM_010908	2.716026376	3.175366591	3.789976504	0.051560372	0.315860242	0	9	28	25	0	1.444609187	4.017170186	7.137339439
Pmel	 NM_021882	-2.739294113	1.777277401	3.789466742	0.051576078	0.315860242	8	7	2	1	3.861511784	1.025996562	0.262018646	0.260697187
Ppfia4	 NM_001144855	-2.536456713	4.247652265	3.789121924	0.051586704	0.315860242	48	13	11	8	8.13418833	0.66895488	0.505941723	0.732203736
Tex14	 NM_031386	-2.262556677	4.034639543	3.788176933	0.051615838	0.315860242	30	39	8	11	6.475713914	2.556298083	0.468695961	1.282413414
Phf1	 NM_009343	1.424722744	5.87549747	3.787363924	0.051640917	0.315860242	31	55	233	60	13.12142976	7.06907588	26.76764793	13.71638555
Dock9	 NM_134074	-2.473281346	3.288418218	3.787318287	0.051642325	0.315860242	6	56	7	3	0.794943953	2.252961522	0.251720232	0.214672039
Cyfip2	 NM_133769	-2.802257751	1.360882216	3.786403627	0.051670556	0.315912837	2	14	1	1	0.322904369	0.686360765	0.043820643	0.087199279
Slc39a10	 NM_172653	1.528285094	5.692486158	3.785126498	0.051710002	0.316033933	34	25	96	158	7.046227661	1.573251847	5.3998763	17.68494887
Eda2r	 NM_001161433	-1.558428484	5.564237581	3.783541244	0.051759008	0.31621335	75	107	53	29	35.64935896	15.44381985	6.837560079	7.444875285
Impa2	 NM_053261	1.166714549	7.022915749	3.780390591	0.051856554	0.316689059	39	243	399	213	28.92999494	54.73567928	80.33253475	85.33600778
Rps15	 NM_009091	1.606950753	4.927419091	3.778341419	0.051920102	0.316956859	9	40	97	58	17.72633642	23.92307254	51.85409231	61.69833426
Fam82b	 NM_025476	2.328019164	4.039189512	3.776406932	0.051980169	0.317203214	0	22	12	78	0	3.663100867	1.785919088	23.09985635
Tmem203	 NM_177344	1.320608059	5.924925963	3.773620425	0.05206682	0.317596698	13	114	151	141	14.62325784	38.93911927	46.10123467	85.6621293
Zfp780b	 NM_001081021	-1.154207099	7.615748538	3.773064649	0.052084122	0.317596698	257	484	301	116	47.94570327	27.41841966	15.24115535	11.68808945
Zfp385b	 NM_178723	-2.818383877	2.894700113	3.771397164	0.052136067	0.317781734	2	51	3	3	0.642178334	4.972517466	0.261445838	0.520254536
Nudt21	 NM_026623	1.109494779	6.778975899	3.770823105	0.052153962	0.317781734	62	135	289	217	57.37525272	37.9356193	72.58812676	108.4580079
Cox4i1	 NM_009941	1.789367222	4.529199611	3.768537583	0.052225275	0.318095808	8	23	64	56	12.11343166	10.57512551	26.30219571	45.79670172
Myocd	 NM_146386	-2.744598627	1.79119381	3.767841538	0.052247013	0.31810781	9	5	1	2	1.860303099	0.313828002	0.0561017	0.223275034
Fam20a	 NM_153782	1.966902681	4.627007707	3.766106616	0.052301239	0.318317527	12	12	24	104	4.855383766	1.474361731	2.635653908	22.72713139
Cstf2t	 NM_031249	1.019712651	8.802602169	3.765129006	0.052331821	0.318383239	185	789	854	1145	50.69392053	65.65104484	63.51507952	169.4566457
P4ha2	 NM_011031	2.048937821	4.184703241	3.762668643	0.052408871	0.318601966	7	12	27	69	3.15100376	1.640259702	3.298750505	16.77524763
Pmf1	 NM_025928	2.9313799	2.592471056	3.762622179	0.052410327	0.318601966	1	3	25	11	1.036418863	0.944141421	7.032506491	6.157394246
Jrkl	 NM_001033181	1.111153545	7.937235795	3.762084895	0.052427169	0.318601966	95	420	837	310	33.08675938	44.41814383	79.12084376	58.31245006
Ccdc19	 NM_027972	-2.900918985	1.928426453	3.757617011	0.052567446	0.319250926	7	12	3	0	3.949995932	2.056176267	0.459467383	0
Sepw1	 NM_009156	-2.995586577	2.037671101	3.757135994	0.052582572	0.319250926	5	19	3	0	7.291684486	8.413795512	1.187446202	0
Frmd8	 NM_026169	1.647315701	5.171413849	3.75659227	0.052599675	0.319250926	4	63	108	77	1.29896085	6.212367052	9.519072842	13.50503653
Sh3bp2	 NM_011893	2.358361687	3.745454564	3.75615881	0.052613314	0.319250926	1	15	17	57	0.349109512	1.59013292	1.610814118	10.74745177
Rfwd2	 NM_011931	-1.182927509	6.48994432	3.754487075	0.052665952	0.319449868	98	281	74	110	19.92810447	17.35108844	4.084194909	12.08096339
Gpr133	 NM_001081342	-2.746371919	3.000862662	3.74747144	0.05288746	0.320672575	13	27	5	2	2.588738652	1.63263502	0.270240032	0.215101688
Ptf1a	 NM_018809	-3.03880581	2.154134929	3.744719643	0.052974614	0.321080031	4	24	0	3	2.72712868	4.968638142	0	1.104678399
Pfn2	 NM_019410	1.329663327	6.161148233	3.743346908	0.053018147	0.321222898	31	93	100	238	15.7781945	14.37338465	13.81434938	65.4246693
Nrp2	 NM_001077407	1.674120034	4.997245327	3.742717004	0.053038135	0.321223062	5	51	48	113	1.094684319	3.390545342	2.852298374	13.36184113
Prrc2b	 NM_001159634	-1.091475542	7.155954192	3.739296347	0.053146822	0.321654412	154	432	167	141	14.81673563	12.62106623	4.360970074	7.326893709
Heatr3	 NM_172757	1.230674316	6.231336458	3.73921738	0.053149334	0.321654412	29	116	183	171	9.504525936	11.54438865	16.27864964	30.26896284
Creld2	 NM_029720	1.296985944	7.255037254	3.736195485	0.053245551	0.322115569	111	83	548	194	83.66726824	18.99726981	112.1109398	78.97748653
Ccar1	 NM_026201	1.112930418	6.930376214	3.733158282	0.053342442	0.322540613	66	157	352	213	15.15328625	10.94568717	21.93513842	26.41261875
Sorl1	 NM_011436	-3.059325075	2.585279609	3.732736951	0.053355898	0.322540613	2	41	0	4	0.29637576	1.844917838	0	0.320141256
Gpbp1	 NM_028487	-1.086258715	7.605132626	3.731369342	0.053399599	0.322593282	204	605	211	209	57.87472752	52.11882959	16.24710815	32.02388707
Prkd3	 NM_001171005	-2.759936797	2.813262452	3.731209654	0.053404704	0.322593282	7	35	4	2	1.415874993	2.149687858	0.219594615	0.218487117
Gm10220	 NM_001134299	-3.058065247	2.538254346	3.730563723	0.05342536	0.322596958	13	12	0	4	4.479107796	1.255480281	0	0.744349877
Nfkbiz	 NM_030612	3.097942468	2.998637226	3.728699619	0.053485018	0.32283605	3	0	23	24	8.863168211	0	18.44295036	38.29551782
Antxr2	 NM_133738	1.647212205	5.281650028	3.727448228	0.053525106	0.322956885	6	64	55	140	1.644565469	5.326726255	4.09164014	20.72511362
Dnajb7	 NM_021317	-2.026570128	4.375515219	3.726483835	0.053556023	0.323016608	39	42	18	10	33.80857756	11.05584828	4.235158041	4.681998384
Il2ra	 NM_008367	-1.396942599	5.818011868	3.725887449	0.053575151	0.323016608	83	134	53	52	19.27158616	9.447668687	3.340027654	6.520962158
Armcx4	 NM_001202500	-1.227708329	7.528134569	3.723916555	0.053638416	0.323276925	309	286	260	118	35.25595398	9.908787441	8.051599486	7.271516034
Brf2	 NM_025686	1.119105769	6.816908968	3.721796163	0.053706568	0.32356649	42	195	212	303	31.22296133	44.01897241	42.77553854	121.6568023
Ipmk	 NM_027184	-1.968089633	4.286921506	3.720749783	0.053740234	0.323648146	32	51	15	12	6.073487244	2.939265447	0.772705901	1.230094167
Btbd2	 NM_145361	-1.65452928	4.81034943	3.71665968	0.053872042	0.324257753	36	90	27	19	12.23152361	9.285409351	2.489869846	3.486587957
Ankrd9	 NM_175207	2.101598765	4.093269601	3.715997615	0.05389341	0.324257753	0	26	55	39	0	3.173220685	5.999899205	8.466034138
Polg2	 NM_015810	-1.134869458	7.222979129	3.715734419	0.053901907	0.324257753	195	368	115	197	127.1305421	72.85235482	20.34922867	69.3666117
Phf7	 NM_027949	1.407361648	5.593057018	3.711871352	0.054026787	0.324887537	10	86	137	100	5.182094317	13.5326937	19.26906779	27.98815566
Pecam1	 NM_001032378	-3.010472578	2.98318544	3.709806545	0.05409366	0.325168166	19	12	6	0	6.014292715	1.153433854	0.51548619	0
Fancb	 NM_175027	1.348208017	5.913688673	3.708289275	0.054142857	0.325329066	13	111	106	182	5.314376804	13.77883369	11.76114708	40.18364673
2210016F16Rik	 NM_027335	-1.191672282	6.623095906	3.707382078	0.054172294	0.325329066	142	215	106	97	51.73426888	23.78531565	10.48167431	19.08669235
Bicd1	 NM_009753	1.884060917	4.510547007	3.707111506	0.054181077	0.325329066	2	35	37	82	0.388485741	2.064398901	1.950660255	8.602563893
Col17a1	 NM_007732	-1.869376962	4.396281506	3.70519065	0.054243474	0.325582241	23	83	8	22	4.356472511	4.77381651	0.411274661	2.250602466
Mapk7	 NM_011841	1.094964238	7.319825322	3.70421703	0.05427513	0.325650782	66	265	444	293	23.19084615	28.2747661	42.34386082	55.6044113
Skiv2l	 NM_021337	1.117095428	7.492514233	3.701520086	0.05436292	0.32605595	78	284	558	281	20.23566641	22.37287192	39.29089592	39.37297183
Zfand2a	 NM_001159908	1.549788889	5.16219268	3.699861974	0.054416969	0.326258521	12	46	105	75	57.38386116	66.79544393	136.280163	193.7040727
Telo2	 NM_001163661	2.697732376	3.219795997	3.697736109	0.054486349	0.326552822	3	3	34	20	0.873515304	0.265247321	2.686971157	3.145199708
Gdf3	 NM_008108	-1.181062721	6.440167513	3.696573127	0.054524344	0.326658874	83	303	115	66	40.46210694	44.85320876	15.21608991	17.37734023
Cdyl2	 NM_029441	-1.856201694	4.865242088	3.693606074	0.054621404	0.327118586	54	55	11	31	6.865201641	2.123257736	0.379565776	2.128581088
Dab2ip	 NM_001114124	-1.317874781	6.378020944	3.691605083	0.054686966	0.327389382	145	126	81	80	46.01187942	12.14095931	6.976246439	13.71074095
Acrbp	 NM_001127340	2.862457178	0.984009648	3.686717369	0.054847461	0.327752945	1	0	2	9	1.460408398	0	0.792755277	7.098814027
Trio	 NM_001081302	-2.620091938	3.725281312	3.686525365	0.054853776	0.327752945	22	41	0	12	1.967365858	1.113337389	0	0.579579029
Gfer	 NM_023040	1.10106404	6.942886399	3.68620445	0.054864332	0.327752945	54	194	316	250	31.27824545	34.12171422	49.6787352	78.20915611
Sgpp1	 NM_030750	1.98364849	4.159445049	3.685583944	0.05488475	0.327752945	3	22	24	70	0.927912917	2.066279821	2.014800416	11.69372761
Lmf2	 NM_178919	1.100738334	7.393715272	3.684993697	0.054904179	0.327752945	94	211	505	274	33.2567055	22.66805794	48.49283485	52.35653554
Csf2rb	 NM_007780	1.337956698	5.701512701	3.684992263	0.054904226	0.327752945	26	58	144	107	5.609929764	3.800078406	8.432986252	12.46914919
Gltp	 NM_019821	-2.14379579	3.924781602	3.684806993	0.054910326	0.327752945	22	50	11	8	14.05767885	9.701556762	1.907736751	2.760895007
Lin9	 NM_175186	1.957827402	4.816922989	3.684797616	0.054910635	0.327752945	18	3	62	86	11.02221276	0.557825068	10.30440213	28.4422339
Ppp6c	 NM_024209	1.421050595	5.506041475	3.680029821	0.055067865	0.328569554	22	48	119	103	14.51784677	9.618364979	21.31382096	36.71011288
Tpp1	 NM_009906	-1.27530291	6.07828406	3.679117364	0.05509801	0.328627568	82	197	48	84	24.12892273	17.60235576	3.83354126	13.34972544
St13	 NM_133726	1.020505597	8.100535946	3.677622826	0.055147423	0.32880042	149	386	707	535	94.4457456	74.29574186	121.6327061	183.1550428
1190002H23Rik	 NM_025427	3.071251797	2.974309792	3.676237186	0.055193278	0.328951935	3	0	21	25	3.374597962	0	6.411429988	15.1883208
Slc35c1	 NM_211358	1.825673899	4.584882801	3.675151082	0.055229248	0.32904445	1	41	75	52	0.327637831	4.079043965	6.669451663	9.201663618
Dstyk	 NM_172516	-2.085765045	3.948795458	3.672337491	0.055322546	0.329373041	22	51	12	8	3.542491038	2.493657154	0.524447657	0.695736894
Rab11fip2	 NM_001033172	1.583253884	5.383284572	3.672253394	0.055325337	0.329373041	11	60	50	156	2.608257066	4.320056687	3.217825848	19.97796617
Lgals3bp	 NM_011150	2.635603839	3.390901231	3.671218886	0.055359685	0.329455643	1	9	7	52	0.474228557	1.296017006	0.900991238	13.31864411
Zfp423	 NM_033327	-2.461706464	3.269260919	3.670157164	0.05539496	0.329520904	6	55	8	2	1.25713574	3.499242982	0.454941687	0.226323623
Sall1	 NM_021390	-1.726186928	5.163289463	3.669656406	0.055411606	0.329520904	62	74	10	45	12.12783595	4.395454937	0.530916776	4.754152469
Rfc1	 NM_011258	1.701669569	4.726803533	3.668093548	0.055463591	0.329708203	3	44	51	84	0.653470877	2.910302596	3.015157359	9.882190827
Ptp4a2	 NM_008974	-1.712550553	4.56280898	3.666413695	0.055519525	0.329918833	19	107	16	21	5.72353435	9.787571737	1.308173959	3.416637907
Fbxo3	 NM_212433	1.292966493	6.221333407	3.664542221	0.05558191	0.330167626	37	88	108	242	8.164996343	5.896814016	6.468638037	28.84287873
Fam58b	 NM_197989	1.054344057	7.797499428	3.659115152	0.055763241	0.331122534	101	357	570	444	84.83731925	91.05719485	129.9496886	201.4269148
Jazf1	 NM_173406	-2.177379527	4.201225742	3.65740589	0.055820481	0.33134016	36	36	18	5	12.65387708	3.842413497	1.717229893	0.949205142
Mrpl15	 NM_001177658	-1.37587319	5.967041125	3.651531183	0.05601769	0.332262923	39	290	30	85	9.540083985	21.54101071	1.991790561	11.22988953
Best3	 NM_001007583	-2.683147413	3.28814641	3.651277631	0.056026218	0.332262923	9	50	9	0	3.40314366	5.7410095	0.923666318	0
Tcea3	 NM_011542	2.569225846	3.337351726	3.650140316	0.056064488	0.332262923	1	9	14	43	0.824480764	2.253219623	3.13287731	19.14775891
Vill	 NM_001164567	-2.601796675	3.086443876	3.649803579	0.056075824	0.332262923	7	45	5	3	2.46891684	4.819493773	0.478644696	0.571476853
Vmn2r1	 NM_019918	-2.427060546	0.103516545	3.649704036	0.056079176	0.332262923	1	5	1	0	0.375366014	0.569908902	0.101880196	0
Pik3ip1	 NM_178149	1.867455601	4.5321569	3.647973535	0.056137476	0.332466835	2	36	99	26	0.916743212	5.010726473	12.31651177	6.436651903
Nupl1	 NM_170591	1.228454615	6.391838589	3.647456337	0.056154913	0.332466835	34	126	117	272	14.60164387	16.43137351	13.63777499	63.09002601
Pld3	 NM_011116	-2.912653997	3.209541633	3.646635313	0.056182604	0.332508448	18	24	0	7	8.551892433	3.462433604	0	1.796208437
Irs2	 NM_001081212	1.160380476	7.00130863	3.644880796	0.05624183	0.33273659	46	220	434	171	11.78810209	17.11942703	30.18635049	23.66743181
Pfkp	 NM_019703	-1.927228999	4.292514973	3.64275409	0.056313708	0.333039391	25	69	6	21	6.448366235	5.404297709	0.420044944	2.925485493
Arfgap1	 NM_001177706	1.328493783	5.903669001	3.640676002	0.056384036	0.333267995	32	62	94	189	11.53579257	6.786871665	9.197295445	36.79834032
Tril	 NM_025817	2.061790123	4.969717186	3.640388232	0.056393783	0.333267995	0	51	12	153	0	2.971631379	0.624971685	15.85640281
Gstt3	 NM_133994	-2.19146075	3.738757888	3.637588628	0.056488694	0.33370634	13	61	7	9	7.135962447	10.16762514	1.04289856	2.668214135
Prdx4	 NM_016764	1.836741147	4.284962554	3.635401877	0.056562947	0.333933012	4	25	63	40	4.217959026	8.005028118	18.03091387	22.78092342
Kif3c	 NM_008445	1.371833993	5.667215653	3.634676589	0.056587598	0.333933012	26	53	173	76	3.902951573	2.415884526	7.048565536	6.161725892
Pnma1	 NM_027438	-2.171654073	3.739412777	3.63440755	0.056596745	0.333933012	4	84	6	10	1.743327702	11.11677495	0.709749532	2.353899993
Slc25a45	 NM_134154	2.401193813	4.364843711	3.63401567	0.056610071	0.333933012	11	0	18	94	6.169886873	0	2.740260467	28.47615427
Golph3l	 NM_001177669	2.098964281	4.088429796	3.632452722	0.056663252	0.334124241	0	26	32	60	0	3.682894062	4.051540582	15.11665177
Pdhx	 NM_175094	1.57275439	5.152407572	3.631720118	0.056688198	0.334148896	19	27	93	85	7.736405044	3.338334498	10.27787594	18.69276266
Zfp451	 NM_133817	1.120946692	7.16169328	3.628673215	0.056792075	0.334546575	56	241	423	243	15.77401115	20.61349569	32.33920267	36.9682896
B020004C17Rik	 NM_001256060	-2.268220526	3.715294917	3.628521752	0.056797244	0.334546575	17	50	5	10	7.328372206	6.544991543	0.585010184	2.328239029
Zdhhc19	 NM_199309	-2.431540179	3.286695361	3.62669868	0.056859499	0.334646638	7	53	3	7	5.493811135	12.63083444	0.639045475	2.9671718
Amy2a2	 NM_001160152	-2.74682706	1.284945154	3.626489542	0.056866646	0.334646638	2	13	2	0	0.552311315	1.090128728	0.149905913	0
Kcnj1	 NM_001168354	-2.74682302	1.284941611	3.626197718	0.056876619	0.334646638	2	13	2	0	0.669353849	1.321142336	0.181673084	0
NA	 NM_001276402	1.402578465	5.514469781	3.625032352	0.056916465	0.334758685	14	70	131	93	4.075250616	6.187351858	10.34981069	14.62103788
Cox19	 NM_197980	2.773233662	2.895493066	3.624172844	0.056945873	0.334792108	0	7	25	19	0	2.871711795	9.167209512	13.86388326
Wdr89	 NM_028203	-1.068502433	9.653760055	3.623650342	0.056963758	0.334792108	1050	1896	1250	529	362.1381711	198.5655147	117.011849	98.53933895
Tm9sf2	 NM_080556	-1.500391368	5.493416201	3.622223538	0.057012627	0.334794428	61	127	33	46	20.48196547	12.94869506	3.007395591	8.341969427
Pygm	 NM_011224	-1.314616354	5.767878468	3.622130427	0.057015817	0.334794428	50	205	34	70	18.07537821	22.50358643	3.336039085	13.66735253
Tmem39a	 NM_001205287	-2.849776761	2.348758851	3.621816752	0.057026568	0.334794428	7	21	1	3	51.77620566	47.16631675	2.007552932	11.98456853
Btbd1	 NM_146193	-1.873155926	4.454966187	3.619571424	0.057103582	0.334966006	23	89	6	25	7.879684368	9.258731289	0.557913744	4.625833125
Lars	 NM_134137	1.41460739	5.454090807	3.619313958	0.05711242	0.334966006	14	65	109	105	3.781866835	5.331777793	7.991706378	15.31921332
Slc18a1	 NM_153054	2.944222301	1.991928613	3.619144428	0.05711824	0.334966006	0	3	17	7	0	0.300381106	1.521439249	1.246630872
Pfkm	 NM_021514	-2.830444274	3.241040354	3.617385323	0.05717867	0.335198239	15	33	8	0	5.443668439	3.636594136	0.787998186	0
Arhgdia	 NM_133796	1.242214136	6.002566467	3.615792569	0.057233445	0.335397157	27	92	189	116	10.16085023	10.51319213	19.30469366	23.57725511
Dck	 NM_007832	1.647083489	5.527135591	3.612923073	0.057332267	0.335790034	5	82	34	195	1.681595539	8.374249239	3.103596715	35.42053537
Ociad1	 NM_001159889	-1.195226765	6.345442895	3.612634326	0.057342221	0.335790034	90	252	87	80	27.67089597	23.52673934	7.25996938	13.28433034
Zmynd8	 NM_027230	-1.382943502	5.611026738	3.610300782	0.057422733	0.336139186	40	201	28	62	9.31485855	14.21323113	1.769738621	7.797886867
Rbm3	 NM_001166411	-1.47327812	5.571554735	3.609268183	0.057458399	0.336225654	46	182	72	15	69.2443127	83.19134639	29.41667605	12.19513196
Kpna1	 NM_008465	-1.521669674	5.093666156	3.604989043	0.057606448	0.336969454	45	101	35	25	11.5031671	7.839832361	2.428330436	3.451547789
Atox1	 NM_009720	-2.79306095	2.561993401	3.603957853	0.057642186	0.337055981	13	12	3	2	30.51520014	8.553317715	1.911300394	2.535547983
Fam63a	 NM_199475	1.430103608	5.640179402	3.601979846	0.057710803	0.337334634	6	99	166	82	2.176699038	10.9059328	16.34519279	16.06682099
Stox1	 NM_001033260	-1.816308648	4.583307351	3.599003791	0.057814206	0.337816343	5	149	11	24	1.657201019	14.99587956	0.989538502	4.296208962
Pus1	 NM_019700	1.230188995	6.190797336	3.595898526	0.057922309	0.33832515	35	95	207	139	19.8370799	16.3498507	31.84306533	42.54940251
Mfsd4	 NM_172510	-1.147425875	7.866109811	3.591145305	0.058088196	0.339170993	341	474	364	134	131.7022847	55.59013892	38.15708045	27.95198765
Mri1	 NM_026423	1.303962286	5.725891461	3.588510505	0.058180369	0.33940894	23	70	107	144	11.00369139	10.16925396	13.89405992	37.20848823
Prdm2	 NM_001256380	1.229054978	6.642672696	3.586935539	0.058235539	0.33940894	23	197	130	333	2.739767441	7.125782764	4.20304501	21.42392629
Pou4f1	 NM_011143	-1.388773832	5.62252432	3.586321401	0.058257067	0.33940894	59	153	33	58	15.97564478	12.57993226	2.425242375	8.482099153
Usp5	 NM_013700	1.54758449	4.939115704	3.586262375	0.058259137	0.33940894	8	45	72	81	2.589741845	4.423433359	6.3260673	14.16186577
Gale	 NM_178389	2.559301656	3.303678033	3.586160018	0.058262726	0.33940894	0	11	29	28	0	2.234324699	5.265091652	10.11579716
Ddb2	 NM_028119	2.524726091	3.346806989	3.585887659	0.058272277	0.33940894	3	5	34	24	1.610643623	0.815133412	4.954410004	6.959185483
Chst3	 NM_016803	-1.531314131	5.635303995	3.585700002	0.058278859	0.33940894	86	91	51	36	14.46645387	4.64820759	2.328459217	3.270657772
Ccdc127	 NM_001168659	1.060844332	7.386745224	3.58471642	0.058313369	0.33940894	74	272	394	367	22.14244352	24.71400998	31.99815014	59.31012749
Amz1	 NM_173405	2.019617095	3.999771139	3.584262926	0.058329287	0.33940894	4	16	31	54	1.531661099	1.860386423	3.221804687	11.16774318
Rps3	 NM_012052	-1.094579545	7.58485714	3.583612837	0.058352115	0.33940894	276	391	236	179	151.0986121	64.99929381	35.06696826	52.92652636
Naga	 NM_008669	1.668468106	4.673075242	3.583361075	0.058360958	0.33940894	5	38	61	69	2.687212526	6.20149068	8.89808746	20.02857584
Zfp39	 NM_011758	1.138901919	6.522811796	3.581683534	0.058419918	0.339595092	51	112	186	236	13.47930672	8.988679388	13.34274383	33.68824215
Zfp580	 NM_026900	-1.814158982	4.441450154	3.581194082	0.058437132	0.339595092	22	89	25	8	20.52523165	25.21365935	6.330532159	4.031107139
Gse1	 NM_001145897	1.174326997	7.007707267	3.580649922	0.058456277	0.339595092	99	76	305	293	15.62791705	3.643006808	13.06774245	24.98057845
Hif1a	 NM_010431	-1.102151157	6.779175672	3.578406001	0.058535294	0.339931413	99	388	88	145	21.37883296	25.44257204	5.157821354	16.91164172
3110052M02Rik	 NM_001166497	2.589566456	3.574185994	3.577179235	0.058578541	0.34005984	5	2	12	54	1.177155384	0.142979664	0.766796036	6.86635916
8430410K20Rik	 NM_145609	1.046593303	8.937056695	3.574548492	0.058671397	0.340476059	193	877	1597	661	72.4985787	100.0350664	162.8215647	134.1042713
Adamtsl1	 NM_029967	-2.63555557	1.704459062	3.57374555	0.058699769	0.340517908	6	10	2	1	0.786932654	0.398260105	0.071195269	0.070836205
St3gal4	 NM_009178	2.871963082	1.784986214	3.571957466	0.058763003	0.340761892	1	1	12	8	0.506716369	0.153866977	1.650368798	2.189393823
Alg3	 NM_145939	1.27170841	5.773177773	3.570625924	0.05881014	0.340800394	22	79	153	108	15.87284581	17.30771343	29.9611426	42.08475853
Glipr1l2	 NM_026223	-2.460424524	0.975707394	3.56921966	0.058859965	0.340800394	5	4	0	2	2.735836915	0.664600525	0	0.591043117
Tnrc6b	 NM_144812	-1.19312226	7.676819774	3.568906297	0.058871074	0.340800394	155	830	90	320	9.194009371	14.9496775	1.448940586	10.25161269
Akap3	 NM_009650	2.900701479	1.954275702	3.568855007	0.058872892	0.340800394	0	3	12	11	0	0.297046714	1.062035614	1.93724551
Tomm40l	 NM_001037170	2.183900575	3.866172473	3.568622284	0.058881144	0.340800394	0	21	59	23	0	2.2452459	5.638336163	4.373820271
Renbp	 NM_001164704	-2.303520637	3.51415931	3.567578283	0.058918177	0.340800394	14	46	8	5	10.46059969	10.43678811	1.622382893	2.017750757
Icosl	 NM_015790	2.745779341	0.857146387	3.567163907	0.058932883	0.340800394	1	0	2	8	0.374136649	0	0.203093055	1.616550243
1700090G07Rik	 NM_030104	-3.030797428	2.160963843	3.566989628	0.058939069	0.340800394	2	29	0	3	2.734381682	12.03947713	0	2.215232746
Rlf	 NM_001081013	-1.652576193	5.298721057	3.564835244	0.059015597	0.341120325	77	54	41	24	12.02214403	2.560150223	1.737440267	2.023817798
2810046L04Rik	 NM_173382	1.577319088	4.834623738	3.563971454	0.05904631	0.341175303	9	37	83	61	2.141436615	2.673282938	5.360133806	7.839015392
Dennd5a	 NM_021494	2.745498276	0.857194106	3.563324756	0.059069315	0.341185722	1	0	2	8	0.207492939	0	0.112633646	0.896524736
Ppp1r27	 NM_026814	1.508074655	5.836152273	3.562167938	0.059110491	0.341301048	2	122	146	139	2.65323229	49.14570811	52.56939252	99.59305311
Dpagt1	 NM_007875	1.262143796	6.125447099	3.559895171	0.059191477	0.341646071	43	63	208	125	23.20707771	10.32459532	30.46843589	36.43602417
Pppde1	 NM_024282	-1.681956658	4.931053056	3.557425056	0.059279629	0.342032192	48	75	38	12	11.7137718	5.557727806	2.516946259	1.581633064
Acy3	 NM_027857	1.67683409	4.631441236	3.55402611	0.059401156	0.34249665	8	29	58	68	5.472401929	6.023743714	10.76839104	25.12267503
Efna1	 NM_001162425	1.82721954	4.463763226	3.553740067	0.059411395	0.34249665	4	30	91	27	2.842094022	6.472621215	17.54909263	10.36122683
Col4a3	 NM_007734	-2.179246006	3.906234418	3.553331989	0.059426006	0.34249665	22	49	5	13	2.62734409	1.776932133	0.162068683	0.838506808
Cops7a	 NM_001164089	2.660195583	3.167258426	3.552794379	0.059445261	0.34249665	2	5	16	35	4.196438826	3.185674455	9.111832084	39.66321488
Sugp1	 NM_027481	1.968561909	4.554897879	3.551520163	0.059490924	0.342637063	14	5	85	41	6.293740785	0.68254503	10.3713327	9.954825248
3230401D17Rik	 NM_025699	1.151064714	7.163137581	3.55080672	0.059516508	0.342661769	49	255	211	444	32.25239956	50.96671232	37.69495515	157.8402969
Manba	 NM_027288	-2.078260746	3.822890016	3.5487124	0.059591676	0.342971834	15	60	6	12	4.197581025	5.098466466	0.455715608	1.813669053
Slc22a21	 NM_019723	1.657088807	4.926407383	3.548023003	0.059616441	0.342991696	2	56	71	84	0.895191565	7.611223949	8.625398296	20.30646091
Tiam1	 NM_001145886	-2.849034036	2.590820546	3.546680631	0.059664695	0.343146632	15	8	4	1	2.125694375	0.344254827	0.153852437	0.076538251
Ddx41	 NM_134059	1.076557584	6.785238167	3.544349038	0.059748607	0.343493008	47	181	300	206	21.91473609	25.62698117	37.96596701	51.87696677
Hccs	 NM_008222	1.818616413	4.461075431	3.543821441	0.059767613	0.343493008	2	35	51	64	0.863247282	4.587264224	5.974619117	14.91949645
Mfge8	 NM_001045489	2.761442977	3.304276147	3.542106057	0.059829449	0.34372563	4	1	17	39	2.040947916	0.154936028	2.354266788	10.74745177
Fam46c	 NM_001142952	2.898430765	1.808833396	3.539216452	0.059933767	0.344095413	1	1	6	14	0.506716369	0.153866977	0.825184399	3.83143919
Puf60	 NM_001164600	2.464098144	3.630796366	3.539138624	0.05993658	0.344095413	0	15	11	58	0	69.8946485	45.81415572	480.6944848
Cd22	 NM_009845	-1.114707449	6.968540025	3.536496096	0.060032153	0.344315276	166	299	189	82	42.96806825	23.50116639	13.27805213	11.46358779
Tssk1	 NM_009435	2.725703707	3.022689812	3.536379259	0.060036382	0.344315276	0	8	15	32	0	1.721274137	2.884733193	12.2461201
Ppp1r2	 NM_025800	0.99990633	8.8566926	3.536305098	0.060039067	0.344315276	289	561	789	1269	72.93295314	42.99018414	54.04279274	172.9643288
Olfr55	 NM_010998	-2.958413462	2.413198686	3.534468911	0.06010558	0.344459833	3	33	4	0	3.253568077	10.86758564	1.177425559	0
Zfp653	 NM_177318	2.859126349	2.774172319	3.534427396	0.060107085	0.344459833	2	2	9	30	0.975453048	0.29620123	1.191389335	7.90253807
Pkmyt1	 NM_023058	1.506150475	5.228088694	3.531891075	0.060199091	0.344864284	11	54	107	80	5.546543716	8.268067296	14.64361685	21.78656237
Sep-01	 NM_017461	-1.995816227	4.178275525	3.528720006	0.060314334	0.345401516	25	60	5	19	17.68973697	12.89178651	0.960254155	7.261125367
Zbtb7a	 NM_010731	1.37153976	5.775045161	3.52773457	0.060350194	0.34543033	30	52	74	186	5.740522124	3.021439982	3.84323273	19.2225966
Tor1aip2	 NM_172843	1.122684154	6.794451203	3.527354073	0.060364047	0.34543033	30	222	211	297	5.322489279	11.95988498	10.16040034	28.45895556
Papln	 NM_130887	2.468578883	3.703059906	3.526812664	0.060383763	0.34543033	6	2	23	49	1.431600157	0.144904199	1.489474756	6.314450083
Scrt1	 NM_130893	1.573405668	4.946199406	3.526059792	0.060411192	0.345446721	5	52	76	79	1.281954504	4.048428185	5.28872548	10.93953009
Dopey2	 NM_027293	-3.005201871	2.976829741	3.525555762	0.060429563	0.345446721	20	9	6	0	3.019907512	0.412654556	0.245895013	0
Clta	 NM_001080386	1.094958652	6.660297869	3.523163716	0.060516826	0.345759832	41	169	304	164	117.0923	146.5587231	235.6421019	252.9631705
Ttc39b	 NM_027238	-1.725834315	4.580769031	3.522369458	0.060545831	0.345759832	26	91	12	25	3.050127262	3.24165276	0.382085611	1.583994205
Usp9x	 NM_009481	1.001253965	8.752297616	3.522083553	0.060556276	0.345759832	247	582	1296	662	21.33653971	15.26618453	30.38553314	30.88545417
Plscr1	 NM_011636	1.937167919	4.042585423	3.521700243	0.060570281	0.345759832	4	18	51	37	1.920836081	2.624721971	6.647147471	9.596237884
Sil1	 NM_030749	1.855385032	4.319907298	3.520580401	0.060611219	0.345870826	3	28	37	67	1.815410558	5.145079874	6.07701279	21.89764306
Rilp	 NM_001029938	2.368872963	3.657158942	3.519704459	0.06064326	0.345930998	4	7	16	53	2.765642266	1.469652102	3.002553948	19.79159747
Shisa7	 NM_172737	-2.430739031	3.620503123	3.518567406	0.06068488	0.346045746	23	30	7	6	3.936562808	1.559161461	0.325178792	0.554637931
Rtcd1	 NM_025517	0.95999366	8.853696975	3.517792787	0.060713251	0.346084889	248	698	1054	1002	163.4459122	139.6877407	188.537532	356.6638323
Pemt	 NM_008819	3.204334467	2.473297374	3.517149284	0.060736831	0.346096701	2	0	5	27	2.465533603	0	1.672960777	17.97685279
Ctnnd1	 NM_001085449	1.574577145	5.274667989	3.516257545	0.060769523	0.346110221	18	36	153	45	8.72938454	5.30144315	20.13897557	11.78671008
Vkorc1	 NM_178600	-2.149794956	4.283988517	3.515809447	0.060785957	0.346110221	42	27	8	16	57.72908493	11.26911044	2.984490455	11.87775419
Pofut2	 NM_030262	1.559387782	4.902012851	3.514789986	0.060823365	0.346110221	10	38	95	56	4.63329208	5.346305395	11.94670413	14.01350179
Zfp420	 NM_172740	1.732717745	4.612909155	3.514739003	0.060825236	0.346110221	8	27	37	87	2.467012627	2.528282726	3.096834052	14.49004071
Rrm2	 NM_009104	0.975665415	8.65515084	3.513553158	0.060868782	0.346133234	189	675	904	893	89.13582562	96.66622257	115.7160877	227.4630791
Slc10a1	 NM_001177561	-1.162113303	6.782650726	3.513457387	0.0608723	0.346133234	170	204	134	97	104.409604	38.04540245	22.33732432	32.17601303
Rho	 NM_145383	2.661034867	1.291675986	3.512736906	0.060898775	0.346155936	0	2	5	9	0	0.192951852	0.431164798	1.54436498
Ncor2	 NM_001253904	1.708504613	4.601577038	3.512178156	0.060919315	0.346155936	4	37	50	74	0.472865362	1.328188522	1.604288016	4.724743086
Ap1s1	 NM_007457	2.430578694	3.41910269	3.510876511	0.060967193	0.346305705	0	13	32	29	0	3.17819049	6.992635428	12.6102312
Park7	 NM_020569	-1.697801952	4.807549281	3.506572707	0.061125783	0.347026775	45	67	27	18	51.23559032	23.16405147	8.343683449	11.06880415
Ncor1	 NM_011308	1.404095052	5.470685111	3.50626152	0.061137267	0.347026775	10	77	105	111	1.32901695	3.107432709	3.787517457	7.96750723
Serpine1	 NM_008871	1.276217363	6.134942026	3.50224015	0.061285877	0.347747652	38	76	244	95	12.92814212	7.851390914	22.530829	17.45601449
Pdgfc	 NM_019971	1.980178431	4.289804842	3.499874676	0.061373473	0.347927012	3	25	96	12	0.878241041	2.222352624	7.627786539	1.897329186
Gm7030	 NM_001177467	2.86487079	1.780541743	3.499408498	0.061390752	0.347927012	1	1	13	7	1.143634608	0.347270408	4.035203724	4.323687496
Stk35	 NM_183262	1.07172395	6.904868446	3.499197534	0.061398573	0.347927012	61	171	353	198	10.12688168	8.620302361	15.90579682	17.75333952
Cdh4	 NM_009867	2.766415516	3.310736004	3.499051929	0.061403972	0.347927012	4	1	13	43	0.648354099	0.049218997	0.571913629	3.764347369
Stx3	 NM_152220	1.17599342	7.123532639	3.497763861	0.061451752	0.34807518	31	289	258	387	11.70902016	33.14646287	26.44925175	78.94757466
Kcnh2	 NM_013569	1.638697464	4.804630638	3.49640422	0.061502229	0.348117539	9	34	34	105	2.192169536	2.514728094	2.247736356	13.81305991
Sfxn4	 NM_053198	-1.017743437	8.151692271	3.496260289	0.061507575	0.348117539	329	770	420	221	123.8571774	88.02306642	42.91502753	44.93518376
Npas2	 NM_008719	-2.71510243	2.508157811	3.495633314	0.061530869	0.348117539	9	20	3	2	2.213671678	1.493761228	0.200275017	0.265686607
Pcx	 NM_001162946	1.444170592	5.434312398	3.495207309	0.061546702	0.348117539	18	52	95	116	4.461498367	3.913740845	6.39096829	15.52870322
Zfp280d	 NM_146224	-1.530594111	5.100635861	3.49465071	0.061567395	0.348117539	27	150	24	35	6.365384737	10.7382285	1.535702037	4.456540998
Mtpn	 NM_008098	1.029688328	9.710092335	3.49299069	0.061629154	0.348344341	308	1582	1655	2108	78.34321471	122.1905554	114.2571782	289.5944576
5430405G05Rik	 NM_001160363	1.982090628	4.042541308	3.491926588	0.061668777	0.348445912	5	15	32	55	3.582325827	3.263373832	6.222714594	21.28270067
Zfp292	 NM_013889	-3.001316942	1.591042781	3.490645419	0.061716519	0.348593268	1	20	0	2	0.103049766	0.625831606	0	0.111313022
Mtss1	 NM_144800	1.381626297	5.486808871	3.486548837	0.06186944	0.349334395	16	64	91	125	3.306540744	4.016190992	5.10422855	13.95188463
Zfp651	 NM_001166644	1.37558824	5.524161304	3.481143206	0.062071844	0.350354302	18	62	89	132	2.91300098	3.046774436	3.909245604	11.53748168
Rimbp3	 NM_001033338	1.153057309	7.463673304	3.480111603	0.062110551	0.350380544	70	288	208	595	12.30658787	15.37491037	9.925165932	56.4970212
Acat3	 NM_153151	1.569845836	5.123824657	3.479354165	0.062138987	0.350380544	5	61	82	93	2.5819375	9.565023553	11.49276159	25.93747151
Glod4	 NM_026029	-1.008910475	8.036223765	3.479278875	0.062141814	0.350380544	201	994	326	263	81.90789933	122.9975902	36.0563827	57.88345509
Ccnd3	 NM_007632	1.429467944	5.585969376	3.478472919	0.062172088	0.350428458	28	38	169	69	74.5791978	30.73433075	122.1746786	99.26079165
Col27a1	 NM_025685	2.449173562	3.558528244	3.47626089	0.06225526	0.350581727	5	3	20	45	0.673387158	0.122686441	0.731071149	3.27322837
Gldc	 NM_138595	2.174428188	3.965967848	3.476182048	0.062258227	0.350581727	5	11	10	73	1.358160518	0.907307018	0.737251935	10.70959197
NA	 NM_001271884	-1.568789557	4.771205906	3.475403371	0.062287534	0.350581727	27	106	17	29	7.119631402	8.487506089	1.216683144	4.13010137
Zfp828	 NM_181854	-1.464586497	5.338183837	3.475039683	0.062301228	0.350581727	31	176	30	42	7.942176149	13.69212883	2.086094126	5.811604872
Apba1	 NM_177034	-1.41678529	5.744705724	3.474233889	0.062331579	0.350581727	52	201	15	81	8.061313427	9.461914267	0.631144129	6.781979143
Nynrin	 NM_001040072	-1.686697056	4.683757734	3.473988586	0.062340821	0.350581727	35	78	18	23	4.854237547	3.284944764	0.677579581	1.722859192
Gm13084	 NM_001005371	1.444562579	5.723884392	3.473697694	0.062351784	0.350581727	10	95	51	203	5.667737114	16.3498507	7.845392908	62.14049432
Klb	 NM_031180	-1.406420469	5.86308577	3.472900705	0.062381829	0.350628148	98	105	70	39	29.29819605	9.532012255	5.679991285	6.297212947
Xylb	 NM_001199568	-2.62855283	1.222318481	3.469523129	0.062509329	0.351158579	2	12	0	2	0.526165564	0.958636939	0	0.284178612
Mrpl20	 NM_025570	-2.437304856	4.055747753	3.469244906	0.062519844	0.351158579	37	24	16	2	57.20408716	11.26722755	6.713981535	1.6700301
Ppp1r16b	 NM_153089	-0.959280348	8.636229408	3.468109474	0.062562775	0.351277104	424	1146	537	379	68.43423317	56.16589116	23.52429725	33.03815042
8030462N17Rik	 NM_178670	3.095045318	2.362886487	3.461782936	0.062802562	0.352475712	2	0	14	16	0.60159597	0	1.142977766	2.599344685
Psca	 NM_028216	2.541008327	1.200788025	3.460967289	0.062833547	0.352475712	0	2	5	8	0	0.729430132	1.629964121	5.189579517
Helq	 NM_001081107	1.052846817	7.104495833	3.460745922	0.06284196	0.352475712	73	192	321	303	20.35068015	16.25315904	24.28823326	45.62130085
Fbxo34	 NM_001146086	-2.819118361	2.823452398	3.459835352	0.062876576	0.352546988	12	23	6	0	4.038471407	2.350412511	0.548052093	0
Lad1	 NM_133664	-2.718404711	4.01184361	3.455394535	0.063045687	0.353372065	43	7	2	12	14.77589674	0.730405306	0.186530653	2.227078911
Nos1	 NM_008712	2.522265581	3.346365631	3.453572912	0.063115197	0.353568961	3	5	48	11	0.703233593	0.355900703	3.05389721	1.39264366
Ubac2	 NM_026861	-2.27843554	3.513900271	3.45332248	0.063124759	0.353568961	10	56	6	7	4.773108229	8.116518761	0.777297653	1.804547381
Smad4	 NM_008540	-1.607452747	4.876803165	3.450163942	0.063245496	0.354121965	33	105	39	11	10.15510563	9.81161034	3.257391333	1.828235586
Zfp110	 NM_022981	-1.133043487	6.435649733	3.449098152	0.063286292	0.354227136	80	304	109	75	23.17559904	26.74207196	8.570423915	11.73467896
Tmem111	 NM_175101	1.529007847	5.247887859	3.448223299	0.063319801	0.354291457	6	67	98	92	3.150543961	10.68291035	13.96674466	26.09102184
Trim63	 NM_001039048	-2.714683496	2.551352155	3.446246599	0.063395581	0.354592177	3	36	2	3	1.635409617	5.959204389	0.295917134	0.883274138
Hdac6	 NM_001130416	-1.615468704	4.780581367	3.443973474	0.063482845	0.354887109	36	85	27	19	9.100710708	6.52487539	1.852556222	2.594151748
Phf15	 NM_199299	2.864196252	2.780759847	3.443724325	0.063492418	0.354887109	2	2	6	33	0.337090988	0.102359376	0.27447527	3.004000865
Keap1	 NM_016679	1.507075923	4.992694746	3.4419967	0.063558837	0.355041203	12	39	97	62	5.454257361	5.382691321	11.96632899	15.22001349
Rbck1	 NM_001083921	2.359223981	3.699789594	3.441859545	0.063564113	0.355041203	6	3	36	36	15.7366456	2.389255841	25.62702774	50.99556199
Mas1	 NM_008552	-2.773212775	1.352624898	3.441082135	0.063594027	0.355085042	1	16	1	1	0.415405056	2.018237392	0.112747417	0.224357579
Entpd7	 NM_053103	-1.518575622	5.034925569	3.439108898	0.063670025	0.355280713	42	100	24	33	7.137414136	5.16026606	1.106974642	3.028827318
Brox	 NM_027861	1.051291259	8.436456576	3.439025788	0.063673228	0.355280713	136	618	483	1065	40.45872156	55.82673255	38.99915544	171.1164739
Fam40b	 NM_177204	1.762295394	4.761565429	3.438124638	0.063707968	0.355342158	17	9	79	61	3.255386052	0.523331136	4.105967358	6.308881637
Isg20	 NM_001113527	-2.897233075	3.287989575	3.437594814	0.063728403	0.355342158	24	12	8	0	27.66262365	4.199947488	2.502689305	0
Olfr1328	 NM_146399	3.036209652	1.94245774	3.436636223	0.063765394	0.355388429	1	1	3	19	1.09143048	0.331418362	0.888693814	11.20001609
Dcun1d1	 NM_001205362	-1.767196038	4.402196811	3.436235294	0.063780871	0.355388429	17	97	12	20	3.941851085	6.829729673	0.755209357	2.504668509
Smad6	 NM_008542	1.839303398	4.291201375	3.434847237	0.063834488	0.355564066	2	30	66	38	0.692108726	3.1524345	6.199020733	7.102265337
Msh4	 NM_031870	-2.63621495	3.48047089	3.433078348	0.063902885	0.35582188	17	39	0	10	5.253431834	3.659647661	0	1.669026175
Ube2h	 NM_009459	-1.541448281	5.047001888	3.430856585	0.063988904	0.356177602	43	100	41	17	9.493124981	6.703802805	2.456741284	2.027022792
B3gntl1	 NM_178664	1.901297393	4.484754901	3.428298428	0.0640881	0.356496656	0	39	44	74	0	4.270658635	4.306627055	14.41286939
Smarcb1	 NM_011418	-1.937869286	4.090146318	3.428235794	0.064090531	0.356496656	23	57	15	9	14.27093107	10.739395	2.526100099	3.016032031
Nipal3	 NM_028995	1.92479673	4.294218867	3.425090908	0.064212708	0.356967893	1	31	30	73	0.20460249	1.92598587	1.665969299	8.066826987
5430407P10Rik	 NM_144883	-2.681366844	2.477124409	3.424913294	0.064219615	0.356967893	9	19	3	2	2.659714749	1.705008863	0.240629368	0.319221045
Rgs9	 NM_011268	2.587768675	0.688202781	3.421359513	0.064357992	0.357589366	1	0	7	2	0.41356698	0	0.785739744	0.446729693
Map2k7	 NM_011944	1.392829722	5.513465057	3.420901152	0.064375863	0.357589366	15	68	71	148	4.408780071	6.068992158	5.663962232	23.49404838
Vps18	 NM_172269	1.225801322	6.189828306	3.419915232	0.064414321	0.357616453	26	119	127	213	6.593812364	9.164118277	8.741818429	29.17506334
Nsmce1	 NM_026330	2.272365009	4.253203653	3.419636789	0.064425186	0.357616453	11	0	43	61	10.60919572	0	11.25623253	31.77522093
0610007L01Rik	 NM_027854	-2.037118011	3.868523051	3.417558655	0.064506342	0.357744516	16	60	6	13	69.11781597	78.70489831	7.034870359	30.33069373
Mettl1	 NM_010792	2.213833201	3.726949988	3.417236709	0.064518925	0.357744516	2	14	63	12	2.318213106	4.927559586	19.81977568	7.512311274
Hectd2	 NM_001163471	2.617048821	0.716198671	3.417108782	0.064523925	0.357744516	1	0	2	7	0.21581182	0	0.117149394	0.815909962
Rabl2	 NM_026817	2.629653654	3.229846685	3.416769689	0.064537182	0.357744516	0	10	48	8	0	1.896695605	8.137541411	2.698833576
Chmp6	 NM_001085498	2.051275829	4.048031828	3.413372733	0.064670144	0.3582724	8	7	65	25	5.269071172	1.399982496	11.61962892	8.893097507
Cwc22	 NM_172667	-1.052596342	7.222292677	3.413199291	0.06467694	0.3582724	189	368	184	145	57.66056376	34.09144319	15.23595661	23.89208493
Synpo2l	 NM_175132	1.514105988	5.341826509	3.412068883	0.064721256	0.35833533	21	35	89	111	5.505017277	2.786043697	6.33233996	15.71561344
Vdac3	 NM_011696	1.56923516	5.116096965	3.41177362	0.064732836	0.35833533	10	48	46	125	7.240334595	10.55310749	9.039643273	48.88072257
Arhgef2	 NM_008487	1.878176253	4.129079157	3.408685086	0.064854105	0.358779909	6	16	48	44	1.434596529	1.161659894	3.114975154	5.681986132
Cox5b	 NM_009942	-1.251833461	6.032814757	3.408592603	0.06485774	0.358779909	65	228	99	34	117.4486614	125.0979087	48.55173269	33.18047502
Gorasp2	 NM_027352	-1.860096405	4.330351531	3.406984157	0.064920994	0.359006405	19	87	26	4	8.541505351	11.87628352	3.17240765	0.971202463
Unkl	 NM_028789	1.568998957	5.285722873	3.405490426	0.064979796	0.359156691	25	19	89	105	7.528760343	1.737470954	7.274586211	17.07818567
1700029J07Rik	 NM_001033148	1.29815119	6.24756526	3.40516005	0.064992809	0.359156691	14	152	111	247	5.253206268	17.31890755	11.30457452	50.05671426
1500001M20Rik	 NM_026894	2.693059413	3.24446276	3.402703231	0.065089668	0.359568463	4	1	25	29	3.527024057	0.267749654	5.983058696	13.8106906
Kdm3a	 NM_173001	1.026465443	7.970137855	3.401977155	0.065118322	0.359603309	111	420	376	740	23.50610791	27.00769528	21.6112763	84.63664391
Ccnd3	 NM_001081635	1.417419382	5.57726981	3.401026939	0.065155843	0.359687075	28	38	167	69	144.6611575	59.61533503	234.1775187	192.5360079
2810408M09Rik	 NM_001007581	1.966711339	4.132857968	3.396590221	0.065331339	0.360405303	5	17	82	14	2.751947303	2.841185033	12.24951195	4.161664945
Tcp10c	 NM_001167578	-2.347065243	0.896474024	3.395907764	0.065358378	0.360405303	4	5	0	2	1.626784039	0.617476457	0	0.43930776
Fosl2	 NM_008037	1.994036055	4.026247769	3.395397438	0.065378606	0.360405303	1	24	34	53	0.175358607	1.277964578	1.61823216	5.019632516
Pvrl3	 NM_021495	-2.595145636	3.209076393	3.395171162	0.065387577	0.360405303	15	30	8	1	8.529818964	5.180244966	1.234733883	0.307126664
Amt	 NM_001013814	-2.218715475	4.021529401	3.394910062	0.06539793	0.360405303	21	61	20	0	16.29485114	14.37280143	4.212073322	0
Myo15	 NM_001103171	-2.187042165	4.033739456	3.393210935	0.065465346	0.36065332	6	101	0	19	1.639756798	8.381660223	0	2.804469739
Osbpl1a	 NM_001252490	2.74622409	2.863588709	3.392452975	0.065495444	0.360655405	0	7	11	31	0	9.182238136	12.89726232	72.3270389
Ubtfl1	 NM_001033793	-2.692545597	1.752093982	3.392072717	0.065510549	0.360655405	5	13	3	0	1.947949057	1.537911806	0.317222271	0
Grpr	 NM_008177	2.867013261	1.917526537	3.391149494	0.065547238	0.360732768	0	3	6	16	0	0.37568724	0.671600139	3.563802701
C2cd4a	 NM_001163143	2.439410245	0.32659122	3.390591198	0.065569435	0.360732768	0	1	2	5	0	0.230914273	0.412795647	2.053568818
Med26	 NM_027485	1.10196271	6.701330652	3.388792193	0.065641016	0.361003156	34	195	185	288	11.50257829	20.03232604	16.98724042	52.62325844
Dhx32	 NM_133941	-2.253499553	3.513474167	3.38809207	0.065668896	0.361033099	6	66	4	9	2.082635069	6.956428891	0.376839781	1.687226562
Papolb	 NM_019943	-1.791179706	7.002531623	3.386862234	0.065717901	0.361161652	94	621	0	186	41.35386657	82.95839794	0	44.194699
Stxbp3a	 NM_011504	1.559744281	4.912051237	3.386379019	0.065737166	0.361161652	13	31	112	41	5.555136186	4.022476723	12.98985206	9.462462736
2410141K09Rik	 NM_183119	-1.902782878	5.191968781	3.385416988	0.065775539	0.361249138	34	161	0	50	67.87637947	97.59916807	0	53.91116586
Ccdc117	 NM_134033	1.087752153	6.751559173	3.384144957	0.065826314	0.361404653	73	103	298	197	22.06801188	9.45492442	24.4507079	32.16440654
Thbs2	 NM_011581	2.801739786	1.389135579	3.382185136	0.065904624	0.361711191	0	2	2	13	0	0.105436034	0.094241762	1.218964051
Sugp2	 NM_172755	1.469334352	5.309281501	3.376998417	0.066112355	0.362727591	12	58	78	116	3.178956493	4.665646381	5.608319735	16.59702679
Rpl3l	 NM_001163945	-2.73366038	2.519102032	3.37485761	0.0661983	0.363051501	14	8	2	3	25.88810283	4.492030167	1.003776466	2.996142131
4933415F23Rik	 NM_025746	2.44015338	0.326502168	3.374404269	0.066216515	0.363051501	0	1	2	5	0	0.175391066	0.313539166	1.559789349
Lmo2	 NM_008505	2.749908683	2.8655517	3.373037014	0.066271483	0.363229123	0	7	10	32	0	5.129982808	6.55046614	41.71154992
NA	 NM_001271343	-1.218427981	6.083632317	3.366176229	0.066548046	0.364498092	60	253	91	48	12.33259711	15.79080617	5.076676737	5.328604638
Gnpnat1	 NM_019425	-1.89676846	4.310965302	3.366169704	0.066548309	0.364498092	30	57	23	6	12.16239171	7.017025831	2.530814954	1.313765793
Brdt	 NM_054054	-1.677920013	5.14225083	3.364689716	0.066608131	0.364701611	15	195	8	47	3.274291441	12.9253161	0.473970034	5.541060593
Cwf19l1	 NM_001081077	-1.038942103	6.901190984	3.361500181	0.066737247	0.365068401	125	365	108	154	35.88828234	31.82116036	8.415913046	23.87989145
Snapc1	 NM_178392	1.19450609	6.128469144	3.361297679	0.066745453	0.365068401	37	85	173	154	17.90151434	12.48784386	22.71794134	40.24183119
Itgam	 NM_008401	-2.162692315	3.947068044	3.360636354	0.066772262	0.365068401	28	36	9	10	6.152504883	2.402021688	0.536749031	1.186760009
Slc39a7	 NM_008202	1.014553145	7.844083028	3.3602419	0.066788257	0.365068401	100	393	662	382	42.9639579	51.27165314	77.19640857	88.64140125
Tmsb10	 NM_001190327	-1.494236921	5.225590133	3.36023464	0.066788552	0.365068401	55	94	43	24	258.2055397	134.0019775	54.7906113	60.8531516
Atxn7l3	 NM_001098837	2.477994654	0.549273908	3.359359294	0.066824063	0.365138477	1	0	3	5	22.3505981	0	18.19890375	60.35706613
Scn1b	 NM_011322	-2.742980365	2.231386272	3.357772074	0.066888504	0.365366535	4	25	3	1	2.714528086	5.151750769	0.552573975	0.366524758
Xkr5	 NM_176951	1.672447361	4.574133015	3.356398889	0.06694431	0.36553052	4	37	77	46	1.294870923	3.637045206	6.765377529	8.042541053
Slc1a7	 NM_146255	-1.057466664	8.460757884	3.35591576	0.066963956	0.36553052	487	749	582	203	166.6216634	77.81526668	54.04559637	37.51176596
Aldoa	 NM_001177308	2.419303719	0.314407596	3.353663636	0.067055617	0.365866746	0	1	5	2	0	1.951225604	8.720308049	6.941062604
Lysmd4	 NM_175215	2.349632491	3.538550604	3.353285433	0.067071023	0.365866746	0	15	25	40	0	1.574627253	2.345745272	7.468527348
Pold2	 NM_008894	1.556481827	4.84222399	3.351961641	0.067124977	0.366036981	7	43	49	93	4.47011962	8.338156618	8.492821752	32.07546943
Actr6	 NM_025914	-1.747811546	4.3686964	3.350726705	0.067175351	0.366187586	11	109	19	13	6.640870603	19.98201675	3.11329847	4.238816858
Dnajb6	 NM_001127367	-1.093713637	7.307299282	3.347388754	0.067311712	0.366772889	210	372	108	228	131.4901204	70.72895733	18.35407102	77.10413027
Chchd7	 NM_181391	-1.221661301	5.938743543	3.346983035	0.067328307	0.366772889	55	227	47	76	84.52468339	105.9320089	19.60439956	63.08170499
Sec23b	 NM_001252545	2.577705044	3.095912513	3.338195802	0.067688792	0.368611858	2	5	13	35	21.41932318	16.26021337	37.78800154	202.4476593
Zfp661	 NM_028141	-2.396091011	3.813553037	3.332771296	0.067912355	0.369606594	31	21	5	10	10.66308226	2.193415199	0.466794676	1.857761821
Egr3	 NM_018781	-1.438726135	5.354311627	3.332649259	0.067917394	0.369606594	44	143	46	29	31.94746508	31.52827812	9.065178988	11.37236246
Fam38a	 NM_001037298	1.068912617	7.085224842	3.328435138	0.068091631	0.37035553	90	138	351	269	11.26235104	5.243800065	11.92143379	18.18058267
Gpsm1	 NM_153410	1.925332047	4.104762053	3.328207788	0.068101045	0.37035553	8	10	51	40	2.44355915	0.927498802	4.228028145	6.598752328
2310042E22Rik	 NM_025634	2.489610588	3.240593191	3.327454324	0.068132253	0.37040007	0	11	25	29	0	2.670417623	5.424763949	12.52197919
Fam171a1	 NM_001081161	-1.865654784	4.2387659	3.326461472	0.068173399	0.370498593	25	63	22	6	6.199514668	4.743934898	1.480727657	0.803596249
Chst4	 NM_011998	2.029994915	3.977946547	3.32453784	0.068253195	0.370799258	0	25	37	48	0	3.902451208	5.162422365	13.3268402
Zc3hav1	 NM_028421	1.195565997	5.88615671	3.32401724	0.068274807	0.370799258	25	88	137	139	6.792597202	7.26037434	10.10302074	20.39762584
Set	 NM_023871	1.488631018	5.039678404	3.32211757	0.068353734	0.371102662	14	37	105	59	50.50450939	40.53072131	102.8078423	114.9537386
Nid1	 NM_010917	1.350884183	5.620599272	3.321048635	0.068398189	0.37121877	25	53	83	151	4.251271553	2.736750433	3.830820076	13.8683487
Zfp202	 NM_030713	-1.005656319	8.350154114	3.319183932	0.068475811	0.371514753	377	879	530	213	99.97525721	70.78162727	38.14713039	30.50701748
Rbm39	 NM_133242	0.97885061	9.915289913	3.316575308	0.06858456	0.371917357	591	1226	1915	2374	216.0822759	136.1139454	190.0357316	468.7932467
NA	 NM_001110555_dup1	-1.66203013	4.56991674	3.316295357	0.068596241	0.371917357	23	96	13	25	11.14895464	14.1305164	1.710348019	6.545084964
Atoh8	 NM_153778	1.693753629	4.621267042	3.314882887	0.068655212	0.372111713	13	16	59	66	5.677849474	2.121978567	6.994027866	15.56873855
Zfp551	 NM_001033820	1.301956591	5.600247106	3.313583252	0.06870952	0.372280673	13	85	105	126	5.721600027	11.35987509	12.54290884	29.95116055
Phax	 NM_019996	2.499062806	3.768323866	3.312119052	0.06877076	0.372445259	7	0	31	45	27.15808524	0	32.64356824	94.29368066
Zik1	 NM_009577	-2.231986784	3.766720483	3.311266407	0.068806448	0.372445259	25	32	6	10	6.132948655	2.383744951	0.399498722	1.324946333
Zfp91	 NM_053009	0.99590753	8.282992259	3.311096787	0.068813551	0.372445259	112	607	581	805	20.52955632	33.78552873	28.90496831	79.69414008
Rpusd3	 NM_001033204	2.819105317	1.87904043	3.310644877	0.068832476	0.372445259	0	3	16	6	0	0.738052238	3.518359118	2.625461032
Plec	 NM_001163540	1.840313604	4.898877839	3.309272831	0.068889969	0.372566974	16	14	151	10	22.72105	6.036941095	58.19962499	7.669682436
Pcdhga5	 NM_033588	-2.837579857	2.829286676	3.309003177	0.068901275	0.372566974	16	13	6	0	6.786320214	1.674319	0.690717469	0
Dis3l	 NM_172519	-1.492988245	4.872150187	3.30655275	0.069004102	0.372858898	29	111	29	23	8.57019197	9.960841254	2.326083895	3.671042021
Mfrp	 NM_147126	1.089275583	6.94064661	3.304593152	0.069086451	0.372858898	85	112	383	185	25.83998775	10.33884176	31.6014475	30.37484522
Rwdd2b	 NM_016924	-2.213711278	3.580488644	3.304554927	0.069088059	0.372858898	12	54	4	10	5.863845128	8.012637461	0.530513037	2.639187302
Ccdc61	 NM_001033314	1.889676482	4.272561373	3.304449691	0.069092484	0.372858898	11	7	50	51	5.626568476	1.087250088	6.941538745	14.08932111
Ighmbp2	 NM_009212	1.2123029	6.177466873	3.303830437	0.069118531	0.372858898	46	66	176	163	8.503032286	3.704592301	8.830056622	16.27318525
Papola	 NM_011112	-1.518978366	5.119271531	3.303656958	0.06912583	0.372858898	46	102	48	14	10.49109707	7.063886836	2.971249592	1.724487604
Gbf1	 NM_178930	-2.485732955	1.577339658	3.303290583	0.069141248	0.372858898	5	10	2	1	0.803099135	0.487730193	0.087189457	0.086749728
Olfr850	 NM_146523	-2.342895718	3.619689989	3.302870658	0.069158923	0.372858898	5	76	0	13	5.422613462	25.02837905	0	7.614667836
NA	 NM_175657_dup1	1.598954636	4.941792274	3.302754898	0.069163796	0.372858898	19	16	105	51	62.61032929	16.01005624	93.91100976	90.76774175
Fam186b	 NM_001081254	2.811994229	2.719606408	3.300632584	0.069253209	0.37317332	0	6	35	5	0	0.587755438	3.064557582	0.871171962
Aga	 NM_001205054	-2.354200483	3.606999521	3.299847577	0.069286312	0.37317332	17	44	1	12	13.87156168	10.90208591	0.221468141	5.288428651
Cd79b	 NM_008339	2.400303926	1.093066109	3.29972008	0.06929169	0.37317332	0	2	7	5	0	0.521195487	1.63050835	2.317550118
Arl4d	 NM_025404	2.524161063	3.050880945	3.297764626	0.069374231	0.373489545	2	5	23	24	1.48788352	1.129508309	4.644100379	9.643154993
Scx	 NM_198885	1.782495815	4.359279691	3.297176618	0.069399072	0.373489545	9	16	80	28	8.145376419	4.397128121	19.65139842	13.68660232
AA467197	 NM_001004174	2.825896876	2.741374521	3.296680546	0.069420037	0.373489545	1	4	3	35	1.606449238	1.951225604	1.308046207	30.36714889
Cog3	 NM_177381	-1.565786875	4.694280979	3.295050944	0.069488952	0.373588747	25	102	21	23	6.08791753	7.542397407	1.387978922	3.02500123
Psg19	 NM_011964	-2.529434374	3.007843252	3.294874663	0.069496412	0.373588747	13	26	5	3	5.247608034	3.186925211	0.547801055	0.654045946
Zhx1	 NM_009572	1.937993928	4.212392502	3.294597949	0.069508123	0.373588747	8	12	22	74	1.61718838	0.736601093	1.207057976	8.079254939
E430018J23Rik	 NM_198011	1.192701985	6.24229983	3.293647495	0.069548363	0.373665911	20	145	218	139	9.506495723	20.92854092	28.12430372	35.6840574
Cep152	 NM_001081091	1.078371705	6.504082843	3.29316216	0.069568921	0.373665911	40	145	201	212	7.129871793	7.848202845	9.724171527	20.40922708
Pfkl	 NM_008826	1.838216545	4.282203527	3.291964141	0.069619694	0.373813852	9	13	33	67	2.489412863	1.09188842	2.47744022	10.00917287
Pcyt1a	 NM_001163159	-2.318495463	3.412872551	3.291316574	0.069647155	0.373836564	15	38	7	5	56.0796825	43.13982426	7.103087283	10.09609106
Mcm4	 NM_008565	0.982964045	9.803067946	3.28985081	0.069709356	0.373921086	466	1357	1538	2416	133.4932908	118.0412658	119.5816888	373.8001059
Trp53bp1	 NM_013735	1.012791714	7.567605568	3.289846309	0.069709547	0.373921086	97	285	452	402	12.93661548	11.54181963	16.36146525	28.95635924
9030624J02Rik	 NM_027815	1.741277963	4.311248949	3.289303158	0.069732611	0.373921086	8	18	65	38	2.299418535	1.57101754	5.070796964	5.899030002
Sertad2	 NM_021372	-1.225484533	5.743601617	3.28627458	0.069861366	0.374486708	49	196	65	44	8.792015377	10.67895898	3.16548704	4.263968651
Mrpl15	 NM_025300	-2.100172562	3.800131065	3.284781656	0.069924928	0.374702614	18	51	13	5	14.03054983	12.07126681	2.750301856	2.104946961
Npl	 NM_028749	-1.95796526	3.969539461	3.283734891	0.069969532	0.374816816	18	61	17	5	13.19051691	13.57374333	3.381217091	1.978920201
E2f2	 NM_177733	1.394075965	5.409264482	3.27959883	0.070146073	0.375637474	14	63	137	72	3.037945372	4.151193349	8.068769625	8.438269439
Rps12	 NM_011295	1.102313913	8.264632642	3.276512481	0.070278119	0.376219394	136	485	1197	251	269.9330921	292.3071561	644.8314276	269.0666739
Por	 NM_008898	-1.754750626	4.403515169	3.275746122	0.070310949	0.376269965	20	89	8	24	8.368966321	11.30869052	0.908587245	5.424029386
Slc36a4	 NM_172289	2.763990236	2.180680913	3.275014289	0.070342314	0.376312672	0	4	19	8	0	0.644700251	2.737195299	2.293381552
Ptcd1	 NM_133735	1.368667786	5.749496927	3.272518395	0.070449398	0.376714828	38	29	169	93	12.13695106	2.812577447	14.65033424	16.04271692
Dscr3	 NM_007834	1.514517526	4.835358162	3.272171207	0.070464307	0.376714828	7	44	72	70	2.99247093	5.711695738	8.35409137	16.16214162
Ufsp1	 NM_027356	1.126668353	7.243843384	3.269856256	0.070563806	0.377121478	36	318	480	229	37.16123539	99.67706699	134.4818591	127.6709507
NA	 NM_001267702	2.695687871	1.30227116	3.267936818	0.07064642	0.377437646	0	2	2	12	0	1.933102765	1.727862895	20.62978359
Fuk	 NM_172283	-2.737624076	2.238649203	3.265975305	0.070730952	0.377681969	2	30	3	1	0.530783434	2.417625942	0.216094366	0.143336347
Gm4980	 NM_001195529	-2.803427041	1.876401264	3.265786561	0.070739091	0.377681969	3	20	3	0	1.015601757	2.055950587	0.275650172	0
Ppm1d	 NM_016910	1.077600994	7.54546906	3.265232121	0.070763007	0.37768435	52	384	369	479	18.47361114	41.42477578	35.58030319	91.90791949
Grb10	 NM_010345	-2.567840501	3.0245758	3.262518189	0.0708802	0.37818441	11	32	7	1	2.222323175	1.963111631	0.383837493	0.109114759
Htra4	 NM_001081187	2.717324606	2.649860221	3.260756171	0.070956399	0.378287828	2	2	18	18	0.942803771	0.286287113	2.303024959	4.582819876
Abca4	 NM_007378	2.637509184	2.774843552	3.260611318	0.070962667	0.378287828	0	7	23	17	0	0.30151389	0.885505895	1.30240689
Hbs1l	 NM_001042593	2.915357878	2.841182173	3.259684125	0.071002802	0.378287828	3	0	13	28	30.84382537	0	36.27648148	155.4798023
Arhgap23	 NM_021493	-1.240340248	5.719905317	3.259365321	0.071016608	0.378287828	56	173	56	50	10.564246	9.910077929	2.867301289	5.094357875
Gmppb	 NM_177910	0.973229038	7.947100959	3.259353458	0.071017122	0.378287828	135	360	714	397	77.58368596	62.8231385	111.3703736	123.2242305
Pomgnt1	 NM_026651	1.95356877	4.164558079	3.258256032	0.071064668	0.37840664	0	30	32	63	0	3.4446057	3.284146908	12.8661109
B4galt6	 NM_019737	1.194662249	6.138295003	3.25775337	0.071086458	0.37840664	23	123	148	180	4.071441596	6.611590889	7.110774607	17.20924613
Dbf4	 NM_001190717	-1.499138406	5.011723611	3.254135614	0.071243491	0.379049272	34	117	16	40	14.32049792	14.96392597	1.829085506	9.099303701
Zfp329	 NM_026046	-1.158167309	6.31217231	3.253887115	0.071254291	0.379049272	94	226	98	69	12.18252693	8.894027207	3.447231317	4.829782627
Vezf1	 NM_016686	-1.261098921	6.348801139	3.248337258	0.071495952	0.380173207	128	156	121	44	28.71488579	10.62679273	7.367452054	5.331123798
Plxna1	 NM_008881	1.527365904	5.203062918	3.247950617	0.07151282	0.380173207	18	34	52	128	2.050104711	1.175879837	1.607465669	7.873765489
Tbx22	 NM_145224	-2.369270466	1.427628644	3.244397797	0.071668023	0.380872465	7	4	2	1	1.406192377	0.243998512	0.109046447	0.108496485
Pddc1	 NM_172116	-1.089170575	6.878042889	3.243112703	0.07172425	0.381045439	165	252	184	74	113.3206677	52.55405234	34.29871329	27.44895833
Rad54l2	 NM_030730	-1.509880991	4.84938079	3.241840074	0.071779979	0.381115357	22	127	19	31	2.425349054	4.251437301	0.56851247	1.845789755
Nudt15	 NM_172527	-0.938479933	8.834591071	3.241730531	0.071784778	0.381115357	566	1078	568	489	224.5062392	129.8408149	61.14981447	104.75863
Rfx7	 NM_001033536	1.114893012	7.065542399	3.240407964	0.071842747	0.381280682	32	282	252	360	4.11251005	11.00491241	8.790070513	24.98782538
Anapc11	 NM_025389	1.24085736	5.862913118	3.239888042	0.071865549	0.381280682	34	59	100	171	10.82574649	5.704419232	8.641990014	29.40654581
Atr	 NM_019864	-1.30893797	5.569870023	3.239399113	0.071886999	0.381280682	49	164	58	35	6.239565037	6.341362379	2.004569202	2.407106179
Lima1	 NM_001113545	2.163655459	3.66036622	3.238299693	0.071935257	0.381376387	1	16	27	42	0.242197294	1.176710847	1.774875419	5.493985948
Cyb5r3	 NM_029787	1.283760404	5.722302672	3.23790836	0.071952443	0.381376387	23	71	195	61	11.64873536	10.91917382	26.80528188	16.68590419
Pik3r1	 NM_001077495	1.528070753	5.017150005	3.237295762	0.071979354	0.381393405	13	37	40	118	1.93340918	1.67094685	1.614638262	9.478320698
Mocs3	 NM_001160330	1.20105197	5.875084785	3.234983942	0.07208101	0.381716929	19	102	156	120	11.61380662	18.93222465	25.88096182	39.61605292
Lpin1	 NM_172950	-1.583415698	5.177256393	3.234465693	0.07210382	0.381716929	60	76	13	47	11.25276373	4.328147272	0.661738079	4.760743414
2810030E01Rik	 NM_028317	1.006299114	7.739704646	3.234289527	0.072111575	0.381716929	137	247	463	494	32.28362806	17.67417737	29.61267111	62.87205916
Ndufb7	 NM_025843	2.315618719	3.562971215	3.233693856	0.072137805	0.381730205	2	11	61	7	3.857889353	6.443071412	31.93628764	7.292673656
Plk1s1	 NM_001033298	-2.302811927	3.514740514	3.232893862	0.072173048	0.381791152	19	33	7	6	9.085778017	4.791847064	0.90853442	1.549632581
Mid1ip1	 NM_026524	1.115525281	6.930153722	3.230177439	0.072292855	0.382225542	71	143	441	131	35.5044034	21.71402812	59.85456575	35.38051366
Lpar2	 NM_020028	1.958666765	4.101459003	3.229783297	0.072310257	0.382225542	9	7	50	41	1.62307448	0.383331464	2.447376404	3.993454717
Mpi	 NM_025837	1.994039986	4.222727747	3.229250293	0.072333796	0.382225542	11	4	36	62	6.436768718	0.710748086	5.717583877	19.59457628
Taf4a	 NM_001081092	-2.058934965	3.698778703	3.228879544	0.072350174	0.382225542	11	62	11	6	2.557531126	4.377240613	0.694153875	0.753439631
Whsc2	 NM_011914	1.909191291	4.073577387	3.228041163	0.072387225	0.382295776	7	12	36	52	3.330352886	1.733620157	4.648678793	13.36178641
Clec4a2	 NM_001170333	-2.164864227	3.780526414	3.22745322	0.072413221	0.382307595	22	40	10	7	8.859696543	4.891439038	1.093027252	1.522520587
Phgr1	 NM_001145644	2.730303605	2.151267613	3.226082324	0.072473873	0.382502318	0	4	13	13	0	2.308289069	6.705449442	13.34326268
Supv3l1	 NM_181423	-1.443532856	5.061572768	3.223766117	0.072576472	0.382807715	42	101	35	26	18.06751277	13.19322417	4.08650419	6.040757413
Glt8d2	 NM_029102	-2.79162539	1.933611847	3.223701995	0.072579315	0.382807715	3	21	0	3	1.432597556	3.045108234	0	0.773736658
Lin7c	 NM_011699	-1.158737684	6.192722923	3.222442216	0.072635186	0.382976873	97	180	79	74	24.11227483	13.58687074	5.330014204	9.934983225
Zfyve26	 NM_001008550	-1.33567	5.430854096	3.221784238	0.072664386	0.383005338	33	181	49	34	3.621713056	6.031969843	1.459590416	2.015338416
Smchd1	 NM_028887	1.070047782	6.776695472	3.220978636	0.072700154	0.383068395	43	191	358	149	6.27351824	8.46167936	14.17622378	11.7408069
Fam134c	 NM_028933	1.165827072	6.038420771	3.219528503	0.072764586	0.383168332	36	79	185	122	14.22466966	9.478667038	19.84020893	26.03565374
Tmem126a	 NM_025460	-1.679074736	4.71365641	3.219479996	0.072766743	0.383168332	40	68	32	11	53.68812076	27.71453599	11.6574353	7.9740667
Myo18a	 NM_011586	-1.68028964	4.366918906	3.218104558	0.072827915	0.383344621	23	76	15	18	3.237531871	3.248480742	0.573076104	1.368446078
Slc30a4	 NM_011774	1.188258666	6.220179804	3.217656237	0.072847865	0.383344621	41	87	237	115	7.697813735	4.960018336	12.07721261	11.66139079
Gxylt1	 NM_001033275	1.04957116	6.699359877	3.215342547	0.072950921	0.383697311	41	183	187	280	6.451366393	8.743784157	7.986275385	23.79550082
Fgfr3	 NM_001163217	2.74879364	2.16402818	3.215081094	0.072962576	0.383697311	0	4	9	17	0	8.270095274	16.63211072	62.51553074
Sec63	 NM_153055	1.315803869	5.75890495	3.214068212	0.073007748	0.383699835	7	114	144	117	1.193118798	5.900257794	6.661667687	10.77061439
Gpr124	 NM_054044	1.217327733	5.887371117	3.214001053	0.073010744	0.383699835	31	71	189	92	5.777044206	4.017749295	9.559619916	9.25978263
Sema4d	 NM_013660	-2.475590863	3.424477562	3.212455074	0.073079752	0.383793575	23	19	5	6	5.402543474	1.355203527	0.3187684	0.761185755
[truncated: 1,782,702 more chars]
