# Supplementary material for: Gene Resistance to Transcriptional Reprogramming following Nuclear Transfer Is Directly Mediated by Multiple Chromatin-Repressive Pathways
Source: Mol Cell. 2017 Mar 2;65(5):873–884.e8. doi: 10.1016/j.molcel.2017.01.030 (PMC5344684; doi:10.1016/j.molcel.2017.01.030)
Supplement: Table S2. Gene Ontology Terms and KEGG Pathways Enriched in Resistant Genes, Related to Figure 1 [file mmc3.xlsx]

## Sheet: GO genes Resistant in ES
Annotation Cluster 1	Enrichment Score: 4.42712730599593
Category	Term	Count	%	PValue	Genes	List Total	Pop Hits	Pop Total	Fold Enrichment	Bonferroni	Benjamini
GOTERM_BP_FAT	GO:0045944~positive regulation of transcription from RNA polymerase II promoter	24	6.33245	4.52497e-07	NM_011766, NM_011939, NM_008264, NM_001145920, NM_010455, NM_010791, NM_009368, NM_001103178, NM_009238, NM_009716, NM_008541, NM_008700, NM_011448, NM_010054, NM_010835, NM_001168514, NM_013519, NM_011135, NM_013634, NM_010849, NM_013665, NM_009189, NM_008090, NM_007963	263	358	13588	3.4636	0.000789295	0.000394726
GOTERM_BP_FAT	GO:0006357~regulation of transcription from RNA polymerase II promoter	31	8.17942	2.87968e-06	NM_011766, NM_008264, NM_010455, NM_009368, NM_001104556, NM_008700, NM_011127, NM_001168514, NM_013519, NM_013634, NM_010849, NM_008090, NM_011939, NM_023719, NM_011499, NM_025885, NM_001145920, NM_010791, NM_001103178, NM_009238, NM_009716, NM_008541, NM_011448, NM_010054, NM_025613, NM_010835, NM_011135, NM_013665, NM_009744, NM_007963, NM_009189	263	616	13588	2.60004	0.00501245	0.000717607
GOTERM_BP_FAT	GO:0045941~positive regulation of transcription	26	6.86016	5.39073e-06	NM_011766, NM_008264, NM_010455, NM_009368, NM_008700, NM_001168514, NM_013519, NM_010849, NM_013634, NM_008090, NM_011939, NM_001145920, NM_010791, NM_001103178, NM_009238, NM_008541, NM_009716, NM_011448, NM_010054, NM_023503, NM_010835, NM_025891, NM_011135, NM_013665, NM_007963, NM_009189	263	475	13588	2.828	0.00936274	0.000854803
GOTERM_BP_FAT	GO:0045893~positive regulation of transcription, DNA-dependent	24	6.33245	5.80343e-06	NM_011766, NM_011939, NM_008264, NM_001145920, NM_010455, NM_010791, NM_009368, NM_001103178, NM_009238, NM_009716, NM_008541, NM_008700, NM_011448, NM_010054, NM_010835, NM_001168514, NM_013519, NM_011135, NM_013634, NM_010849, NM_013665, NM_009189, NM_008090, NM_007963	263	416	13588	2.9807	0.0100759	0.000843562
GOTERM_BP_FAT	GO:0051254~positive regulation of RNA metabolic process	24	6.33245	6.57536e-06	NM_011766, NM_011939, NM_008264, NM_001145920, NM_010455, NM_010791, NM_009368, NM_001103178, NM_009238, NM_009716, NM_008541, NM_008700, NM_011448, NM_010054, NM_010835, NM_001168514, NM_013519, NM_011135, NM_013634, NM_010849, NM_013665, NM_009189, NM_008090, NM_007963	263	419	13588	2.95935	0.0114085	0.000882228
GOTERM_BP_FAT	GO:0010628~positive regulation of gene expression	26	6.86016	8.5816e-06	NM_011766, NM_008264, NM_010455, NM_009368, NM_008700, NM_001168514, NM_013519, NM_010849, NM_013634, NM_008090, NM_011939, NM_001145920, NM_010791, NM_001103178, NM_009238, NM_008541, NM_009716, NM_011448, NM_010054, NM_023503, NM_010835, NM_025891, NM_011135, NM_013665, NM_007963, NM_009189	263	488	13588	2.75266	0.0148634	0.00106907
GOTERM_BP_FAT	GO:0010557~positive regulation of macromolecule biosynthetic process	27	7.12401	1.21414e-05	NM_011766, NM_008264, NM_010455, NM_009368, NM_126166, NM_008700, NM_001168514, NM_013519, NM_013634, NM_010849, NM_008090, NM_011939, NM_001145920, NM_010791, NM_001103178, NM_009238, NM_008541, NM_009716, NM_011448, NM_010054, NM_023503, NM_010835, NM_025891, NM_011135, NM_013665, NM_007963, NM_009189	263	530	13588	2.63201	0.020964	0.00141146
GOTERM_BP_FAT	GO:0045935~positive regulation of nucleobase, nucleoside, nucleotide and nucleic acid metabolic process	26	6.86016	1.82781e-05	NM_011766, NM_008264, NM_010455, NM_009368, NM_008700, NM_001168514, NM_013519, NM_010849, NM_013634, NM_008090, NM_011939, NM_001145920, NM_010791, NM_001103178, NM_009238, NM_008541, NM_009716, NM_011448, NM_010054, NM_023503, NM_010835, NM_025891, NM_011135, NM_013665, NM_007963, NM_009189	263	510	13588	2.63392	0.0313924	0.00199149
GOTERM_BP_FAT	GO:0031328~positive regulation of cellular biosynthetic process	27	7.12401	2.45432e-05	NM_011766, NM_008264, NM_010455, NM_009368, NM_126166, NM_008700, NM_001168514, NM_013519, NM_013634, NM_010849, NM_008090, NM_011939, NM_001145920, NM_010791, NM_001103178, NM_009238, NM_008541, NM_009716, NM_011448, NM_010054, NM_023503, NM_010835, NM_025891, NM_011135, NM_013665, NM_007963, NM_009189	263	552	13588	2.52711	0.0419243	0.00237653
GOTERM_BP_FAT	GO:0009891~positive regulation of biosynthetic process	27	7.12401	2.88122e-05	NM_011766, NM_008264, NM_010455, NM_009368, NM_126166, NM_008700, NM_001168514, NM_013519, NM_013634, NM_010849, NM_008090, NM_011939, NM_001145920, NM_010791, NM_001103178, NM_009238, NM_008541, NM_009716, NM_011448, NM_010054, NM_023503, NM_010835, NM_025891, NM_011135, NM_013665, NM_007963, NM_009189	263	557	13588	2.50443	0.049035	0.00239133
GOTERM_BP_FAT	GO:0051173~positive regulation of nitrogen compound metabolic process	26	6.86016	3.05779e-05	NM_011766, NM_008264, NM_010455, NM_009368, NM_008700, NM_001168514, NM_013519, NM_010849, NM_013634, NM_008090, NM_011939, NM_001145920, NM_010791, NM_001103178, NM_009238, NM_008541, NM_009716, NM_011448, NM_010054, NM_023503, NM_010835, NM_025891, NM_011135, NM_013665, NM_007963, NM_009189	263	526	13588	2.5538	0.0519606	0.00222083
GOTERM_BP_FAT	GO:0010604~positive regulation of macromolecule metabolic process	27	7.12401	0.000230743	NM_011766, NM_008264, NM_010455, NM_009368, NM_126166, NM_008700, NM_001168514, NM_013519, NM_013634, NM_010849, NM_008090, NM_011939, NM_001145920, NM_010791, NM_001103178, NM_009238, NM_008541, NM_009716, NM_011448, NM_010054, NM_023503, NM_010835, NM_025891, NM_011135, NM_013665, NM_007963, NM_009189	263	633	13588	2.20374	0.331483	0.014279
GOTERM_BP_FAT	GO:0006355~regulation of transcription, DNA-dependent	48	12.6649	0.000307804	NM_010453, NM_018826, NM_011766, NM_010450, NM_008265, NM_008264, NM_010455, NM_009368, NM_008263, NM_001104556, NM_008700, NM_011127, NM_008239, NM_001122950, NM_001164109, NM_009055, NM_001168514, NM_144515, NM_013519, NM_010364, NM_013634, NM_010849, NM_001163246, NM_008090, NM_011162, NM_001163797, NM_011939, NM_023719, NM_011499, NM_025885, NM_001145920, NM_010791, NM_001103178, NM_001164608…	263	1465	13588	1.69279	0.415618	0.0166474
GOTERM_BP_FAT	GO:0051252~regulation of RNA metabolic process	48	12.6649	0.000437132	NM_010453, NM_018826, NM_011766, NM_010450, NM_008265, NM_008264, NM_010455, NM_009368, NM_008263, NM_001104556, NM_008700, NM_011127, NM_008239, NM_001122950, NM_001164109, NM_009055, NM_001168514, NM_144515, NM_013519, NM_010364, NM_013634, NM_010849, NM_001163246, NM_008090, NM_011162, NM_001163797, NM_011939, NM_023719, NM_011499, NM_025885, NM_001145920, NM_010791, NM_001103178, NM_001164608…	263	1488	13588	1.66663	0.533716	0.0221901
GOTERM_BP_FAT	GO:0045449~regulation of transcription	63	16.6227	0.00137124	NM_011766, NM_126166, NM_008700, NM_011127, NM_008239, NM_026830, NM_028364, NM_001168514, NM_144515, NM_013634, NM_008090, NM_011162, NM_023719, NM_011499, NM_025885, NM_001103178, NM_178646, NM_001164608, NM_008541, NM_011448, NM_023503, NM_010835, NM_009803, NM_025891, NM_001164274, NM_198107, NM_009744, NM_007963, NM_010453, NM_018826, NM_010450, NM_008265, NM_008264, NM_010455, NM_009368, NM…	263	2227	13588	1.46157	0.908778	0.0554164
GOTERM_BP_FAT	GO:0006350~transcription	46	12.1372	0.0311843	NM_010453, NM_011766, NM_010450, NM_008265, NM_008264, NM_010455, NM_008263, NM_001104556, NM_008239, NM_026830, NM_001122950, NM_001164109, NM_028364, NM_009055, NM_144515, NM_013519, NM_010364, NM_013634, NM_010849, NM_001163246, NM_008090, NM_001163797, NM_001111079, NM_011939, NM_023719, NM_181730, NM_025885, NM_001145920, NM_001164608, NM_009238, NM_009716, NM_008541, NM_018877, NM_011448, N…	263	1772	13588	1.3412	1	0.400633
Annotation Cluster 2	Enrichment Score: 4.2989642854635735
Category	Term	Count	%	PValue	Genes	List Total	Pop Hits	Pop Total	Fold Enrichment	Bonferroni	Benjamini
GOTERM_BP_FAT	GO:0051216~cartilage development	12	3.16623	2.75747e-07	NM_010453, NM_011448, NM_011127, NM_010054, NM_010450, NM_001145920, NM_010217, NM_010835, NM_010104, NM_001168514, NM_009524, NM_013665	263	78	13588	7.94852	0.000481063	0.000481063
GOTERM_BP_FAT	GO:0001501~skeletal system development	21	5.5409	6.63845e-07	NM_010453, NM_001162884, NM_010450, NM_008265, NM_001145920, NM_010217, NM_010455, NM_010104, NM_009524, NM_009368, NM_008263, NM_008541, NM_011448, NM_010054, NM_011127, NM_001122950, NM_010835, NM_001168514, NM_013519, NM_010849, NM_013665, NM_009189	263	285	13588	3.80692	0.00115774	0.000386062
GOTERM_BP_FAT	GO:0048705~skeletal system morphogenesis	14	3.69393	1.33097e-06	NM_010453, NM_011448, NM_011127, NM_010054, NM_010450, NM_008265, NM_010455, NM_001145920, NM_010217, NM_009368, NM_013519, NM_013665, NM_010849, NM_009189	263	130	13588	5.56397	0.00231986	0.000580469
GOTERM_BP_FAT	GO:0043009~chordate embryonic development	25	6.59631	2.13542e-06	NM_010453, NM_011766, NM_010414, NM_010415, NM_008265, NM_010455, NM_010791, NM_010104, NM_009368, NM_018877, NM_008700, NM_011127, NM_010054, NM_023118, NM_008471, NM_177783, NM_010835, NM_007707, NM_013519, NM_013665, NM_013634, NM_008416, NM_009189, NM_007963, NM_008090	263	421	13588	3.06802	0.00371938	0.000744985
GOTERM_BP_FAT	GO:0009792~embryonic development ending in birth or egg hatching	25	6.59631	2.5139e-06	NM_010453, NM_011766, NM_010414, NM_010415, NM_008265, NM_010455, NM_010791, NM_010104, NM_009368, NM_018877, NM_008700, NM_011127, NM_010054, NM_023118, NM_008471, NM_177783, NM_010835, NM_007707, NM_013519, NM_013665, NM_013634, NM_008416, NM_009189, NM_007963, NM_008090	263	425	13588	3.03914	0.00437715	0.000730859
GOTERM_BP_FAT	GO:0048568~embryonic organ development	18	4.74934	4.36044e-06	NM_010453, NM_011766, NM_008265, NM_010455, NM_010104, NM_009368, NM_010054, NM_011127, NM_008471, NM_007707, NM_013519, NM_013634, NM_010849, NM_013665, NM_008416, NM_139063, NM_008090, NM_009189	263	241	13588	3.85883	0.00758012	0.000950672
GOTERM_BP_FAT	GO:0048598~embryonic morphogenesis	21	5.5409	2.16623e-05	NM_010453, NM_010414, NM_010450, NM_008265, NM_008264, NM_010455, NM_010104, NM_009368, NM_009524, NM_008263, NM_010054, NM_011127, NM_001122950, NM_010835, NM_007707, NM_013519, NM_013634, NM_010849, NM_013665, NM_139063, NM_009189, NM_007963	263	359	13588	3.02221	0.0370956	0.00222113
GOTERM_BP_FAT	GO:0048704~embryonic skeletal system morphogenesis	9	2.37467	2.98715e-05	NM_010453, NM_011127, NM_010054, NM_008265, NM_010455, NM_009368, NM_013519, NM_013665, NM_009189	263	64	13588	7.26545	0.0507913	0.00236659
GOTERM_BP_FAT	GO:0048706~embryonic skeletal system development	9	2.37467	0.000194257	NM_010453, NM_011127, NM_010054, NM_008265, NM_010455, NM_009368, NM_013519, NM_013665, NM_009189	263	83	13588	5.60227	0.287525	0.0124775
GOTERM_BP_FAT	GO:0048562~embryonic organ morphogenesis	12	3.16623	0.000288789	NM_010453, NM_011127, NM_010054, NM_008265, NM_010455, NM_010104, NM_009368, NM_013519, NM_013665, NM_010849, NM_139063, NM_009189	263	161	13588	3.85084	0.395896	0.0172295
GOTERM_BP_FAT	GO:0007389~pattern specification process	14	3.69393	0.00354369	NM_010453, NM_010414, NM_010450, NM_008265, NM_010455, NM_010791, NM_010104, NM_008263, NM_026376, NM_008541, NM_010054, NM_001122950, NM_008494, NM_013519, NM_009189	263	284	13588	2.54689	0.99796	0.102982
GOTERM_BP_FAT	GO:0003002~regionalization	11	2.90237	0.00866978	NM_010453, NM_010054, NM_010414, NM_010450, NM_001122950, NM_008265, NM_010455, NM_010104, NM_010791, NM_008494, NM_008263, NM_013519	263	214	13588	2.6557	1	0.177004
GOTERM_BP_FAT	GO:0009952~anterior/posterior pattern formation	9	2.37467	0.00964656	NM_010453, NM_010414, NM_010450, NM_001122950, NM_008265, NM_010455, NM_010791, NM_008494, NM_008263, NM_013519	263	153	13588	3.03914	1	0.19058
GOTERM_BP_FAT	GO:0048701~embryonic cranial skeleton morphogenesis	4	1.05541	0.0106325	NM_011127, NM_010054, NM_009368, NM_013519	263	24	13588	8.6109	1	0.205693
Annotation Cluster 3	Enrichment Score: 3.745207597139524
Category	Term	Count	%	PValue	Genes	List Total	Pop Hits	Pop Total	Fold Enrichment	Bonferroni	Benjamini
GOTERM_BP_FAT	GO:0048514~blood vessel morphogenesis	15	3.95778	3.00811e-05	NM_011766, NM_010415, NM_139001, NM_010217, NM_138942, NM_010104, NM_007616, NM_026376, NM_008541, NM_008700, NM_011127, NM_001168514, NM_013519, NM_008960, NM_008416	263	198	13588	3.91405	0.0511385	0.00227968
GOTERM_BP_FAT	GO:0001568~blood vessel development	16	4.22164	7.90217e-05	NM_011766, NM_010415, NM_139001, NM_010217, NM_138942, NM_010104, NM_007616, NM_026376, NM_008541, NM_008700, NM_011127, NM_001168514, NM_007707, NM_013519, NM_008960, NM_008416	263	244	13588	3.3879	0.128813	0.00550075
GOTERM_BP_FAT	GO:0001944~vasculature development	16	4.22164	0.000103772	NM_011766, NM_010415, NM_139001, NM_010217, NM_138942, NM_010104, NM_007616, NM_026376, NM_008541, NM_008700, NM_011127, NM_001168514, NM_007707, NM_013519, NM_008960, NM_008416	263	250	13588	3.30659	0.165641	0.00694086
GOTERM_BP_FAT	GO:0001525~angiogenesis	9	2.37467	0.00423691	NM_010415, NM_139001, NM_010217, NM_010104, NM_001168514, NM_026376, NM_013519, NM_008960, NM_008541	263	133	13588	3.49615	0.999394	0.119921
Annotation Cluster 4	Enrichment Score: 3.1710011252913026
Category	Term	Count	%	PValue	Genes	List Total	Pop Hits	Pop Total	Fold Enrichment	Bonferroni	Benjamini
GOTERM_BP_FAT	GO:0006357~regulation of transcription from RNA polymerase II promoter	31	8.17942	2.87968e-06	NM_011766, NM_008264, NM_010455, NM_009368, NM_001104556, NM_008700, NM_011127, NM_001168514, NM_013519, NM_013634, NM_010849, NM_008090, NM_011939, NM_023719, NM_011499, NM_025885, NM_001145920, NM_010791, NM_001103178, NM_009238, NM_009716, NM_008541, NM_011448, NM_010054, NM_025613, NM_010835, NM_011135, NM_013665, NM_009744, NM_007963, NM_009189	263	616	13588	2.60004	0.00501245	0.000717607
GOTERM_BP_FAT	GO:0009890~negative regulation of biosynthetic process	21	5.5409	0.00028947	NM_011766, NM_011939, NM_023719, NM_011499, NM_010455, NM_029095, NM_010104, NM_007616, NM_001164608, NM_008700, NM_011448, NM_010054, NM_011127, NM_025613, NM_010835, NM_009803, NM_133737, NM_010849, NM_021457, NM_013665, NM_009744	263	434	13588	2.49994	0.396614	0.0166989
GOTERM_BP_FAT	GO:0051172~negative regulation of nitrogen compound metabolic process	20	5.27704	0.000291266	NM_011766, NM_011939, NM_023719, NM_011499, NM_010455, NM_010104, NM_007616, NM_001164608, NM_008700, NM_011448, NM_010054, NM_011127, NM_025613, NM_010835, NM_009803, NM_133737, NM_010849, NM_021457, NM_013665, NM_009744	263	401	13588	2.57683	0.398503	0.0162642
GOTERM_BP_FAT	GO:0031327~negative regulation of cellular biosynthetic process	20	5.27704	0.000684553	NM_011766, NM_011939, NM_023719, NM_011499, NM_010455, NM_010104, NM_007616, NM_001164608, NM_008700, NM_011448, NM_010054, NM_011127, NM_025613, NM_010835, NM_009803, NM_133737, NM_010849, NM_021457, NM_013665, NM_009744	263	430	13588	2.40304	0.697282	0.0326483
GOTERM_BP_FAT	GO:0045934~negative regulation of nucleobase, nucleoside, nucleotide and nucleic acid metabolic process	19	5.01319	0.00069826	NM_011766, NM_011939, NM_023719, NM_011499, NM_010455, NM_010104, NM_001164608, NM_008700, NM_011448, NM_010054, NM_011127, NM_025613, NM_010835, NM_009803, NM_133737, NM_010849, NM_021457, NM_013665, NM_009744	263	397	13588	2.47265	0.704442	0.0324062
GOTERM_BP_FAT	GO:0016481~negative regulation of transcription	18	4.74934	0.000916243	NM_011766, NM_011939, NM_023719, NM_011499, NM_010455, NM_001164608, NM_008700, NM_011448, NM_011127, NM_010054, NM_025613, NM_010835, NM_009803, NM_133737, NM_010849, NM_021457, NM_013665, NM_009744	263	372	13588	2.49994	0.798018	0.0412205
GOTERM_BP_FAT	GO:0010558~negative regulation of macromolecule biosynthetic process	19	5.01319	0.00126311	NM_011766, NM_011939, NM_023719, NM_011499, NM_010455, NM_029095, NM_001164608, NM_008700, NM_011448, NM_011127, NM_010054, NM_025613, NM_010835, NM_009803, NM_133737, NM_010849, NM_021457, NM_013665, NM_009744	263	418	13588	2.34843	0.889806	0.0523718
GOTERM_BP_FAT	GO:0000122~negative regulation of transcription from RNA polymerase II promoter	13	3.43008	0.00177679	NM_011766, NM_011127, NM_010054, NM_025613, NM_011939, NM_023719, NM_011499, NM_010455, NM_010835, NM_013665, NM_010849, NM_009744, NM_008700	263	231	13588	2.90758	0.955097	0.0680989
GOTERM_BP_FAT	GO:0010605~negative regulation of macromolecule metabolic process	21	5.5409	0.00193062	NM_011766, NM_011939, NM_023719, NM_011499, NM_010455, NM_029095, NM_007616, NM_001164608, NM_009536, NM_008700, NM_011448, NM_010054, NM_011127, NM_025613, NM_010835, NM_009803, NM_133737, NM_010849, NM_021457, NM_013665, NM_009744	263	506	13588	2.14422	0.965685	0.0706857
GOTERM_BP_FAT	GO:0010629~negative regulation of gene expression	18	4.74934	0.00256307	NM_011766, NM_011939, NM_023719, NM_011499, NM_010455, NM_001164608, NM_008700, NM_011448, NM_011127, NM_010054, NM_025613, NM_010835, NM_009803, NM_133737, NM_010849, NM_021457, NM_013665, NM_009744	263	410	13588	2.26824	0.988647	0.0856719
GOTERM_BP_FAT	GO:0045892~negative regulation of transcription, DNA-dependent	15	3.95778	0.00265334	NM_011766, NM_011499, NM_023719, NM_011939, NM_010455, NM_001164608, NM_008700, NM_011448, NM_011127, NM_010054, NM_025613, NM_010835, NM_010849, NM_013665, NM_009744	263	308	13588	2.51617	0.990306	0.086897
GOTERM_BP_FAT	GO:0051253~negative regulation of RNA metabolic process	15	3.95778	0.00283131	NM_011766, NM_011499, NM_023719, NM_011939, NM_010455, NM_001164608, NM_008700, NM_011448, NM_011127, NM_010054, NM_025613, NM_010835, NM_010849, NM_013665, NM_009744	263	310	13588	2.49994	0.9929	0.0907608
Annotation Cluster 5	Enrichment Score: 3.147459131979963
Category	Term	Count	%	PValue	Genes	List Total	Pop Hits	Pop Total	Fold Enrichment	Bonferroni	Benjamini
GOTERM_BP_FAT	GO:0048598~embryonic morphogenesis	21	5.5409	2.16623e-05	NM_010453, NM_010414, NM_010450, NM_008265, NM_008264, NM_010455, NM_010104, NM_009368, NM_009524, NM_008263, NM_010054, NM_011127, NM_001122950, NM_010835, NM_007707, NM_013519, NM_013634, NM_010849, NM_013665, NM_139063, NM_009189, NM_007963	263	359	13588	3.02221	0.0370956	0.00222113
GOTERM_BP_FAT	GO:0030326~embryonic limb morphogenesis	9	2.37467	0.000564738	NM_011127, NM_010450, NM_001122950, NM_008264, NM_010835, NM_009524, NM_008263, NM_013665, NM_013634, NM_007963	263	97	13588	4.7937	0.626839	0.0277712
GOTERM_BP_FAT	GO:0035113~embryonic appendage morphogenesis	9	2.37467	0.000564738	NM_011127, NM_010450, NM_001122950, NM_008264, NM_010835, NM_009524, NM_008263, NM_013665, NM_013634, NM_007963	263	97	13588	4.7937	0.626839	0.0277712
GOTERM_BP_FAT	GO:0035107~appendage morphogenesis	9	2.37467	0.00171836	NM_011127, NM_010450, NM_001122950, NM_008264, NM_010835, NM_009524, NM_008263, NM_013665, NM_013634, NM_007963	263	115	13588	4.04338	0.950268	0.0674134
GOTERM_BP_FAT	GO:0035108~limb morphogenesis	9	2.37467	0.00171836	NM_011127, NM_010450, NM_001122950, NM_008264, NM_010835, NM_009524, NM_008263, NM_013665, NM_013634, NM_007963	263	115	13588	4.04338	0.950268	0.0674134
GOTERM_BP_FAT	GO:0060173~limb development	9	2.37467	0.00213344	NM_011127, NM_010450, NM_001122950, NM_008264, NM_010835, NM_009524, NM_008263, NM_013665, NM_013634, NM_007963	263	119	13588	3.90747	0.975931	0.0732373
GOTERM_BP_FAT	GO:0048736~appendage development	9	2.37467	0.00213344	NM_011127, NM_010450, NM_001122950, NM_008264, NM_010835, NM_009524, NM_008263, NM_013665, NM_013634, NM_007963	263	119	13588	3.90747	0.975931	0.0732373
Annotation Cluster 6	Enrichment Score: 2.601068109277665
Category	Term	Count	%	PValue	Genes	List Total	Pop Hits	Pop Total	Fold Enrichment	Bonferroni	Benjamini
GOTERM_BP_FAT	GO:0001763~morphogenesis of a branching structure	13	3.43008	5.2417e-06	NM_010453, NM_010450, NM_008264, NM_010104, NM_009524, NM_026376, NM_001113529, NM_011448, NM_010054, NM_007707, NM_013519, NM_013634, NM_009189	263	125	13588	5.3732	0.00910509	0.00101579
GOTERM_BP_FAT	GO:0048732~gland development	15	3.95778	2.84395e-05	NM_010453, NM_008264, NM_010570, NM_009524, NM_007616, NM_009368, NM_007604, NM_026376, NM_008700, NM_001113529, NM_011448, NM_008960, NM_013634, NM_008090, NM_009189	263	197	13588	3.93391	0.0484163	0.00247831
GOTERM_BP_FAT	GO:0048754~branching morphogenesis of a tube	9	2.37467	0.000425131	NM_010453, NM_001113529, NM_010450, NM_010104, NM_009524, NM_026376, NM_013519, NM_013634, NM_009189	263	93	13588	4.99988	0.523845	0.0222343
GOTERM_BP_FAT	GO:0035295~tube development	14	3.69393	0.00187761	NM_010453, NM_011766, NM_010450, NM_010217, NM_010104, NM_009524, NM_009368, NM_007604, NM_026376, NM_008700, NM_001113529, NM_013519, NM_013634, NM_009189	263	264	13588	2.73983	0.962353	0.0702859
GOTERM_BP_FAT	GO:0048589~developmental growth	8	2.11082	0.00319076	NM_011448, NM_001113529, NM_010450, NM_010415, NM_009524, NM_008960, NM_013634, NM_018877	263	100	13588	4.13323	0.996215	0.09812
GOTERM_BP_FAT	GO:0060560~developmental growth involved in morphogenesis	4	1.05541	0.00329514	NM_011448, NM_001113529, NM_009524, NM_013634	263	16	13588	12.9163	0.996847	0.0977362
GOTERM_BP_FAT	GO:0040007~growth	11	2.90237	0.00426548	NM_010453, NM_011448, NM_001113529, NM_010450, NM_010415, NM_009368, NM_009524, NM_013519, NM_008960, NM_013634, NM_018877	263	193	13588	2.94466	0.999424	0.118761
GOTERM_BP_FAT	GO:0022612~gland morphogenesis	7	1.84697	0.00562623	NM_011448, NM_001113529, NM_008264, NM_007616, NM_009524, NM_026376, NM_013634	263	84	13588	4.30545	0.999947	0.142587
GOTERM_BP_FAT	GO:0035239~tube morphogenesis	10	2.63852	0.0059543	NM_010453, NM_001113529, NM_010450, NM_010104, NM_009524, NM_026376, NM_013519, NM_013634, NM_008700, NM_009189	263	171	13588	3.02137	0.99997	0.146064
GOTERM_BP_FAT	GO:0002009~morphogenesis of an epithelium	10	2.63852	0.0064143	NM_010453, NM_011448, NM_001113529, NM_010414, NM_010450, NM_008264, NM_009524, NM_026376, NM_013634, NM_009189	263	173	13588	2.98644	0.999987	0.150187
GOTERM_BP_FAT	GO:0048729~tissue morphogenesis	12	3.16623	0.00648915	NM_010453, NM_011448, NM_001113529, NM_008239, NM_010414, NM_010450, NM_008264, NM_009524, NM_026376, NM_013519, NM_013634, NM_009189	263	238	13588	2.60498	0.999988	0.149807
GOTERM_BP_FAT	GO:0060429~epithelium development	12	3.16623	0.0162056	NM_010453, NM_011448, NM_001113529, NM_010414, NM_010450, NM_008264, NM_009524, NM_026376, NM_021457, NM_013634, NM_009189, NM_007963	263	271	13588	2.28777	1	0.266477
GOTERM_BP_FAT	GO:0035270~endocrine system development	5	1.31926	0.0501912	NM_010453, NM_009524, NM_008700, NM_009189, NM_008090	263	72	13588	3.58787	1	0.515511
GOTERM_BP_FAT	GO:0060562~epithelial tube morphogenesis	6	1.58311	0.063549	NM_010453, NM_001113529, NM_010450, NM_009524, NM_013634, NM_009189	263	111	13588	2.79272	1	0.572025
Annotation Cluster 7	Enrichment Score: 2.165432345017765
Category	Term	Count	%	PValue	Genes	List Total	Pop Hits	Pop Total	Fold Enrichment	Bonferroni	Benjamini
GOTERM_BP_FAT	GO:0032330~regulation of chondrocyte differentiation	4	1.05541	0.00329514	NM_011448, NM_010450, NM_001145920, NM_013665	263	16	13588	12.9163	0.996847	0.0977362
GOTERM_BP_FAT	GO:0060350~endochondral bone morphogenesis	4	1.05541	0.00633741	NM_011448, NM_010450, NM_001145920, NM_013665	263	20	13588	10.3331	0.999985	0.150533
GOTERM_BP_FAT	GO:0060348~bone development	8	2.11082	0.00785853	NM_011448, NM_001162884, NM_010450, NM_001145920, NM_010217, NM_013519, NM_013665, NM_008541	263	118	13588	3.50274	0.999999	0.165689
GOTERM_BP_FAT	GO:0060349~bone morphogenesis	4	1.05541	0.0132784	NM_011448, NM_010450, NM_001145920, NM_013665	263	26	13588	7.94852	1	0.23518
Annotation Cluster 8	Enrichment Score: 2.024926866371591
Category	Term	Count	%	PValue	Genes	List Total	Pop Hits	Pop Total	Fold Enrichment	Bonferroni	Benjamini
GOTERM_BP_FAT	GO:0051270~regulation of cell motion	9	2.37467	0.00108013	NM_001141946, NM_001113529, NM_011580, NM_010415, NM_010570, NM_011587, NM_053244, NM_008960, NM_009744	263	107	13588	4.34569	0.8483	0.0472047
GOTERM_BP_FAT	GO:0040012~regulation of locomotion	8	2.11082	0.00539614	NM_001141946, NM_001113529, NM_011580, NM_010415, NM_010570, NM_011587, NM_053244, NM_008960	263	110	13588	3.75748	0.999921	0.13918
GOTERM_BP_FAT	GO:0051272~positive regulation of cell motion	5	1.31926	0.00781544	NM_001113529, NM_011580, NM_010415, NM_010570, NM_009744	263	41	13588	6.30066	0.999999	0.16686
GOTERM_BP_FAT	GO:0030334~regulation of cell migration	7	1.84697	0.00869449	NM_001113529, NM_011580, NM_010415, NM_010570, NM_011587, NM_053244, NM_008960	263	92	13588	3.93106	1	0.175426
GOTERM_BP_FAT	GO:0030335~positive regulation of cell migration	4	1.05541	0.0340128	NM_001113529, NM_011580, NM_010415, NM_010570	263	37	13588	5.58545	1	0.422447
GOTERM_BP_FAT	GO:0040017~positive regulation of locomotion	4	1.05541	0.0526064	NM_001113529, NM_011580, NM_010415, NM_010570	263	44	13588	4.69685	1	0.52409
Annotation Cluster 9	Enrichment Score: 1.7659476113261103
Category	Term	Count	%	PValue	Genes	List Total	Pop Hits	Pop Total	Fold Enrichment	Bonferroni	Benjamini
GOTERM_BP_FAT	GO:0019220~regulation of phosphate metabolic process	14	3.69393	0.00569479	NM_029048, NM_139001, NM_010104, NM_010570, NM_007616, NM_009368, NM_009536, NM_011817, NM_009500, NM_001113529, NM_026813, NM_007707, NM_172261, NM_007836	263	301	13588	2.40304	0.999953	0.142145
GOTERM_BP_FAT	GO:0051174~regulation of phosphorus metabolic process	14	3.69393	0.00569479	NM_029048, NM_139001, NM_010104, NM_010570, NM_007616, NM_009368, NM_009536, NM_011817, NM_009500, NM_001113529, NM_026813, NM_007707, NM_172261, NM_007836	263	301	13588	2.40304	0.999953	0.142145
GOTERM_BP_FAT	GO:0044093~positive regulation of molecular function	14	3.69393	0.00654099	NM_139001, NM_029048, NM_010104, NM_010570, NM_007616, NM_009368, NM_126166, NM_011817, NM_009500, NM_008700, NM_001113529, NM_178754, NM_001037723, NM_010849	263	306	13588	2.36378	0.999989	0.148954
GOTERM_BP_FAT	GO:0043549~regulation of kinase activity	10	2.63852	0.0122401	NM_001113529, NM_139001, NM_029048, NM_010104, NM_010570, NM_009368, NM_007616, NM_007836, NM_011817, NM_009500	263	192	13588	2.69091	1	0.225736
GOTERM_BP_FAT	GO:0043085~positive regulation of catalytic activity	12	3.16623	0.0125782	NM_001113529, NM_178754, NM_139001, NM_001037723, NM_029048, NM_010104, NM_010570, NM_009368, NM_007616, NM_010849, NM_011817, NM_009500	263	261	13588	2.37542	1	0.228841
GOTERM_BP_FAT	GO:0033674~positive regulation of kinase activity	8	2.11082	0.0129843	NM_001113529, NM_139001, NM_029048, NM_010104, NM_010570, NM_009368, NM_011817, NM_009500	263	130	13588	3.17941	1	0.232937
GOTERM_BP_FAT	GO:0051338~regulation of transferase activity	10	2.63852	0.0152066	NM_001113529, NM_139001, NM_029048, NM_010104, NM_010570, NM_009368, NM_007616, NM_007836, NM_011817, NM_009500	263	199	13588	2.59625	1	0.25951
GOTERM_BP_FAT	GO:0051347~positive regulation of transferase activity	8	2.11082	0.0157052	NM_001113529, NM_139001, NM_029048, NM_010104, NM_010570, NM_009368, NM_011817, NM_009500	263	135	13588	3.06165	1	0.261807
GOTERM_BP_FAT	GO:0042325~regulation of phosphorylation	12	3.16623	0.0253466	NM_001113529, NM_139001, NM_029048, NM_010104, NM_010570, NM_009368, NM_007707, NM_007616, NM_172261, NM_007836, NM_011817, NM_009500	263	290	13588	2.13788	1	0.358255
GOTERM_BP_FAT	GO:0007243~protein kinase cascade	10	2.63852	0.0396163	NM_011162, NM_139001, NM_010104, NM_010570, NM_001042557, NM_009368, NM_001168514, NM_007616, NM_009524, NM_011817	263	236	13588	2.18921	1	0.458475
GOTERM_BP_FAT	GO:0045859~regulation of protein kinase activity	8	2.11082	0.0689063	NM_001113529, NM_139001, NM_029048, NM_010104, NM_009368, NM_007616, NM_007836, NM_011817	263	186	13588	2.22217	1	0.581561
GOTERM_BP_FAT	GO:0045860~positive regulation of protein kinase activity	6	1.58311	0.0918497	NM_001113529, NM_139001, NM_029048, NM_010104, NM_009368, NM_011817	263	124	13588	2.49994	1	0.652634
Annotation Cluster 10	Enrichment Score: 1.7561848303595018
Category	Term	Count	%	PValue	Genes	List Total	Pop Hits	Pop Total	Fold Enrichment	Bonferroni	Benjamini
GOTERM_BP_FAT	GO:0001701~in utero embryonic development	14	3.69393	0.00206215	NM_011766, NM_010415, NM_010104, NM_009368, NM_018877, NM_023118, NM_177783, NM_008471, NM_010835, NM_007707, NM_013634, NM_008416, NM_008090, NM_007963	263	267	13588	2.70905	0.972735	0.0737784
GOTERM_BP_FAT	GO:0001892~embryonic placenta development	5	1.31926	0.0299227	NM_008471, NM_007707, NM_013634, NM_008416, NM_008090	263	61	13588	4.23487	1	0.390698
GOTERM_BP_FAT	GO:0001890~placenta development	5	1.31926	0.0873223	NM_008471, NM_007707, NM_013634, NM_008416, NM_008090	263	87	13588	2.96928	1	0.640155
Annotation Cluster 11	Enrichment Score: 1.6886895912495796
Category	Term	Count	%	PValue	Genes	List Total	Pop Hits	Pop Total	Fold Enrichment	Bonferroni	Benjamini
GOTERM_BP_FAT	GO:0014706~striated muscle tissue development	9	2.37467	0.00319778	NM_011766, NM_016900, NM_001168514, NM_007616, NM_013519, NM_001141927, NM_008960, NM_008700, NM_009189	263	127	13588	3.66133	0.996261	0.0966266
GOTERM_BP_FAT	GO:0060537~muscle tissue development	9	2.37467	0.00484538	NM_011766, NM_016900, NM_001168514, NM_007616, NM_013519, NM_001141927, NM_008960, NM_008700, NM_009189	263	136	13588	3.41903	0.999792	0.131739
GOTERM_BP_FAT	GO:0007517~muscle organ development	10	2.63852	0.00714995	NM_011766, NM_010835, NM_016900, NM_001168514, NM_007616, NM_013519, NM_001141927, NM_008960, NM_008700, NM_009189	263	176	13588	2.93553	0.999996	0.159627
GOTERM_BP_FAT	GO:0048738~cardiac muscle tissue development	5	1.31926	0.0240278	NM_011766, NM_013519, NM_001141927, NM_008960, NM_008700	263	57	13588	4.53205	1	0.348639
GOTERM_BP_FAT	GO:0007519~skeletal muscle tissue development	4	1.05541	0.161824	NM_016900, NM_001168514, NM_007616, NM_009189	263	72	13588	2.8703	1	0.782368
GOTERM_BP_FAT	GO:0060538~skeletal muscle organ development	4	1.05541	0.171249	NM_016900, NM_001168514, NM_007616, NM_009189	263	74	13588	2.79272	1	0.797879
Annotation Cluster 12	Enrichment Score: 1.673682768706679
Category	Term	Count	%	PValue	Genes	List Total	Pop Hits	Pop Total	Fold Enrichment	Bonferroni	Benjamini
GOTERM_BP_FAT	GO:0048589~developmental growth	8	2.11082	0.00319076	NM_011448, NM_001113529, NM_010450, NM_010415, NM_009524, NM_008960, NM_013634, NM_018877	263	100	13588	4.13323	0.996215	0.09812
GOTERM_BP_FAT	GO:0060560~developmental growth involved in morphogenesis	4	1.05541	0.00329514	NM_011448, NM_001113529, NM_009524, NM_013634	263	16	13588	12.9163	0.996847	0.0977362
GOTERM_BP_FAT	GO:0022612~gland morphogenesis	7	1.84697	0.00562623	NM_011448, NM_001113529, NM_008264, NM_007616, NM_009524, NM_026376, NM_013634	263	84	13588	4.30545	0.999947	0.142587
GOTERM_BP_FAT	GO:0030879~mammary gland development	7	1.84697	0.00630428	NM_001113529, NM_010570, NM_009368, NM_007616, NM_009524, NM_007604, NM_013634	263	86	13588	4.20532	0.999984	0.151863
GOTERM_BP_FAT	GO:0060602~branch elongation of an epithelium	3	0.791557	0.0150491	NM_011448, NM_009524, NM_013634	263	10	13588	15.4996	1	0.259689
GOTERM_BP_FAT	GO:0060443~mammary gland morphogenesis	4	1.05541	0.0252553	NM_001113529, NM_007616, NM_009524, NM_013634	263	33	13588	6.26247	1	0.36005
GOTERM_BP_FAT	GO:0060444~branching involved in mammary gland duct morphogenesis	3	0.791557	0.0510583	NM_001113529, NM_009524, NM_013634	263	19	13588	8.15769	1	0.518869
GOTERM_BP_FAT	GO:0060562~epithelial tube morphogenesis	6	1.58311	0.063549	NM_010453, NM_001113529, NM_010450, NM_009524, NM_013634, NM_009189	263	111	13588	2.79272	1	0.572025
GOTERM_BP_FAT	GO:0050673~epithelial cell proliferation	3	0.791557	0.0889565	NM_011448, NM_009524, NM_013634	263	26	13588	5.96139	1	0.644948
GOTERM_BP_FAT	GO:0060603~mammary gland duct morphogenesis	3	0.791557	0.0889565	NM_001113529, NM_009524, NM_013634	263	26	13588	5.96139	1	0.644948
GOTERM_BP_FAT	GO:0007548~sex differentiation	6	1.58311	0.106776	NM_011448, NM_008264, NM_009621, NM_009524, NM_008494, NM_013634	263	130	13588	2.38456	1	0.681966
Annotation Cluster 13	Enrichment Score: 1.626189575075068
Category	Term	Count	%	PValue	Genes	List Total	Pop Hits	Pop Total	Fold Enrichment	Bonferroni	Benjamini
GOTERM_BP_FAT	GO:0001525~angiogenesis	9	2.37467	0.00423691	NM_010415, NM_139001, NM_010217, NM_010104, NM_001168514, NM_026376, NM_013519, NM_008960, NM_008541	263	133	13588	3.49615	0.999394	0.119921
GOTERM_BP_FAT	GO:0007167~enzyme linked receptor protein signaling pathway	11	2.90237	0.0397129	NM_001162884, NM_010415, NM_139001, NM_023719, NM_010217, NM_010835, NM_010570, NM_009368, NM_013519, NM_008960, NM_008541	263	273	13588	2.08176	1	0.456427
GOTERM_BP_FAT	GO:0007169~transmembrane receptor protein tyrosine kinase signaling pathway	8	2.11082	0.0786051	NM_001162884, NM_010415, NM_139001, NM_023719, NM_010217, NM_010570, NM_013519, NM_008960	263	192	13588	2.15272	1	0.614179
Annotation Cluster 14	Enrichment Score: 1.5326729688483158
Category	Term	Count	%	PValue	Genes	List Total	Pop Hits	Pop Total	Fold Enrichment	Bonferroni	Benjamini
GOTERM_BP_FAT	GO:0035295~tube development	14	3.69393	0.00187761	NM_010453, NM_011766, NM_010450, NM_010217, NM_010104, NM_009524, NM_009368, NM_007604, NM_026376, NM_008700, NM_001113529, NM_013519, NM_013634, NM_009189	263	264	13588	2.73983	0.962353	0.0702859
GOTERM_BP_FAT	GO:0030324~lung development	6	1.58311	0.063549	NM_010453, NM_011766, NM_010217, NM_009368, NM_009524, NM_007604	263	111	13588	2.79272	1	0.572025
GOTERM_BP_FAT	GO:0030323~respiratory tube development	6	1.58311	0.0675329	NM_010453, NM_011766, NM_010217, NM_009368, NM_009524, NM_007604	263	113	13588	2.7433	1	0.581685
GOTERM_BP_FAT	GO:0060541~respiratory system development	6	1.58311	0.0918497	NM_010453, NM_011766, NM_010217, NM_009368, NM_009524, NM_007604	263	124	13588	2.49994	1	0.652634
Annotation Cluster 15	Enrichment Score: 1.429158851727654
Category	Term	Count	%	PValue	Genes	List Total	Pop Hits	Pop Total	Fold Enrichment	Bonferroni	Benjamini
GOTERM_BP_FAT	GO:0040012~regulation of locomotion	8	2.11082	0.00539614	NM_001141946, NM_001113529, NM_011580, NM_010415, NM_010570, NM_011587, NM_053244, NM_008960	263	110	13588	3.75748	0.999921	0.13918
GOTERM_BP_FAT	GO:0030334~regulation of cell migration	7	1.84697	0.00869449	NM_001113529, NM_011580, NM_010415, NM_010570, NM_011587, NM_053244, NM_008960	263	92	13588	3.93106	1	0.175426
GOTERM_BP_FAT	GO:0030336~negative regulation of cell migration	3	0.791557	0.100943	NM_011587, NM_053244, NM_008960	263	28	13588	5.53558	1	0.668875
GOTERM_BP_FAT	GO:0040013~negative regulation of locomotion	3	0.791557	0.119686	NM_011587, NM_053244, NM_008960	263	31	13588	4.99988	1	0.709402
GOTERM_BP_FAT	GO:0051271~negative regulation of cell motion	3	0.791557	0.126113	NM_011587, NM_053244, NM_008960	263	32	13588	4.84363	1	0.719597
Annotation Cluster 16	Enrichment Score: 1.3484922788451303
Category	Term	Count	%	PValue	Genes	List Total	Pop Hits	Pop Total	Fold Enrichment	Bonferroni	Benjamini
GOTERM_BP_FAT	GO:0048562~embryonic organ morphogenesis	12	3.16623	0.000288789	NM_010453, NM_011127, NM_010054, NM_008265, NM_010455, NM_010104, NM_009368, NM_013519, NM_013665, NM_010849, NM_139063, NM_009189	263	161	13588	3.85084	0.395896	0.0172295
GOTERM_BP_FAT	GO:0007423~sensory organ development	11	2.90237	0.027591	NM_018826, NM_011127, NM_011939, NM_010104, NM_013519, NM_010849, NM_013634, NM_172802, NM_139063, NM_008700, NM_009189	263	257	13588	2.21136	1	0.377499
GOTERM_BP_FAT	GO:0042474~middle ear morphogenesis	3	0.791557	0.0289314	NM_011127, NM_010104, NM_010849	263	14	13588	11.0712	1	0.383257
GOTERM_BP_FAT	GO:0042471~ear morphogenesis	5	1.31926	0.0590417	NM_011127, NM_010104, NM_010849, NM_139063, NM_009189	263	76	13588	3.39904	1	0.555429
GOTERM_BP_FAT	GO:0043583~ear development	5	1.31926	0.141361	NM_011127, NM_010104, NM_010849, NM_139063, NM_009189	263	104	13588	2.48391	1	0.747912
GOTERM_BP_FAT	GO:0042472~inner ear morphogenesis	3	0.791557	0.371541	NM_011127, NM_139063, NM_009189	263	67	13588	2.31338	1	0.951411
GOTERM_BP_FAT	GO:0048839~inner ear development	3	0.791557	0.508559	NM_011127, NM_139063, NM_009189	263	88	13588	1.76132	1	0.983056
Annotation Cluster 17	Enrichment Score: 1.3367338832507059
Category	Term	Count	%	PValue	Genes	List Total	Pop Hits	Pop Total	Fold Enrichment	Bonferroni	Benjamini
GOTERM_BP_FAT	GO:0060348~bone development	8	2.11082	0.00785853	NM_011448, NM_001162884, NM_010450, NM_001145920, NM_010217, NM_013519, NM_013665, NM_008541	263	118	13588	3.50274	0.999999	0.165689
GOTERM_BP_FAT	GO:0001503~ossification	6	1.58311	0.0541876	NM_001162884, NM_001145920, NM_010217, NM_013519, NM_013665, NM_008541	263	106	13588	2.92446	1	0.532099
GOTERM_BP_FAT	GO:0001649~osteoblast differentiation	3	0.791557	0.229381	NM_001145920, NM_013665, NM_008541	263	47	13588	3.29779	1	0.87102
Annotation Cluster 18	Enrichment Score: 1.2783933321899716
Category	Term	Count	%	PValue	Genes	List Total	Pop Hits	Pop Total	Fold Enrichment	Bonferroni	Benjamini
GOTERM_BP_FAT	GO:0006915~apoptosis	16	4.22164	0.0361255	NM_007522, NM_010414, NM_019480, NM_001033136, NM_134131, NM_011633, NM_146057, NM_011817, NM_028450, NM_001164639, NM_010736, NM_028364, NM_009400, NM_177326, NM_008960, NM_010849	263	465	13588	1.77773	1	0.439223
GOTERM_BP_FAT	GO:0012501~programmed cell death	16	4.22164	0.0409542	NM_007522, NM_010414, NM_019480, NM_001033136, NM_134131, NM_011633, NM_146057, NM_011817, NM_028450, NM_001164639, NM_010736, NM_028364, NM_009400, NM_177326, NM_008960, NM_010849	263	473	13588	1.74767	1	0.464027
GOTERM_BP_FAT	GO:0008219~cell death	16	4.22164	0.0666623	NM_007522, NM_010414, NM_019480, NM_001033136, NM_134131, NM_011633, NM_146057, NM_011817, NM_028450, NM_001164639, NM_010736, NM_028364, NM_009400, NM_177326, NM_008960, NM_010849	263	507	13588	1.63047	1	0.579401
GOTERM_BP_FAT	GO:0016265~death	16	4.22164	0.0780609	NM_007522, NM_010414, NM_019480, NM_001033136, NM_134131, NM_011633, NM_146057, NM_011817, NM_028450, NM_001164639, NM_010736, NM_028364, NM_009400, NM_177326, NM_008960, NM_010849	263	519	13588	1.59277	1	0.613977
Annotation Cluster 19	Enrichment Score: 1.2738597745306965
Category	Term	Count	%	PValue	Genes	List Total	Pop Hits	Pop Total	Fold Enrichment	Bonferroni	Benjamini
GOTERM_BP_FAT	GO:0010810~regulation of cell-substrate adhesion	5	1.31926	0.0071593	NM_001113529, NM_011580, NM_026439, NM_008960, NM_009744	263	40	13588	6.45817	0.999996	0.157812
GOTERM_BP_FAT	GO:0001952~regulation of cell-matrix adhesion	3	0.791557	0.0289314	NM_001113529, NM_008960, NM_009744	263	14	13588	11.0712	1	0.383257
GOTERM_BP_FAT	GO:0010811~positive regulation of cell-substrate adhesion	3	0.791557	0.0948947	NM_001113529, NM_011580, NM_026439	263	27	13588	5.7406	1	0.656093
GOTERM_BP_FAT	GO:0030155~regulation of cell adhesion	5	1.31926	0.10816	NM_001113529, NM_011580, NM_026439, NM_008960, NM_009744	263	94	13588	2.74816	1	0.684819
GOTERM_BP_FAT	GO:0045785~positive regulation of cell adhesion	3	0.791557	0.20098	NM_001113529, NM_011580, NM_026439	263	43	13588	3.60456	1	0.835404
Annotation Cluster 20	Enrichment Score: 1.2436713042370104
Category	Term	Count	%	PValue	Genes	List Total	Pop Hits	Pop Total	Fold Enrichment	Bonferroni	Benjamini
GOTERM_BP_FAT	GO:0030900~forebrain development	10	2.63852	0.00511121	NM_001141946, NM_010054, NM_010414, NM_001013833, NM_206856, NM_010835, NM_009524, NM_009536, NM_007963, NM_008090	263	167	13588	3.09374	0.999869	0.136351
GOTERM_BP_FAT	GO:0021537~telencephalon development	5	1.31926	0.0501912	NM_001141946, NM_010054, NM_010414, NM_206856, NM_009536	263	72	13588	3.58787	1	0.515511
GOTERM_BP_FAT	GO:0021766~hippocampus development	3	0.791557	0.0774373	NM_001141946, NM_010054, NM_009536	263	24	13588	6.45817	1	0.613382
GOTERM_BP_FAT	GO:0021543~pallium development	4	1.05541	0.0822115	NM_001141946, NM_010054, NM_206856, NM_009536	263	53	13588	3.89928	1	0.626513
GOTERM_BP_FAT	GO:0021761~limbic system development	3	0.791557	0.13262	NM_001141946, NM_010054, NM_009536	263	33	13588	4.69685	1	0.733028
GOTERM_BP_FAT	GO:0021987~cerebral cortex development	3	0.791557	0.159342	NM_001141946, NM_206856, NM_009536	263	37	13588	4.18909	1	0.78006
Annotation Cluster 21	Enrichment Score: 1.1875804269289694
Category	Term	Count	%	PValue	Genes	List Total	Pop Hits	Pop Total	Fold Enrichment	Bonferroni	Benjamini
GOTERM_BP_FAT	GO:0060485~mesenchyme development	5	1.31926	0.0155409	NM_010453, NM_011448, NM_001164109, NM_010104, NM_013519	263	50	13588	5.16654	1	0.261909
GOTERM_BP_FAT	GO:0014031~mesenchymal cell development	4	1.05541	0.0617943	NM_011448, NM_001164109, NM_010104, NM_013519	263	47	13588	4.39706	1	0.564232
GOTERM_BP_FAT	GO:0048762~mesenchymal cell differentiation	4	1.05541	0.0683056	NM_011448, NM_001164109, NM_010104, NM_013519	263	49	13588	4.21758	1	0.580811
GOTERM_BP_FAT	GO:0014032~neural crest cell development	3	0.791557	0.13262	NM_011448, NM_010104, NM_013519	263	33	13588	4.69685	1	0.733028
GOTERM_BP_FAT	GO:0014033~neural crest cell differentiation	3	0.791557	0.13262	NM_011448, NM_010104, NM_013519	263	33	13588	4.69685	1	0.733028
Annotation Cluster 22	Enrichment Score: 1.0553124734977561
Category	Term	Count	%	PValue	Genes	List Total	Pop Hits	Pop Total	Fold Enrichment	Bonferroni	Benjamini
GOTERM_BP_FAT	GO:0030879~mammary gland development	7	1.84697	0.00630428	NM_001113529, NM_010570, NM_009368, NM_007616, NM_009524, NM_007604, NM_013634	263	86	13588	4.20532	0.999984	0.151863
GOTERM_BP_FAT	GO:0008015~blood circulation	7	1.84697	0.0204635	NM_008191, NM_010104, NM_007616, NM_007604, NM_013519, NM_008541, NM_053093	263	111	13588	3.25818	1	0.318747
GOTERM_BP_FAT	GO:0003013~circulatory system process	7	1.84697	0.0204635	NM_008191, NM_010104, NM_007616, NM_007604, NM_013519, NM_008541, NM_053093	263	111	13588	3.25818	1	0.318747
GOTERM_BP_FAT	GO:0050880~regulation of blood vessel size	4	1.05541	0.0650121	NM_010104, NM_007616, NM_007604, NM_013519	263	48	13588	4.30545	1	0.575234
GOTERM_BP_FAT	GO:0035150~regulation of tube size	4	1.05541	0.0650121	NM_010104, NM_007616, NM_007604, NM_013519	263	48	13588	4.30545	1	0.575234
GOTERM_BP_FAT	GO:0003018~vascular process in circulatory system	4	1.05541	0.0716735	NM_010104, NM_007616, NM_007604, NM_013519	263	50	13588	4.13323	1	0.593935
GOTERM_BP_FAT	GO:0048545~response to steroid hormone stimulus	4	1.05541	0.109159	NM_009368, NM_007616, NM_007604, NM_053178	263	60	13588	3.44436	1	0.684182
GOTERM_BP_FAT	GO:0043627~response to estrogen stimulus	3	0.791557	0.13262	NM_009368, NM_007616, NM_007604	263	33	13588	4.69685	1	0.733028
GOTERM_BP_FAT	GO:0009719~response to endogenous stimulus	7	1.84697	0.145558	NM_138942, NM_010570, NM_009368, NM_007616, NM_007604, NM_013519, NM_053178	263	184	13588	1.96553	1	0.755293
GOTERM_BP_FAT	GO:0009725~response to hormone stimulus	6	1.58311	0.213755	NM_010570, NM_009368, NM_007616, NM_007604, NM_013519, NM_053178	263	165	13588	1.87874	1	0.852836
GOTERM_BP_FAT	GO:0010033~response to organic substance	13	3.43008	0.269626	NM_010835, NM_138942, NM_010570, NM_009368, NM_001168514, NM_007616, NM_007604, NM_009841, NM_126166, NM_009994, NM_013519, NM_010849, NM_053178	263	505	13588	1.33	1	0.901076
GOTERM_BP_FAT	GO:0008217~regulation of blood pressure	3	0.791557	0.35763	NM_008191, NM_010104, NM_053093	263	65	13588	2.38456	1	0.946953
GOTERM_BP_FAT	GO:0043434~response to peptide hormone stimulus	3	0.791557	0.549767	NM_010570, NM_007604, NM_013519	263	95	13588	1.63154	1	0.987288
Annotation Cluster 23	Enrichment Score: 1.0476210763250227
Category	Term	Count	%	PValue	Genes	List Total	Pop Hits	Pop Total	Fold Enrichment	Bonferroni	Benjamini
GOTERM_BP_FAT	GO:0001936~regulation of endothelial cell proliferation	4	1.05541	0.0072896	NM_016900, NM_007616, NM_027196, NM_007604	263	21	13588	9.84103	0.999997	0.158464
GOTERM_BP_FAT	GO:0001937~negative regulation of endothelial cell proliferation	3	0.791557	0.0215198	NM_016900, NM_007616, NM_007604	263	12	13588	12.9163	1	0.329412
GOTERM_BP_FAT	GO:0051259~protein oligomerization	4	1.05541	0.161824	NM_016962, NM_011939, NM_016900, NM_007616, NM_001162870	263	72	13588	2.8703	1	0.782368
GOTERM_BP_FAT	GO:0051260~protein homooligomerization	3	0.791557	0.272378	NM_016962, NM_011939, NM_007616, NM_001162870	263	53	13588	2.92446	1	0.901884
GOTERM_BP_FAT	GO:0006461~protein complex assembly	7	1.84697	0.27369	NM_016962, NM_011939, NM_016900, NM_007616, NM_007604, NM_001162870, NM_010849, NM_198107	263	227	13588	1.59321	1	0.902222
GOTERM_BP_FAT	GO:0070271~protein complex biogenesis	7	1.84697	0.27369	NM_016962, NM_011939, NM_016900, NM_007616, NM_007604, NM_001162870, NM_010849, NM_198107	263	227	13588	1.59321	1	0.902222
Annotation Cluster 24	Enrichment Score: 1.0384416440551145
Category	Term	Count	%	PValue	Genes	List Total	Pop Hits	Pop Total	Fold Enrichment	Bonferroni	Benjamini
GOTERM_BP_FAT	GO:0000165~MAPKKK cascade	7	1.84697	0.0229947	NM_011162, NM_139001, NM_001042557, NM_009368, NM_007616, NM_009524, NM_011817	263	114	13588	3.17244	1	0.344828
GOTERM_BP_FAT	GO:0045859~regulation of protein kinase activity	8	2.11082	0.0689063	NM_001113529, NM_139001, NM_029048, NM_010104, NM_009368, NM_007616, NM_007836, NM_011817	263	186	13588	2.22217	1	0.581561
GOTERM_BP_FAT	GO:0043405~regulation of MAP kinase activity	3	0.791557	0.483935	NM_139001, NM_009368, NM_007616	263	84	13588	1.84519	1	0.979218
Annotation Cluster 25	Enrichment Score: 1.028974898388114
Category	Term	Count	%	PValue	Genes	List Total	Pop Hits	Pop Total	Fold Enrichment	Bonferroni	Benjamini
GOTERM_BP_FAT	GO:0016477~cell migration	10	2.63852	0.0433096	NM_010415, NM_139001, NM_001013833, NM_138942, NM_010217, NM_007604, NM_009536, NM_008960, NM_009500, NM_009189	263	240	13588	2.15272	1	0.477562
GOTERM_BP_FAT	GO:0051674~localization of cell	10	2.63852	0.100525	NM_010415, NM_139001, NM_001013833, NM_138942, NM_010217, NM_007604, NM_009536, NM_008960, NM_009500, NM_009189	263	284	13588	1.8192	1	0.669459
GOTERM_BP_FAT	GO:0048870~cell motility	10	2.63852	0.100525	NM_010415, NM_139001, NM_001013833, NM_138942, NM_010217, NM_007604, NM_009536, NM_008960, NM_009500, NM_009189	263	284	13588	1.8192	1	0.669459
GOTERM_BP_FAT	GO:0006928~cell motion	11	2.90237	0.17497	NM_010415, NM_139001, NM_001013833, NM_138942, NM_010217, NM_007604, NM_001103178, NM_009536, NM_008960, NM_009500, NM_009189	263	367	13588	1.54855	1	0.800828
Annotation Cluster 26	Enrichment Score: 0.9754836352420995
Category	Term	Count	%	PValue	Genes	List Total	Pop Hits	Pop Total	Fold Enrichment	Bonferroni	Benjamini
GOTERM_BP_FAT	GO:0043069~negative regulation of programmed cell death	10	2.63852	0.0472189	NM_011162, NM_010414, NM_010835, NM_009368, NM_013519, NM_178114, NM_008960, NM_010849, NM_009744, NM_008700	263	244	13588	2.11743	1	0.502206
GOTERM_BP_FAT	GO:0060548~negative regulation of cell death	10	2.63852	0.0482426	NM_011162, NM_010414, NM_010835, NM_009368, NM_013519, NM_178114, NM_008960, NM_010849, NM_009744, NM_008700	263	245	13588	2.10879	1	0.506991
GOTERM_BP_FAT	GO:0043066~negative regulation of apoptosis	9	2.37467	0.0916914	NM_011162, NM_010414, NM_010835, NM_009368, NM_013519, NM_008960, NM_010849, NM_009744, NM_008700	263	239	13588	1.94556	1	0.654286
GOTERM_BP_FAT	GO:0043067~regulation of programmed cell death	16	4.22164	0.124782	NM_011162, NM_007522, NM_010414, NM_008264, NM_138942, NM_009368, NM_011633, NM_008700, NM_011448, NM_010835, NM_013519, NM_001164477, NM_178114, NM_008960, NM_010849, NM_009744	263	560	13588	1.47615	1	0.719426
GOTERM_BP_FAT	GO:0010941~regulation of cell death	16	4.22164	0.129756	NM_011162, NM_007522, NM_010414, NM_008264, NM_138942, NM_009368, NM_011633, NM_008700, NM_011448, NM_010835, NM_013519, NM_001164477, NM_178114, NM_008960, NM_010849, NM_009744	263	563	13588	1.46829	1	0.728525
GOTERM_BP_FAT	GO:0042981~regulation of apoptosis	15	3.95778	0.182264	NM_011162, NM_007522, NM_010414, NM_008264, NM_138942, NM_009368, NM_011633, NM_008700, NM_011448, NM_010835, NM_013519, NM_001164477, NM_008960, NM_010849, NM_009744	263	553	13588	1.40141	1	0.809143
GOTERM_BP_FAT	GO:0006916~anti-apoptosis	4	1.05541	0.240858	NM_011162, NM_010414, NM_013519, NM_010849	263	88	13588	2.34843	1	0.882011
Annotation Cluster 27	Enrichment Score: 0.9682598530697589
Category	Term	Count	%	PValue	Genes	List Total	Pop Hits	Pop Total	Fold Enrichment	Bonferroni	Benjamini
GOTERM_BP_FAT	GO:0016192~vesicle-mediated transport	15	3.95778	0.0676947	NM_011162, NM_007480, NM_010414, NM_173048, NM_177115, NM_007616, NM_001162870, NM_053093, NM_028450, NM_016962, NM_030880, NM_023118, NM_016900, NM_001163553, NM_139063, NM_008090	263	466	13588	1.66305	1	0.579994
GOTERM_BP_FAT	GO:0016044~membrane organization	10	2.63852	0.0811776	NM_010414, NM_030880, NM_023118, NM_177115, NM_009161, NM_016900, NM_011587, NM_007616, NM_028450, NM_008090	263	272	13588	1.89946	1	0.624082
GOTERM_BP_FAT	GO:0006897~endocytosis	7	1.84697	0.156129	NM_030880, NM_023118, NM_177115, NM_016900, NM_007616, NM_028450, NM_008090	263	188	13588	1.92371	1	0.775994
GOTERM_BP_FAT	GO:0010324~membrane invagination	7	1.84697	0.156129	NM_030880, NM_023118, NM_177115, NM_016900, NM_007616, NM_028450, NM_008090	263	188	13588	1.92371	1	0.775994
Annotation Cluster 28	Enrichment Score: 0.9514050116786769
Category	Term	Count	%	PValue	Genes	List Total	Pop Hits	Pop Total	Fold Enrichment	Bonferroni	Benjamini
GOTERM_BP_FAT	GO:0030218~erythrocyte differentiation	4	1.05541	0.0650121	NM_007563, NM_008541, NM_009744, NM_011280	263	48	13588	4.30545	1	0.575234
GOTERM_BP_FAT	GO:0048872~homeostasis of number of cells	6	1.58311	0.0675329	NM_001113529, NM_007563, NM_008541, NM_009744, NM_007963, NM_011280	263	113	13588	2.7433	1	0.581685
GOTERM_BP_FAT	GO:0034101~erythrocyte homeostasis	4	1.05541	0.0751147	NM_007563, NM_008541, NM_009744, NM_011280	263	51	13588	4.05219	1	0.606739
GOTERM_BP_FAT	GO:0048534~hemopoietic or lymphoid organ development	10	2.63852	0.0945928	NM_010736, NM_009238, NM_007563, NM_013634, NM_008541, NM_011817, NM_009744, NM_008700, NM_009189, NM_011280	263	281	13588	1.83863	1	0.657122
GOTERM_BP_FAT	GO:0002520~immune system development	10	2.63852	0.117919	NM_010736, NM_009238, NM_007563, NM_013634, NM_008541, NM_011817, NM_009744, NM_008700, NM_009189, NM_011280	263	295	13588	1.75137	1	0.705706
GOTERM_BP_FAT	GO:0030097~hemopoiesis	8	2.11082	0.210591	NM_009238, NM_007563, NM_013634, NM_008541, NM_011817, NM_009744, NM_008700, NM_011280	263	251	13588	1.64671	1	0.849358
GOTERM_BP_FAT	GO:0030099~myeloid cell differentiation	4	1.05541	0.282518	NM_007563, NM_008541, NM_009744, NM_011280	263	96	13588	2.15272	1	0.90693
Annotation Cluster 29	Enrichment Score: 0.9359875907138905
Category	Term	Count	%	PValue	Genes	List Total	Pop Hits	Pop Total	Fold Enrichment	Bonferroni	Benjamini
GOTERM_BP_FAT	GO:0006323~DNA packaging	6	1.58311	0.045684	NM_178210, NM_026003, NM_178196, NM_178211, NM_027304, NM_015787, NM_198622	263	101	13588	3.06923	1	0.49337
GOTERM_BP_FAT	GO:0006334~nucleosome assembly	5	1.31926	0.0523304	NM_178210, NM_026003, NM_178196, NM_178211, NM_015787, NM_198622	263	73	13588	3.53873	1	0.524974
GOTERM_BP_FAT	GO:0031497~chromatin assembly	5	1.31926	0.0567558	NM_178210, NM_026003, NM_178196, NM_178211, NM_015787, NM_198622	263	75	13588	3.44436	1	0.543566
GOTERM_BP_FAT	GO:0065004~protein-DNA complex assembly	5	1.31926	0.0590417	NM_178210, NM_026003, NM_178196, NM_178211, NM_015787, NM_198622	263	76	13588	3.39904	1	0.555429
GOTERM_BP_FAT	GO:0034728~nucleosome organization	5	1.31926	0.0590417	NM_178210, NM_026003, NM_178196, NM_178211, NM_015787, NM_198622	263	76	13588	3.39904	1	0.555429
GOTERM_BP_FAT	GO:0006333~chromatin assembly or disassembly	6	1.58311	0.0597016	NM_146019, NM_178210, NM_026003, NM_178196, NM_178211, NM_015787, NM_198622	263	109	13588	2.84397	1	0.55682
GOTERM_BP_FAT	GO:0065003~macromolecular complex assembly	12	3.16623	0.0636548	NM_011939, NM_007616, NM_007604, NM_001162870, NM_178211, NM_198622, NM_016962, NM_178210, NM_026003, NM_016900, NM_178196, NM_010849, NM_198107, NM_015787	263	338	13588	1.83427	1	0.56997
GOTERM_BP_FAT	GO:0006325~chromatin organization	11	2.90237	0.083788	NM_146019, NM_178210, NM_023503, NM_011939, NM_026003, NM_178196, NM_025891, NM_178211, NM_027304, NM_015787, NM_198622, NM_018877	263	315	13588	1.80419	1	0.629004
GOTERM_BP_FAT	GO:0043933~macromolecular complex subunit organization	12	3.16623	0.100261	NM_011939, NM_007616, NM_007604, NM_001162870, NM_178211, NM_198622, NM_016962, NM_178210, NM_026003, NM_016900, NM_178196, NM_010849, NM_198107, NM_015787	263	367	13588	1.68933	1	0.670638
GOTERM_BP_FAT	GO:0051276~chromosome organization	11	2.90237	0.257158	NM_146019, NM_178210, NM_023503, NM_011939, NM_026003, NM_178196, NM_025891, NM_178211, NM_027304, NM_015787, NM_198622, NM_018877	263	404	13588	1.40673	1	0.892078
GOTERM_BP_FAT	GO:0034622~cellular macromolecular complex assembly	6	1.58311	0.407712	NM_178210, NM_026003, NM_178196, NM_007604, NM_178211, NM_015787, NM_198622	263	217	13588	1.42854	1	0.963974
GOTERM_BP_FAT	GO:0034621~cellular macromolecular complex subunit organization	6	1.58311	0.512663	NM_178210, NM_026003, NM_178196, NM_007604, NM_178211, NM_015787, NM_198622	263	245	13588	1.26528	1	0.983633
GOTERM_BP_FAT	GO:0016568~chromatin modification	4	1.05541	0.837147	NM_023503, NM_011939, NM_025891, NM_018877	263	236	13588	0.875685	1	0.999738
Annotation Cluster 30	Enrichment Score: 0.9222356231430593
Category	Term	Count	%	PValue	Genes	List Total	Pop Hits	Pop Total	Fold Enrichment	Bonferroni	Benjamini
GOTERM_BP_FAT	GO:0044087~regulation of cellular component biogenesis	6	1.58311	0.0287356	NM_009368, NM_007616, NM_007604, NM_008960, NM_008700, NM_181404	263	89	13588	3.48306	1	0.384028
GOTERM_BP_FAT	GO:0031334~positive regulation of protein complex assembly	3	0.791557	0.0774373	NM_007616, NM_007604, NM_008700	263	24	13588	6.45817	1	0.613382
GOTERM_BP_FAT	GO:0051130~positive regulation of cellular component organization	6	1.58311	0.0871304	NM_008264, NM_009368, NM_007616, NM_007604, NM_008700, NM_008090	263	122	13588	2.54092	1	0.641674
GOTERM_BP_FAT	GO:0051493~regulation of cytoskeleton organization	5	1.31926	0.124285	NM_001081073, NM_007616, NM_023063, NM_007604, NM_181404	263	99	13588	2.60936	1	0.719856
GOTERM_BP_FAT	GO:0043254~regulation of protein complex assembly	4	1.05541	0.130214	NM_007616, NM_007604, NM_008700, NM_181404	263	65	13588	3.17941	1	0.727966
GOTERM_BP_FAT	GO:0033043~regulation of organelle organization	6	1.58311	0.176935	NM_008264, NM_001081073, NM_007616, NM_023063, NM_007604, NM_181404	263	154	13588	2.01294	1	0.803241
GOTERM_BP_FAT	GO:0051050~positive regulation of transport	5	1.31926	0.250653	NM_009368, NM_007616, NM_053093, NM_008700, NM_008090	263	132	13588	1.95702	1	0.890128
GOTERM_BP_FAT	GO:0032271~regulation of protein polymerization	3	0.791557	0.301032	NM_007616, NM_007604, NM_181404	263	57	13588	2.71923	1	0.918726
Annotation Cluster 31	Enrichment Score: 0.8732722963949233
Category	Term	Count	%	PValue	Genes	List Total	Pop Hits	Pop Total	Fold Enrichment	Bonferroni	Benjamini
GOTERM_BP_FAT	GO:0019318~hexose metabolic process	7	1.84697	0.108941	NM_007522, NM_013755, NM_008550, NM_001168514, NM_009716, NM_007563, NM_010849	263	169	13588	2.13999	1	0.685497
GOTERM_BP_FAT	GO:0006006~glucose metabolic process	6	1.58311	0.134095	NM_007522, NM_013755, NM_001168514, NM_009716, NM_007563, NM_010849	263	140	13588	2.21423	1	0.735347
GOTERM_BP_FAT	GO:0005996~monosaccharide metabolic process	7	1.84697	0.164278	NM_007522, NM_013755, NM_008550, NM_001168514, NM_009716, NM_007563, NM_010849	263	191	13588	1.8935	1	0.786185
Annotation Cluster 32	Enrichment Score: 0.866211832040784
Category	Term	Count	%	PValue	Genes	List Total	Pop Hits	Pop Total	Fold Enrichment	Bonferroni	Benjamini
GOTERM_BP_FAT	GO:0001655~urogenital system development	8	2.11082	0.0230725	NM_011448, NM_010450, NM_008264, NM_009621, NM_009524, NM_013519, NM_008960, NM_009189	263	146	13588	2.83098	1	0.342907
GOTERM_BP_FAT	GO:0007548~sex differentiation	6	1.58311	0.106776	NM_011448, NM_008264, NM_009621, NM_009524, NM_008494, NM_013634	263	130	13588	2.38456	1	0.681966
GOTERM_BP_FAT	GO:0048608~reproductive structure development	6	1.58311	0.106776	NM_011448, NM_008264, NM_009621, NM_009524, NM_008494, NM_008960	263	130	13588	2.38456	1	0.681966
GOTERM_BP_FAT	GO:0046660~female sex differentiation	4	1.05541	0.125894	NM_009621, NM_009524, NM_008494, NM_013634	263	64	13588	3.22909	1	0.720865
GOTERM_BP_FAT	GO:0045137~development of primary sexual characteristics	5	1.31926	0.141361	NM_011448, NM_008264, NM_009621, NM_009524, NM_008494	263	104	13588	2.48391	1	0.747912
GOTERM_BP_FAT	GO:0030850~prostate gland development	3	0.791557	0.17305	NM_011448, NM_008264, NM_008960	263	39	13588	3.97426	1	0.798464
GOTERM_BP_FAT	GO:0008406~gonad development	4	1.05541	0.240858	NM_011448, NM_009621, NM_009524, NM_008494	263	88	13588	2.34843	1	0.882011
GOTERM_BP_FAT	GO:0046546~development of primary male sexual characteristics	3	0.791557	0.272378	NM_011448, NM_008264, NM_009524	263	53	13588	2.92446	1	0.901884
GOTERM_BP_FAT	GO:0046661~male sex differentiation	3	0.791557	0.301032	NM_011448, NM_008264, NM_009524	263	57	13588	2.71923	1	0.918726
Annotation Cluster 33	Enrichment Score: 0.83314938739047
Category	Term	Count	%	PValue	Genes	List Total	Pop Hits	Pop Total	Fold Enrichment	Bonferroni	Benjamini
GOTERM_BP_FAT	GO:0009611~response to wounding	11	2.90237	0.135737	NM_011580, NM_010415, NM_001044740, NM_011171, NM_010171, NM_008176, NM_126166, NM_009141, NM_009841, NM_007963, NM_010168	263	347	13588	1.63781	1	0.738096
GOTERM_BP_FAT	GO:0006954~inflammatory response	8	2.11082	0.145224	NM_011580, NM_001044740, NM_008176, NM_126166, NM_009141, NM_009841, NM_007963, NM_010168	263	225	13588	1.83699	1	0.756207
GOTERM_BP_FAT	GO:0006952~defense response	13	3.43008	0.160625	NM_011580, NM_021319, NM_001044740, NM_001163743, NM_053109, NM_008176, NM_001025313, NM_126166, NM_009141, NM_009841, NM_001164477, NM_007963, NM_010168	263	448	13588	1.49922	1	0.781317
Annotation Cluster 34	Enrichment Score: 0.8320439247218908
Category	Term	Count	%	PValue	Genes	List Total	Pop Hits	Pop Total	Fold Enrichment	Bonferroni	Benjamini
GOTERM_BP_FAT	GO:0001655~urogenital system development	8	2.11082	0.0230725	NM_011448, NM_010450, NM_008264, NM_009621, NM_009524, NM_013519, NM_008960, NM_009189	263	146	13588	2.83098	1	0.342907
GOTERM_BP_FAT	GO:0001657~ureteric bud development	3	0.791557	0.193944	NM_010450, NM_013519, NM_009189	263	42	13588	3.69039	1	0.827621
GOTERM_BP_FAT	GO:0001656~metanephros development	3	0.791557	0.308171	NM_010450, NM_013519, NM_009189	263	58	13588	2.67235	1	0.922796
GOTERM_BP_FAT	GO:0001822~kidney development	4	1.05541	0.340614	NM_010450, NM_009621, NM_013519, NM_009189	263	107	13588	1.93142	1	0.938885
Annotation Cluster 35	Enrichment Score: 0.8252703787609343
Category	Term	Count	%	PValue	Genes	List Total	Pop Hits	Pop Total	Fold Enrichment	Bonferroni	Benjamini
GOTERM_BP_FAT	GO:0007015~actin filament organization	4	1.05541	0.0933728	NM_178754, NM_145629, NM_172261, NM_023063	263	56	13588	3.69039	1	0.654386
GOTERM_BP_FAT	GO:0007010~cytoskeleton organization	11	2.90237	0.0990617	NM_016962, NM_178754, NM_145629, NM_001163588, NM_206856, NM_172261, NM_023063, NM_007604, NM_001162870, NM_001103178, NM_007836, NM_009744	263	326	13588	1.74331	1	0.668208
GOTERM_BP_FAT	GO:0030036~actin cytoskeleton organization	6	1.58311	0.213755	NM_178754, NM_145629, NM_172261, NM_023063, NM_007604, NM_009744	263	165	13588	1.87874	1	0.852836
GOTERM_BP_FAT	GO:0030029~actin filament-based process	6	1.58311	0.252858	NM_178754, NM_145629, NM_172261, NM_023063, NM_007604, NM_009744	263	176	13588	1.76132	1	0.88942
Annotation Cluster 36	Enrichment Score: 0.7805661606839353
Category	Term	Count	%	PValue	Genes	List Total	Pop Hits	Pop Total	Fold Enrichment	Bonferroni	Benjamini
GOTERM_BP_FAT	GO:0007423~sensory organ development	11	2.90237	0.027591	NM_018826, NM_011127, NM_011939, NM_010104, NM_013519, NM_010849, NM_013634, NM_172802, NM_139063, NM_008700, NM_009189	263	257	13588	2.21136	1	0.377499
GOTERM_BP_FAT	GO:0001654~eye development	5	1.31926	0.358929	NM_018826, NM_011939, NM_013519, NM_013634, NM_172802	263	157	13588	1.64539	1	0.947073
GOTERM_BP_FAT	GO:0043010~camera-type eye development	4	1.05541	0.459753	NM_018826, NM_011939, NM_013519, NM_013634	263	130	13588	1.5897	1	0.976024
Annotation Cluster 37	Enrichment Score: 0.7684260894177041
Category	Term	Count	%	PValue	Genes	List Total	Pop Hits	Pop Total	Fold Enrichment	Bonferroni	Benjamini
GOTERM_BP_FAT	GO:0000165~MAPKKK cascade	7	1.84697	0.0229947	NM_011162, NM_139001, NM_001042557, NM_009368, NM_007616, NM_009524, NM_011817	263	114	13588	3.17244	1	0.344828
GOTERM_BP_FAT	GO:0007243~protein kinase cascade	10	2.63852	0.0396163	NM_011162, NM_139001, NM_010104, NM_010570, NM_001042557, NM_009368, NM_001168514, NM_007616, NM_009524, NM_011817	263	236	13588	2.18921	1	0.458475
GOTERM_BP_FAT	GO:0006468~protein amino acid phosphorylation	16	4.22164	0.254906	NM_011162, NM_001162884, NM_139001, NM_001013833, NM_009524, NM_009368, NM_001042557, NM_007604, NM_011817, NM_001164639, NM_177326, NM_001168514, NM_011587, NM_001034030, NM_001033254, NM_183099	263	640	13588	1.29163	1	0.890648
GOTERM_BP_FAT	GO:0016310~phosphorylation	16	4.22164	0.41272	NM_011162, NM_001162884, NM_139001, NM_001013833, NM_009524, NM_009368, NM_001042557, NM_007604, NM_011817, NM_001164639, NM_177326, NM_001168514, NM_011587, NM_001034030, NM_001033254, NM_183099	263	718	13588	1.15132	1	0.965021
GOTERM_BP_FAT	GO:0006796~phosphate metabolic process	18	4.74934	0.505769	NM_011162, NM_001162884, NM_139001, NM_001013833, NM_009524, NM_009368, NM_001042557, NM_007604, NM_011817, NM_001164639, NM_018864, NM_177326, NM_001168514, NM_011587, NM_001034030, NM_001033254, NM_008960, NM_183099	263	866	13588	1.07388	1	0.982959
GOTERM_BP_FAT	GO:0006793~phosphorus metabolic process	18	4.74934	0.505769	NM_011162, NM_001162884, NM_139001, NM_001013833, NM_009524, NM_009368, NM_001042557, NM_007604, NM_011817, NM_001164639, NM_018864, NM_177326, NM_001168514, NM_011587, NM_001034030, NM_001033254, NM_008960, NM_183099	263	866	13588	1.07388	1	0.982959
Annotation Cluster 38	Enrichment Score: 0.7416027712742785
Category	Term	Count	%	PValue	Genes	List Total	Pop Hits	Pop Total	Fold Enrichment	Bonferroni	Benjamini
GOTERM_BP_FAT	GO:0032886~regulation of microtubule-based process	5	1.31926	0.0108316	NM_001141946, NM_206856, NM_001081073, NM_007616, NM_007604	263	45	13588	5.7406	1	0.206863
GOTERM_BP_FAT	GO:0051129~negative regulation of cellular component organization	5	1.31926	0.105056	NM_030880, NM_023063, NM_007604, NM_008960, NM_181404	263	93	13588	2.77771	1	0.679963
GOTERM_BP_FAT	GO:0051493~regulation of cytoskeleton organization	5	1.31926	0.124285	NM_001081073, NM_007616, NM_023063, NM_007604, NM_181404	263	99	13588	2.60936	1	0.719856
GOTERM_BP_FAT	GO:0070507~regulation of microtubule cytoskeleton organization	3	0.791557	0.152567	NM_001081073, NM_007616, NM_007604	263	36	13588	4.30545	1	0.769238
GOTERM_BP_FAT	GO:0033043~regulation of organelle organization	6	1.58311	0.176935	NM_008264, NM_001081073, NM_007616, NM_023063, NM_007604, NM_181404	263	154	13588	2.01294	1	0.803241
GOTERM_BP_FAT	GO:0051494~negative regulation of cytoskeleton organization	3	0.791557	0.236527	NM_023063, NM_007604, NM_181404	263	48	13588	3.22909	1	0.878983
GOTERM_BP_FAT	GO:0008064~regulation of actin polymerization or depolymerization	3	0.791557	0.250853	NM_023063, NM_007604, NM_181404	263	50	13588	3.09992	1	0.889289
GOTERM_BP_FAT	GO:0030832~regulation of actin filament length	3	0.791557	0.258026	NM_023063, NM_007604, NM_181404	263	51	13588	3.03914	1	0.891992
GOTERM_BP_FAT	GO:0032956~regulation of actin cytoskeleton organization	3	0.791557	0.322403	NM_023063, NM_007604, NM_181404	263	60	13588	2.58327	1	0.930287
GOTERM_BP_FAT	GO:0032970~regulation of actin filament-based process	3	0.791557	0.329493	NM_023063, NM_007604, NM_181404	263	61	13588	2.54092	1	0.933733
GOTERM_BP_FAT	GO:0010639~negative regulation of organelle organization	3	0.791557	0.336562	NM_023063, NM_007604, NM_181404	263	62	13588	2.49994	1	0.937665
GOTERM_BP_FAT	GO:0032535~regulation of cellular component size	4	1.05541	0.603515	NM_009368, NM_023063, NM_007604, NM_181404	263	161	13588	1.28361	1	0.991571
Annotation Cluster 39	Enrichment Score: 0.7209388886418695
Category	Term	Count	%	PValue	Genes	List Total	Pop Hits	Pop Total	Fold Enrichment	Bonferroni	Benjamini
GOTERM_BP_FAT	GO:0016337~cell-cell adhesion	8	2.11082	0.171962	NM_011448, NM_021386, NM_026163, NM_130448, NM_010217, NM_178114, NM_001029988, NM_033581	263	236	13588	1.75137	1	0.797785
GOTERM_BP_FAT	GO:0007155~cell adhesion	15	3.95778	0.199045	NM_011580, NM_021386, NM_026163, NM_010217, NM_178665, NM_033581, NM_001029988, NM_020606, NM_146054, NM_011448, NM_178754, NM_130448, NM_016873, NM_178114, NM_172955	263	561	13588	1.38143	1	0.834934
GOTERM_BP_FAT	GO:0022610~biological adhesion	15	3.95778	0.200817	NM_011580, NM_021386, NM_026163, NM_010217, NM_178665, NM_033581, NM_001029988, NM_020606, NM_146054, NM_011448, NM_178754, NM_130448, NM_016873, NM_178114, NM_172955	263	562	13588	1.37897	1	0.836504
Annotation Cluster 40	Enrichment Score: 0.687818219489594
Category	Term	Count	%	PValue	Genes	List Total	Pop Hits	Pop Total	Fold Enrichment	Bonferroni	Benjamini
GOTERM_BP_FAT	GO:0045859~regulation of protein kinase activity	8	2.11082	0.0689063	NM_001113529, NM_139001, NM_029048, NM_010104, NM_009368, NM_007616, NM_007836, NM_011817	263	186	13588	2.22217	1	0.581561
GOTERM_BP_FAT	GO:0001666~response to hypoxia	3	0.791557	0.350633	NM_010104, NM_009368, NM_007616	263	64	13588	2.42182	1	0.943619
GOTERM_BP_FAT	GO:0070482~response to oxygen levels	3	0.791557	0.35763	NM_010104, NM_009368, NM_007616	263	65	13588	2.38456	1	0.946953
Annotation Cluster 41	Enrichment Score: 0.6694990784024848
Category	Term	Count	%	PValue	Genes	List Total	Pop Hits	Pop Total	Fold Enrichment	Bonferroni	Benjamini
GOTERM_BP_FAT	GO:0032504~multicellular organism reproduction	15	3.95778	0.0271432	NM_001141946, NM_010414, NM_009621, NM_138942, NM_007616, NM_007604, NM_008541, NM_019569, NM_008494, NM_001034030, NM_013634, NM_027304, NM_183099, NM_009744, NM_008416	263	409	13588	1.89482	1	0.375485
GOTERM_BP_FAT	GO:0048609~reproductive process in a multicellular organism	15	3.95778	0.0271432	NM_001141946, NM_010414, NM_009621, NM_138942, NM_007616, NM_007604, NM_008541, NM_019569, NM_008494, NM_001034030, NM_013634, NM_027304, NM_183099, NM_009744, NM_008416	263	409	13588	1.89482	1	0.375485
GOTERM_BP_FAT	GO:0007281~germ cell development	4	1.05541	0.308882	NM_001141946, NM_019569, NM_027304, NM_008541	263	101	13588	2.04615	1	0.92256
GOTERM_BP_FAT	GO:0007276~gamete generation	9	2.37467	0.310486	NM_001141946, NM_019569, NM_010414, NM_009621, NM_001034030, NM_027304, NM_008541, NM_183099, NM_009744	263	331	13588	1.4048	1	0.923017
GOTERM_BP_FAT	GO:0007286~spermatid development	3	0.791557	0.315295	NM_001141946, NM_019569, NM_027304	263	59	13588	2.62705	1	0.925887
GOTERM_BP_FAT	GO:0048515~spermatid differentiation	3	0.791557	0.343609	NM_001141946, NM_019569, NM_027304	263	63	13588	2.46026	1	0.940079
GOTERM_BP_FAT	GO:0048232~male gamete generation	7	1.84697	0.36267	NM_001141946, NM_019569, NM_010414, NM_001034030, NM_027304, NM_183099, NM_009744	263	255	13588	1.41827	1	0.947928
GOTERM_BP_FAT	GO:0007283~spermatogenesis	7	1.84697	0.36267	NM_001141946, NM_019569, NM_010414, NM_001034030, NM_027304, NM_183099, NM_009744	263	255	13588	1.41827	1	0.947928
GOTERM_BP_FAT	GO:0048610~reproductive cellular process	5	1.31926	0.429227	NM_001141946, NM_011448, NM_019569, NM_027304, NM_008541	263	173	13588	1.49322	1	0.968882
GOTERM_BP_FAT	GO:0019953~sexual reproduction	9	2.37467	0.467047	NM_001141946, NM_019569, NM_010414, NM_009621, NM_001034030, NM_027304, NM_008541, NM_183099, NM_009744	263	386	13588	1.20463	1	0.977331
Annotation Cluster 42	Enrichment Score: 0.6518035039889394
Category	Term	Count	%	PValue	Genes	List Total	Pop Hits	Pop Total	Fold Enrichment	Bonferroni	Benjamini
GOTERM_BP_FAT	GO:0051924~regulation of calcium ion transport	3	0.791557	0.139201	NM_007616, NM_001141927, NM_008700	263	34	13588	4.55871	1	0.743935
GOTERM_BP_FAT	GO:0010959~regulation of metal ion transport	3	0.791557	0.236527	NM_007616, NM_001141927, NM_008700	263	48	13588	3.22909	1	0.878983
GOTERM_BP_FAT	GO:0043269~regulation of ion transport	3	0.791557	0.336562	NM_007616, NM_001141927, NM_008700	263	62	13588	2.49994	1	0.937665
Annotation Cluster 43	Enrichment Score: 0.5776063121622921
Category	Term	Count	%	PValue	Genes	List Total	Pop Hits	Pop Total	Fold Enrichment	Bonferroni	Benjamini
GOTERM_BP_FAT	GO:0045859~regulation of protein kinase activity	8	2.11082	0.0689063	NM_001113529, NM_139001, NM_029048, NM_010104, NM_009368, NM_007616, NM_007836, NM_011817	263	186	13588	2.22217	1	0.581561
GOTERM_BP_FAT	GO:0006469~negative regulation of protein kinase activity	3	0.791557	0.258026	NM_007616, NM_007836, NM_011817	263	51	13588	3.03914	1	0.891992
GOTERM_BP_FAT	GO:0033673~negative regulation of kinase activity	3	0.791557	0.258026	NM_007616, NM_007836, NM_011817	263	51	13588	3.03914	1	0.891992
GOTERM_BP_FAT	GO:0051348~negative regulation of transferase activity	3	0.791557	0.272378	NM_007616, NM_007836, NM_011817	263	53	13588	2.92446	1	0.901884
GOTERM_BP_FAT	GO:0044092~negative regulation of molecular function	4	1.05541	0.469731	NM_007616, NM_007836, NM_010849, NM_011817	263	132	13588	1.56562	1	0.97772
GOTERM_BP_FAT	GO:0043086~negative regulation of catalytic activity	3	0.791557	0.583118	NM_007616, NM_007836, NM_011817	263	101	13588	1.53462	1	0.990212
Annotation Cluster 44	Enrichment Score: 0.5460852482331082
Category	Term	Count	%	PValue	Genes	List Total	Pop Hits	Pop Total	Fold Enrichment	Bonferroni	Benjamini
GOTERM_BP_FAT	GO:0042593~glucose homeostasis	3	0.791557	0.179975	NM_007522, NM_018821, NM_138942	263	40	13588	3.8749	1	0.807715
GOTERM_BP_FAT	GO:0033500~carbohydrate homeostasis	3	0.791557	0.179975	NM_007522, NM_018821, NM_138942	263	40	13588	3.8749	1	0.807715
GOTERM_BP_FAT	GO:0048878~chemical homeostasis	7	1.84697	0.710102	NM_007522, NM_010414, NM_018821, NM_138942, NM_010104, NM_007616, NM_001141927	263	365	13588	0.990843	1	0.9974
Annotation Cluster 45	Enrichment Score: 0.5357309982676175
Category	Term	Count	%	PValue	Genes	List Total	Pop Hits	Pop Total	Fold Enrichment	Bonferroni	Benjamini
GOTERM_BP_FAT	GO:0050878~regulation of body fluid levels	5	1.31926	0.0930601	NM_011171, NM_008191, NM_010171, NM_010104, NM_010168	263	89	13588	2.90255	1	0.65538
GOTERM_BP_FAT	GO:0042060~wound healing	4	1.05541	0.366991	NM_010415, NM_011171, NM_010171, NM_010168	263	112	13588	1.84519	1	0.949638
GOTERM_BP_FAT	GO:0050817~coagulation	3	0.791557	0.392178	NM_011171, NM_010171, NM_010168	263	70	13588	2.21423	1	0.959476
GOTERM_BP_FAT	GO:0007596~blood coagulation	3	0.791557	0.392178	NM_011171, NM_010171, NM_010168	263	70	13588	2.21423	1	0.959476
GOTERM_BP_FAT	GO:0007599~hemostasis	3	0.791557	0.398989	NM_011171, NM_010171, NM_010168	263	71	13588	2.18305	1	0.961396
Annotation Cluster 46	Enrichment Score: 0.5169384816555072
Category	Term	Count	%	PValue	Genes	List Total	Pop Hits	Pop Total	Fold Enrichment	Bonferroni	Benjamini
GOTERM_BP_FAT	GO:0031400~negative regulation of protein modification process	3	0.791557	0.166171	NM_029095, NM_007616, NM_009536	263	38	13588	4.07885	1	0.788701
GOTERM_BP_FAT	GO:0031399~regulation of protein modification process	6	1.58311	0.213755	NM_029095, NM_009368, NM_007707, NM_007616, NM_172261, NM_009536	263	165	13588	1.87874	1	0.852836
GOTERM_BP_FAT	GO:0032268~regulation of cellular protein metabolic process	8	2.11082	0.297662	NM_007917, NM_029095, NM_009368, NM_007707, NM_007616, NM_172261, NM_009536, NM_001159605	263	280	13588	1.47615	1	0.917608
GOTERM_BP_FAT	GO:0032269~negative regulation of cellular protein metabolic process	3	0.791557	0.405765	NM_029095, NM_007616, NM_009536	263	72	13588	2.15272	1	0.963657
GOTERM_BP_FAT	GO:0001932~regulation of protein amino acid phosphorylation	4	1.05541	0.413943	NM_009368, NM_007707, NM_007616, NM_172261	263	121	13588	1.70795	1	0.965057
GOTERM_BP_FAT	GO:0051248~negative regulation of protein metabolic process	3	0.791557	0.445614	NM_029095, NM_007616, NM_009536	263	78	13588	1.98713	1	0.972997
Annotation Cluster 47	Enrichment Score: 0.5003447946900893
Category	Term	Count	%	PValue	Genes	List Total	Pop Hits	Pop Total	Fold Enrichment	Bonferroni	Benjamini
GOTERM_BP_FAT	GO:0006366~transcription from RNA polymerase II promoter	4	1.05541	0.171249	NM_010364, NM_010849, NM_013634, NM_198107	263	74	13588	2.79272	1	0.797879
GOTERM_BP_FAT	GO:0006351~transcription, DNA-dependent	4	1.05541	0.419098	NM_010364, NM_010849, NM_013634, NM_198107	263	122	13588	1.69395	1	0.966535
GOTERM_BP_FAT	GO:0032774~RNA biosynthetic process	4	1.05541	0.439565	NM_010364, NM_010849, NM_013634, NM_198107	263	126	13588	1.64017	1	0.9715
Annotation Cluster 48	Enrichment Score: 0.4679240582913733
Category	Term	Count	%	PValue	Genes	List Total	Pop Hits	Pop Total	Fold Enrichment	Bonferroni	Benjamini
GOTERM_BP_FAT	GO:0043087~regulation of GTPase activity	4	1.05541	0.266797	NM_178754, NM_025935, NM_009744, NM_133716	263	93	13588	2.22217	1	0.8992
GOTERM_BP_FAT	GO:0046578~regulation of Ras protein signal transduction	6	1.58311	0.271153	NM_001113529, NM_001166413, NM_025935, NM_009744, NM_133716, NM_009500	263	181	13588	1.71267	1	0.901631
GOTERM_BP_FAT	GO:0051056~regulation of small GTPase mediated signal transduction	7	1.84697	0.277844	NM_001113529, NM_178785, NM_001166413, NM_025935, NM_009744, NM_133716, NM_009500	263	228	13588	1.58622	1	0.904364
GOTERM_BP_FAT	GO:0032318~regulation of Ras GTPase activity	3	0.791557	0.458566	NM_025935, NM_009744, NM_133716	263	80	13588	1.93745	1	0.976016
GOTERM_BP_FAT	GO:0035023~regulation of Rho protein signal transduction	3	0.791557	0.496342	NM_001166413, NM_009744, NM_009500	263	86	13588	1.80228	1	0.981242
Annotation Cluster 49	Enrichment Score: 0.45657266641038413
Category	Term	Count	%	PValue	Genes	List Total	Pop Hits	Pop Total	Fold Enrichment	Bonferroni	Benjamini
GOTERM_BP_FAT	GO:0009581~detection of external stimulus	4	1.05541	0.109159	NM_001141946, NM_021340, NM_021319, NM_010849	263	60	13588	3.44436	1	0.684182
GOTERM_BP_FAT	GO:0051606~detection of stimulus	4	1.05541	0.251186	NM_001141946, NM_021340, NM_021319, NM_010849	263	90	13588	2.29624	1	0.888602
GOTERM_BP_FAT	GO:0009582~detection of abiotic stimulus	3	0.791557	0.265201	NM_001141946, NM_021340, NM_010849	263	52	13588	2.9807	1	0.898556
GOTERM_BP_FAT	GO:0009628~response to abiotic stimulus	5	1.31926	0.716977	NM_001141946, NM_021340, NM_010414, NM_138942, NM_010849	263	251	13588	1.02919	1	0.997525
GOTERM_BP_FAT	GO:0007600~sensory perception	7	1.84697	1	NM_001141946, NM_018826, NM_021340, NM_007728, NM_177783, NM_146937, NM_010849	263	1402	13588	0.257958	1	1
Annotation Cluster 50	Enrichment Score: 0.38955194346013444
Category	Term	Count	%	PValue	Genes	List Total	Pop Hits	Pop Total	Fold Enrichment	Bonferroni	Benjamini
GOTERM_BP_FAT	GO:0002274~myeloid leukocyte activation	3	0.791557	0.145852	NM_001044740, NM_053093, NM_008681	263	35	13588	4.42846	1	0.754283
GOTERM_BP_FAT	GO:0030097~hemopoiesis	8	2.11082	0.210591	NM_009238, NM_007563, NM_013634, NM_008541, NM_011817, NM_009744, NM_008700, NM_011280	263	251	13588	1.64671	1	0.849358
GOTERM_BP_FAT	GO:0001775~cell activation	7	1.84697	0.338366	NM_001044740, NM_009238, NM_011817, NM_009744, NM_053093, NM_008681, NM_010168	263	246	13588	1.47015	1	0.938139
GOTERM_BP_FAT	GO:0045321~leukocyte activation	6	1.58311	0.411279	NM_001044740, NM_009238, NM_011817, NM_009744, NM_053093, NM_008681	263	219	13588	1.41549	1	0.964904
GOTERM_BP_FAT	GO:0030098~lymphocyte differentiation	3	0.791557	0.649037	NM_009238, NM_011817, NM_009744	263	114	13588	1.35962	1	0.994675
GOTERM_BP_FAT	GO:0002521~leukocyte differentiation	3	0.791557	0.76275	NM_009238, NM_011817, NM_009744	263	142	13588	1.09152	1	0.99874
GOTERM_BP_FAT	GO:0046649~lymphocyte activation	3	0.791557	0.886356	NM_009238, NM_011817, NM_009744	263	191	13588	0.811498	1	0.999939
Annotation Cluster 51	Enrichment Score: 0.38016960424300583
Category	Term	Count	%	PValue	Genes	List Total	Pop Hits	Pop Total	Fold Enrichment	Bonferroni	Benjamini
GOTERM_BP_FAT	GO:0006821~chloride transport	3	0.791557	0.329493	NM_017369, NM_007604, NM_009207	263	61	13588	2.54092	1	0.933733
GOTERM_BP_FAT	GO:0006820~anion transport	4	1.05541	0.459753	NM_010414, NM_017369, NM_007604, NM_009207	263	130	13588	1.5897	1	0.976024
GOTERM_BP_FAT	GO:0015698~inorganic anion transport	3	0.791557	0.477661	NM_017369, NM_007604, NM_009207	263	83	13588	1.86742	1	0.97826
Annotation Cluster 52	Enrichment Score: 0.3681047062389885
Category	Term	Count	%	PValue	Genes	List Total	Pop Hits	Pop Total	Fold Enrichment	Bonferroni	Benjamini
GOTERM_BP_FAT	GO:0006259~DNA metabolic process	11	2.90237	0.295157	NM_001164639, NM_001111079, NM_025718, NM_019716, NM_001166381, NM_010217, NM_001025444, NM_027196, NM_010364, NM_010849, NM_013634	263	421	13588	1.34993	1	0.916354
GOTERM_BP_FAT	GO:0033554~cellular response to stress	10	2.63852	0.382471	NM_011162, NM_001164639, NM_001111079, NM_001166381, NM_001025444, NM_001042557, NM_001168514, NM_009524, NM_010364, NM_007836	263	404	13588	1.27885	1	0.956147
GOTERM_BP_FAT	GO:0006974~response to DNA damage stimulus	7	1.84697	0.478739	NM_001164639, NM_001111079, NM_001166381, NM_001025444, NM_001168514, NM_010364, NM_007836	263	287	13588	1.26013	1	0.978244
GOTERM_BP_FAT	GO:0006281~DNA repair	5	1.31926	0.62349	NM_001164639, NM_001111079, NM_001166381, NM_001025444, NM_010364	263	222	13588	1.16364	1	0.99285
Annotation Cluster 53	Enrichment Score: 0.3654239269349789
Category	Term	Count	%	PValue	Genes	List Total	Pop Hits	Pop Total	Fold Enrichment	Bonferroni	Benjamini
GOTERM_BP_FAT	GO:0006913~nucleocytoplasmic transport	5	1.31926	0.114491	NM_010414, NM_023719, NM_021329, NM_009368, NM_001162989	263	96	13588	2.69091	1	0.698429
GOTERM_BP_FAT	GO:0051169~nuclear transport	5	1.31926	0.120981	NM_010414, NM_023719, NM_021329, NM_009368, NM_001162989	263	98	13588	2.63599	1	0.711535
GOTERM_BP_FAT	GO:0006606~protein import into nucleus	3	0.791557	0.293881	NM_010414, NM_023719, NM_009368	263	56	13588	2.76779	1	0.916123
GOTERM_BP_FAT	GO:0051170~nuclear import	3	0.791557	0.308171	NM_010414, NM_023719, NM_009368	263	58	13588	2.67235	1	0.922796
GOTERM_BP_FAT	GO:0034504~protein localization in nucleus	3	0.791557	0.329493	NM_010414, NM_023719, NM_009368	263	61	13588	2.54092	1	0.933733
GOTERM_BP_FAT	GO:0017038~protein import	3	0.791557	0.471342	NM_010414, NM_023719, NM_009368	263	82	13588	1.8902	1	0.977834
GOTERM_BP_FAT	GO:0006605~protein targeting	4	1.05541	0.47469	NM_010414, NM_023719, NM_009368, NM_009536	263	133	13588	1.55385	1	0.978094
GOTERM_BP_FAT	GO:0033365~protein localization in organelle	3	0.791557	0.561089	NM_010414, NM_023719, NM_009368	263	97	13588	1.5979	1	0.988626
GOTERM_BP_FAT	GO:0046907~intracellular transport	9	2.37467	0.593987	NM_016962, NM_010414, NM_023719, NM_173048, NM_021329, NM_009368, NM_001162870, NM_009536, NM_001162989, NM_001163553	263	431	13588	1.07886	1	0.990732
GOTERM_BP_FAT	GO:0006886~intracellular protein transport	6	1.58311	0.618348	NM_010414, NM_023719, NM_173048, NM_009368, NM_009536, NM_001163553	263	276	13588	1.12316	1	0.99245
GOTERM_BP_FAT	GO:0034613~cellular protein localization	6	1.58311	0.687598	NM_010414, NM_023719, NM_173048, NM_009368, NM_009536, NM_001163553	263	299	13588	1.03676	1	0.996717
GOTERM_BP_FAT	GO:0070727~cellular macromolecule localization	6	1.58311	0.6932	NM_010414, NM_023719, NM_173048, NM_009368, NM_009536, NM_001163553	263	301	13588	1.02988	1	0.996897
GOTERM_BP_FAT	GO:0008104~protein localization	14	3.69393	0.699414	NM_007480, NM_010414, NM_001164367, NM_025360, NM_023719, NM_173048, NM_021329, NM_007616, NM_009368, NM_008851, NM_001162989, NM_009536, NM_009744, NM_001163553	263	753	13588	0.960578	1	0.997004
GOTERM_BP_FAT	GO:0015031~protein transport	12	3.16623	0.716203	NM_007480, NM_001164367, NM_010414, NM_023719, NM_025360, NM_173048, NM_021329, NM_009368, NM_008851, NM_009536, NM_001162989, NM_001163553	263	651	13588	0.952358	1	0.997534
GOTERM_BP_FAT	GO:0045184~establishment of protein localization	12	3.16623	0.725426	NM_007480, NM_001164367, NM_010414, NM_023719, NM_025360, NM_173048, NM_021329, NM_009368, NM_008851, NM_009536, NM_001162989, NM_001163553	263	656	13588	0.945099	1	0.997748
Annotation Cluster 54	Enrichment Score: 0.3605570172785737
Category	Term	Count	%	PValue	Genes	List Total	Pop Hits	Pop Total	Fold Enrichment	Bonferroni	Benjamini
GOTERM_BP_FAT	GO:0009190~cyclic nucleotide biosynthetic process	3	0.791557	0.0889565	NM_001037723, NM_008191, NM_145077	263	26	13588	5.96139	1	0.644948
GOTERM_BP_FAT	GO:0009187~cyclic nucleotide metabolic process	3	0.791557	0.152567	NM_001037723, NM_008191, NM_145077	263	36	13588	4.30545	1	0.769238
GOTERM_BP_FAT	GO:0009124~nucleoside monophosphate biosynthetic process	3	0.791557	0.215136	NM_001037723, NM_008191, NM_145077	263	45	13588	3.44436	1	0.853605
GOTERM_BP_FAT	GO:0009123~nucleoside monophosphate metabolic process	3	0.791557	0.315295	NM_001037723, NM_008191, NM_145077	263	59	13588	2.62705	1	0.925887
GOTERM_BP_FAT	GO:0044271~nitrogen compound biosynthetic process	6	1.58311	0.695976	NM_010414, NM_001044740, NM_001037723, NM_008191, NM_138942, NM_145077	263	302	13588	1.02646	1	0.996983
GOTERM_BP_FAT	GO:0006164~purine nucleotide biosynthetic process	3	0.791557	0.745102	NM_001037723, NM_008191, NM_145077	263	137	13588	1.13136	1	0.998358
GOTERM_BP_FAT	GO:0006163~purine nucleotide metabolic process	3	0.791557	0.817783	NM_001037723, NM_008191, NM_145077	263	160	13588	0.968726	1	0.999581
GOTERM_BP_FAT	GO:0009165~nucleotide biosynthetic process	3	0.791557	0.852402	NM_001037723, NM_008191, NM_145077	263	174	13588	0.890783	1	0.999829
GOTERM_BP_FAT	GO:0034404~nucleobase, nucleoside and nucleotide biosynthetic process	3	0.791557	0.863243	NM_001037723, NM_008191, NM_145077	263	179	13588	0.865901	1	0.999873
GOTERM_BP_FAT	GO:0034654~nucleobase, nucleoside, nucleotide and nucleic acid biosynthetic process	3	0.791557	0.863243	NM_001037723, NM_008191, NM_145077	263	179	13588	0.865901	1	0.999873
Annotation Cluster 55	Enrichment Score: 0.3544797263855794
Category	Term	Count	%	PValue	Genes	List Total	Pop Hits	Pop Total	Fold Enrichment	Bonferroni	Benjamini
GOTERM_BP_FAT	GO:0046486~glycerolipid metabolic process	5	1.31926	0.238097	NM_007616, NM_008156, NM_001159618, NM_008960, NM_172715	263	129	13588	2.00253	1	0.879779
GOTERM_BP_FAT	GO:0030384~phosphoinositide metabolic process	3	0.791557	0.343609	NM_008156, NM_001159618, NM_008960	263	63	13588	2.46026	1	0.940079
GOTERM_BP_FAT	GO:0006650~glycerophospholipid metabolic process	3	0.791557	0.508559	NM_008156, NM_001159618, NM_008960	263	88	13588	1.76132	1	0.983056
GOTERM_BP_FAT	GO:0006644~phospholipid metabolic process	4	1.05541	0.611888	NM_008156, NM_001159618, NM_008960, NM_172715	263	163	13588	1.26786	1	0.992007
GOTERM_BP_FAT	GO:0019637~organophosphate metabolic process	4	1.05541	0.663391	NM_008156, NM_001159618, NM_008960, NM_172715	263	176	13588	1.17421	1	0.995542
Annotation Cluster 56	Enrichment Score: 0.3120372817281511
Category	Term	Count	%	PValue	Genes	List Total	Pop Hits	Pop Total	Fold Enrichment	Bonferroni	Benjamini
GOTERM_BP_FAT	GO:0006633~fatty acid biosynthetic process	3	0.791557	0.464976	NM_001030014, NM_007988, NM_009890	263	81	13588	1.91353	1	0.977097
GOTERM_BP_FAT	GO:0008610~lipid biosynthetic process	7	1.84697	0.471797	NM_001030014, NM_007988, NM_007809, NM_178629, NM_009890, NM_001159618, NM_172715	263	285	13588	1.26897	1	0.977659
GOTERM_BP_FAT	GO:0006631~fatty acid metabolic process	5	1.31926	0.475831	NM_001030014, NM_007988, NM_001168514, NM_009890, NM_053178	263	184	13588	1.40395	1	0.978092
GOTERM_BP_FAT	GO:0016053~organic acid biosynthetic process	4	1.05541	0.513555	NM_001030014, NM_010414, NM_007988, NM_009890	263	141	13588	1.46569	1	0.983584
GOTERM_BP_FAT	GO:0046394~carboxylic acid biosynthetic process	4	1.05541	0.513555	NM_001030014, NM_010414, NM_007988, NM_009890	263	141	13588	1.46569	1	0.983584
Annotation Cluster 57	Enrichment Score: 0.24768564059100215
Category	Term	Count	%	PValue	Genes	List Total	Pop Hits	Pop Total	Fold Enrichment	Bonferroni	Benjamini
GOTERM_BP_FAT	GO:0044057~regulation of system process	9	2.37467	0.0412152	NM_018826, NM_010414, NM_010415, NM_138942, NM_010104, NM_007616, NM_001141927, NM_053093, NM_008700	263	201	13588	2.31338	1	0.463352
GOTERM_BP_FAT	GO:0042592~homeostatic process	13	3.43008	0.445922	NM_001113529, NM_007522, NM_010414, NM_018821, NM_138942, NM_010104, NM_007616, NM_001141927, NM_007563, NM_008541, NM_009744, NM_007963, NM_011280	263	584	13588	1.15009	1	0.972747
GOTERM_BP_FAT	GO:0006874~cellular calcium ion homeostasis	3	0.791557	0.526518	NM_010104, NM_007616, NM_001141927	263	91	13588	1.70325	1	0.984929
GOTERM_BP_FAT	GO:0055066~di-, tri-valent inorganic cation homeostasis	4	1.05541	0.537061	NM_010414, NM_010104, NM_007616, NM_001141927	263	146	13588	1.41549	1	0.986158
GOTERM_BP_FAT	GO:0055074~calcium ion homeostasis	3	0.791557	0.549767	NM_010104, NM_007616, NM_001141927	263	95	13588	1.63154	1	0.987288
GOTERM_BP_FAT	GO:0006875~cellular metal ion homeostasis	3	0.791557	0.577688	NM_010104, NM_007616, NM_001141927	263	100	13588	1.54996	1	0.990089
GOTERM_BP_FAT	GO:0055065~metal ion homeostasis	3	0.791557	0.609498	NM_010104, NM_007616, NM_001141927	263	106	13588	1.46223	1	0.991982
GOTERM_BP_FAT	GO:0042391~regulation of membrane potential	3	0.791557	0.672102	NM_010414, NM_010104, NM_007616	263	119	13588	1.30249	1	0.996025
GOTERM_BP_FAT	GO:0055080~cation homeostasis	4	1.05541	0.69254	NM_010414, NM_010104, NM_007616, NM_001141927	263	184	13588	1.12316	1	0.996915
GOTERM_BP_FAT	GO:0048878~chemical homeostasis	7	1.84697	0.710102	NM_007522, NM_010414, NM_018821, NM_138942, NM_010104, NM_007616, NM_001141927	263	365	13588	0.990843	1	0.9974
GOTERM_BP_FAT	GO:0030005~cellular di-, tri-valent inorganic cation homeostasis	3	0.791557	0.733984	NM_010104, NM_007616, NM_001141927	263	134	13588	1.15669	1	0.998027
GOTERM_BP_FAT	GO:0055082~cellular chemical homeostasis	5	1.31926	0.763281	NM_010414, NM_018821, NM_010104, NM_007616, NM_001141927	263	268	13588	0.963907	1	0.998731
GOTERM_BP_FAT	GO:0030003~cellular cation homeostasis	3	0.791557	0.794893	NM_010104, NM_007616, NM_001141927	263	152	13588	1.01971	1	0.999307
GOTERM_BP_FAT	GO:0006873~cellular ion homeostasis	4	1.05541	0.882881	NM_010414, NM_010104, NM_007616, NM_001141927	263	261	13588	0.791807	1	0.999932
GOTERM_BP_FAT	GO:0019725~cellular homeostasis	5	1.31926	0.900933	NM_010414, NM_018821, NM_010104, NM_007616, NM_001141927	263	343	13588	0.75314	1	0.999966
GOTERM_BP_FAT	GO:0050801~ion homeostasis	4	1.05541	0.924605	NM_010414, NM_010104, NM_007616, NM_001141927	263	293	13588	0.70533	1	0.999989
Annotation Cluster 58	Enrichment Score: 0.24526359514091098
Category	Term	Count	%	PValue	Genes	List Total	Pop Hits	Pop Total	Fold Enrichment	Bonferroni	Benjamini
GOTERM_BP_FAT	GO:0051329~interphase of mitotic cell cycle	3	0.791557	0.243685	NM_001164109, NM_009829, NM_007836	263	49	13588	3.16319	1	0.883169
GOTERM_BP_FAT	GO:0051325~interphase	3	0.791557	0.258026	NM_001164109, NM_009829, NM_007836	263	51	13588	3.03914	1	0.891992
GOTERM_BP_FAT	GO:0022403~cell cycle phase	7	1.84697	0.609311	NM_001164109, NM_001159565, NM_206856, NM_007635, NM_009829, NM_008494, NM_007836	263	328	13588	1.10262	1	0.992076
GOTERM_BP_FAT	GO:0007049~cell cycle	12	3.16623	0.635756	NM_001111079, NM_029048, NM_023719, NM_001159565, NM_009829, NM_001162870, NM_016962, NM_025613, NM_001164109, NM_007635, NM_206856, NM_008494, NM_007836	263	611	13588	1.01471	1	0.993681
GOTERM_BP_FAT	GO:0000278~mitotic cell cycle	5	1.31926	0.696086	NM_001164109, NM_001159565, NM_007635, NM_009829, NM_007836	263	244	13588	1.05872	1	0.996939
GOTERM_BP_FAT	GO:0022402~cell cycle process	7	1.84697	0.773639	NM_001164109, NM_001159565, NM_206856, NM_007635, NM_009829, NM_008494, NM_007836	263	393	13588	0.920249	1	0.998949
GOTERM_BP_FAT	GO:0051301~cell division	4	1.05541	0.910865	NM_016962, NM_001159565, NM_007635, NM_009829, NM_001162870	263	281	13588	0.735451	1	0.999978
GOTERM_BP_FAT	GO:0000279~M phase	4	1.05541	0.913302	NM_001159565, NM_206856, NM_007635, NM_008494	263	283	13588	0.730253	1	0.99998
Annotation Cluster 59	Enrichment Score: 0.23673327709728897
Category	Term	Count	%	PValue	Genes	List Total	Pop Hits	Pop Total	Fold Enrichment	Bonferroni	Benjamini
GOTERM_BP_FAT	GO:0009057~macromolecule catabolic process	14	3.69393	0.49261	NM_001111079, NM_025718, NM_025600, NM_021319, NM_018821, NM_177115, NM_001164290, NM_009461, NM_001159963, NM_177783, NM_007707, NM_013539, NM_010849, NM_024192, NM_173755	263	654	13588	1.10599	1	0.98093
GOTERM_BP_FAT	GO:0044265~cellular macromolecule catabolic process	13	3.43008	0.513714	NM_025718, NM_001111079, NM_025600, NM_018821, NM_177115, NM_001164290, NM_009461, NM_001159963, NM_177783, NM_007707, NM_013539, NM_010849, NM_024192, NM_173755	263	609	13588	1.10287	1	0.983393
GOTERM_BP_FAT	GO:0043632~modification-dependent macromolecule catabolic process	11	2.90237	0.520393	NM_001111079, NM_001159963, NM_025600, NM_018821, NM_177783, NM_177115, NM_007707, NM_013539, NM_024192, NM_001164290, NM_173755, NM_009461	263	508	13588	1.11874	1	0.984439
GOTERM_BP_FAT	GO:0019941~modification-dependent protein catabolic process	11	2.90237	0.520393	NM_001111079, NM_001159963, NM_025600, NM_018821, NM_177783, NM_177115, NM_007707, NM_013539, NM_024192, NM_001164290, NM_173755, NM_009461	263	508	13588	1.11874	1	0.984439
GOTERM_BP_FAT	GO:0051603~proteolysis involved in cellular protein catabolic process	11	2.90237	0.583234	NM_001111079, NM_001159963, NM_025600, NM_018821, NM_177783, NM_177115, NM_007707, NM_013539, NM_024192, NM_001164290, NM_173755, NM_009461	263	534	13588	1.06427	1	0.990089
GOTERM_BP_FAT	GO:0044257~cellular protein catabolic process	11	2.90237	0.590399	NM_001111079, NM_001159963, NM_025600, NM_018821, NM_177783, NM_177115, NM_007707, NM_013539, NM_024192, NM_001164290, NM_173755, NM_009461	263	537	13588	1.05832	1	0.990565
GOTERM_BP_FAT	GO:0030163~protein catabolic process	11	2.90237	0.634425	NM_001111079, NM_001159963, NM_025600, NM_018821, NM_177783, NM_177115, NM_007707, NM_013539, NM_024192, NM_001164290, NM_173755, NM_009461	263	556	13588	1.02216	1	0.993657
GOTERM_BP_FAT	GO:0006508~proteolysis	17	4.48549	0.852862	NM_001111079, NM_025600, NM_010780, NM_018821, NM_013494, NM_009621, NM_177115, NM_011782, NM_001164290, NM_009461, NM_001159963, NM_177783, NM_001168591, NM_007707, NM_013539, NM_024192, NM_173755, NM_010168	263	1034	13588	0.849431	1	0.999827
Annotation Cluster 60	Enrichment Score: 0.2338779228510934
Category	Term	Count	%	PValue	Genes	List Total	Pop Hits	Pop Total	Fold Enrichment	Bonferroni	Benjamini
GOTERM_BP_FAT	GO:0048666~neuron development	7	1.84697	0.495081	NM_018826, NM_010414, NM_001013833, NM_172261, NM_001103178, NM_008960, NM_172802	263	292	13588	1.23855	1	0.981218
GOTERM_BP_FAT	GO:0030182~neuron differentiation	9	2.37467	0.506091	NM_018826, NM_010054, NM_010414, NM_001013833, NM_172261, NM_001103178, NM_008960, NM_172802, NM_008090	263	399	13588	1.16538	1	0.982794
GOTERM_BP_FAT	GO:0030030~cell projection organization	7	1.84697	0.582119	NM_001141946, NM_001013833, NM_172261, NM_023063, NM_001103178, NM_008960, NM_009500	263	319	13588	1.13372	1	0.990226
GOTERM_BP_FAT	GO:0031175~neuron projection development	4	1.05541	0.795374	NM_001013833, NM_172261, NM_001103178, NM_008960	263	218	13588	0.947989	1	0.999302
Annotation Cluster 61	Enrichment Score: 0.21958167140232426
Category	Term	Count	%	PValue	Genes	List Total	Pop Hits	Pop Total	Fold Enrichment	Bonferroni	Benjamini
GOTERM_BP_FAT	GO:0008380~RNA splicing	5	1.31926	0.545169	NM_001170983, NM_011499, NM_028364, NM_182939, NM_133671	263	201	13588	1.28521	1	0.986921
GOTERM_BP_FAT	GO:0006397~mRNA processing	6	1.58311	0.572094	NM_001170983, NM_011499, NM_028364, NM_182939, NM_011865, NM_133671	263	262	13588	1.18318	1	0.98966
GOTERM_BP_FAT	GO:0006396~RNA processing	9	2.37467	0.609651	NM_001170983, NM_028020, NM_011499, NM_028364, NM_182939, NM_026235, NM_026578, NM_011865, NM_133671	263	437	13588	1.06405	1	0.991884
GOTERM_BP_FAT	GO:0016071~mRNA metabolic process	6	1.58311	0.695976	NM_001170983, NM_011499, NM_028364, NM_182939, NM_011865, NM_133671	263	302	13588	1.02646	1	0.996983
Annotation Cluster 62	Enrichment Score: 0.19632333688124026
Category	Term	Count	%	PValue	Genes	List Total	Pop Hits	Pop Total	Fold Enrichment	Bonferroni	Benjamini
GOTERM_BP_FAT	GO:0007605~sensory perception of sound	3	0.791557	0.483935	NM_001141946, NM_007728, NM_010849	263	84	13588	1.84519	1	0.979218
GOTERM_BP_FAT	GO:0050954~sensory perception of mechanical stimulus	3	0.791557	0.532406	NM_001141946, NM_007728, NM_010849	263	92	13588	1.68474	1	0.985757
GOTERM_BP_FAT	GO:0007600~sensory perception	7	1.84697	1	NM_001141946, NM_018826, NM_021340, NM_007728, NM_177783, NM_146937, NM_010849	263	1402	13588	0.257958	1	1
Annotation Cluster 63	Enrichment Score: 0.1857273644730822
Category	Term	Count	%	PValue	Genes	List Total	Pop Hits	Pop Total	Fold Enrichment	Bonferroni	Benjamini
GOTERM_BP_FAT	GO:0000041~transition metal ion transport	3	0.791557	0.392178	NM_001039676, NM_001135150, NM_015749	263	70	13588	2.21423	1	0.959476
GOTERM_BP_FAT	GO:0015674~di-, tri-valent inorganic cation transport	4	1.05541	0.603515	NM_001164109, NM_007616, NM_001141927, NM_015749	263	161	13588	1.28361	1	0.991571
GOTERM_BP_FAT	GO:0006816~calcium ion transport	3	0.791557	0.680979	NM_001164109, NM_007616, NM_001141927	263	121	13588	1.28096	1	0.996418
GOTERM_BP_FAT	GO:0006811~ion transport	13	3.43008	0.725338	NM_183022, NM_001039676, NM_010414, NM_025888, NM_001164109, NM_017369, NM_001135150, NM_007616, NM_007604, NM_001141927, NM_026656, NM_009207, NM_015749	263	712	13588	0.943329	1	0.997781
GOTERM_BP_FAT	GO:0030001~metal ion transport	8	2.11082	0.753218	NM_183022, NM_001039676, NM_025888, NM_001164109, NM_001135150, NM_007616, NM_001141927, NM_015749	263	442	13588	0.93512	1	0.998539
GOTERM_BP_FAT	GO:0006812~cation transport	8	2.11082	0.872711	NM_183022, NM_001039676, NM_025888, NM_001164109, NM_001135150, NM_007616, NM_001141927, NM_015749	263	515	13588	0.802569	1	0.999906
Annotation Cluster 64	Enrichment Score: 0.1832333555049729
Category	Term	Count	%	PValue	Genes	List Total	Pop Hits	Pop Total	Fold Enrichment	Bonferroni	Benjamini
GOTERM_BP_FAT	GO:0000902~cell morphogenesis	7	1.84697	0.536621	NM_001141946, NM_011448, NM_001164109, NM_023118, NM_001168514, NM_001103178, NM_009744	263	309	13588	1.17041	1	0.986273
GOTERM_BP_FAT	GO:0032989~cellular component morphogenesis	7	1.84697	0.674156	NM_001141946, NM_011448, NM_001164109, NM_023118, NM_001168514, NM_001103178, NM_009744	263	351	13588	1.03036	1	0.996086
GOTERM_BP_FAT	GO:0000904~cell morphogenesis involved in differentiation	4	1.05541	0.7796	NM_011448, NM_001164109, NM_023118, NM_001103178	263	212	13588	0.974819	1	0.999054
Annotation Cluster 65	Enrichment Score: 0.16851576100822602
Category	Term	Count	%	PValue	Genes	List Total	Pop Hits	Pop Total	Fold Enrichment	Bonferroni	Benjamini
GOTERM_BP_FAT	GO:0012502~induction of programmed cell death	4	1.05541	0.628277	NM_007522, NM_009368, NM_008960, NM_010849	263	167	13588	1.23749	1	0.993201
GOTERM_BP_FAT	GO:0006917~induction of apoptosis	4	1.05541	0.628277	NM_007522, NM_009368, NM_008960, NM_010849	263	167	13588	1.23749	1	0.993201
GOTERM_BP_FAT	GO:0043065~positive regulation of apoptosis	5	1.31926	0.708155	NM_007522, NM_008264, NM_009368, NM_008960, NM_010849	263	248	13588	1.04164	1	0.997359
GOTERM_BP_FAT	GO:0043068~positive regulation of programmed cell death	5	1.31926	0.714058	NM_007522, NM_008264, NM_009368, NM_008960, NM_010849	263	250	13588	1.03331	1	0.997485
GOTERM_BP_FAT	GO:0010942~positive regulation of cell death	5	1.31926	0.719874	NM_007522, NM_008264, NM_009368, NM_008960, NM_010849	263	252	13588	1.02511	1	0.997604
Annotation Cluster 66	Enrichment Score: 0.1548329357783905
Category	Term	Count	%	PValue	Genes	List Total	Pop Hits	Pop Total	Fold Enrichment	Bonferroni	Benjamini
GOTERM_BP_FAT	GO:0007601~visual perception	3	0.791557	0.583118	NM_001141946, NM_018826, NM_021340	263	101	13588	1.53462	1	0.990212
GOTERM_BP_FAT	GO:0050953~sensory perception of light stimulus	3	0.791557	0.588497	NM_001141946, NM_018826, NM_021340	263	102	13588	1.51957	1	0.990467
GOTERM_BP_FAT	GO:0007600~sensory perception	7	1.84697	1	NM_001141946, NM_018826, NM_021340, NM_007728, NM_177783, NM_146937, NM_010849	263	1402	13588	0.257958	1	1
Annotation Cluster 67	Enrichment Score: 0.11539466425020785
Category	Term	Count	%	PValue	Genes	List Total	Pop Hits	Pop Total	Fold Enrichment	Bonferroni	Benjamini
GOTERM_BP_FAT	GO:0009314~response to radiation	4	1.05541	0.523034	NM_021340, NM_010414, NM_138942, NM_010849	263	143	13588	1.44519	1	0.984505
GOTERM_BP_FAT	GO:0009416~response to light stimulus	3	0.791557	0.566673	NM_021340, NM_010414, NM_138942	263	98	13588	1.58159	1	0.989088
GOTERM_BP_FAT	GO:0009628~response to abiotic stimulus	5	1.31926	0.716977	NM_001141946, NM_021340, NM_010414, NM_138942, NM_010849	263	251	13588	1.02919	1	0.997525
GOTERM_BP_FAT	GO:0007610~behavior	5	1.31926	0.955575	NM_001141946, NM_010414, NM_177783, NM_138942, NM_009141	263	405	13588	0.637844	1	0.999999
GOTERM_BP_FAT	GO:0050890~cognition	9	2.37467	0.999999	NM_001141946, NM_018826, NM_021340, NM_010414, NM_007728, NM_177783, NM_138942, NM_146937, NM_010849	263	1480	13588	0.314181	1	1
GOTERM_BP_FAT	GO:0050877~neurological system process	10	2.63852	1	NM_001141946, NM_018826, NM_021340, NM_010414, NM_007728, NM_177783, NM_138942, NM_146937, NM_007604, NM_010849	263	1681	13588	0.307349	1	1
Annotation Cluster 68	Enrichment Score: 1.2116795422878843E-8
Category	Term	Count	%	PValue	Genes	List Total	Pop Hits	Pop Total	Fold Enrichment	Bonferroni	Benjamini
GOTERM_BP_FAT	GO:0007600~sensory perception	7	1.84697	1	NM_001141946, NM_018826, NM_021340, NM_007728, NM_177783, NM_146937, NM_010849	263	1402	13588	0.257958	1	1
GOTERM_BP_FAT	GO:0007608~sensory perception of smell	3	0.791557	1	NM_001141946, NM_177783, NM_146937	263	1117	13588	0.138761	1	1
GOTERM_BP_FAT	GO:0007606~sensory perception of chemical stimulus	3	0.791557	1	NM_001141946, NM_177783, NM_146937	263	1192	13588	0.13003	1	1

## Sheet: GO genes Resistant in MEF
Annotation Cluster 1	Enrichment Score: 2.490296298013956
Category	Term	Count	%	PValue	Genes	List Total	Pop Hits	Pop Total	Fold Enrichment	Bonferroni	Benjamini
GOTERM_BP_FAT	GO:0048609~reproductive process in a multicellular organism	22	4.7619	0.000170769	NM_133893, NM_001122733, NM_009370, NM_183208, NM_175296, NM_080442, NM_029416, NM_009237, NM_011517, NM_001033043, NM_010059, NM_019740, NM_010816, NM_019445, NM_013780, NM_007511, NM_007430, NM_033077, NM_001002894, NM_178254, NM_010021, NM_021099, NM_010549	289	409	13588	2.52905	0.224538	0.119397
GOTERM_BP_FAT	GO:0032504~multicellular organism reproduction	22	4.7619	0.000170769	NM_133893, NM_001122733, NM_009370, NM_183208, NM_175296, NM_080442, NM_029416, NM_009237, NM_011517, NM_001033043, NM_010059, NM_019740, NM_010816, NM_019445, NM_013780, NM_007511, NM_007430, NM_033077, NM_001002894, NM_178254, NM_010021, NM_021099, NM_010549	289	409	13588	2.52905	0.224538	0.119397
GOTERM_BP_FAT	GO:0007276~gamete generation	19	4.11255	0.000248465	NM_133893, NM_001122733, NM_009370, NM_183208, NM_175296, NM_080442, NM_029416, NM_009237, NM_011517, NM_001033043, NM_010059, NM_019740, NM_010816, NM_019445, NM_007430, NM_033077, NM_001002894, NM_178254, NM_010021, NM_021099	289	331	13588	2.69888	0.309272	0.116034
GOTERM_BP_FAT	GO:0019953~sexual reproduction	20	4.329	0.000589495	NM_133893, NM_001122733, NM_009370, NM_031384, NM_183208, NM_175296, NM_080442, NM_029416, NM_009237, NM_011517, NM_001033043, NM_010059, NM_019740, NM_010816, NM_019445, NM_007430, NM_033077, NM_001002894, NM_178254, NM_010021, NM_021099	289	386	13588	2.43613	0.584394	0.197083
GOTERM_BP_FAT	GO:0048610~reproductive cellular process	12	2.5974	0.00115895	NM_001033043, NM_010059, NM_009370, NM_001122733, NM_019740, NM_183208, NM_007430, NM_175296, NM_080442, NM_007614, NM_010021, NM_021099, NM_009237	289	173	13588	3.26132	0.822124	0.250072
GOTERM_BP_FAT	GO:0048232~male gamete generation	13	2.81385	0.00831702	NM_001122733, NM_175296, NM_080442, NM_009237, NM_011517, NM_001033043, NM_010059, NM_010816, NM_007430, NM_033077, NM_001002894, NM_178254, NM_021099, NM_010021	289	255	13588	2.39696	0.999996	0.645242
GOTERM_BP_FAT	GO:0007283~spermatogenesis	13	2.81385	0.00831702	NM_001122733, NM_175296, NM_080442, NM_009237, NM_011517, NM_001033043, NM_010059, NM_010816, NM_007430, NM_033077, NM_001002894, NM_178254, NM_021099, NM_010021	289	255	13588	2.39696	0.999996	0.645242
GOTERM_BP_FAT	GO:0048515~spermatid differentiation	5	1.08225	0.0444367	NM_001033043, NM_010059, NM_001122733, NM_080442, NM_021099, NM_009237	289	63	13588	3.73153	1	0.903077
GOTERM_BP_FAT	GO:0007281~germ cell development	6	1.2987	0.0634776	NM_001033043, NM_010059, NM_001122733, NM_019740, NM_080442, NM_010021, NM_021099	289	101	13588	2.79311	1	0.923447
GOTERM_BP_FAT	GO:0007286~spermatid development	4	0.865801	0.129453	NM_001033043, NM_010059, NM_001122733, NM_080442, NM_021099	289	59	13588	3.18761	1	0.95618
Annotation Cluster 2	Enrichment Score: 1.5715341152838924
Category	Term	Count	%	PValue	Genes	List Total	Pop Hits	Pop Total	Fold Enrichment	Bonferroni	Benjamini
GOTERM_BP_FAT	GO:0045449~regulation of transcription	63	13.6364	0.0126705	NM_001168227, NM_001037926, NM_001145778, NM_007921, NM_029416, NM_207245, NM_007614, NM_010827, NM_008104, NM_007772, NM_144841, NM_028679, NM_021531, NM_026450, NM_009637, NM_008955, NM_173780, NM_080455, NM_007496, NM_001081417, NM_183417, NM_199062, NM_009556, NM_001013777, NM_011919, NM_019740, NM_013780, NM_001079873, NM_011441, NM_011443, NM_001111029, NM_023894, NM_001080793, NM_001098723…	289	2227	13588	1.33008	1	0.717985
GOTERM_BP_FAT	GO:0006355~regulation of transcription, DNA-dependent	44	9.52381	0.0169841	NM_001037926, NM_009769, NM_023794, NM_001145778, NM_001004177, NM_175296, NM_001127188, NM_010881, NM_007921, NM_153802, NM_207245, NM_007614, NM_001163631, NM_008104, NM_183389, NM_001113559, NM_007772, NM_011249, NM_172867, NM_001081125, NM_177753, NM_144841, NM_175537, NM_021531, NM_026450, NM_009637, NM_001014397, NM_198322, NM_010600, NM_008955, NM_183208, NM_080455, NM_020601, NM_001171052…	289	1465	13588	1.41212	1	0.776956
GOTERM_BP_FAT	GO:0051252~regulation of RNA metabolic process	44	9.52381	0.0215727	NM_001037926, NM_009769, NM_023794, NM_001145778, NM_001004177, NM_175296, NM_001127188, NM_010881, NM_007921, NM_153802, NM_207245, NM_007614, NM_001163631, NM_008104, NM_183389, NM_001113559, NM_007772, NM_011249, NM_172867, NM_001081125, NM_177753, NM_144841, NM_175537, NM_021531, NM_026450, NM_009637, NM_001014397, NM_198322, NM_010600, NM_008955, NM_183208, NM_080455, NM_020601, NM_001171052…	289	1488	13588	1.3903	1	0.786975
GOTERM_BP_FAT	GO:0006350~transcription	46	9.95671	0.111461	NM_001168227, NM_001037926, NM_001080793, NM_001098723, NM_172385, NM_009769, NM_001145778, NM_001127188, NM_010881, NM_007921, NM_153802, NM_029416, NM_207245, NM_007614, NM_001161855, NM_010827, NM_008104, NM_172765, NM_001113559, NM_007772, NM_011249, NM_177753, NM_021531, NM_026450, NM_009637, NM_001014397, NM_198322, NM_021318, NM_183208, NM_173780, NM_080455, NM_001115130, NM_020601, NM_007…	289	1772	13588	1.22054	1	0.94675
Annotation Cluster 3	Enrichment Score: 1.5417417403771267
Category	Term	Count	%	PValue	Genes	List Total	Pop Hits	Pop Total	Fold Enrichment	Bonferroni	Benjamini
GOTERM_BP_FAT	GO:0019827~stem cell maintenance	4	0.865801	0.0107683	NM_009337, NM_009758, NM_010202, NM_011443	289	22	13588	8.5486	1	0.710638
GOTERM_BP_FAT	GO:0048864~stem cell development	4	0.865801	0.0121926	NM_009337, NM_009758, NM_010202, NM_011443	289	23	13588	8.17692	1	0.728757
GOTERM_BP_FAT	GO:0048863~stem cell differentiation	4	0.865801	0.0273452	NM_009337, NM_009758, NM_010202, NM_011443	289	31	13588	6.06675	1	0.808211
GOTERM_BP_FAT	GO:0045596~negative regulation of cell differentiation	7	1.51515	0.18963	NM_009337, NM_009758, NM_010202, NM_001081125, NM_007430, NM_011443, NM_007614	289	182	13588	1.80836	1	0.974861
Annotation Cluster 4	Enrichment Score: 1.5142182098262127
Category	Term	Count	%	PValue	Genes	List Total	Pop Hits	Pop Total	Fold Enrichment	Bonferroni	Benjamini
GOTERM_BP_FAT	GO:0003006~reproductive developmental process	18	3.8961	4.8639e-05	NM_133893, NM_001122733, NM_031384, NM_009758, NM_013465, NM_080442, NM_172671, NM_007614, NM_009237, NM_001081417, NM_001033043, NM_010059, NM_019740, NM_001081125, NM_007430, NM_011443, NM_021099, NM_010021, NM_010549	289	264	13588	3.20573	0.0698648	0.0698648
GOTERM_BP_FAT	GO:0045137~development of primary sexual characteristics	9	1.94805	0.00164075	NM_133893, NM_010059, NM_031384, NM_019740, NM_013465, NM_007430, NM_011443, NM_172671, NM_001081417	289	104	13588	4.0688	0.913282	0.294817
GOTERM_BP_FAT	GO:0007548~sex differentiation	10	2.1645	0.00179167	NM_133893, NM_010059, NM_031384, NM_019740, NM_009758, NM_013465, NM_007430, NM_011443, NM_172671, NM_001081417	289	130	13588	3.61672	0.930761	0.283784
GOTERM_BP_FAT	GO:0007292~female gamete generation	6	1.2987	0.00653274	NM_133893, NM_010059, NM_019740, NM_019445, NM_183208, NM_010021	289	56	13588	5.03757	0.999942	0.623153
GOTERM_BP_FAT	GO:0046661~male sex differentiation	6	1.2987	0.00703968	NM_031384, NM_009758, NM_013465, NM_007430, NM_011443, NM_172671	289	57	13588	4.94919	0.999973	0.615683
GOTERM_BP_FAT	GO:0048608~reproductive structure development	8	1.7316	0.0207341	NM_133893, NM_010059, NM_031384, NM_019740, NM_013465, NM_001081125, NM_007430, NM_007614	289	130	13588	2.89337	1	0.789838
GOTERM_BP_FAT	GO:0046546~development of primary male sexual characteristics	5	1.08225	0.0256886	NM_031384, NM_013465, NM_007430, NM_011443, NM_172671	289	53	13588	4.43559	1	0.801028
GOTERM_BP_FAT	GO:0008406~gonad development	6	1.2987	0.0389945	NM_133893, NM_010059, NM_031384, NM_019740, NM_013465, NM_007430	289	88	13588	3.20573	1	0.888477
GOTERM_BP_FAT	GO:0046545~development of primary female sexual characteristics	4	0.865801	0.120037	NM_133893, NM_010059, NM_019740, NM_001081417	289	57	13588	3.29946	1	0.953629
GOTERM_BP_FAT	GO:0046660~female sex differentiation	4	0.865801	0.154061	NM_133893, NM_010059, NM_019740, NM_001081417	289	64	13588	2.93858	1	0.960653
GOTERM_BP_FAT	GO:0001541~ovarian follicle development	3	0.649351	0.15433	NM_133893, NM_010059, NM_019740	289	33	13588	4.2743	1	0.959235
GOTERM_BP_FAT	GO:0008584~male gonad development	3	0.649351	0.200009	NM_031384, NM_013465, NM_007430	289	39	13588	3.61672	1	0.972995
GOTERM_BP_FAT	GO:0022602~ovulation cycle process	3	0.649351	0.262788	NM_133893, NM_010059, NM_019740	289	47	13588	3.0011	1	0.973529
GOTERM_BP_FAT	GO:0042698~ovulation cycle	3	0.649351	0.270682	NM_133893, NM_010059, NM_019740	289	48	13588	2.93858	1	0.973836
GOTERM_BP_FAT	GO:0008585~female gonad development	3	0.649351	0.310055	NM_133893, NM_010059, NM_019740	289	53	13588	2.66136	1	0.977295
GOTERM_BP_FAT	GO:0048511~rhythmic process	4	0.865801	0.344458	NM_133893, NM_010059, NM_019740, NM_007511	289	98	13588	1.91907	1	0.97838
Annotation Cluster 5	Enrichment Score: 1.1008887829408691
Category	Term	Count	%	PValue	Genes	List Total	Pop Hits	Pop Total	Fold Enrichment	Bonferroni	Benjamini
GOTERM_BP_FAT	GO:0010033~response to organic substance	19	4.11255	0.0219674	NM_201642, NM_177137, NM_134238, NM_033174, NM_009370, NM_134239, NM_008392, NM_013465, NM_001166719, NM_028320, NM_020601, NM_001081206, NM_007511, NM_134202, NM_134222, NM_134240, NM_010287, NM_028679, NM_010169	289	505	13588	1.76897	1	0.762599
GOTERM_BP_FAT	GO:0009719~response to endogenous stimulus	8	1.7316	0.0965644	NM_201642, NM_177137, NM_033174, NM_009370, NM_013465, NM_028320, NM_020601, NM_010287	289	184	13588	2.04423	1	0.936024
GOTERM_BP_FAT	GO:0048545~response to steroid hormone stimulus	4	0.865801	0.134257	NM_201642, NM_009370, NM_020601, NM_010287	289	60	13588	3.13449	1	0.959398
GOTERM_BP_FAT	GO:0009725~response to hormone stimulus	7	1.51515	0.138648	NM_201642, NM_033174, NM_009370, NM_013465, NM_028320, NM_020601, NM_010287	289	165	13588	1.99467	1	0.958197
Annotation Cluster 6	Enrichment Score: 0.9697415785340147
Category	Term	Count	%	PValue	Genes	List Total	Pop Hits	Pop Total	Fold Enrichment	Bonferroni	Benjamini
GOTERM_BP_FAT	GO:0007127~meiosis I	6	1.2987	0.000796297	NM_011517, NM_011516, NM_010059, NM_031384, NM_019445, NM_175296	289	35	13588	8.06011	0.694608	0.211192
GOTERM_BP_FAT	GO:0070192~chromosome organization involved in meiosis	4	0.865801	0.00514042	NM_011517, NM_011516, NM_031384, NM_175296	289	17	13588	11.0629	0.999535	0.573715
GOTERM_BP_FAT	GO:0007129~synapsis	4	0.865801	0.00514042	NM_011517, NM_011516, NM_031384, NM_175296	289	17	13588	11.0629	0.999535	0.573715
GOTERM_BP_FAT	GO:0007130~synaptonemal complex assembly	3	0.649351	0.0146068	NM_011517, NM_011516, NM_031384	289	9	13588	15.6724	1	0.745734
GOTERM_BP_FAT	GO:0070193~synaptonemal complex organization	3	0.649351	0.0180054	NM_011517, NM_011516, NM_031384	289	10	13588	14.1052	1	0.777543
GOTERM_BP_FAT	GO:0045132~meiotic chromosome segregation	3	0.649351	0.0217021	NM_011517, NM_031384, NM_019445	289	11	13588	12.8229	1	0.7735
GOTERM_BP_FAT	GO:0051327~M phase of meiotic cell cycle	6	1.2987	0.0389945	NM_011517, NM_011516, NM_010059, NM_031384, NM_019445, NM_175296	289	88	13588	3.20573	1	0.888477
GOTERM_BP_FAT	GO:0007126~meiosis	6	1.2987	0.0389945	NM_011517, NM_011516, NM_010059, NM_031384, NM_019445, NM_175296	289	88	13588	3.20573	1	0.888477
GOTERM_BP_FAT	GO:0051321~meiotic cell cycle	6	1.2987	0.0423059	NM_011517, NM_011516, NM_010059, NM_031384, NM_019445, NM_175296	289	90	13588	3.13449	1	0.899615
GOTERM_BP_FAT	GO:0007140~male meiosis	3	0.649351	0.060411	NM_010059, NM_031384, NM_175296	289	19	13588	7.42378	1	0.918542
GOTERM_BP_FAT	GO:0022402~cell cycle process	12	2.5974	0.211697	NM_011517, NM_183417, NM_011516, NM_010059, NM_031384, NM_175189, NM_019445, NM_008087, NM_175296, NM_133833, NM_198600, NM_019641	289	393	13588	1.43564	1	0.975016
GOTERM_BP_FAT	GO:0007049~cell cycle	17	3.67965	0.226215	NM_010329, NM_031384, NM_175189, NM_001040400, NM_008087, NM_198600, NM_133833, NM_175296, NM_019641, NM_183417, NM_011517, NM_011516, NM_007746, NM_010059, NM_011919, NM_019445, NM_011249	289	611	13588	1.30817	1	0.97457
GOTERM_BP_FAT	GO:0000279~M phase	9	1.94805	0.25225	NM_011517, NM_183417, NM_011516, NM_010059, NM_031384, NM_019445, NM_175296, NM_198600, NM_019641	289	283	13588	1.49525	1	0.973675
GOTERM_BP_FAT	GO:0022403~cell cycle phase	9	1.94805	0.393238	NM_011517, NM_183417, NM_011516, NM_010059, NM_031384, NM_019445, NM_175296, NM_198600, NM_019641	289	328	13588	1.29011	1	0.983965
GOTERM_BP_FAT	GO:0007059~chromosome segregation	3	0.649351	0.394665	NM_011517, NM_031384, NM_019445	289	64	13588	2.20394	1	0.983909
GOTERM_BP_FAT	GO:0051301~cell division	5	1.08225	0.850475	NM_011517, NM_183417, NM_011516, NM_019445, NM_198600	289	281	13588	0.836607	1	0.999863
GOTERM_BP_FAT	GO:0000278~mitotic cell cycle	4	0.865801	0.893786	NM_011517, NM_183417, NM_198600, NM_019641	289	244	13588	0.770775	1	0.999957
GOTERM_BP_FAT	GO:0000280~nuclear division	3	0.649351	0.914196	NM_011517, NM_183417, NM_198600	289	190	13588	0.742378	1	0.999977
GOTERM_BP_FAT	GO:0007067~mitosis	3	0.649351	0.914196	NM_011517, NM_183417, NM_198600	289	190	13588	0.742378	1	0.999977
GOTERM_BP_FAT	GO:0000087~M phase of mitotic cell cycle	3	0.649351	0.919984	NM_011517, NM_183417, NM_198600	289	194	13588	0.727072	1	0.999982
GOTERM_BP_FAT	GO:0048285~organelle fission	3	0.649351	0.924083	NM_011517, NM_183417, NM_198600	289	197	13588	0.716	1	0.999985
GOTERM_BP_FAT	GO:0006259~DNA metabolic process	5	1.08225	0.97997	NM_001168227, NM_010059, NM_031384, NM_175296, NM_198600	289	421	13588	0.5584	1	1
Annotation Cluster 7	Enrichment Score: 0.8792083976545703
Category	Term	Count	%	PValue	Genes	List Total	Pop Hits	Pop Total	Fold Enrichment	Bonferroni	Benjamini
GOTERM_BP_FAT	GO:0035137~hindlimb morphogenesis	4	0.865801	0.0347634	NM_009758, NM_010202, NM_007614, NM_001081417	289	34	13588	5.53145	1	0.868178
GOTERM_BP_FAT	GO:0009953~dorsal/ventral pattern formation	5	1.08225	0.0466406	NM_009758, NM_001081125, NM_001159729, NM_144841, NM_007614	289	64	13588	3.67323	1	0.90658
GOTERM_BP_FAT	GO:0042475~odontogenesis of dentine-containing tooth	4	0.865801	0.055648	NM_009758, NM_010202, NM_001081125, NM_007614	289	41	13588	4.58705	1	0.918528
GOTERM_BP_FAT	GO:0042476~odontogenesis	4	0.865801	0.0697131	NM_009758, NM_010202, NM_001081125, NM_007614	289	45	13588	4.17932	1	0.91331
GOTERM_BP_FAT	GO:0035116~embryonic hindlimb morphogenesis	3	0.649351	0.0783264	NM_010202, NM_007614, NM_001081417	289	22	13588	6.41145	1	0.920356
GOTERM_BP_FAT	GO:0048598~embryonic morphogenesis	13	2.81385	0.0808142	NM_001077595, NM_022987, NM_010135, NM_009370, NM_009758, NM_001081125, NM_010202, NM_001159729, NM_144841, NM_011443, NM_001081104, NM_007614, NM_001081417	289	359	13588	1.70258	1	0.918689
GOTERM_BP_FAT	GO:0003002~regionalization	9	1.94805	0.0855812	NM_001112715, NM_009575, NM_009370, NM_001004177, NM_009758, NM_001081125, NM_001159729, NM_144841, NM_007614	289	214	13588	1.97736	1	0.915158
GOTERM_BP_FAT	GO:0035107~appendage morphogenesis	6	1.2987	0.0976012	NM_009758, NM_010202, NM_001081125, NM_001159729, NM_007614, NM_001081417	289	115	13588	2.45308	1	0.931627
GOTERM_BP_FAT	GO:0035108~limb morphogenesis	6	1.2987	0.0976012	NM_009758, NM_010202, NM_001081125, NM_001159729, NM_007614, NM_001081417	289	115	13588	2.45308	1	0.931627
GOTERM_BP_FAT	GO:0060173~limb development	6	1.2987	0.108767	NM_009758, NM_010202, NM_001081125, NM_001159729, NM_007614, NM_001081417	289	119	13588	2.37062	1	0.945308
GOTERM_BP_FAT	GO:0048736~appendage development	6	1.2987	0.108767	NM_009758, NM_010202, NM_001081125, NM_001159729, NM_007614, NM_001081417	289	119	13588	2.37062	1	0.945308
GOTERM_BP_FAT	GO:0060541~respiratory system development	6	1.2987	0.123556	NM_010329, NM_009758, NM_001081125, NM_011443, NM_007614, NM_001081417	289	124	13588	2.27503	1	0.955711
GOTERM_BP_FAT	GO:0007492~endoderm development	3	0.649351	0.125207	NM_009758, NM_144841, NM_007614	289	29	13588	4.86386	1	0.955497
GOTERM_BP_FAT	GO:0042733~embryonic digit morphogenesis	3	0.649351	0.125207	NM_001081125, NM_001159729, NM_007614	289	29	13588	4.86386	1	0.955497
GOTERM_BP_FAT	GO:0008284~positive regulation of cell proliferation	10	2.1645	0.150121	NM_009769, NM_001122733, NM_009758, NM_010202, NM_183208, NM_001081125, NM_011443, NM_007614, NM_010169, NM_021099, NM_010549	289	284	13588	1.65554	1	0.962108
GOTERM_BP_FAT	GO:0007389~pattern specification process	10	2.1645	0.150121	NM_001077595, NM_001112715, NM_009575, NM_009370, NM_001004177, NM_009758, NM_001081125, NM_001159729, NM_144841, NM_007614	289	284	13588	1.65554	1	0.962108
GOTERM_BP_FAT	GO:0035113~embryonic appendage morphogenesis	5	1.08225	0.150572	NM_010202, NM_001081125, NM_001159729, NM_007614, NM_001081417	289	97	13588	2.42357	1	0.960833
GOTERM_BP_FAT	GO:0030326~embryonic limb morphogenesis	5	1.08225	0.150572	NM_010202, NM_001081125, NM_001159729, NM_007614, NM_001081417	289	97	13588	2.42357	1	0.960833
GOTERM_BP_FAT	GO:0045596~negative regulation of cell differentiation	7	1.51515	0.18963	NM_009337, NM_009758, NM_010202, NM_001081125, NM_007430, NM_011443, NM_007614	289	182	13588	1.80836	1	0.974861
GOTERM_BP_FAT	GO:0007507~heart development	8	1.7316	0.195321	NM_009575, NM_009370, NM_009758, NM_183208, NM_001081125, NM_007382, NM_007614, NM_001081417	289	223	13588	1.68672	1	0.973635
GOTERM_BP_FAT	GO:0009952~anterior/posterior pattern formation	6	1.2987	0.224784	NM_001112715, NM_009575, NM_009370, NM_009758, NM_144841, NM_007614	289	153	13588	1.84382	1	0.974796
GOTERM_BP_FAT	GO:0001501~skeletal system development	9	1.94805	0.25849	NM_013649, NM_009370, NM_001113559, NM_009758, NM_013465, NM_010202, NM_001081125, NM_001115075, NM_007614	289	285	13588	1.48476	1	0.972435
GOTERM_BP_FAT	GO:0030324~lung development	4	0.865801	0.419229	NM_010329, NM_009758, NM_001081125, NM_007614	289	111	13588	1.69432	1	0.986791
GOTERM_BP_FAT	GO:0030323~respiratory tube development	4	0.865801	0.430515	NM_010329, NM_009758, NM_001081125, NM_007614	289	113	13588	1.66433	1	0.98759
GOTERM_BP_FAT	GO:0042127~regulation of cell proliferation	11	2.38095	0.709034	NM_009769, NM_001122733, NM_009758, NM_010202, NM_183208, NM_001081125, NM_011443, NM_178254, NM_007614, NM_010169, NM_021099, NM_010549	289	538	13588	0.96132	1	0.998719
Annotation Cluster 8	Enrichment Score: 0.8587340238574462
Category	Term	Count	%	PValue	Genes	List Total	Pop Hits	Pop Total	Fold Enrichment	Bonferroni	Benjamini
GOTERM_BP_FAT	GO:0051276~chromosome organization	15	3.24675	0.0496774	NM_001168227, NM_175658, NM_031384, NM_175296, NM_175663, NM_178058, NM_001163631, NM_001081417, NM_011517, NM_011516, NM_001130184, NM_011249, NM_001079873, NM_021531, NM_009637	289	404	13588	1.74569	1	0.906607
GOTERM_BP_FAT	GO:0006325~chromatin organization	10	2.1645	0.227463	NM_001168227, NM_175658, NM_001130184, NM_011249, NM_001079873, NM_175663, NM_021531, NM_009637, NM_001081417, NM_001163631	289	315	13588	1.49261	1	0.974261
GOTERM_BP_FAT	GO:0016568~chromatin modification	8	1.7316	0.234816	NM_001168227, NM_001130184, NM_011249, NM_001079873, NM_021531, NM_009637, NM_001081417, NM_001163631	289	236	13588	1.59381	1	0.972408
Annotation Cluster 9	Enrichment Score: 0.8401989660235428
Category	Term	Count	%	PValue	Genes	List Total	Pop Hits	Pop Total	Fold Enrichment	Bonferroni	Benjamini
GOTERM_BP_FAT	GO:0016337~cell-cell adhesion	10	2.1645	0.0643424	NM_001024478, NM_033594, NM_010329, NM_053147, NM_009902, NM_009903, NM_001004177, NM_010202, NM_198117, NM_033591, NM_007614	289	236	13588	1.99226	1	0.915894
GOTERM_BP_FAT	GO:0007155~cell adhesion	16	3.4632	0.215316	NM_001024478, NM_010329, NM_001037997, NM_053147, NM_009902, NM_009903, NM_001004177, NM_007977, NM_175189, NM_010202, NM_133833, NM_033591, NM_007614, NM_033594, NM_010806, NM_010820, NM_198117	289	561	13588	1.34096	1	0.974881
GOTERM_BP_FAT	GO:0022610~biological adhesion	16	3.4632	0.217685	NM_001024478, NM_010329, NM_001037997, NM_053147, NM_009902, NM_009903, NM_001004177, NM_007977, NM_175189, NM_010202, NM_133833, NM_033591, NM_007614, NM_033594, NM_010806, NM_010820, NM_198117	289	562	13588	1.33857	1	0.975088
Annotation Cluster 10	Enrichment Score: 0.811066755519869
Category	Term	Count	%	PValue	Genes	List Total	Pop Hits	Pop Total	Fold Enrichment	Bonferroni	Benjamini
GOTERM_BP_FAT	GO:0006357~regulation of transcription from RNA polymerase II promoter	20	4.329	0.0655062	NM_183208, NM_020601, NM_175296, NM_153802, NM_010881, NM_007614, NM_001163631, NM_007496, NM_019763, NM_009575, NM_001113559, NM_019740, NM_007772, NM_011249, NM_001081125, NM_172867, NM_007430, NM_144841, NM_011443, NM_175537	289	616	13588	1.52654	1	0.909455
GOTERM_BP_FAT	GO:0009891~positive regulation of biosynthetic process	18	3.8961	0.0846545	NM_001033431, NM_009769, NM_023794, NM_183208, NM_010881, NM_007614, NM_029975, NM_183417, NM_009575, NM_011919, NM_001113559, NM_019740, NM_172867, NM_001081125, NM_144841, NM_011443, NM_175537, NM_010021	289	557	13588	1.51941	1	0.916678
GOTERM_BP_FAT	GO:0010628~positive regulation of gene expression	16	3.4632	0.0969272	NM_001122733, NM_009769, NM_023794, NM_183208, NM_010881, NM_007614, NM_183417, NM_009575, NM_011919, NM_001113559, NM_019740, NM_172867, NM_001081125, NM_144841, NM_011443, NM_175537, NM_021099	289	488	13588	1.54155	1	0.933519
GOTERM_BP_FAT	GO:0010557~positive regulation of macromolecule biosynthetic process	17	3.67965	0.0990052	NM_001033431, NM_009769, NM_023794, NM_183208, NM_010881, NM_007614, NM_183417, NM_009575, NM_011919, NM_001113559, NM_019740, NM_172867, NM_001081125, NM_144841, NM_011443, NM_175537, NM_010021	289	530	13588	1.5081	1	0.931196
GOTERM_BP_FAT	GO:0031328~positive regulation of cellular biosynthetic process	17	3.67965	0.127741	NM_009769, NM_023794, NM_183208, NM_010881, NM_007614, NM_029975, NM_183417, NM_009575, NM_011919, NM_001113559, NM_019740, NM_172867, NM_001081125, NM_144841, NM_011443, NM_175537, NM_010021	289	552	13588	1.448	1	0.956316
GOTERM_BP_FAT	GO:0045941~positive regulation of transcription	15	3.24675	0.134683	NM_183417, NM_009575, NM_023794, NM_009769, NM_011919, NM_001113559, NM_019740, NM_001081125, NM_172867, NM_183208, NM_144841, NM_011443, NM_010881, NM_175537, NM_007614	289	475	13588	1.48476	1	0.957896
GOTERM_BP_FAT	GO:0051173~positive regulation of nitrogen compound metabolic process	16	3.4632	0.151584	NM_009769, NM_023794, NM_183208, NM_010881, NM_007614, NM_029975, NM_183417, NM_009575, NM_011919, NM_001113559, NM_019740, NM_172867, NM_001081125, NM_011443, NM_144841, NM_175537	289	526	13588	1.43018	1	0.96007
GOTERM_BP_FAT	GO:0010604~positive regulation of macromolecule metabolic process	18	3.8961	0.189637	NM_001033431, NM_001122733, NM_009769, NM_023794, NM_183208, NM_010881, NM_007614, NM_183417, NM_009575, NM_011919, NM_001113559, NM_019740, NM_001081125, NM_172867, NM_144841, NM_011443, NM_175537, NM_010021, NM_021099	289	633	13588	1.33698	1	0.973765
GOTERM_BP_FAT	GO:0045935~positive regulation of nucleobase, nucleoside, nucleotide and nucleic acid metabolic process	15	3.24675	0.196761	NM_183417, NM_009575, NM_023794, NM_009769, NM_011919, NM_001113559, NM_019740, NM_001081125, NM_172867, NM_183208, NM_144841, NM_011443, NM_010881, NM_175537, NM_007614	289	510	13588	1.38286	1	0.973349
GOTERM_BP_FAT	GO:0045944~positive regulation of transcription from RNA polymerase II promoter	11	2.38095	0.229682	NM_009575, NM_001113559, NM_019740, NM_172867, NM_183208, NM_001081125, NM_011443, NM_144841, NM_010881, NM_175537, NM_007614	289	358	13588	1.44467	1	0.972615
GOTERM_BP_FAT	GO:0045893~positive regulation of transcription, DNA-dependent	11	2.38095	0.382536	NM_009575, NM_001113559, NM_019740, NM_172867, NM_183208, NM_001081125, NM_011443, NM_144841, NM_010881, NM_175537, NM_007614	289	416	13588	1.24325	1	0.98385
GOTERM_BP_FAT	GO:0051254~positive regulation of RNA metabolic process	11	2.38095	0.406638	NM_009575, NM_001113559, NM_019740, NM_172867, NM_183208, NM_001081125, NM_011443, NM_144841, NM_010881, NM_175537, NM_007614	289	419	13588	1.23434	1	0.985357
Annotation Cluster 11	Enrichment Score: 0.7982440966287703
Category	Term	Count	%	PValue	Genes	List Total	Pop Hits	Pop Total	Fold Enrichment	Bonferroni	Benjamini
GOTERM_BP_FAT	GO:0000122~negative regulation of transcription from RNA polymerase II promoter	10	2.1645	0.0578055	NM_007772, NM_011249, NM_001081125, NM_007430, NM_175296, NM_011443, NM_153802, NM_007614, NM_001163631, NM_007496	289	231	13588	2.03538	1	0.920592
GOTERM_BP_FAT	GO:0045892~negative regulation of transcription, DNA-dependent	12	2.5974	0.0641051	NM_019763, NM_007772, NM_011249, NM_001081125, NM_007430, NM_175296, NM_020601, NM_011443, NM_153802, NM_007614, NM_001163631, NM_007496	289	308	13588	1.83184	1	0.920299
GOTERM_BP_FAT	GO:0006357~regulation of transcription from RNA polymerase II promoter	20	4.329	0.0655062	NM_183208, NM_020601, NM_175296, NM_153802, NM_010881, NM_007614, NM_001163631, NM_007496, NM_019763, NM_009575, NM_001113559, NM_019740, NM_007772, NM_011249, NM_001081125, NM_172867, NM_007430, NM_144841, NM_011443, NM_175537	289	616	13588	1.52654	1	0.909455
GOTERM_BP_FAT	GO:0051253~negative regulation of RNA metabolic process	12	2.5974	0.0673747	NM_019763, NM_007772, NM_011249, NM_001081125, NM_007430, NM_175296, NM_020601, NM_011443, NM_153802, NM_007614, NM_001163631, NM_007496	289	310	13588	1.82002	1	0.910665
GOTERM_BP_FAT	GO:0016481~negative regulation of transcription	12	2.5974	0.171142	NM_019763, NM_007772, NM_011249, NM_001081125, NM_007430, NM_175296, NM_020601, NM_011443, NM_153802, NM_007614, NM_001163631, NM_007496	289	372	13588	1.51669	1	0.966908
GOTERM_BP_FAT	GO:0045934~negative regulation of nucleobase, nucleoside, nucleotide and nucleic acid metabolic process	12	2.5974	0.219449	NM_019763, NM_007772, NM_011249, NM_001081125, NM_007430, NM_175296, NM_020601, NM_011443, NM_153802, NM_007614, NM_001163631, NM_007496	289	397	13588	1.42118	1	0.974075
GOTERM_BP_FAT	GO:0051172~negative regulation of nitrogen compound metabolic process	12	2.5974	0.232263	NM_019763, NM_007772, NM_011249, NM_001081125, NM_007430, NM_175296, NM_020601, NM_011443, NM_153802, NM_007614, NM_001163631, NM_007496	289	401	13588	1.407	1	0.972062
GOTERM_BP_FAT	GO:0010629~negative regulation of gene expression	12	2.5974	0.256428	NM_019763, NM_007772, NM_011249, NM_001081125, NM_007430, NM_175296, NM_020601, NM_011443, NM_153802, NM_007614, NM_001163631, NM_007496	289	410	13588	1.37612	1	0.973115
GOTERM_BP_FAT	GO:0010558~negative regulation of macromolecule biosynthetic process	12	2.5974	0.274547	NM_019763, NM_007772, NM_011249, NM_001081125, NM_007430, NM_175296, NM_020601, NM_011443, NM_153802, NM_007614, NM_001163631, NM_007496	289	418	13588	1.34978	1	0.974681
GOTERM_BP_FAT	GO:0010605~negative regulation of macromolecule metabolic process	14	3.0303	0.276395	NM_020601, NM_001159729, NM_175296, NM_153802, NM_007614, NM_001163631, NM_007496, NM_019763, NM_007772, NM_001081125, NM_011249, NM_007430, NM_011443, NM_028679	289	506	13588	1.30087	1	0.974705
GOTERM_BP_FAT	GO:0031327~negative regulation of cellular biosynthetic process	12	2.5974	0.302968	NM_019763, NM_007772, NM_011249, NM_001081125, NM_007430, NM_175296, NM_020601, NM_011443, NM_153802, NM_007614, NM_001163631, NM_007496	289	430	13588	1.31211	1	0.977283
GOTERM_BP_FAT	GO:0009890~negative regulation of biosynthetic process	12	2.5974	0.31351	NM_019763, NM_007772, NM_011249, NM_001081125, NM_007430, NM_175296, NM_020601, NM_011443, NM_153802, NM_007614, NM_001163631, NM_007496	289	434	13588	1.30002	1	0.976104
Annotation Cluster 12	Enrichment Score: 0.7704865417961834
Category	Term	Count	%	PValue	Genes	List Total	Pop Hits	Pop Total	Fold Enrichment	Bonferroni	Benjamini
GOTERM_BP_FAT	GO:0007281~germ cell development	6	1.2987	0.0634776	NM_001033043, NM_010059, NM_001122733, NM_019740, NM_080442, NM_010021, NM_021099	289	101	13588	2.79311	1	0.923447
GOTERM_BP_FAT	GO:0048469~cell maturation	4	0.865801	0.212505	NM_010059, NM_019740, NM_080442, NM_007614	289	75	13588	2.50759	1	0.974452
GOTERM_BP_FAT	GO:0021700~developmental maturation	4	0.865801	0.361869	NM_010059, NM_019740, NM_080442, NM_007614	289	101	13588	1.86207	1	0.981341
Annotation Cluster 13	Enrichment Score: 0.7632270329541763
Category	Term	Count	%	PValue	Genes	List Total	Pop Hits	Pop Total	Fold Enrichment	Bonferroni	Benjamini
GOTERM_BP_FAT	GO:0035270~endocrine system development	6	1.2987	0.0182311	NM_008104, NM_009370, NM_009758, NM_001081125, NM_007430, NM_011443	289	72	13588	3.91811	1	0.763528
GOTERM_BP_FAT	GO:0048732~gland development	9	1.94805	0.0588461	NM_008104, NM_009370, NM_009758, NM_001081125, NM_007430, NM_007511, NM_011443, NM_007921, NM_007614	289	197	13588	2.148	1	0.918609
GOTERM_BP_FAT	GO:0060541~respiratory system development	6	1.2987	0.123556	NM_010329, NM_009758, NM_001081125, NM_011443, NM_007614, NM_001081417	289	124	13588	2.27503	1	0.955711
GOTERM_BP_FAT	GO:0021983~pituitary gland development	3	0.649351	0.125207	NM_009758, NM_001081125, NM_011443	289	29	13588	4.86386	1	0.955497
GOTERM_BP_FAT	GO:0045596~negative regulation of cell differentiation	7	1.51515	0.18963	NM_009337, NM_009758, NM_010202, NM_001081125, NM_007430, NM_011443, NM_007614	289	182	13588	1.80836	1	0.974861
GOTERM_BP_FAT	GO:0021536~diencephalon development	3	0.649351	0.192275	NM_009758, NM_001081125, NM_011443	289	38	13588	3.71189	1	0.973031
GOTERM_BP_FAT	GO:0045165~cell fate commitment	6	1.2987	0.202005	NM_009370, NM_001113559, NM_001081125, NM_011443, NM_144841, NM_007614	289	147	13588	1.91907	1	0.973026
GOTERM_BP_FAT	GO:0050767~regulation of neurogenesis	5	1.08225	0.306824	NM_001113559, NM_001013777, NM_009758, NM_001081125, NM_011443	289	132	13588	1.78096	1	0.977391
GOTERM_BP_FAT	GO:0051960~regulation of nervous system development	5	1.08225	0.383867	NM_001113559, NM_001013777, NM_009758, NM_001081125, NM_011443	289	148	13588	1.58842	1	0.983766
GOTERM_BP_FAT	GO:0060284~regulation of cell development	5	1.08225	0.436401	NM_001113559, NM_001013777, NM_009758, NM_001081125, NM_011443	289	159	13588	1.47853	1	0.988013
GOTERM_BP_FAT	GO:0045664~regulation of neuron differentiation	3	0.649351	0.640223	NM_001113559, NM_001081125, NM_011443	289	102	13588	1.38286	1	0.99726
Annotation Cluster 14	Enrichment Score: 0.6308643863430958
Category	Term	Count	%	PValue	Genes	List Total	Pop Hits	Pop Total	Fold Enrichment	Bonferroni	Benjamini
GOTERM_BP_FAT	GO:0006468~protein amino acid phosphorylation	19	4.11255	0.136446	NM_001163008, NM_015755, NM_031880, NM_001037997, NM_001122733, NM_009370, NM_009758, NM_016961, NM_080442, NM_001163671, NM_183417, NM_013649, NM_007746, NM_019777, NM_001080743, NM_029653, NM_028679, NM_029916, NM_010169, NM_021099, NM_001164268	289	640	13588	1.39583	1	0.957817
GOTERM_BP_FAT	GO:0016310~phosphorylation	19	4.11255	0.26425	NM_001163008, NM_015755, NM_031880, NM_001037997, NM_001122733, NM_009370, NM_009758, NM_016961, NM_080442, NM_001163671, NM_183417, NM_013649, NM_007746, NM_019777, NM_001080743, NM_029653, NM_028679, NM_029916, NM_010169, NM_021099, NM_001164268	289	718	13588	1.24419	1	0.972617
GOTERM_BP_FAT	GO:0006793~phosphorus metabolic process	22	4.7619	0.288259	NM_001163008, NM_015755, NM_031880, NM_001037997, NM_001122733, NM_009370, NM_009758, NM_207232, NM_016961, NM_080442, NM_001163671, NM_183417, NM_013649, NM_007746, NM_019777, NM_001080743, NM_029653, NM_008976, NM_028679, NM_029916, NM_010169, NM_021099, NM_001164268, NM_198109	289	866	13588	1.19443	1	0.975837
GOTERM_BP_FAT	GO:0006796~phosphate metabolic process	22	4.7619	0.288259	NM_001163008, NM_015755, NM_031880, NM_001037997, NM_001122733, NM_009370, NM_009758, NM_207232, NM_016961, NM_080442, NM_001163671, NM_183417, NM_013649, NM_007746, NM_019777, NM_001080743, NM_029653, NM_008976, NM_028679, NM_029916, NM_010169, NM_021099, NM_001164268, NM_198109	289	866	13588	1.19443	1	0.975837
Annotation Cluster 15	Enrichment Score: 0.6264455572147686
Category	Term	Count	%	PValue	Genes	List Total	Pop Hits	Pop Total	Fold Enrichment	Bonferroni	Benjamini
GOTERM_BP_FAT	GO:0030900~forebrain development	8	1.7316	0.0650976	NM_022987, NM_009758, NM_013465, NM_001081125, NM_011443, NM_144841, NM_007614, NM_009237	289	167	13588	2.25233	1	0.913241
GOTERM_BP_FAT	GO:0048663~neuron fate commitment	4	0.865801	0.077289	NM_009370, NM_001081125, NM_011443, NM_144841	289	47	13588	4.00147	1	0.921792
GOTERM_BP_FAT	GO:0060541~respiratory system development	6	1.2987	0.123556	NM_010329, NM_009758, NM_001081125, NM_011443, NM_007614, NM_001081417	289	124	13588	2.27503	1	0.955711
GOTERM_BP_FAT	GO:0001708~cell fate specification	4	0.865801	0.129453	NM_001081125, NM_011443, NM_144841, NM_007614	289	59	13588	3.18761	1	0.95618
GOTERM_BP_FAT	GO:0042472~inner ear morphogenesis	4	0.865801	0.169476	NM_011443, NM_144841, NM_001081104, NM_001081417	289	67	13588	2.807	1	0.967079
GOTERM_BP_FAT	GO:0045165~cell fate commitment	6	1.2987	0.202005	NM_009370, NM_001113559, NM_001081125, NM_011443, NM_144841, NM_007614	289	147	13588	1.91907	1	0.973026
GOTERM_BP_FAT	GO:0042471~ear morphogenesis	4	0.865801	0.218045	NM_011443, NM_144841, NM_001081104, NM_001081417	289	76	13588	2.47459	1	0.974327
GOTERM_BP_FAT	GO:0048568~embryonic organ development	8	1.7316	0.250714	NM_009370, NM_009758, NM_015767, NM_001081125, NM_011443, NM_144841, NM_001081104, NM_001081417	289	241	13588	1.56074	1	0.973805
GOTERM_BP_FAT	GO:0048562~embryonic organ morphogenesis	6	1.2987	0.256258	NM_009370, NM_001081125, NM_011443, NM_144841, NM_001081104, NM_001081417	289	161	13588	1.7522	1	0.973833
GOTERM_BP_FAT	GO:0007605~sensory perception of sound	4	0.865801	0.263289	NM_011443, NM_001081104, NM_009348, NM_001081417	289	84	13588	2.23892	1	0.972973
GOTERM_BP_FAT	GO:0048839~inner ear development	4	0.865801	0.286346	NM_011443, NM_144841, NM_001081104, NM_001081417	289	88	13588	2.13715	1	0.975789
GOTERM_BP_FAT	GO:0050954~sensory perception of mechanical stimulus	4	0.865801	0.309557	NM_011443, NM_001081104, NM_009348, NM_001081417	289	92	13588	2.04423	1	0.977715
GOTERM_BP_FAT	GO:0043583~ear development	4	0.865801	0.379209	NM_011443, NM_144841, NM_001081104, NM_001081417	289	104	13588	1.80836	1	0.983484
GOTERM_BP_FAT	GO:0001654~eye development	5	1.08225	0.426926	NM_007774, NM_011443, NM_144841, NM_007614, NM_001081417	289	157	13588	1.49737	1	0.987261
GOTERM_BP_FAT	GO:0048592~eye morphogenesis	3	0.649351	0.460263	NM_011443, NM_144841, NM_007614	289	73	13588	1.93222	1	0.989859
GOTERM_BP_FAT	GO:0043010~camera-type eye development	4	0.865801	0.522656	NM_007774, NM_011443, NM_007614, NM_001081417	289	130	13588	1.44669	1	0.993745
GOTERM_BP_FAT	GO:0007423~sensory organ development	6	1.2987	0.638816	NM_007774, NM_011443, NM_144841, NM_001081104, NM_007614, NM_001081417	289	257	13588	1.09768	1	0.997261
Annotation Cluster 16	Enrichment Score: 0.592957860707017
Category	Term	Count	%	PValue	Genes	List Total	Pop Hits	Pop Total	Fold Enrichment	Bonferroni	Benjamini
GOTERM_BP_FAT	GO:0043414~biopolymer methylation	4	0.865801	0.190677	NM_175296, NM_133740, NM_021531, NM_001163631	289	71	13588	2.64886	1	0.973239
GOTERM_BP_FAT	GO:0006479~protein amino acid methylation	3	0.649351	0.231259	NM_133740, NM_021531, NM_001163631	289	43	13588	3.28028	1	0.972477
GOTERM_BP_FAT	GO:0008213~protein amino acid alkylation	3	0.649351	0.231259	NM_133740, NM_021531, NM_001163631	289	43	13588	3.28028	1	0.972477
GOTERM_BP_FAT	GO:0032259~methylation	4	0.865801	0.234837	NM_175296, NM_133740, NM_021531, NM_001163631	289	79	13588	2.38062	1	0.97152
GOTERM_BP_FAT	GO:0006730~one-carbon metabolic process	4	0.865801	0.452842	NM_175296, NM_133740, NM_021531, NM_001163631	289	117	13588	1.60743	1	0.989756
Annotation Cluster 17	Enrichment Score: 0.5876192375316354
Category	Term	Count	%	PValue	Genes	List Total	Pop Hits	Pop Total	Fold Enrichment	Bonferroni	Benjamini
GOTERM_BP_FAT	GO:0060021~palate development	3	0.649351	0.169339	NM_009370, NM_009758, NM_001081417	289	35	13588	4.03005	1	0.968357
GOTERM_BP_FAT	GO:0007507~heart development	8	1.7316	0.195321	NM_009575, NM_009370, NM_009758, NM_183208, NM_001081125, NM_007382, NM_007614, NM_001081417	289	223	13588	1.68672	1	0.973635
GOTERM_BP_FAT	GO:0003007~heart morphogenesis	4	0.865801	0.206996	NM_009575, NM_009758, NM_183208, NM_001081417	289	74	13588	2.54148	1	0.97362
GOTERM_BP_FAT	GO:0048568~embryonic organ development	8	1.7316	0.250714	NM_009370, NM_009758, NM_015767, NM_001081125, NM_011443, NM_144841, NM_001081104, NM_001081417	289	241	13588	1.56074	1	0.973805
GOTERM_BP_FAT	GO:0001701~in utero embryonic development	6	1.2987	0.671824	NM_009370, NM_009758, NM_015767, NM_183208, NM_001081125, NM_001081417	289	267	13588	1.05657	1	0.998044
Annotation Cluster 18	Enrichment Score: 0.5830643467409081
Category	Term	Count	%	PValue	Genes	List Total	Pop Hits	Pop Total	Fold Enrichment	Bonferroni	Benjamini
GOTERM_BP_FAT	GO:0035239~tube morphogenesis	8	1.7316	0.0719086	NM_001077595, NM_010329, NM_022987, NM_010135, NM_009575, NM_001081125, NM_172671, NM_007614	289	171	13588	2.19964	1	0.910684
GOTERM_BP_FAT	GO:0048598~embryonic morphogenesis	13	2.81385	0.0808142	NM_001077595, NM_022987, NM_010135, NM_009370, NM_009758, NM_001081125, NM_010202, NM_001159729, NM_144841, NM_011443, NM_001081104, NM_007614, NM_001081417	289	359	13588	1.70258	1	0.918689
GOTERM_BP_FAT	GO:0016331~morphogenesis of embryonic epithelium	5	1.08225	0.0836643	NM_001077595, NM_022987, NM_010135, NM_001081125, NM_007614	289	78	13588	3.01393	1	0.921991
GOTERM_BP_FAT	GO:0035295~tube development	9	1.94805	0.198781	NM_001077595, NM_010329, NM_022987, NM_010135, NM_009575, NM_009758, NM_001081125, NM_172671, NM_007614	289	264	13588	1.60286	1	0.973386
GOTERM_BP_FAT	GO:0060606~tube closure	3	0.649351	0.200009	NM_001077595, NM_022987, NM_010135	289	39	13588	3.61672	1	0.972995
GOTERM_BP_FAT	GO:0001843~neural tube closure	3	0.649351	0.200009	NM_001077595, NM_022987, NM_010135	289	39	13588	3.61672	1	0.972995
GOTERM_BP_FAT	GO:0014020~primary neural tube formation	3	0.649351	0.22341	NM_001077595, NM_022987, NM_010135	289	42	13588	3.35838	1	0.975053
GOTERM_BP_FAT	GO:0021915~neural tube development	4	0.865801	0.25756	NM_001077595, NM_022987, NM_010135, NM_001081125	289	83	13588	2.26589	1	0.972819
GOTERM_BP_FAT	GO:0001841~neural tube formation	3	0.649351	0.294339	NM_001077595, NM_022987, NM_010135	289	51	13588	2.76572	1	0.977382
GOTERM_BP_FAT	GO:0001838~embryonic epithelial tube formation	3	0.649351	0.317887	NM_001077595, NM_022987, NM_010135	289	54	13588	2.61207	1	0.975841
GOTERM_BP_FAT	GO:0035148~tube lumen formation	3	0.649351	0.356684	NM_001077595, NM_022987, NM_010135	289	59	13588	2.39071	1	0.980417
GOTERM_BP_FAT	GO:0048729~tissue morphogenesis	7	1.51515	0.391206	NM_001077595, NM_022987, NM_010135, NM_019956, NM_009758, NM_001081125, NM_007614	289	238	13588	1.38286	1	0.983889
GOTERM_BP_FAT	GO:0060562~epithelial tube morphogenesis	4	0.865801	0.419229	NM_001077595, NM_022987, NM_010135, NM_001081125	289	111	13588	1.69432	1	0.986791
GOTERM_BP_FAT	GO:0002009~morphogenesis of an epithelium	5	1.08225	0.501267	NM_001077595, NM_022987, NM_010135, NM_001081125, NM_007614	289	173	13588	1.35888	1	0.992961
GOTERM_BP_FAT	GO:0043009~chordate embryonic development	10	2.1645	0.533906	NM_001077595, NM_022987, NM_001112715, NM_010135, NM_009370, NM_009758, NM_015767, NM_183208, NM_001081125, NM_001081417	289	421	13588	1.1168	1	0.994161
GOTERM_BP_FAT	GO:0009792~embryonic development ending in birth or egg hatching	10	2.1645	0.548908	NM_001077595, NM_022987, NM_001112715, NM_010135, NM_009370, NM_009758, NM_015767, NM_183208, NM_001081125, NM_001081417	289	425	13588	1.10629	1	0.994478
GOTERM_BP_FAT	GO:0060429~epithelium development	6	1.2987	0.684459	NM_001077595, NM_022987, NM_010135, NM_001081125, NM_007921, NM_007614	289	271	13588	1.04097	1	0.998273
Annotation Cluster 19	Enrichment Score: 0.5469278666207111
Category	Term	Count	%	PValue	Genes	List Total	Pop Hits	Pop Total	Fold Enrichment	Bonferroni	Benjamini
GOTERM_BP_FAT	GO:0032496~response to lipopolysaccharide	3	0.649351	0.192275	NM_008392, NM_028679, NM_010169	289	38	13588	3.71189	1	0.973031
GOTERM_BP_FAT	GO:0002237~response to molecule of bacterial origin	3	0.649351	0.278575	NM_008392, NM_028679, NM_010169	289	49	13588	2.87861	1	0.974861
GOTERM_BP_FAT	GO:0009617~response to bacterium	5	1.08225	0.426926	NM_007851, NM_008392, NM_001164056, NM_028679, NM_010169	289	157	13588	1.49737	1	0.987261
Annotation Cluster 20	Enrichment Score: 0.5333249952535482
Category	Term	Count	%	PValue	Genes	List Total	Pop Hits	Pop Total	Fold Enrichment	Bonferroni	Benjamini
GOTERM_BP_FAT	GO:0007017~microtubule-based process	9	1.94805	0.0802221	NM_013811, NM_133365, NM_019445, NM_009342, NM_133833, NM_019641, NM_001081959, NM_010617, NM_008634	289	211	13588	2.00548	1	0.921222
GOTERM_BP_FAT	GO:0031110~regulation of microtubule polymerization or depolymerization	3	0.649351	0.118153	NM_133833, NM_019641, NM_008634	289	28	13588	5.03757	1	0.953542
GOTERM_BP_FAT	GO:0070507~regulation of microtubule cytoskeleton organization	3	0.649351	0.176934	NM_133833, NM_019641, NM_008634	289	36	13588	3.91811	1	0.969597
GOTERM_BP_FAT	GO:0031175~neuron projection development	8	1.7316	0.180345	NM_013649, NM_010135, NM_170687, NM_001081125, NM_133833, NM_019641, NM_028889, NM_008634	289	218	13588	1.72541	1	0.970556
GOTERM_BP_FAT	GO:0032886~regulation of microtubule-based process	3	0.649351	0.247005	NM_133833, NM_019641, NM_008634	289	45	13588	3.13449	1	0.972961
GOTERM_BP_FAT	GO:0030030~cell projection organization	9	1.94805	0.364892	NM_013649, NM_010135, NM_009769, NM_170687, NM_001081125, NM_133833, NM_019641, NM_028889, NM_008634	289	319	13588	1.32651	1	0.980801
GOTERM_BP_FAT	GO:0000226~microtubule cytoskeleton organization	4	0.865801	0.419229	NM_019445, NM_133833, NM_019641, NM_008634	289	111	13588	1.69432	1	0.986791
GOTERM_BP_FAT	GO:0048666~neuron development	8	1.7316	0.423894	NM_013649, NM_010135, NM_170687, NM_001081125, NM_133833, NM_019641, NM_028889, NM_008634	289	292	13588	1.28815	1	0.987023
GOTERM_BP_FAT	GO:0007010~cytoskeleton organization	8	1.7316	0.53445	NM_001077595, NM_010135, NM_019956, NM_019445, NM_133833, NM_172868, NM_019641, NM_008634	289	326	13588	1.1538	1	0.994071
GOTERM_BP_FAT	GO:0051493~regulation of cytoskeleton organization	3	0.649351	0.624005	NM_133833, NM_019641, NM_008634	289	99	13588	1.42477	1	0.996911
GOTERM_BP_FAT	GO:0033043~regulation of organelle organization	3	0.649351	0.841577	NM_133833, NM_019641, NM_008634	289	154	13588	0.915921	1	0.99983
Annotation Cluster 21	Enrichment Score: 0.49427300540420305
Category	Term	Count	%	PValue	Genes	List Total	Pop Hits	Pop Total	Fold Enrichment	Bonferroni	Benjamini
GOTERM_BP_FAT	GO:0043069~negative regulation of programmed cell death	9	1.94805	0.147696	NM_011517, NM_008104, NM_009370, NM_001122733, NM_031384, NM_010202, NM_175296, NM_029653, NM_010169, NM_021099	289	244	13588	1.73424	1	0.9633
GOTERM_BP_FAT	GO:0060548~negative regulation of cell death	9	1.94805	0.149982	NM_011517, NM_008104, NM_009370, NM_001122733, NM_031384, NM_010202, NM_175296, NM_029653, NM_010169, NM_021099	289	245	13588	1.72717	1	0.963648
GOTERM_BP_FAT	GO:0043066~negative regulation of apoptosis	8	1.7316	0.245606	NM_011517, NM_008104, NM_009370, NM_031384, NM_010202, NM_175296, NM_029653, NM_010169	289	239	13588	1.5738	1	0.973988
GOTERM_BP_FAT	GO:0012502~induction of programmed cell death	6	1.2987	0.280527	NM_001163671, NM_009370, NM_019740, NM_016961, NM_023258, NM_029653, NM_178058	289	167	13588	1.68924	1	0.974228
GOTERM_BP_FAT	GO:0006917~induction of apoptosis	6	1.2987	0.280527	NM_001163671, NM_009370, NM_019740, NM_016961, NM_023258, NM_029653, NM_178058	289	167	13588	1.68924	1	0.974228
GOTERM_BP_FAT	GO:0043067~regulation of programmed cell death	15	3.24675	0.302998	NM_001033431, NM_001122733, NM_009370, NM_031384, NM_010202, NM_016961, NM_175296, NM_178058, NM_001163671, NM_011517, NM_008104, NM_019740, NM_023258, NM_029653, NM_028679, NM_010169, NM_021099	289	560	13588	1.25939	1	0.976684
GOTERM_BP_FAT	GO:0010941~regulation of cell death	15	3.24675	0.311169	NM_001033431, NM_001122733, NM_009370, NM_031384, NM_010202, NM_016961, NM_175296, NM_178058, NM_001163671, NM_011517, NM_008104, NM_019740, NM_023258, NM_029653, NM_028679, NM_010169, NM_021099	289	563	13588	1.25268	1	0.976488
GOTERM_BP_FAT	GO:0042981~regulation of apoptosis	14	3.0303	0.390326	NM_001033431, NM_009370, NM_031384, NM_010202, NM_016961, NM_175296, NM_178058, NM_011517, NM_001163671, NM_008104, NM_019740, NM_029653, NM_023258, NM_028679, NM_010169	289	553	13588	1.19031	1	0.984435
GOTERM_BP_FAT	GO:0043065~positive regulation of apoptosis	6	1.2987	0.607431	NM_001163671, NM_009370, NM_019740, NM_016961, NM_023258, NM_029653, NM_178058	289	248	13588	1.13752	1	0.996516
GOTERM_BP_FAT	GO:0043068~positive regulation of programmed cell death	6	1.2987	0.614539	NM_001163671, NM_009370, NM_019740, NM_016961, NM_023258, NM_029653, NM_178058	289	250	13588	1.12842	1	0.996733
GOTERM_BP_FAT	GO:0010942~positive regulation of cell death	6	1.2987	0.621571	NM_001163671, NM_009370, NM_019740, NM_016961, NM_023258, NM_029653, NM_178058	289	252	13588	1.11946	1	0.996863
Annotation Cluster 22	Enrichment Score: 0.4886975457379575
Category	Term	Count	%	PValue	Genes	List Total	Pop Hits	Pop Total	Fold Enrichment	Bonferroni	Benjamini
GOTERM_BP_FAT	GO:0031175~neuron projection development	8	1.7316	0.180345	NM_013649, NM_010135, NM_170687, NM_001081125, NM_133833, NM_019641, NM_028889, NM_008634	289	218	13588	1.72541	1	0.970556
GOTERM_BP_FAT	GO:0000902~cell morphogenesis	10	2.1645	0.205842	NM_001077595, NM_010329, NM_013649, NM_010135, NM_170687, NM_001081125, NM_175296, NM_133833, NM_019641, NM_007614	289	309	13588	1.5216	1	0.97403
GOTERM_BP_FAT	GO:0030182~neuron differentiation	12	2.5974	0.227738	NM_013649, NM_010135, NM_009370, NM_001113559, NM_170687, NM_001081125, NM_133833, NM_011443, NM_144841, NM_019641, NM_028889, NM_008634	289	399	13588	1.41405	1	0.97349
GOTERM_BP_FAT	GO:0007409~axonogenesis	6	1.2987	0.264292	NM_013649, NM_010135, NM_170687, NM_001081125, NM_133833, NM_019641	289	163	13588	1.7307	1	0.971854
GOTERM_BP_FAT	GO:0000904~cell morphogenesis involved in differentiation	7	1.51515	0.294401	NM_013649, NM_010135, NM_170687, NM_001081125, NM_133833, NM_019641, NM_007614	289	212	13588	1.55246	1	0.976775
GOTERM_BP_FAT	GO:0048812~neuron projection morphogenesis	6	1.2987	0.317171	NM_013649, NM_010135, NM_170687, NM_001081125, NM_133833, NM_019641	289	176	13588	1.60286	1	0.976182
GOTERM_BP_FAT	GO:0032989~cellular component morphogenesis	10	2.1645	0.328697	NM_001077595, NM_010329, NM_013649, NM_010135, NM_170687, NM_001081125, NM_175296, NM_133833, NM_019641, NM_007614	289	351	13588	1.33952	1	0.977171
GOTERM_BP_FAT	GO:0048667~cell morphogenesis involved in neuron differentiation	6	1.2987	0.342124	NM_013649, NM_010135, NM_170687, NM_001081125, NM_133833, NM_019641	289	182	13588	1.55002	1	0.978694
GOTERM_BP_FAT	GO:0030030~cell projection organization	9	1.94805	0.364892	NM_013649, NM_010135, NM_009769, NM_170687, NM_001081125, NM_133833, NM_019641, NM_028889, NM_008634	289	319	13588	1.32651	1	0.980801
GOTERM_BP_FAT	GO:0048858~cell projection morphogenesis	6	1.2987	0.421735	NM_013649, NM_010135, NM_170687, NM_001081125, NM_133833, NM_019641	289	202	13588	1.39655	1	0.986938
GOTERM_BP_FAT	GO:0048666~neuron development	8	1.7316	0.423894	NM_013649, NM_010135, NM_170687, NM_001081125, NM_133833, NM_019641, NM_028889, NM_008634	289	292	13588	1.28815	1	0.987023
GOTERM_BP_FAT	GO:0032990~cell part morphogenesis	6	1.2987	0.468573	NM_013649, NM_010135, NM_170687, NM_001081125, NM_133833, NM_019641	289	212	13588	1.33068	1	0.990314
GOTERM_BP_FAT	GO:0007411~axon guidance	3	0.649351	0.618475	NM_010135, NM_170687, NM_001081125	289	98	13588	1.43931	1	0.996782
Annotation Cluster 23	Enrichment Score: 0.43801192482997664
Category	Term	Count	%	PValue	Genes	List Total	Pop Hits	Pop Total	Fold Enrichment	Bonferroni	Benjamini
GOTERM_BP_FAT	GO:0001708~cell fate specification	4	0.865801	0.129453	NM_001081125, NM_011443, NM_144841, NM_007614	289	59	13588	3.18761	1	0.95618
GOTERM_BP_FAT	GO:0050767~regulation of neurogenesis	5	1.08225	0.306824	NM_001113559, NM_001013777, NM_009758, NM_001081125, NM_011443	289	132	13588	1.78096	1	0.977391
GOTERM_BP_FAT	GO:0045597~positive regulation of cell differentiation	6	1.2987	0.313032	NM_001013777, NM_019740, NM_173182, NM_001081125, NM_011443, NM_007614	289	175	13588	1.61202	1	0.976533
GOTERM_BP_FAT	GO:0051960~regulation of nervous system development	5	1.08225	0.383867	NM_001113559, NM_001013777, NM_009758, NM_001081125, NM_011443	289	148	13588	1.58842	1	0.983766
GOTERM_BP_FAT	GO:0060284~regulation of cell development	5	1.08225	0.436401	NM_001113559, NM_001013777, NM_009758, NM_001081125, NM_011443	289	159	13588	1.47853	1	0.988013
GOTERM_BP_FAT	GO:0051094~positive regulation of developmental process	6	1.2987	0.475619	NM_001013777, NM_019740, NM_173182, NM_001081125, NM_011443, NM_007614	289	214	13588	1.31824	1	0.990802
GOTERM_BP_FAT	GO:0007267~cell-cell signaling	5	1.08225	0.866962	NM_021332, NM_008077, NM_001081125, NM_011443, NM_007614	289	290	13588	0.810643	1	0.999911
Annotation Cluster 24	Enrichment Score: 0.39814526353294233
Category	Term	Count	%	PValue	Genes	List Total	Pop Hits	Pop Total	Fold Enrichment	Bonferroni	Benjamini
GOTERM_BP_FAT	GO:0001944~vasculature development	8	1.7316	0.279987	NM_015801, NM_010329, NM_009769, NM_009370, NM_183208, NM_011441, NM_007614, NM_001081417	289	250	13588	1.50455	1	0.974715
GOTERM_BP_FAT	GO:0048514~blood vessel morphogenesis	6	1.2987	0.40947	NM_015801, NM_009769, NM_009370, NM_183208, NM_011441, NM_007614	289	198	13588	1.42477	1	0.985585
GOTERM_BP_FAT	GO:0001568~blood vessel development	7	1.51515	0.414206	NM_015801, NM_009769, NM_009370, NM_183208, NM_011441, NM_007614, NM_001081417	289	244	13588	1.34886	1	0.986174
GOTERM_BP_FAT	GO:0001525~angiogenesis	4	0.865801	0.538075	NM_015801, NM_009769, NM_011441, NM_007614	289	133	13588	1.41405	1	0.994242
Annotation Cluster 25	Enrichment Score: 0.3855969603855503
Category	Term	Count	%	PValue	Genes	List Total	Pop Hits	Pop Total	Fold Enrichment	Bonferroni	Benjamini
GOTERM_BP_FAT	GO:0006813~potassium ion transport	6	1.2987	0.252263	NM_183417, NM_010600, NM_175519, NM_008426, NM_025734, NM_018732	289	160	13588	1.76315	1	0.972871
GOTERM_BP_FAT	GO:0006812~cation transport	14	3.0303	0.297583	NM_010600, NM_172613, NM_011643, NM_025734, NM_018732, NM_001167949, NM_001164613, NM_183417, NM_028946, NM_175519, NM_019430, NM_007511, NM_008426, NM_001081104, NM_010169	289	515	13588	1.27814	1	0.976642
GOTERM_BP_FAT	GO:0006811~ion transport	17	3.67965	0.443111	NM_010600, NM_148933, NM_172613, NM_008074, NM_008075, NM_011643, NM_025734, NM_018732, NM_001167949, NM_183417, NM_001164613, NM_028946, NM_175519, NM_019430, NM_007511, NM_008426, NM_001081104, NM_010169	289	712	13588	1.1226	1	0.988552
GOTERM_BP_FAT	GO:0030001~metal ion transport	11	2.38095	0.458693	NM_183417, NM_010600, NM_019430, NM_175519, NM_008426, NM_007511, NM_011643, NM_025734, NM_010169, NM_018732, NM_001167949	289	442	13588	1.17011	1	0.989872
GOTERM_BP_FAT	GO:0015672~monovalent inorganic cation transport	6	1.2987	0.773606	NM_183417, NM_010600, NM_175519, NM_008426, NM_025734, NM_018732	289	303	13588	0.931036	1	0.999402
Annotation Cluster 26	Enrichment Score: 0.359839049834163
Category	Term	Count	%	PValue	Genes	List Total	Pop Hits	Pop Total	Fold Enrichment	Bonferroni	Benjamini
GOTERM_BP_FAT	GO:0016568~chromatin modification	8	1.7316	0.234816	NM_001168227, NM_001130184, NM_011249, NM_001079873, NM_021531, NM_009637, NM_001081417, NM_001163631	289	236	13588	1.59381	1	0.972408
GOTERM_BP_FAT	GO:0016570~histone modification	3	0.649351	0.583988	NM_001130184, NM_021531, NM_001163631	289	92	13588	1.53317	1	0.995567
GOTERM_BP_FAT	GO:0016569~covalent chromatin modification	3	0.649351	0.607228	NM_001130184, NM_021531, NM_001163631	289	96	13588	1.46929	1	0.996585
Annotation Cluster 27	Enrichment Score: 0.3456823928922406
Category	Term	Count	%	PValue	Genes	List Total	Pop Hits	Pop Total	Fold Enrichment	Bonferroni	Benjamini
GOTERM_BP_FAT	GO:0044271~nitrogen compound biosynthetic process	9	1.94805	0.310467	NM_001164613, NM_001080809, NM_018757, NM_001024468, NM_172613, NM_013861, NM_145953, NM_007511, NM_024236, NM_001167949	289	302	13588	1.40118	1	0.976843
GOTERM_BP_FAT	GO:0009201~ribonucleoside triphosphate biosynthetic process	4	0.865801	0.315373	NM_001164613, NM_018757, NM_172613, NM_007511, NM_001167949	289	93	13588	2.02225	1	0.976153
GOTERM_BP_FAT	GO:0009206~purine ribonucleoside triphosphate biosynthetic process	4	0.865801	0.315373	NM_001164613, NM_018757, NM_172613, NM_007511, NM_001167949	289	93	13588	2.02225	1	0.976153
GOTERM_BP_FAT	GO:0009145~purine nucleoside triphosphate biosynthetic process	4	0.865801	0.321191	NM_001164613, NM_018757, NM_172613, NM_007511, NM_001167949	289	94	13588	2.00074	1	0.976384
GOTERM_BP_FAT	GO:0009142~nucleoside triphosphate biosynthetic process	4	0.865801	0.32701	NM_001164613, NM_018757, NM_172613, NM_007511, NM_001167949	289	95	13588	1.97968	1	0.977177
GOTERM_BP_FAT	GO:0009205~purine ribonucleoside triphosphate metabolic process	4	0.865801	0.361869	NM_001164613, NM_018757, NM_172613, NM_007511, NM_001167949	289	101	13588	1.86207	1	0.981341
GOTERM_BP_FAT	GO:0009199~ribonucleoside triphosphate metabolic process	4	0.865801	0.367658	NM_001164613, NM_018757, NM_172613, NM_007511, NM_001167949	289	102	13588	1.84382	1	0.981083
GOTERM_BP_FAT	GO:0009144~purine nucleoside triphosphate metabolic process	4	0.865801	0.390714	NM_001164613, NM_018757, NM_172613, NM_007511, NM_001167949	289	106	13588	1.77424	1	0.984151
GOTERM_BP_FAT	GO:0009152~purine ribonucleotide biosynthetic process	4	0.865801	0.396448	NM_001164613, NM_018757, NM_172613, NM_007511, NM_001167949	289	107	13588	1.75766	1	0.983932
GOTERM_BP_FAT	GO:0009260~ribonucleotide biosynthetic process	4	0.865801	0.419229	NM_001164613, NM_018757, NM_172613, NM_007511, NM_001167949	289	111	13588	1.69432	1	0.986791
GOTERM_BP_FAT	GO:0009141~nucleoside triphosphate metabolic process	4	0.865801	0.441721	NM_001164613, NM_018757, NM_172613, NM_007511, NM_001167949	289	115	13588	1.63538	1	0.988597
GOTERM_BP_FAT	GO:0009150~purine ribonucleotide metabolic process	4	0.865801	0.463871	NM_001164613, NM_018757, NM_172613, NM_007511, NM_001167949	289	119	13588	1.58041	1	0.990127
GOTERM_BP_FAT	GO:0009259~ribonucleotide metabolic process	4	0.865801	0.496354	NM_001164613, NM_018757, NM_172613, NM_007511, NM_001167949	289	125	13588	1.50455	1	0.992627
GOTERM_BP_FAT	GO:0006754~ATP biosynthetic process	3	0.649351	0.521552	NM_001164613, NM_172613, NM_007511, NM_001167949	289	82	13588	1.72015	1	0.993937
GOTERM_BP_FAT	GO:0006164~purine nucleotide biosynthetic process	4	0.865801	0.558185	NM_001164613, NM_018757, NM_172613, NM_007511, NM_001167949	289	137	13588	1.37277	1	0.994833
GOTERM_BP_FAT	GO:0046034~ATP metabolic process	3	0.649351	0.571994	NM_001164613, NM_172613, NM_007511, NM_001167949	289	90	13588	1.56724	1	0.995164
GOTERM_BP_FAT	GO:0006163~purine nucleotide metabolic process	4	0.865801	0.663035	NM_001164613, NM_018757, NM_172613, NM_007511, NM_001167949	289	160	13588	1.17543	1	0.997885
GOTERM_BP_FAT	GO:0009165~nucleotide biosynthetic process	4	0.865801	0.717438	NM_001164613, NM_018757, NM_172613, NM_007511, NM_001167949	289	174	13588	1.08086	1	0.998852
GOTERM_BP_FAT	GO:0034404~nucleobase, nucleoside and nucleotide biosynthetic process	4	0.865801	0.735147	NM_001164613, NM_018757, NM_172613, NM_007511, NM_001167949	289	179	13588	1.05067	1	0.999079
GOTERM_BP_FAT	GO:0034654~nucleobase, nucleoside, nucleotide and nucleic acid biosynthetic process	4	0.865801	0.735147	NM_001164613, NM_018757, NM_172613, NM_007511, NM_001167949	289	179	13588	1.05067	1	0.999079
Annotation Cluster 28	Enrichment Score: 0.32072330151158257
Category	Term	Count	%	PValue	Genes	List Total	Pop Hits	Pop Total	Fold Enrichment	Bonferroni	Benjamini
GOTERM_BP_FAT	GO:0002526~acute inflammatory response	4	0.865801	0.246157	NM_013465, NM_007977, NM_013669, NM_010016	289	81	13588	2.32184	1	0.973408
GOTERM_BP_FAT	GO:0006954~inflammatory response	7	1.51515	0.343671	NM_013465, NM_007977, NM_013669, NM_023258, NM_007921, NM_010169, NM_010016	289	225	13588	1.46276	1	0.978649
GOTERM_BP_FAT	GO:0051050~positive regulation of transport	4	0.865801	0.532967	NM_013465, NM_023258, NM_025588, NM_010169	289	132	13588	1.42477	1	0.994352
GOTERM_BP_FAT	GO:0006952~defense response	9	1.94805	0.737977	NM_007851, NM_013465, NM_007977, NM_013669, NM_023258, NM_007921, NM_001164056, NM_010169, NM_010016	289	448	13588	0.944544	1	0.999108
GOTERM_BP_FAT	GO:0009611~response to wounding	7	1.51515	0.748662	NM_013465, NM_007977, NM_013669, NM_023258, NM_007921, NM_010169, NM_010016	289	347	13588	0.948476	1	0.999207
Annotation Cluster 29	Enrichment Score: 0.313893145908218
Category	Term	Count	%	PValue	Genes	List Total	Pop Hits	Pop Total	Fold Enrichment	Bonferroni	Benjamini
GOTERM_BP_FAT	GO:0031667~response to nutrient levels	4	0.865801	0.441721	NM_201642, NM_001160412, NM_011443, NM_007382	289	115	13588	1.63538	1	0.988597
GOTERM_BP_FAT	GO:0007584~response to nutrient	3	0.649351	0.481205	NM_201642, NM_001160412, NM_011443	289	76	13588	1.85595	1	0.991291
GOTERM_BP_FAT	GO:0009991~response to extracellular stimulus	4	0.865801	0.538075	NM_201642, NM_001160412, NM_011443, NM_007382	289	133	13588	1.41405	1	0.994242
Annotation Cluster 30	Enrichment Score: 0.3038392568654001
Category	Term	Count	%	PValue	Genes	List Total	Pop Hits	Pop Total	Fold Enrichment	Bonferroni	Benjamini
GOTERM_BP_FAT	GO:0001501~skeletal system development	9	1.94805	0.25849	NM_013649, NM_009370, NM_001113559, NM_009758, NM_013465, NM_010202, NM_001081125, NM_001115075, NM_007614	289	285	13588	1.48476	1	0.972435
GOTERM_BP_FAT	GO:0001503~ossification	3	0.649351	0.660988	NM_013465, NM_001081125, NM_001115075	289	106	13588	1.33068	1	0.997861
GOTERM_BP_FAT	GO:0060348~bone development	3	0.649351	0.717539	NM_013465, NM_001081125, NM_001115075	289	118	13588	1.19536	1	0.998826
Annotation Cluster 31	Enrichment Score: 0.3008062818069252
Category	Term	Count	%	PValue	Genes	List Total	Pop Hits	Pop Total	Fold Enrichment	Bonferroni	Benjamini
GOTERM_BP_FAT	GO:0046903~secretion	7	1.51515	0.325743	NM_021332, NM_001159649, NM_033603, NM_012061, NM_011643, NM_025588, NM_029153	289	221	13588	1.48924	1	0.977321
GOTERM_BP_FAT	GO:0032940~secretion by cell	5	1.08225	0.564544	NM_021332, NM_001159649, NM_012061, NM_025588, NM_029153	289	186	13588	1.26391	1	0.994959
GOTERM_BP_FAT	GO:0006887~exocytosis	3	0.649351	0.680782	NM_012061, NM_025588, NM_029153	289	110	13588	1.28229	1	0.998243
Annotation Cluster 32	Enrichment Score: 0.2849592281957607
Category	Term	Count	%	PValue	Genes	List Total	Pop Hits	Pop Total	Fold Enrichment	Bonferroni	Benjamini
GOTERM_BP_FAT	GO:0051605~protein maturation by peptide bond cleavage	3	0.649351	0.402142	NM_008792, NM_010016, NM_152915	289	65	13588	2.17003	1	0.984785
GOTERM_BP_FAT	GO:0016485~protein processing	3	0.649351	0.571994	NM_008792, NM_010016, NM_152915	289	90	13588	1.56724	1	0.995164
GOTERM_BP_FAT	GO:0051604~protein maturation	3	0.649351	0.607228	NM_008792, NM_010016, NM_152915	289	96	13588	1.46929	1	0.996585
Annotation Cluster 33	Enrichment Score: 0.279244995243682
Category	Term	Count	%	PValue	Genes	List Total	Pop Hits	Pop Total	Fold Enrichment	Bonferroni	Benjamini
GOTERM_BP_FAT	GO:0030001~metal ion transport	11	2.38095	0.458693	NM_183417, NM_010600, NM_019430, NM_175519, NM_008426, NM_007511, NM_011643, NM_025734, NM_010169, NM_018732, NM_001167949	289	442	13588	1.17011	1	0.989872
GOTERM_BP_FAT	GO:0006816~calcium ion transport	4	0.865801	0.474803	NM_019430, NM_011643, NM_010169, NM_001167949	289	121	13588	1.55429	1	0.990909
GOTERM_BP_FAT	GO:0015674~di-, tri-valent inorganic cation transport	4	0.865801	0.667159	NM_019430, NM_011643, NM_010169, NM_001167949	289	161	13588	1.16813	1	0.997932
Annotation Cluster 34	Enrichment Score: 0.27279813626634264
Category	Term	Count	%	PValue	Genes	List Total	Pop Hits	Pop Total	Fold Enrichment	Bonferroni	Benjamini
GOTERM_BP_FAT	GO:0007519~skeletal muscle tissue development	3	0.649351	0.453175	NM_016754, NM_010169, NM_152915	289	72	13588	1.95905	1	0.989563
GOTERM_BP_FAT	GO:0060538~skeletal muscle organ development	3	0.649351	0.467299	NM_016754, NM_010169, NM_152915	289	74	13588	1.90611	1	0.990365
GOTERM_BP_FAT	GO:0014706~striated muscle tissue development	4	0.865801	0.506963	NM_016754, NM_007382, NM_010169, NM_152915	289	127	13588	1.48086	1	0.993357
GOTERM_BP_FAT	GO:0007517~muscle organ development	5	1.08225	0.51377	NM_016754, NM_007382, NM_010169, NM_152915, NM_007496	289	176	13588	1.33572	1	0.993683
GOTERM_BP_FAT	GO:0060537~muscle tissue development	4	0.865801	0.553207	NM_016754, NM_007382, NM_010169, NM_152915	289	136	13588	1.38286	1	0.994692
GOTERM_BP_FAT	GO:0051146~striated muscle cell differentiation	3	0.649351	0.565903	NM_007382, NM_010169, NM_152915	289	89	13588	1.58485	1	0.994945
GOTERM_BP_FAT	GO:0042692~muscle cell differentiation	3	0.649351	0.713146	NM_007382, NM_010169, NM_152915	289	117	13588	1.20557	1	0.998785
Annotation Cluster 35	Enrichment Score: 0.24302105911461347
Category	Term	Count	%	PValue	Genes	List Total	Pop Hits	Pop Total	Fold Enrichment	Bonferroni	Benjamini
GOTERM_BP_FAT	GO:0048589~developmental growth	4	0.865801	0.356072	NM_019740, NM_009758, NM_183208, NM_001081125	289	100	13588	1.88069	1	0.980712
GOTERM_BP_FAT	GO:0001701~in utero embryonic development	6	1.2987	0.671824	NM_009370, NM_009758, NM_015767, NM_183208, NM_001081125, NM_001081417	289	267	13588	1.05657	1	0.998044
GOTERM_BP_FAT	GO:0040007~growth	4	0.865801	0.780089	NM_019740, NM_009758, NM_183208, NM_001081125	289	193	13588	0.974452	1	0.999429
Annotation Cluster 36	Enrichment Score: 0.2258717175062971
Category	Term	Count	%	PValue	Genes	List Total	Pop Hits	Pop Total	Fold Enrichment	Bonferroni	Benjamini
GOTERM_BP_FAT	GO:0016265~death	12	2.5974	0.543734	NM_026097, NM_001122733, NM_008087, NM_146042, NM_007614, NM_009989, NM_001130184, NM_001081125, NM_029653, NM_023258, NM_028679, NM_021099, NM_010169	289	519	13588	1.08711	1	0.994444
GOTERM_BP_FAT	GO:0012501~programmed cell death	11	2.38095	0.548856	NM_009989, NM_026097, NM_001122733, NM_001130184, NM_001081125, NM_008087, NM_023258, NM_029653, NM_146042, NM_028679, NM_007614, NM_021099	289	473	13588	1.09343	1	0.994599
GOTERM_BP_FAT	GO:0008219~cell death	11	2.38095	0.637185	NM_009989, NM_026097, NM_001122733, NM_001130184, NM_001081125, NM_008087, NM_023258, NM_029653, NM_146042, NM_028679, NM_007614, NM_021099	289	507	13588	1.0201	1	0.997315
GOTERM_BP_FAT	GO:0006915~apoptosis	10	2.1645	0.656754	NM_009989, NM_026097, NM_001130184, NM_001081125, NM_008087, NM_023258, NM_029653, NM_146042, NM_028679, NM_007614	289	465	13588	1.01112	1	0.997758
Annotation Cluster 37	Enrichment Score: 0.19245775987386612
Category	Term	Count	%	PValue	Genes	List Total	Pop Hits	Pop Total	Fold Enrichment	Bonferroni	Benjamini
GOTERM_BP_FAT	GO:0007010~cytoskeleton organization	8	1.7316	0.53445	NM_001077595, NM_010135, NM_019956, NM_019445, NM_133833, NM_172868, NM_019641, NM_008634	289	326	13588	1.1538	1	0.994071
GOTERM_BP_FAT	GO:0030036~actin cytoskeleton organization	4	0.865801	0.683288	NM_001077595, NM_010135, NM_019445, NM_172868	289	165	13588	1.13981	1	0.998278
GOTERM_BP_FAT	GO:0030029~actin filament-based process	4	0.865801	0.724629	NM_001077595, NM_010135, NM_019445, NM_172868	289	176	13588	1.06858	1	0.998923
Annotation Cluster 38	Enrichment Score: 0.1700019889895274
Category	Term	Count	%	PValue	Genes	List Total	Pop Hits	Pop Total	Fold Enrichment	Bonferroni	Benjamini
GOTERM_BP_FAT	GO:0008104~protein localization	17	3.67965	0.533004	NM_001077595, NM_026097, NM_021492, NM_001159729, NM_025588, NM_010617, NM_183027, NM_007614, NM_007916, NM_031185, NM_001037744, NM_001159649, NM_033603, NM_025292, NM_012061, NM_172868, NM_029153	289	753	13588	1.06148	1	0.994221
GOTERM_BP_FAT	GO:0046907~intracellular transport	10	2.1645	0.56595	NM_031185, NM_001037744, NM_026097, NM_021492, NM_010135, NM_025292, NM_007511, NM_133833, NM_001081959, NM_183027	289	431	13588	1.09089	1	0.994834
GOTERM_BP_FAT	GO:0034613~cellular protein localization	7	1.51515	0.611273	NM_031185, NM_001037744, NM_026097, NM_021492, NM_025292, NM_183027, NM_007614	289	299	13588	1.10074	1	0.996641
GOTERM_BP_FAT	GO:0070727~cellular macromolecule localization	7	1.51515	0.617747	NM_031185, NM_001037744, NM_026097, NM_021492, NM_025292, NM_183027, NM_007614	289	301	13588	1.09343	1	0.99682
GOTERM_BP_FAT	GO:0016044~membrane organization	6	1.2987	0.687567	NM_001037744, NM_021492, NM_025292, NM_017400, NM_013669, NM_183027	289	272	13588	1.03715	1	0.998285
GOTERM_BP_FAT	GO:0006886~intracellular protein transport	6	1.2987	0.69979	NM_031185, NM_001037744, NM_026097, NM_021492, NM_025292, NM_183027	289	276	13588	1.02212	1	0.998519
GOTERM_BP_FAT	GO:0015031~protein transport	13	2.81385	0.731248	NM_026097, NM_021492, NM_001159729, NM_025588, NM_010617, NM_183027, NM_007916, NM_031185, NM_001037744, NM_001159649, NM_025292, NM_012061, NM_029153	289	651	13588	0.938902	1	0.99903
GOTERM_BP_FAT	GO:0045184~establishment of protein localization	13	2.81385	0.740652	NM_026097, NM_021492, NM_001159729, NM_025588, NM_010617, NM_183027, NM_007916, NM_031185, NM_001037744, NM_001159649, NM_025292, NM_012061, NM_029153	289	656	13588	0.931745	1	0.999112
GOTERM_BP_FAT	GO:0010324~membrane invagination	4	0.865801	0.764807	NM_021492, NM_025292, NM_017400, NM_183027	289	188	13588	1.00037	1	0.999345
GOTERM_BP_FAT	GO:0006897~endocytosis	4	0.865801	0.764807	NM_021492, NM_025292, NM_017400, NM_183027	289	188	13588	1.00037	1	0.999345
GOTERM_BP_FAT	GO:0006605~protein targeting	3	0.649351	0.776891	NM_031185, NM_001037744, NM_025292	289	133	13588	1.06054	1	0.999401
Annotation Cluster 39	Enrichment Score: 0.16300683657116902
Category	Term	Count	%	PValue	Genes	List Total	Pop Hits	Pop Total	Fold Enrichment	Bonferroni	Benjamini
GOTERM_BP_FAT	GO:0046486~glycerolipid metabolic process	4	0.865801	0.517455	NM_015801, NM_144807, NM_001110009, NM_001164056, NM_001146690	289	129	13588	1.4579	1	0.993718
GOTERM_BP_FAT	GO:0006650~glycerophospholipid metabolic process	3	0.649351	0.559751	NM_015801, NM_144807, NM_001164056, NM_001146690	289	88	13588	1.60286	1	0.994833
GOTERM_BP_FAT	GO:0006644~phospholipid metabolic process	3	0.649351	0.863709	NM_015801, NM_144807, NM_001164056, NM_001146690	289	163	13588	0.865349	1	0.999903
GOTERM_BP_FAT	GO:0019637~organophosphate metabolic process	3	0.649351	0.890712	NM_015801, NM_144807, NM_001164056, NM_001146690	289	176	13588	0.801431	1	0.999955
Annotation Cluster 40	Enrichment Score: 0.14381972190213668
Category	Term	Count	%	PValue	Genes	List Total	Pop Hits	Pop Total	Fold Enrichment	Bonferroni	Benjamini
GOTERM_BP_FAT	GO:0006508~proteolysis	25	5.41126	0.351538	NM_022326, NM_026097, NM_031388, NM_001098723, NM_008604, NM_010114, NM_010075, NM_020601, NM_146042, NM_153052, NM_181405, NM_152915, NM_001172068, NM_001163609, NM_015798, NM_026301, NM_008792, NM_009598, NM_023258, NM_001159577, NM_010642, NM_010016, NM_010643, NM_027468, NM_180600	289	1034	13588	1.13678	1	0.979937
GOTERM_BP_FAT	GO:0006511~ubiquitin-dependent protein catabolic process	4	0.865801	0.577763	NM_031388, NM_001163609, NM_020601, NM_001159577	289	141	13588	1.33382	1	0.995457
GOTERM_BP_FAT	GO:0043632~modification-dependent macromolecule catabolic process	10	2.1645	0.754452	NM_001172068, NM_026097, NM_031388, NM_001163609, NM_026301, NM_015798, NM_020601, NM_146042, NM_001159577, NM_180600	289	508	13588	0.925537	1	0.999242
GOTERM_BP_FAT	GO:0019941~modification-dependent protein catabolic process	10	2.1645	0.754452	NM_001172068, NM_026097, NM_031388, NM_001163609, NM_026301, NM_015798, NM_020601, NM_146042, NM_001159577, NM_180600	289	508	13588	0.925537	1	0.999242
GOTERM_BP_FAT	GO:0051603~proteolysis involved in cellular protein catabolic process	10	2.1645	0.8033	NM_001172068, NM_026097, NM_031388, NM_001163609, NM_026301, NM_015798, NM_020601, NM_146042, NM_001159577, NM_180600	289	534	13588	0.880474	1	0.999615
GOTERM_BP_FAT	GO:0044257~cellular protein catabolic process	10	2.1645	0.808441	NM_001172068, NM_026097, NM_031388, NM_001163609, NM_026301, NM_015798, NM_020601, NM_146042, NM_001159577, NM_180600	289	537	13588	0.875555	1	0.999643
GOTERM_BP_FAT	GO:0030163~protein catabolic process	10	2.1645	0.83869	NM_001172068, NM_026097, NM_031388, NM_001163609, NM_026301, NM_015798, NM_020601, NM_146042, NM_001159577, NM_180600	289	556	13588	0.845635	1	0.99982
GOTERM_BP_FAT	GO:0009057~macromolecule catabolic process	11	2.38095	0.892307	NM_001172068, NM_026097, NM_031388, NM_001163609, NM_007695, NM_026301, NM_015798, NM_020601, NM_146042, NM_001159577, NM_180600	289	654	13588	0.790811	1	0.999957
GOTERM_BP_FAT	GO:0044265~cellular macromolecule catabolic process	10	2.1645	0.903641	NM_001172068, NM_026097, NM_031388, NM_001163609, NM_026301, NM_015798, NM_020601, NM_146042, NM_001159577, NM_180600	289	609	13588	0.772041	1	0.999969
Annotation Cluster 41	Enrichment Score: 0.09902345427037845
Category	Term	Count	%	PValue	Genes	List Total	Pop Hits	Pop Total	Fold Enrichment	Bonferroni	Benjamini
GOTERM_BP_FAT	GO:0002521~leukocyte differentiation	4	0.865801	0.582572	NM_001122733, NM_007614, NM_021099, NM_010549, NM_001163631	289	142	13588	1.32443	1	0.995574
GOTERM_BP_FAT	GO:0030098~lymphocyte differentiation	3	0.649351	0.699625	NM_007614, NM_010549, NM_001163631	289	114	13588	1.2373	1	0.99855
GOTERM_BP_FAT	GO:0046649~lymphocyte activation	4	0.865801	0.774076	NM_001159649, NM_007614, NM_010549, NM_001163631	289	191	13588	0.984656	1	0.999394
GOTERM_BP_FAT	GO:0045321~leukocyte activation	4	0.865801	0.84688	NM_001159649, NM_007614, NM_010549, NM_001163631	289	219	13588	0.858763	1	0.999851
GOTERM_BP_FAT	GO:0048534~hemopoietic or lymphoid organ development	5	1.08225	0.850475	NM_009370, NM_001122733, NM_007614, NM_021099, NM_010549, NM_001163631	289	281	13588	0.836607	1	0.999863
GOTERM_BP_FAT	GO:0002520~immune system development	5	1.08225	0.875432	NM_009370, NM_001122733, NM_007614, NM_021099, NM_010549, NM_001163631	289	295	13588	0.796903	1	0.999932
GOTERM_BP_FAT	GO:0001775~cell activation	4	0.865801	0.896918	NM_001159649, NM_007614, NM_010549, NM_001163631	289	246	13588	0.764509	1	0.999961
GOTERM_BP_FAT	GO:0030097~hemopoiesis	4	0.865801	0.904388	NM_001122733, NM_007614, NM_021099, NM_010549, NM_001163631	289	251	13588	0.74928	1	0.999969
Annotation Cluster 42	Enrichment Score: 0.0728954227578413
Category	Term	Count	%	PValue	Genes	List Total	Pop Hits	Pop Total	Fold Enrichment	Bonferroni	Benjamini
GOTERM_BP_FAT	GO:0050778~positive regulation of immune response	3	0.649351	0.787368	NM_001159649, NM_010016, NM_029975	289	136	13588	1.03715	1	0.999478
GOTERM_BP_FAT	GO:0002684~positive regulation of immune system process	4	0.865801	0.816032	NM_001159649, NM_028679, NM_010016, NM_029975	289	206	13588	0.912957	1	0.99969
GOTERM_BP_FAT	GO:0006955~immune response	8	1.7316	0.875869	NM_133893, NM_001159649, NM_026301, NM_013669, NM_001115075, NM_010016, NM_007677, NM_029975	289	471	13588	0.798595	1	0.999931
GOTERM_BP_FAT	GO:0048584~positive regulation of response to stimulus	3	0.649351	0.908018	NM_001159649, NM_010016, NM_029975	289	186	13588	0.758344	1	0.999972
Annotation Cluster 43	Enrichment Score: 0.05163255850791163
Category	Term	Count	%	PValue	Genes	List Total	Pop Hits	Pop Total	Fold Enrichment	Bonferroni	Benjamini
GOTERM_BP_FAT	GO:0034621~cellular macromolecular complex subunit organization	5	1.08225	0.766619	NM_175658, NM_010135, NM_013669, NM_019641, NM_175663	289	245	13588	0.959537	1	0.999338
GOTERM_BP_FAT	GO:0043933~macromolecular complex subunit organization	7	1.51515	0.794344	NM_175658, NM_010135, NM_013669, NM_019641, NM_175663, NM_001159577, NM_001161855	289	367	13588	0.896788	1	0.999545
GOTERM_BP_FAT	GO:0065003~macromolecular complex assembly	5	1.08225	0.930914	NM_175658, NM_013669, NM_175663, NM_001159577, NM_001161855	289	338	13588	0.695522	1	0.999989
GOTERM_BP_FAT	GO:0034622~cellular macromolecular complex assembly	3	0.649351	0.946749	NM_175658, NM_013669, NM_175663	289	217	13588	0.650009	1	0.999996
GOTERM_BP_FAT	GO:0070271~protein complex biogenesis	3	0.649351	0.955512	NM_013669, NM_001159577, NM_001161855	289	227	13588	0.621374	1	0.999998
GOTERM_BP_FAT	GO:0006461~protein complex assembly	3	0.649351	0.955512	NM_013669, NM_001159577, NM_001161855	289	227	13588	0.621374	1	0.999998
Annotation Cluster 44	Enrichment Score: 0.049916793176848336
Category	Term	Count	%	PValue	Genes	List Total	Pop Hits	Pop Total	Fold Enrichment	Bonferroni	Benjamini
GOTERM_BP_FAT	GO:0007186~G-protein coupled receptor protein signaling pathway	39	8.44156	0.646923	NM_146826, NM_207240, NM_177137, NM_001013832, NM_134238, NM_146410, NM_001004177, NM_001042606, NM_134239, NM_008074, NM_172671, NM_146698, NM_011924, NM_146734, NM_198192, NM_147027, NM_146276, NM_146477, NM_134240, NM_146457, NM_010287, NM_001168511, NM_010169, NM_146270, NM_021332, NM_146356, NM_207253, NM_030740, NM_001166719, NM_175642, NM_146670, NM_001011742, NM_146668, NM_133720, NM_0099…	289	1877	13588	0.976918	1	0.997484
GOTERM_BP_FAT	GO:0007600~sensory perception	24	5.19481	0.925341	NM_173415, NM_146826, NM_146356, NM_177137, NM_207240, NM_207253, NM_146410, NM_146670, NM_146698, NM_001011742, NM_009348, NM_001081417, NM_146734, NM_011010, NM_146668, NM_147027, NM_146276, NM_146477, NM_011443, NM_146457, NM_146466, NM_024458, NM_001081104, NM_146270	289	1402	13588	0.804861	1	0.999985
GOTERM_BP_FAT	GO:0050890~cognition	25	5.41126	0.938194	NM_173415, NM_021332, NM_146826, NM_146356, NM_207253, NM_177137, NM_207240, NM_146410, NM_146670, NM_146698, NM_009348, NM_001011742, NM_001081417, NM_146734, NM_011010, NM_146668, NM_147027, NM_146276, NM_146477, NM_011443, NM_146466, NM_146457, NM_024458, NM_001081104, NM_146270	289	1480	13588	0.794211	1	0.999993
GOTERM_BP_FAT	GO:0007608~sensory perception of smell	18	3.8961	0.945817	NM_146826, NM_146356, NM_177137, NM_207240, NM_207253, NM_146410, NM_146670, NM_146698, NM_001011742, NM_011010, NM_146734, NM_146668, NM_147027, NM_146276, NM_146477, NM_146457, NM_146466, NM_146270	289	1117	13588	0.757665	1	0.999996
GOTERM_BP_FAT	GO:0050877~neurological system process	27	5.84416	0.9708	NM_173415, NM_146826, NM_207240, NM_177137, NM_146410, NM_008077, NM_146698, NM_007614, NM_009348, NM_146734, NM_147027, NM_146276, NM_146477, NM_146457, NM_001081104, NM_024458, NM_146270, NM_146356, NM_021332, NM_207253, NM_146670, NM_001011742, NM_001081417, NM_011010, NM_146668, NM_011443, NM_146466	289	1681	13588	0.755186	1	1
GOTERM_BP_FAT	GO:0007606~sensory perception of chemical stimulus	18	3.8961	0.973007	NM_146826, NM_146356, NM_177137, NM_207240, NM_207253, NM_146410, NM_146670, NM_146698, NM_001011742, NM_011010, NM_146734, NM_146668, NM_147027, NM_146276, NM_146477, NM_146457, NM_146466, NM_146270	289	1192	13588	0.709993	1	1
Annotation Cluster 45	Enrichment Score: 0.038886440636133855
Category	Term	Count	%	PValue	Genes	List Total	Pop Hits	Pop Total	Fold Enrichment	Bonferroni	Benjamini
GOTERM_BP_FAT	GO:0051338~regulation of transferase activity	4	0.865801	0.797343	NM_133893, NM_001122733, NM_028679, NM_010169, NM_021099	289	199	13588	0.945071	1	0.999566
GOTERM_BP_FAT	GO:0044093~positive regulation of molecular function	5	1.08225	0.892445	NM_177137, NM_001122733, NM_023258, NM_028679, NM_010169, NM_021099	289	306	13588	0.768257	1	0.999956
GOTERM_BP_FAT	GO:0045859~regulation of protein kinase activity	3	0.649351	0.908018	NM_001122733, NM_028679, NM_010169, NM_021099	289	186	13588	0.758344	1	0.999972
GOTERM_BP_FAT	GO:0043549~regulation of kinase activity	3	0.649351	0.917138	NM_001122733, NM_028679, NM_010169, NM_021099	289	192	13588	0.734645	1	0.99998
GOTERM_BP_FAT	GO:0051174~regulation of phosphorus metabolic process	4	0.865801	0.95622	NM_001164159, NM_001122733, NM_028679, NM_010169, NM_021099	289	301	13588	0.624815	1	0.999998
GOTERM_BP_FAT	GO:0019220~regulation of phosphate metabolic process	4	0.865801	0.95622	NM_001164159, NM_001122733, NM_028679, NM_010169, NM_021099	289	301	13588	0.624815	1	0.999998
GOTERM_BP_FAT	GO:0042325~regulation of phosphorylation	3	0.649351	0.986107	NM_001122733, NM_028679, NM_010169, NM_021099	289	290	13588	0.486386	1	1
Annotation Cluster 46	Enrichment Score: 0.03786902630051563
Category	Term	Count	%	PValue	Genes	List Total	Pop Hits	Pop Total	Fold Enrichment	Bonferroni	Benjamini
GOTERM_BP_FAT	GO:0006928~cell motion	7	1.51515	0.794344	NM_010329, NM_133365, NM_010135, NM_009370, NM_001122733, NM_170687, NM_001081125, NM_021099	289	367	13588	0.896788	1	0.999545
GOTERM_BP_FAT	GO:0048870~cell motility	3	0.649351	0.984447	NM_133365, NM_009370, NM_001122733, NM_021099	289	284	13588	0.496662	1	1
GOTERM_BP_FAT	GO:0051674~localization of cell	3	0.649351	0.984447	NM_133365, NM_009370, NM_001122733, NM_021099	289	284	13588	0.496662	1	1
Annotation Cluster 47	Enrichment Score: 0.03591747722282077
Category	Term	Count	%	PValue	Genes	List Total	Pop Hits	Pop Total	Fold Enrichment	Bonferroni	Benjamini
GOTERM_BP_FAT	GO:0030005~cellular di-, tri-valent inorganic cation homeostasis	3	0.649351	0.780432	NM_008104, NM_007511, NM_010169	289	134	13588	1.05263	1	0.999419
GOTERM_BP_FAT	GO:0055066~di-, tri-valent inorganic cation homeostasis	3	0.649351	0.819231	NM_008104, NM_007511, NM_010169	289	146	13588	0.966109	1	0.999708
GOTERM_BP_FAT	GO:0030003~cellular cation homeostasis	3	0.649351	0.836237	NM_008104, NM_007511, NM_010169	289	152	13588	0.927973	1	0.999812
GOTERM_BP_FAT	GO:0055080~cation homeostasis	3	0.649351	0.904775	NM_008104, NM_007511, NM_010169	289	184	13588	0.766586	1	0.999968
GOTERM_BP_FAT	GO:0006873~cellular ion homeostasis	3	0.649351	0.976115	NM_008104, NM_007511, NM_010169	289	261	13588	0.540429	1	1
GOTERM_BP_FAT	GO:0019725~cellular homeostasis	4	0.865801	0.97805	NM_008104, NM_028339, NM_007511, NM_010169	289	343	13588	0.548307	1	1
GOTERM_BP_FAT	GO:0055082~cellular chemical homeostasis	3	0.649351	0.979025	NM_008104, NM_007511, NM_010169	289	268	13588	0.526313	1	1
GOTERM_BP_FAT	GO:0048878~chemical homeostasis	4	0.865801	0.98487	NM_008104, NM_019740, NM_007511, NM_010169	289	365	13588	0.515258	1	1
GOTERM_BP_FAT	GO:0050801~ion homeostasis	3	0.649351	0.986871	NM_008104, NM_007511, NM_010169	289	293	13588	0.481406	1	1
GOTERM_BP_FAT	GO:0042592~homeostatic process	6	1.2987	0.995217	NM_008104, NM_019740, NM_028339, NM_007511, NM_007614, NM_010169	289	584	13588	0.483054	1	1

## Sheet: KEGG pathway ESresistant genes 
Category	Term	Count	%	PValue	Genes	List Total	Pop Hits	Pop Total	Fold Enrichment	Bonferroni	Benjamini
KEGG_PATHWAY	mmu04510:Focal adhesion	11	2.90237	0.00770715	NM_007522, NM_011580, NM_177326, NM_009829, NM_016900, NM_007616, NM_001033254, NM_007743, NM_008960, NM_020606, NM_009500	120	198	5738	2.65648	0.619826	0.619826
KEGG_PATHWAY	mmu04115:p53 signaling pathway	6	1.58311	0.0137887	NM_011580, NM_007635, NM_009829, NM_008960, NM_007836, NM_011817	120	69	5738	4.15797	0.823703	0.580123
KEGG_PATHWAY	mmu04012:ErbB signaling pathway	6	1.58311	0.0338614	NM_007522, NM_010415, NM_177326, NM_001042557, NM_001033254, NM_010849	120	87	5738	3.2977	0.986513	0.761963
KEGG_PATHWAY	mmu04010:MAPK signaling pathway	11	2.90237	0.0474863	NM_011162, NM_177326, NM_001042557, NM_009368, NM_001168514, NM_009841, NM_007836, NM_009716, NM_010849, NM_011817, NM_007963	120	265	5738	1.98484	0.997715	0.781362
KEGG_PATHWAY	mmu04110:Cell cycle	7	1.84697	0.0492419	NM_019716, NM_009829, NM_009368, NM_009536, NM_007836, NM_010849, NM_011817	120	128	5738	2.61497	0.998186	0.717023
KEGG_PATHWAY	mmu04310:Wnt signaling pathway	7	1.84697	0.0884307	NM_009519, NM_001164109, NM_009829, NM_016913, NM_009524, NM_021457, NM_010849	120	149	5738	2.24642	0.999991	0.854693
KEGG_PATHWAY	mmu04660:T cell receptor signaling pathway	6	1.58311	0.0976566	NM_001164109, NM_177326, NM_001042557, NM_001168514, NM_001033254, NM_009500	120	118	5738	2.43136	0.999997	0.840387

## Sheet: Resistant in MEF KEGG pathway
Category	Term	Count	%	PValue	Genes	List Total	Pop Hits	Pop Total	Fold Enrichment	Bonferroni	Benjamini
KEGG_PATHWAY	mmu05200:Pathways in cancer	13	2.81385	0.0327972	NM_001122733, NM_009370, NM_019491, NM_010202, NM_016961, NM_207667, NM_007614, NM_001163671, NM_183417, NM_009989, NM_011400, NM_001081125, NM_029653, NM_021099, NM_001111121	119	323	5738	1.94068	0.982894	0.982894
KEGG_PATHWAY	mmu04530:Tight junction	7	1.51515	0.0588323	NM_010806, NM_009902, NM_009903, NM_010820, NM_010367, NM_016754, NM_007614	119	135	5738	2.50022	0.999387	0.975244
