# Supplementary material for: Gene Resistance to Transcriptional Reprogramming following Nuclear Transfer Is Directly Mediated by Multiple Chromatin-Repressive Pathways
Source: Mol Cell. 2017 Mar 2;65(5):873–884.e8. doi: 10.1016/j.molcel.2017.01.030 (PMC5344684; doi:10.1016/j.molcel.2017.01.030)
Supplement: Table S3. Differential Gene Expression Analysis between ES-NT and MEF-NT in 12 Chromatin Configurations, Related to Figure 3 [file mmc4.xls]

## Sheet: MEF
symbs	genes	logFC_MEF_Divided_By_ES	logCPM	LR	PValue	FDR	ES_Counts_ES_K50_BrUTP_H20_CGTAGA_L006.QCed.bam	ES_Counts_ES_K52_BrUTP_H20_CGTAGA_Merged_2.bam	MEF_Counts_MEF_K50_BrUTP_H20_AACCAG_L008.QCed.bam	MEF_Counts_MEF_K52_BrUTP_H20_AACCAG_L006.QCed.bam	ES_RPKM_ES_K50_BrUTP_H20_CGTAGA_L006.QCed.bam	ES_RPKM_ES_K52_BrUTP_H20_CGTAGA_Merged_2.bam	MEF_RPKM_MEF_K50_BrUTP_H20_AACCAG_L008.QCed.bam	MEF_RPKM_MEF_K52_BrUTP_H20_AACCAG_L006.QCed.bam
4933416C03Rik	NM_001161855	-9.5834	8.01376	116.699	3.34118e-27	5.37663e-23	380	1234	0	2	173.331	170.918	0	0.492711
Trim52	NM_198601	-9.62279	7.19677	96.4275	9.25713e-23	7.44829e-19	240	636	1	0	80.0359	64.4037	0.0905124	0
Yy2	NM_001098723	-9.36684	6.93955	93.7038	3.66449e-22	1.96563e-18	198	541	1	0	71.0043	58.9111	0.0973317	0
Triml2	NM_001160412	-8.60991	6.18612	62.4499	2.73313e-15	1.09954e-11	149	236	0	1	104.425	50.2238	0	0.378517
BC032203	NM_001100452	-7.25133	6.19286	58.2596	2.29709e-14	7.39295e-11	90	396	3	0	14.0647	18.7916	0.127246	0
NA	NM_001271574	-8.11314	5.68748	54.6689	1.42648e-13	3.82581e-10	58	295	1	0	9.36423	14.4626	0.0438206	0
NA	NM_001243067_dup1	-4.90076	6.95575	52.3079	4.74451e-13	1.0907e-09	216	470	13	14	93.1525	61.5487	1.52166	3.2609
Tktl2	NM_028927	-10.0739	5.38933	50.7843	1.03098e-12	2.07381e-09	43	252	0	0	21.6819	38.5843	0	0
Npas3	NM_013780	-6.21544	6.34648	49.4532	2.03161e-12	3.63252e-09	151	297	1	6	26.4071	15.7718	0.0474655	0.566714
Cysltr2	NM_133720	-9.98266	5.3005	47.5499	5.36223e-12	8.6289e-09	34	254	0	0	19.3986	44.0054	0	0
Naa11	NM_001033191	-10.0098	5.32322	47.3414	5.96398e-12	8.72476e-09	47	225	0	0	14.3644	20.8811	0	0
Zfp433	NM_001243067	-4.84782	6.85463	46.7469	8.07719e-12	1.08315e-08	213	405	11	15	91.8587	53.0367	1.28756	3.49382
Trap1a	NM_011635	-4.4595	6.7407	43.6416	3.9437e-11	4.58731e-08	129	550	12	19	112.971	146.259	2.8523	8.98673
Otud6a	NM_001163191	-9.83822	5.14734	43.6183	3.99095e-11	4.58731e-08	50	177	0	0	58.8847	63.2975	0	0
Stk31	NM_029916	-9.80842	5.11964	43.1137	5.16498e-11	5.541e-08	44	187	0	0	13.9708	18.0299	0	0
NA	NM_001271704	-9.9356	5.23553	42.4994	7.07038e-11	7.11104e-08	82	111	0	0	16.5697	6.81088	0	0
Pabpc6	NM_001163836	-5.26524	7.12217	42.2963	7.84393e-11	7.42497e-08	203	641	1	22	65.0592	62.3808	0.0869856	3.80806
Wdfy3	NM_172882	-4.93877	6.26416	39.7208	2.92982e-10	2.61926e-07	77	446	5	11	5.54499	9.75271	0.0977271	0.42783
Ldhal6b	NM_175349	-6.25857	5.89811	38.1961	6.39791e-10	5.41869e-07	27	445	5	0	19.2107	96.1434	0.96557	0
Dlx2	NM_010054	3.94497	6.84286	36.629	1.42894e-09	1.14972e-06	9	35	461	268	3.74167	4.41846	52.0186	60.1765
Akap12	NM_031185	-4.25849	7.28462	35.6874	2.31661e-09	1.73194e-06	162	864	11	40	26.6619	43.1787	0.491364	3.55553
Adamts5	NM_011782	6.67214	5.50069	35.6448	2.36781e-09	1.73194e-06	2	0	101	193	0.253733	0	3.47779	13.2243
Ptpdc1	NM_207232	-6.06914	5.42779	34.9479	3.38646e-09	2.36935e-06	56	222	1	3	13.3554	16.0769	0.0647297	0.38642
Adamts1	NM_009621	4.00029	8.59714	34.8083	3.63828e-09	2.43947e-06	12	163	866	1558	2.52559	10.4172	49.4692	177.1
Col1a2	NM_007743	5.69405	5.9362	34.6924	3.86139e-09	2.4855e-06	3	3	346	65	0.599724	0.182109	18.7733	7.01799
Frmd6	NM_028127	-4.68878	5.93252	33.8447	5.96913e-09	3.69443e-06	65	341	4	11	14.3347	22.8355	0.239425	1.3102
Cmah	NM_001111110	-3.49193	11.6104	33.1164	8.68024e-09	5.17342e-06	5274	10684	896	824	557.453	342.912	25.7046	47.0397
Rffl	NM_026097	-5.11733	6.26498	32.735	1.0562e-08	6.07015e-06	144	266	0	14	471.498	264.472	0	24.7579
Ddx4	NM_010029	-9.17323	4.47571	31.7547	1.74928e-08	9.52391e-06	35	102	0	0	12.9861	11.4919	0	0
Otx2	NM_144841	-9.2738	4.57257	31.7258	1.77552e-08	9.52391e-06	45	89	0	0	26.8363	16.1169	0	0
Sycp1	NM_011516	-9.15423	4.4605	31.5502	1.94352e-08	1.00888e-05	30	113	0	0	8.97405	10.2642	0	0
Zfp503	NM_145459	3.72928	6.7293	29.5782	5.37053e-08	2.7007e-05	4	50	402	266	0.976148	3.70515	26.6266	35.0595
Irs1	NM_010570	3.59071	6.73804	28.8622	7.77149e-08	3.78966e-05	8	47	225	428	0.897634	1.60136	6.85215	25.9371
Tmem176b	NM_023056	9.09081	4.43136	28.7466	8.24942e-08	3.9044e-05	0	0	55	87	0	0	24.4391	76.9264
Tmem176b	NM_001164209	9.09549	4.43558	28.4618	9.55666e-08	4.39388e-05	0	0	49	93	0	0	10.8865	41.1158
Pnpla6	NM_015801	-3.35377	7.298	28.3833	9.95204e-08	4.44856e-05	280	496	52	43	64.8661	34.8917	3.26962	5.38018
Pcdhga8	NM_033591	-9.16456	4.46019	28.2678	1.05641e-07	4.54163e-05	47	68	0	0	18.5071	8.13073	0	0
Wdr20b	NM_027614	-3.68327	6.48669	28.2386	1.07247e-07	4.54163e-05	102	455	13	30	47.0687	63.7564	1.62821	7.47691
Sycp3	NM_011517	-8.84856	4.16437	28.1873	1.10126e-07	4.54395e-05	14	119	0	0	12.8287	33.1117	0	0
Tmem2	NM_031997	-3.46237	7.51819	27.9529	1.24304e-07	5.00075e-05	354	508	67	37	54.5908	23.7882	2.80431	3.08168
Kif13a	NM_010617	-5.32953	4.99827	27.2983	1.74361e-07	6.70686e-05	41	164	2	3	6.14031	7.45814	0.0812964	0.242659
Olfr1320	NM_207240	-8.83123	4.15154	27.2201	1.81561e-07	6.70686e-05	10	128	0	0	10.7097	41.6261	0	0
Dennd2c	NM_177857	-5.75088	5.08752	27.2097	1.82543e-07	6.70686e-05	29	215	4	0	5.99431	13.4946	0.224407	0
St3gal2	NM_009179	-3.38457	7.02854	27.2008	1.83384e-07	6.70686e-05	184	547	25	51	42.3211	38.2039	1.56068	6.33547
Atp2b4	NM_001167949	-5.53863	5.21969	27.091	1.94097e-07	6.9409e-05	65	146	0	5	8.05937	5.49694	0	0.334832
Pnma5	NM_001100461	-8.85182	4.15456	26.8687	2.17752e-07	7.61752e-05	26	87	0	0	11.6884	11.8763	0	0
Abhd6	NM_025341	-8.77024	4.08373	26.6939	2.38376e-07	8.1616e-05	15	108	0	0	7.64218	16.7082	0	0
Pcdh18	NM_130448	3.31261	7.58818	26.2869	2.94273e-07	9.7973e-05	13	115	574	600	2.58623	6.94709	30.9935	64.4681
Fam110c	NM_027828	3.63053	6.69182	26.2605	2.98327e-07	9.7973e-05	3	55	254	384	1.1552	6.43101	26.5463	79.8612
Rhox6	NM_008955	-8.71109	4.02355	25.8762	3.64027e-07	0.000117159	15	102	0	0	17.8288	36.8139	0	0
L1td1	NM_001081202	-6.17869	4.62149	25.7699	3.84637e-07	0.000119816	33	125	0	2	11.5324	13.2646	0	0.377488
Zmiz1	NM_183208	-3.27413	7.79876	25.7572	3.87175e-07	0.000119816	317	908	35	103	43.3112	37.671	1.29791	7.60058
Morc1	NM_010816	-8.7356	4.04244	25.6007	4.19892e-07	0.000127489	20	91	0	0	6.74182	9.3147	0	0
Runx2	NM_001145920	5.78279	4.79429	25.2979	4.91233e-07	0.000146388	0	3	132	53	0	0.661432	26.0131	20.784
Mael	NM_175296	-8.7226	4.02801	25.2093	5.14342e-07	0.000150487	21	87	0	0	13.9655	17.5686	0	0
F2r	NM_010169	-4.7938	5.44885	25.035	5.63004e-07	0.000161783	76	166	3	7	23.7068	15.7235	0.25399	1.17931
D630023F18Rik	NM_175293	-3.17383	6.80112	24.9016	6.03328e-07	0.000170329	185	380	35	40	87.2494	54.4195	4.48016	10.1887
Dazl	NM_010021	-4.27648	6.69583	24.773	6.44931e-07	0.000177603	124	530	0	33	43.3337	56.242	0	6.22855
Mtap1b	NM_008634	-3.10708	7.43595	24.7545	6.51166e-07	0.000177603	177	884	72	50	15.3542	23.2856	1.69521	2.34258
1300014I06Rik	NM_025831	8.80809	4.14853	24.3645	7.97241e-07	0.00021382	0	0	36	80	0	0	5.36634	23.7301
Hunk	NM_015755	-6.65714	4.24892	24.125	9.02784e-07	0.000238157	21	109	0	1	4.31038	6.79365	0	0.110857
Kiss1r	NM_053244	8.93741	4.27768	23.9649	9.81079e-07	0.000254637	0	0	121	12	0	0	10.6784	2.10734
Amn	NM_033603	-8.55727	3.87431	23.6231	1.17172e-06	0.000299291	10	101	0	0	6.10165	18.7132	0	0
Fv1	NM_010244	3.09639	7.8283	23.5022	1.2477e-06	0.000313717	23	143	1023	370	17.1355	32.3508	206.861	148.881
Zfhx3	NM_007496	-2.70488	8.50439	23.4616	1.27431e-06	0.00031478	400	1679	134	189	25.0168	31.8862	2.27463	6.38414
Srsf4	NM_020587	-3.33762	6.33652	23.4365	1.29104e-06	0.00031478	108	354	24	25	49.2625	49.0317	2.97125	6.15888
Plekhb2	NM_145516	-8.96341	4.25596	23.369	1.33716e-06	0.000321158	46	45	0	0	17.0061	5.05172	0	0
Hsf4	NM_011939	8.73575	4.07603	23.3068	1.38112e-06	0.000326839	0	0	30	80	0	0	5.07671	26.9392
AI464131	NM_001085515	-3.08568	7.10178	22.9807	1.63637e-06	0.000381629	149	676	71	28	36.6925	50.5496	4.74552	3.72407
Ash2l	NM_001080793	-6.02622	4.47057	22.9318	1.67856e-06	0.000385877	31	109	0	2	346.434	369.885	0	12.0714
Zbtb44	NM_172765	-2.95647	8.063	22.8397	1.76095e-06	0.000399115	504	697	132	76	58.8235	24.7021	4.18147	4.79074
Myc	NM_010849	2.91134	7.47021	22.7728	1.82325e-06	0.000407497	30	99	636	422	12.857	12.8835	73.979	97.6783
Extl3	NM_018788	-4.34947	5.27926	22.5568	2.04018e-06	0.000449733	25	257	6	6	4.29963	13.4216	0.280077	0.557329
Rhox9	NM_023894	-6.59339	4.19651	22.221	2.43003e-06	0.000520643	11	129	0	1	12.8225	45.6613	0	0.629575
Rbmxl2	NM_029660	-6.06001	4.49675	22.2118	2.44163e-06	0.000520643	43	81	0	2	30.0336	17.1793	0	0.754463
Ccdc6	NM_001111121	-5.5927	6.58593	22.1983	2.45892e-06	0.000520643	294	16	7	6	54.8484	0.906394	0.354445	0.604556
Hist1h2bg	NM_178196	4.16472	5.43416	22.0506	2.6556e-06	0.000550002	4	9	153	121	6.68701	4.56872	69.4222	109.251
Wisp2	NM_016873	8.65541	3.99549	22.0431	2.66593e-06	0.000550002	0	0	28	76	0	0	4.40191	23.7756
Chpt1	NM_144807	-8.42547	3.73394	21.9629	2.77977e-06	0.000566228	14	79	0	0	6.98388	11.9668	0	0
Klhl5	NM_175174	-8.51039	3.81284	21.3866	3.75377e-06	0.000755071	20	70	0	0	6.03361	6.41248	0	0
Dnajb4	NM_025926	2.88988	7.31969	21.1815	4.17778e-06	0.000829985	33	76	671	287	13.7808	9.63725	76.053	64.7306
Tmem123	NM_133739	-3.09474	7.76644	21.0824	4.39962e-06	0.000863398	442	498	119	38	158.339	54.172	11.5704	7.35221
Gm1322	NM_001033477	-8.54285	3.84138	21.0218	4.54097e-06	0.000864188	24	62	0	0	12.5509	9.84545	0	0
Basp1	NM_027395	-4.09426	5.97203	21.0179	4.55018e-06	0.000864188	84	294	24	0	46.5567	49.4801	3.61035	0
Abcb1a	NM_011076	-3.5189	6.60109	21.0118	4.56475e-06	0.000864188	132	426	5	46	27.268	26.722	0.280339	5.13223
Tssk3	NM_080442	-8.37892	3.68844	20.9301	4.76359e-06	0.000891346	13	78	0	0	12.9262	23.5506	0	0
Hist1h4j	NM_178210	5.03656	4.69965	20.7284	5.29256e-06	0.000978941	0	5	129	43	0	5.00314	115.376	76.5297
Parp8	NM_001081009	4.99813	4.66276	20.5464	5.82034e-06	0.00106433	0	5	105	61	0	0.505499	9.48842	10.969
Cth	NM_145953	-8.34092	3.64503	19.7797	8.69018e-06	0.00157126	16	67	0	0	9.13384	11.6142	0	0
F830016B08Rik	NM_001101475	-2.51907	9.89356	19.6973	9.07302e-06	0.00162226	1145	3988	373	570	357.054	377.628	31.5698	96.0001
Nhedc1	NM_028946	-4.98048	4.67879	19.5809	9.64286e-06	0.0017052	37	119	0	5	16.9446	16.5485	0	1.23671
Mllt4	NM_010806	-3.07511	6.27341	19.3444	1.09141e-05	0.00189863	100	337	38	18	13.9256	14.2503	1.43626	1.3538
Cyp1b1	NM_009994	2.6214	8.29129	19.3341	1.09727e-05	0.00189863	35	286	1039	783	7.01725	17.4119	56.5392	84.7871
Bcat1	NM_001024468	-3.22741	5.86358	19.1036	1.23814e-05	0.00211959	91	217	20	18	11.9443	8.64886	0.712498	1.27603
Spast	NM_001162870	4.0007	5.35877	18.6839	1.54282e-05	0.00261337	6	6	149	109	1.31362	0.398888	8.85401	12.8889
Frs3	NM_144939	-3.35798	5.68293	18.6468	1.57312e-05	0.00263694	41	300	22	9	19.7439	43.8683	2.87546	2.34078
Ywhae	NM_009536	3.04051	6.3783	18.3475	1.84058e-05	0.00305346	22	21	245	249	10.8849	3.15501	32.9005	66.538
Ttc9	NM_001033149	-3.30866	6.22456	18.2652	1.92186e-05	0.00315576	76	391	7	38	38.2653	59.779	0.956586	10.3334
Tgfb3	NM_009368	2.36749	9.33754	18.2302	1.95749e-05	0.0031671	167	463	1549	2072	50.723	42.7022	127.695	339.897
AA987161	NM_001163246	3.2254	6.86594	18.2199	1.96812e-05	0.0031671	2	89	244	457	0.425285	5.74673	14.0824	52.4851
Art1	NM_009710	-8.22543	3.5537	18.1657	2.02493e-05	0.00322626	1	99	0	0	0.725566	21.8119	0	0
Sh3bp1	NM_009164	3.48068	5.50511	18.0819	2.11603e-05	0.00333835	5	18	175	106	2.7056	2.95765	25.702	30.9791
Stox2	NM_175162	-8.1241	3.43219	17.9928	2.21739e-05	0.00346429	11	65	0	0	30.4016	54.5504	0	0
Cd55	NM_010016	-5.87251	4.31114	17.8921	2.33795e-05	0.00361752	43	57	0	2	17.5018	7.04481	0	0.439656
H1fnt	NM_027304	2.80023	6.72953	17.858	2.38011e-05	0.00364769	14	76	170	442	10.855	17.8936	35.7756	185.095
Cd14	NM_009841	8.26423	3.60584	17.8164	2.43278e-05	0.00369323	0	0	45	36	0	0	8.38827	13.3535
3830431G21Rik	NM_001177503	-3.42917	5.88965	17.7627	2.50241e-05	0.00373409	66	298	4	29	19.2391	26.3778	0.316473	4.56571
Dact1	NM_001190466	-3.07719	6.8496	17.7599	2.5061e-05	0.00373409	117	589	10	70	39.4655	60.3292	0.915518	12.7526
Spen	NM_019763	-2.58435	7.63433	17.7015	2.5842e-05	0.00381514	246	826	64	125	20.5642	20.9671	1.45208	5.6436
Thbs1	NM_011580	4.27256	5.06674	17.678	2.61629e-05	0.0038274	1	10	46	163	0.177202	0.538084	2.21239	15.6
Sync	NM_023485	-3.91691	5.5526	17.5292	2.82926e-05	0.00410166	68	203	1	18	34.3045	31.0971	0.136923	4.90438
Zfp462	NM_172867	-2.5811	6.58248	17.5024	2.86943e-05	0.00412276	113	415	38	54	11.0688	12.3439	1.01028	2.85684
Gm13247	NM_001243139	-5.04913	4.73912	17.4251	2.98852e-05	0.00425586	60	67	0	5	20.8898	7.08335	0	0.940205
Mecom	NM_007963	4.68155	4.94724	17.372	3.0732e-05	0.00433807	4	1	173	29	0.928541	0.0704891	10.8999	3.63587
Zfp865	NM_001033383	-3.70116	5.22796	17.325	3.1501e-05	0.00440795	52	166	10	8	13.5075	13.0936	0.705027	1.12235
Slc2a1	NM_011400	-2.60279	6.56702	17.1747	3.40955e-05	0.00469751	117	398	39	51	46.7694	48.3103	4.23132	11.0107
Dgki	NM_001081206	-8.21569	3.51092	17.1714	3.41542e-05	0.00469751	20	47	0	0	4.47206	3.19122	0	0
Klf5	NM_009769	-2.48298	6.88454	17.0679	3.60675e-05	0.00491863	186	375	58	63	110.859	67.8687	9.38255	20.28
Gm13247	NM_001243138	-4.95314	4.29774	17.0356	3.66854e-05	0.00496085	21	111	4	0	90.7171	145.604	4.68991	0
Usp26	NM_031388	-3.99459	4.68516	16.9901	3.75754e-05	0.00503886	25	145	4	6	6.21901	10.9529	0.27007	0.806124
Hepacam	NM_175189	-2.78963	6.65416	16.8767	3.98885e-05	0.00530484	130	420	17	67	43.2826	42.4619	1.53622	12.048
Extl2	NM_001163514	3.31759	5.64276	16.8321	4.08366e-05	0.00538641	3	29	103	198	1.09414	3.21167	10.1959	39.0019
Tmem176b	NM_001164207	8.24154	3.58082	16.8004	4.15236e-05	0.00543251	0	0	21	57	0	0	15.4619	83.5125
Pramel1	NM_031377	-4.49615	4.44111	16.782	4.19282e-05	0.0054412	21	126	3	3	8.84864	16.1216	0.343094	0.682727
Zbtb38	NM_175537	-8.05171	3.35439	16.683	4.4175e-05	0.00568691	13	55	0	0	3.26709	4.19721	0	0
Vav2	NM_009500	8.11176	3.45327	16.6514	4.49178e-05	0.00571764	0	0	29	43	0	0	2.32408	6.85734
Rsph6a	NM_031255	-3.40878	5.76903	16.6427	4.51243e-05	0.00571764	88	200	6	25	118.268	81.6199	2.18863	18.1466
Ing2	NM_023503	2.23088	8.26746	16.568	4.6937e-05	0.00590086	99	203	898	810	36.1837	22.5296	89.0817	159.894
Mta3	NM_001171052	-4.43366	4.63433	16.5073	4.84636e-05	0.00604555	17	162	0	7	12.4488	36.0226	0	2.76851
Helz	NM_198298	-4.49533	4.42297	16.4866	4.89943e-05	0.00606475	29	103	4	2	4.79506	5.17147	0.179511	0.178606
Zfpm2	NM_011766	8.08253	3.42527	16.4212	5.07138e-05	0.00618501	0	0	48	24	0	0	2.69288	2.6793
Clcn5	NM_001243762	8.06371	3.4059	16.4205	5.07346e-05	0.00618501	0	0	33	37	0	0	2.20831	4.92699
AI429214	NM_001039220	4.95916	4.55555	16.3212	5.34629e-05	0.00644972	3	0	99	53	1.57447	0	14.1021	15.023
Fzd1	NM_021457	2.4188	7.62498	16.2911	5.43184e-05	0.00644972	30	188	607	514	7.04519	13.4063	38.6896	65.1934
Fcrl5	NM_183222	-5.28282	4.60179	16.2911	5.43186e-05	0.00644972	59	50	4	0	76.3974	19.6597	1.40579	0
Akap11	NM_001164503	-2.8374	6.23954	16.2845	5.45092e-05	0.00644972	112	279	22	40	12.2292	9.2505	0.651986	2.3589
Cpne8	NM_025815	8.14871	3.48836	16.2423	5.57344e-05	0.00654655	0	0	18	55	0	0	1.5111	9.18793
Smarca2	NM_026003	8.10644	3.44669	16.1804	5.75868e-05	0.00667345	0	0	19	52	0	0	19.4211	105.769
Socs6	NM_018821	2.48193	7.7325	16.1785	5.76442e-05	0.00667345	31	196	433	766	9.92896	19.0624	37.6413	132.507
1700102P08Rik	NM_053216	-3.98112	5.45026	16.1518	5.84636e-05	0.00671997	80	145	1	16	74.9091	41.2281	0.254144	8.09158
NA	NM_001271407	8.05265	3.39484	16.0695	6.10605e-05	0.00696869	0	0	40	30	0	0	42.7663	63.8259
Slc44a2	NM_152808	-5.56444	3.97519	16.0178	6.27483e-05	0.00711089	25	69	2	0	7.43081	6.22768	0.161347	0
Adipor1	NM_028320	-4.54625	4.49703	15.9699	6.43565e-05	0.00724214	41	81	1	5	20.8267	12.494	0.13787	1.37175
Vmn1r219	NM_134238	-8.31647	3.60399	15.8717	6.7786e-05	0.00757509	30	27	0	0	32.8475	8.97688	0	0
Ap1s3	NM_183027	-2.21941	8.40331	15.7869	7.08934e-05	0.0078677	433	1265	146	253	154.791	137.319	14.166	48.8481
Zfp781	NM_199062	-2.28121	8.23224	15.7736	7.13924e-05	0.00786881	399	1100	110	231	100.866	84.4396	7.54745	31.5394
Trim46	NM_183037	5.09059	4.08525	15.7293	7.30815e-05	0.00800019	0	3	52	58	0	0.299996	4.64785	10.316
Lipi	NM_177142	-2.72166	7.69305	15.7161	7.35934e-05	0.00800179	304	747	30	149	209.484	156.307	5.61092	55.4541
Kank1	NM_181404	3.28963	5.69313	15.5942	7.84931e-05	0.0084262	0	38	157	159	0	2.19287	8.09812	16.3198
Begain	NM_001163175	-4.96301	4.3506	15.593	7.8544e-05	0.0084262	37	75	0	4	14.0268	8.63374	0	0.819004
Zfp169	NM_026450	-3.35243	5.46711	15.567	7.96306e-05	0.00848619	20	299	8	18	4.91222	22.2997	0.533301	2.38775
Ikbke	NM_019777	-3.46921	5.24584	15.5181	8.17192e-05	0.00857822	38	203	10	11	12.1976	19.7864	0.871214	1.907
Pigr	NM_011082	-2.63547	7.22206	15.5159	8.18133e-05	0.00857822	247	455	116	27	65.9775	36.9055	8.40992	3.89522
Exoc2	NM_025588	-8.14123	3.42856	15.5095	8.20933e-05	0.00857822	24	31	0	0	5.8059	2.2772	0	0
Olfr31	NM_147027	-8.09963	3.38639	15.449	8.47633e-05	0.00875532	23	31	0	0	24.7871	10.1447	0	0
Dact1	NM_021532	-2.59907	6.92859	15.4448	8.49485e-05	0.00875532	127	574	27	87	35.7732	49.096	2.0642	13.2356
Pitpnm1	NM_008851	2.82477	6.17529	15.4344	8.54204e-05	0.00875532	10	49	139	280	2.27865	3.39043	8.59662	34.4592
Idh2	NM_173011	-8.03404	3.32321	15.3264	9.04436e-05	0.00921151	20	35	0	0	12.0885	6.42379	0	0
Phf17	NM_001130184	-8.17387	3.45851	15.2964	9.18906e-05	0.00930002	27	25	0	0	322.784	90.7547	0	0
Clca4	NM_139148	-3.89212	5.3786	15.2709	9.31408e-05	0.00936764	49	210	0	17	15.2384	19.831	0	2.85537
Rcsd1	NM_178593	-2.33076	8.31423	15.2512	9.41166e-05	0.00940698	484	1005	276	87	186.372	117.512	28.8456	18.0936
Ccny	NM_026484	-2.73248	5.9276	15.2154	9.59189e-05	0.00952795	87	230	30	24	22.2671	17.8753	2.08402	3.31761
Gm1045	NM_001177577	-7.99446	3.28599	15.2017	9.66146e-05	0.00953818	18	38	0	0	24.3825	15.6304	0	0
Dnajb4	NM_027287	2.71929	6.19018	15.1735	9.80678e-05	0.00957888	14	45	291	139	20.359	19.871	114.856	109.172
Shroom3	NM_001077595	-2.65974	6.30902	15.1707	9.82174e-05	0.00957888	75	398	23	49	11.2865	18.1871	0.939424	3.98258
Eid1	NM_025613	2.11366	9.01611	15.105	0.000101693	0.00985811	121	521	1598	1243	48.9199	63.9615	175.353	271.419
Arl4c	NM_177305	2.13874	8.20163	15.088	0.000102612	0.00988759	102	198	940	680	26.442	15.5862	66.1389	95.2077
Ndrg1	NM_008681	7.94811	3.29005	15.0702	0.000103587	0.00991327	0	0	36	29	0	0	3.47605	5.57206
Larp6	NM_026235	8.18641	3.52318	15.0607	0.00010411	0.00991327	0	0	6	68	0	0	0.725433	16.3602
Vmn2r55	NM_001104645	-2.73752	8.28214	14.8925	0.000113812	0.010768	392	1308	27	238	171.793	174.063	3.21157	56.3333
Oxct2a	NM_022033	-2.8447	5.75699	14.8797	0.000114591	0.010768	55	268	15	29	31.328	46.3538	2.31897	8.92148
NA	NM_199062_dup1	-2.23129	8.29666	14.8714	0.000115094	0.010768	409	1159	107	259	103.394	88.9686	7.34161	35.3624
Bcl7a	NM_029850	-3.5696	5.12474	14.8506	0.000116372	0.0108246	26	212	8	10	7.01794	17.3761	0.586085	1.45782
Abpa	NM_009596	-7.84041	3.1343	14.7934	0.000119955	0.0110938	14	40	0	0	35.1926	30.5326	0	0
Atp7b	NM_007511	-5.97337	3.59108	14.7769	0.000121007	0.0111271	3	95	0	1	0.654719	6.29561	0	0.11787
Cspg4	NM_139001	5.22603	3.9609	14.7207	0.000124671	0.0113929	1	1	44	56	0.127718	0.0387821	1.52524	3.86285
Olfr478	NM_146734	-5.31411	3.78712	14.711	0.000125314	0.0113929	8	96	0	2	8.70372	31.7152	0	1.17521
Foxo3	NM_019740	-2.78281	6.28143	14.6912	0.000126639	0.0114345	108	304	54	14	38.4347	32.8514	5.21589	2.69089
Cyct	NM_009989	-7.98001	3.26531	14.6829	0.000127192	0.0114345	21	29	0	0	33.1145	13.886	0	0
NA	NM_001276397	-5.34458	4.32863	14.6195	0.000131547	0.0117603	48	44	0	3	30.5384	8.50039	0	1.03085
Myc	NM_001177354	2.79116	5.81866	14.5757	0.000134637	0.01197	13	27	125	201	17.3806	10.9614	45.3592	145.14
Zfp42	NM_009556	-7.76722	3.09388	14.4545	0.000143584	0.0126953	1	71	0	0	0.570865	12.3076	0	0
Cdv3	NM_175833	-2.15221	9.33953	14.3908	0.000148528	0.0130607	939	2065	255	535	290.874	194.241	21.4395	89.5081
Hist1h4k	NM_178211	2.65828	6.39667	14.3605	0.000150932	0.0132	18	51	393	105	59.315	51.0321	351.495	186.875
Junb	NM_008416	2.28707	7.53336	14.3271	0.000153637	0.0133639	60	112	654	387	33.5259	19.0032	99.184	116.791
Fam149a	NM_153535	7.90916	3.24907	14.2825	0.000157325	0.0136111	0	0	18	44	0	0	0.916754	4.45931
Hivep1	NM_007772	-3.29163	5.06854	14.2704	0.000158332	0.0136216	46	144	12	9	5.40316	5.13609	0.382566	0.570955
Cxcr3	NM_009910	-5.0247	4.34892	14.2609	0.000159138	0.0136216	46	51	4	0	29.4116	9.90174	0.694154	0
Nlrp12	NM_001033431	-3.08101	6.45998	14.2316	0.00016163	0.0137144	159	258	6	55	37.7621	18.6063	0.386763	7.0549
Zfp534	NM_001127188	-3.04367	6.22774	14.2282	0.000161927	0.0137144	86	354	5	48	30.6584	38.3209	0.48379	9.24191
Magi1	NM_010367	-2.2518	6.86282	14.1936	0.000164934	0.0138959	134	481	51	84	18.1538	19.7874	1.87529	6.14626
Cps1	NM_001080809	-7.67643	2.97859	14.1668	0.000167301	0.0140219	9	45	0	0	1.96708	2.98657	0	0
Mkks	NM_001141946	5.45719	3.92831	14.1465	0.000169108	0.0140999	0	2	15	82	0	4.87806	32.7012	355.729
Rptn	NM_009100	-4.61113	4.25823	14.0967	0.000173652	0.014334	31	79	5	0	7.6874	5.94874	0.336529	0
Cdk2	NM_183417	-7.67634	2.9786	14.0962	0.000173697	0.014334	9	45	0	0	64.258	97.5613	0	0
Tnik	NM_001163008	-7.66248	2.96743	14.0715	0.000175988	0.0144427	8	47	0	0	1.17433	2.09498	0	0
Atp13a4	NM_001164613	-7.86974	3.14665	14.0552	0.00017752	0.0144427	22	20	0	0	7.83471	2.16277	0	0
Tet2	NM_001040400	-3.43385	4.80968	14.0532	0.000177707	0.0144427	31	142	10	6	3.47151	4.82865	0.303943	0.362892
Ace	NM_009598	-5.8983	3.50938	14.031	0.000179825	0.0145414	7	79	0	1	2.30006	7.88223	0	0.177464
Wdr64	NM_029453	-7.69055	2.98094	14.0143	0.000181426	0.0145976	13	35	0	0	3.50253	2.86343	0	0
Kalrn	NM_001164268	-7.669	2.97742	13.9371	0.000189031	0.015089	7	50	0	0	4.85948	10.54	0	0
Nin	NM_008697	-2.25134	7.18104	13.9333	0.000189409	0.015089	254	360	82	88	38.9303	16.7547	3.41116	7.2846
Hoxa4	NM_008265	6.14808	3.79773	13.9122	0.000191548	0.0151129	0	1	10	79	0	0.204317	1.82624	28.7091
Dmc1	NM_010059	-2.175	6.98627	13.9118	0.000191588	0.0151129	183	414	74	81	85.8336	58.964	9.42048	20.5192
Plxnd1	NM_026376	4.4082	4.231	13.8707	0.000195825	0.0153718	1	4	39	79	0.148853	0.1808	1.57564	6.35117
Dbndd1	NM_001170976	7.86463	3.20422	13.8312	0.00019999	0.0156225	0	0	16	44	0	0	4.61239	25.2402
Accn4	NM_183022	8.11227	3.44785	13.8126	0.000201972	0.015699	0	0	2	68	0	0	0.210604	14.2488
Triml1	NM_177742	-7.75344	3.03025	13.8023	0.00020309	0.015699	19	22	0	0	10.5591	3.7126	0	0
Fasn	NM_007988	2.21239	8.0735	13.7909	0.000204321	0.015699	106	129	995	510	10.9661	4.05245	27.9387	28.4962
Olfr165	NM_146466	-7.73969	3.01849	13.7859	0.000204871	0.015699	18	24	0	0	19.6457	7.95404	0	0
Zfp703	NM_001110508	3.71286	4.64717	13.7679	0.00020684	0.0157471	1	11	79	77	0.311082	1.03908	6.67018	12.937
Dnahc5	NM_133365	-7.70541	2.98478	13.7623	0.000207457	0.0157471	17	25	0	0	1.11925	0.499802	0	0
Bex4	NM_212457	-2.61226	6.18348	13.7395	0.000209995	0.015865	94	294	21	47	123.586	117.373	7.49367	33.3739
NA	NM_001276443	-7.7195	2.99699	13.7123	0.000213051	0.0160207	18	23	0	0	8.02876	3.11519	0	0
Mkln1	NM_013791	3.84019	4.65767	13.6285	0.000222774	0.0166739	0	12	58	99	0	0.944141	4.07885	13.8541
Ppp1r42	NM_027033	-7.61231	2.93218	13.618	0.000224021	0.0166896	3	58	0	0	11.9088	69.9126	0	0
Lce3f	NM_001018079	-7.58369	2.87941	13.609	0.000225106	0.0166931	10	38	0	0	16.827	19.4165	0	0
Gm13178	NM_001085536	-7.60519	2.92181	13.5714	0.000229661	0.0169377	4	55	0	0	3.35168	13.9941	0	0
Prdm11	NM_001177536	-4.21193	4.42076	13.5645	0.000230509	0.0169377	19	127	0	7	10.4462	21.2026	0	2.07861
Gli2	NM_001081125	-7.66385	2.94076	13.5433	0.000233125	0.017052	17	23	0	0	2.60557	1.07044	0	0
Msmb	NM_020597	-7.82782	3.10072	13.5277	0.000235063	0.017116	23	15	0	0	45.3876	8.98837	0	0
Epb4.9	NM_001252664	-7.66632	2.99233	13.4772	0.000241474	0.0174672	1	66	0	0	4.48964	89.9779	0	0
Gdf1	NM_008107	-4.07982	4.23829	13.4727	0.000242057	0.0174672	23	95	5	2	16.8666	21.1545	0.995185	0.792133
Irx5	NM_018826	2.66932	6.02618	13.4115	0.000250084	0.0179659	6	58	226	155	2.56711	7.53532	26.2444	35.8174
Mipol1	NM_001164370	7.84738	3.18609	13.3803	0.000254278	0.0181859	0	0	12	47	0	0	2.30302	17.9494
Krt33b	NM_013570	-7.53869	2.83266	13.3664	0.000256173	0.0182091	10	36	0	0	6.50302	7.10883	0	0
Sh3gl3	NM_017400	-7.57619	2.8576	13.3613	0.000256865	0.0182091	14	27	0	0	9.14472	5.35533	0	0
Klf17	NM_029416	-7.62809	2.90636	13.333	0.00026077	0.0184048	16	24	0	0	4.57581	2.0842	0	0
Dppa2	NM_028615	-3.41862	5.28419	13.3244	0.00026198	0.0184095	71	122	20	3	37.608	19.6228	2.87532	0.858246
Gata2	NM_008090	3.26803	5.28552	13.3081	0.000264268	0.0184896	3	22	93	142	0.951089	2.11789	8.00235	24.3141
Cldn3	NM_009902	-5.82928	3.43066	13.2945	0.00026618	0.0185427	12	61	0	1	9.76843	15.0784	0	0.439656
Tcl1	NM_009337	-7.52389	2.83213	13.259	0.000271281	0.0188166	6	46	0	0	4.4284	10.3094	0	0
2210010C17Rik	NM_027308	-7.48405	2.77153	13.1601	0.000285971	0.0197504	11	31	0	0	5.96802	5.10717	0	0
Enah	NM_010135	-4.56848	3.98091	13.1383	0.000289323	0.0198965	4	121	1	3	0.961766	8.83436	0.0652596	0.389583
Gm13124	NM_001085542	-7.53065	2.80949	13.1271	0.00029106	0.0199308	14	25	0	0	11.7885	6.39222	0	0
Ube2q2	NM_180600	-2.40886	6.30638	13.1102	0.000293695	0.0199865	90	341	34	50	31.4626	36.1982	3.22601	9.44041
BC006779	NM_183162	3.19657	5.27951	13.1036	0.000294735	0.0199865	4	21	111	123	0.406817	0.648543	3.06406	6.75636
Tmem57	NM_025382	-3.94082	4.61928	13.0981	0.000295599	0.0199865	52	64	4	6	13.9808	5.22504	0.291893	0.871263
Ier3	NM_133662	2.31876	7.9398	13.0742	0.000299388	0.0201191	38	254	1108	299	35.843	72.7503	283.658	152.321
Fam46a	NM_001160379	3.36353	5.13899	13.07	0.000300061	0.0201191	7	9	73	138	1.32053	0.515553	3.73773	14.0604
Bpgm	NM_007563	2.38911	6.3826	13.0189	0.00030836	0.0205898	17	69	161	303	8.45173	10.4166	21.7249	81.3595
Grk4	NM_001080743	-2.23305	11.177	13.0045	0.000310736	0.0206626	3256	7816	737	1947	1503.86	1096.19	92.3898	485.687
Snap91	NM_013669	-7.46976	2.78422	12.9743	0.000315794	0.0208809	4	49	0	0	0.98906	3.67908	0	0
Clec14a	NM_025809	-7.46974	2.78421	12.9685	0.000316783	0.0208809	4	49	0	0	0.906039	3.37026	0	0
Kcng4	NM_025734	-3.8037	4.34641	12.9618	0.000317911	0.0208809	28	92	4	5	7.56373	7.54652	0.293274	0.729486
Psg17	NM_007677	-7.47708	2.78424	12.9428	0.000321148	0.0209135	6	44	0	0	2.96006	6.59147	0	0
Hoxa11	NM_010450	2.77507	6.76721	12.9365	0.000322233	0.0209135	8	97	582	77	3.66534	13.4951	72.3739	19.0539
Gm13051	NM_001037926	-3.04469	5.58062	12.932	0.000323015	0.0209135	61	210	5	29	22.1376	23.142	0.492499	5.68417
2210404J11Rik	NM_001034891	-2.17631	7.21486	12.9251	0.0003242	0.0209135	222	463	123	61	144.458	91.4853	21.7235	21.4382
NA	NM_001272024	-2.4711	6.1495	12.917	0.000325615	0.0209135	111	228	46	28	27.5657	17.1934	3.10055	3.75555
Etv5	NM_023794	-3.17392	5.05197	12.9136	0.000326205	0.0209135	44	144	7	15	11.8361	11.7625	0.51108	2.1793
Slc44a3	NM_145394	-7.53097	2.79896	12.896	0.000329277	0.0210267	17	17	0	0	6.82741	2.07318	0	0
Ppp4r2	NM_182939	2.18246	8.12803	12.8861	0.000331029	0.021055	36	343	591	937	10.1655	29.4104	45.2948	142.901
Galntl4	NM_173739	5.86988	3.52722	12.8759	0.000332846	0.0210864	0	1	57	20	0	0.121241	6.17703	4.31289
A430105I19Rik	NM_001001982	2.30373	6.51411	12.8686	0.000334143	0.0210864	21	76	171	332	4.57818	5.03115	10.1182	39.0913
Lgr4	NM_172671	-2.70835	5.6714	12.8078	0.00034517	0.0216972	60	226	14	31	12.1912	13.9439	0.772075	3.40194
Zfp273	NM_198322	-2.6636	6.36585	12.7694	0.000352331	0.0220611	114	316	12	62	50.4983	42.5049	1.44274	14.8331
2410076I21Rik	NM_028598	-7.37602	2.65283	12.7398	0.000357947	0.0223259	12	24	0	0	13.9723	8.48551	0	0
Chrna9	NM_001081104	-7.47679	2.79503	12.7229	0.000361204	0.022442	3	52	0	0	1.53988	8.10494	0	0
Rnpepl1	NM_181405	-3.43387	4.75806	12.7152	0.000362702	0.0224485	23	155	3	12	7.78116	15.9231	0.275469	2.19264
Hoxa7	NM_010455	2.17072	6.88959	12.6616	0.000373243	0.0230124	22	126	361	293	11.5934	20.1623	51.6335	83.3924
Coch	NM_007728	7.69485	3.03412	12.6468	0.000376218	0.0231073	0	0	10	43	0	0	1.04007	8.89946
Kctd8	NM_175519	-7.63874	2.90409	12.634	0.000378795	0.023177	21	11	0	0	7.47341	1.1887	0	0
Bai3	NM_175642	-7.5142	2.83946	12.6116	0.00038335	0.023367	1	59	0	0	0.186188	3.33567	0	0
Vmn1r218	NM_134222	-7.34254	2.62703	12.5837	0.000389116	0.023569	10	28	0	0	11.4618	9.74525	0	0
1700008P20Rik	NM_001163810	-3.62019	4.55748	12.5814	0.000389595	0.023569	25	124	10	2	29.0104	43.6934	3.14955	1.25347
F2	NM_010168	7.75476	3.09275	12.5439	0.000397505	0.0238955	0	0	7	48	0	0	0.98257	13.4073
Apoc1	NM_001110009	-7.34255	2.62716	12.5417	0.000397961	0.0238955	10	28	0	0	81.5974	69.3769	0	0
Cxcl1	NM_008176	7.80853	3.1457	12.524	0.000401748	0.0240332	0	0	6	51	0	0	1.76428	29.8414
Tmem150b	NM_001142792	-7.36705	2.63926	12.5039	0.000406112	0.0242043	13	21	0	0	13.0397	6.39621	0	0
Tnrc18	NM_001122730	-3.94714	4.34369	12.4929	0.000408505	0.024257	24	103	1	7	10.1418	13.2167	0.114694	1.59761
Man1a	NM_008548	7.56848	2.91112	12.4797	0.000411397	0.024339	0	0	29	21	0	0	2.08086	2.99845
Dnase1l2	NM_025718	7.59909	2.93973	12.4124	0.000426493	0.0251396	0	0	15	35	0	0	3.38653	15.7241
Sox21	NM_177753	-2.40174	6.64331	12.3948	0.000430542	0.0252857	138	363	21	84	37.3668	29.8465	1.54334	12.2844
Klk1b22	NM_010114	-7.34843	2.60951	12.3855	0.000432689	0.0253194	15	15	0	0	19.3015	5.861	0	0
Cdv3	NM_001134426	-1.95133	8.79202	12.3664	0.000437118	0.0253968	625	1378	209	397	219.685	147.079	19.9389	75.3669
Zic5	NM_022987	-2.30158	6.2935	12.3662	0.000437168	0.0253968	64	399	44	45	27.6123	52.2729	5.15241	10.4859
Plch1	NM_001177732	-7.31996	2.63158	12.3483	0.000441391	0.0255499	4	43	0	0	0.655276	2.13901	0	0
Elavl2	NM_001177883	-5.26548	3.67807	12.3407	0.000443189	0.0255519	21	54	2	0	5.22777	4.08198	0.135133	0
Bmper	NM_028472	7.56055	2.902	12.3279	0.000446237	0.0255519	0	0	19	30	0	0	1.39782	4.39192
Spsb2	NM_013539	3.74433	4.43258	12.3273	0.000446388	0.0255519	2	7	54	79	1.74407	1.85358	12.7809	37.2074
Ric3	NM_001038624	-7.42632	2.68206	12.3213	0.000447824	0.0255519	18	10	0	0	3.92832	0.662696	0	0
Pitpnm2	NM_011256	2.4038	6.09732	12.3106	0.000450404	0.0255519	15	53	227	161	2.32959	2.49946	9.56863	13.5047
Ctsm	NM_022326	-7.38793	2.70888	12.3083	0.000450953	0.0255519	2	51	0	0	1.70785	13.2243	0	0
Arfgap1	NM_001177710	7.5391	2.88047	12.3005	0.000452842	0.0255689	0	0	15	33	0	0	30.5529	133.755
Nckap1l	NM_153505	-7.28389	2.59	12.2903	0.000455309	0.0256183	5	39	0	0	1.08981	2.58123	0	0
Liph	NM_153404	-2.60648	6.0361	12.2776	0.000458438	0.0257045	79	281	11	50	39.698	42.8774	1.50027	13.57
Nlrx1	NM_001163743	7.48033	2.8239	12.2587	0.000463093	0.0257966	0	0	27	20	0	0	2.0446	3.01376
Fgf4	NM_010202	-7.24658	2.54646	12.2579	0.000463287	0.0257966	6	35	0	0	2.0359	3.60623	0	0
Pglyrp2	NM_021319	7.52463	2.86806	12.2364	0.000468653	0.0260054	0	0	35	14	0	0	3.60796	2.87181
Smn1	NM_001252629	-2.34148	8.55566	12.1871	0.000481216	0.0266108	557	1231	56	350	2318.49	1555.92	63.2664	786.841
Morf4l2	NM_001168227	-2.17124	7.38945	12.1729	0.000484888	0.026722	258	500	150	59	146.308	86.0993	23.0874	18.0705
Pram1	NM_001002842	4.07498	4.13149	12.1524	0.00049024	0.0267947	1	5	78	34	0.451329	0.685242	9.55482	8.28784
Olfr90	NM_146477	-7.14908	2.43886	12.1461	0.000491915	0.0267947	7	29	0	0	6.88039	8.65553	0	0
1700023F06Rik	NM_001254724	-7.3024	2.61816	12.1388	0.000493843	0.0267947	3	45	0	0	2.57892	11.7465	0	0
Papd7	NM_198600	-7.19967	2.45698	12.1383	0.000493971	0.0267947	13	15	0	0	6.21081	2.17609	0	0
Spag4	NM_139151	3.14689	4.85239	12.1316	0.000495757	0.0267947	3	16	93	81	2.05352	3.32566	17.2781	29.9455
Rab11fip2	NM_001164367	2.96523	5.51506	12.1292	0.000496395	0.0267947	5	30	58	208	0.958538	1.74639	3.01788	21.5363
NA	NM_001276278	-7.20764	2.50069	12.1212	0.000498506	0.0267947	7	31	0	0	12.1364	16.3205	0	0
Zfp939	NM_001243021	-3.84541	4.20708	12.1174	0.000499528	0.0267947	25	85	5	3	12.9814	13.4024	0.704671	0.841341
Klf8	NM_173780	-7.20761	2.5007	12.103	0.000503396	0.0269125	7	31	0	0	1.61474	2.17143	0	0
Ly6a	NM_010738	-4.70961	4.34309	12.0511	0.00051763	0.0275188	50	38	5	0	52.9417	12.2178	1.43692	0
Akr1cl	NM_027582	-7.14391	2.41503	12.0489	0.000518219	0.0275188	10	21	0	0	7.59887	4.84562	0	0
EU599041	NM_001177525	-2.69026	5.989	12.043	0.000519868	0.0275188	55	334	10	46	39.5987	73.0207	1.95413	17.8873
Gdf1	NM_001163282	-4.36837	4.02735	12.0356	0.000521926	0.0275372	22	78	5	0	25.3007	27.2386	1.56068	0
Dpp6	NM_010075	-7.16268	2.42932	12.0184	0.000526781	0.0276675	11	19	0	0	2.32417	1.21901	0	0
Tcfl5	NM_178254	-7.11942	2.37484	12.0147	0.000527835	0.0276675	12	15	0	0	5.59018	2.12186	0	0
Ap3b2	NM_021492	-4.15342	4.4635	11.9826	0.000536992	0.0280561	44	66	8	0	11.8859	5.41381	0.586547	0
Ebag9	NM_019480	1.89189	9.69786	11.9681	0.000541191	0.028184	236	902	2204	2195	155.239	180.167	393.491	779.815
Gpr176	NM_201367	4.60979	3.82835	11.9595	0.000543686	0.0282017	1	2	37	53	0.262881	0.15965	2.63995	7.52496
Omp	NM_011010	-7.18884	2.4397	11.9549	0.000545037	0.0282017	14	12	0	0	6.89028	1.79337	0	0
4933407C03Rik	NM_028941	-4.86386	3.84094	11.9076	0.000559053	0.0286946	1	118	3	0	0.236297	8.46682	0.192404	0
1700008O03Rik	NM_027049	-7.04847	2.31116	11.9024	0.000560627	0.0286946	10	18	0	0	11.2857	6.16853	0	0
Fut8	NM_001252616	-2.86556	13.3481	11.899	0.000561632	0.0286946	13309	44133	487	7687	46384.2	46705.6	460.669	14469.4
Tmem176a	NM_025326	7.55489	2.89437	11.8988	0.000561695	0.0286946	0	0	8	40	0	0	2.09812	20.8754
Porcn	NM_016913	7.40866	2.75133	11.8741	0.000569207	0.0289003	0	0	16	28	0	0	2.39656	8.34567
Smad5	NM_008541	7.5849	2.92388	11.8737	0.000569314	0.0289003	0	0	8	41	0	0	18.2984	186.612
Gyg	NM_013755	7.40866	2.75131	11.8658	0.000571732	0.0289318	0	0	16	28	0	0	2.6049	9.07117
Gm7102	NM_001177513	-1.9611	7.89442	11.8555	0.000574901	0.0289411	339	735	153	174	214.615	141.296	26.2898	59.4948
Slco4a1	NM_148933	-7.17104	2.47382	11.8514	0.000576189	0.0289411	5	35	0	0	1.66525	3.53964	0	0
Tmem109	NM_134142	7.41112	2.75356	11.8477	0.000577311	0.0289411	0	0	15	29	0	0	2.17103	8.35232
Rnf125	NM_026301	-7.061	2.29476	11.8413	0.000579312	0.0289512	14	8	0	0	10.7899	1.87224	0	0
Gad1	NM_008077	-7.11838	2.40717	11.8349	0.000581301	0.0289607	7	28	0	0	2.22745	2.70551	0	0
Zfp128	NM_153802	-3.62284	4.66264	11.8289	0.000583174	0.0289643	21	149	13	0	5.63284	12.136	0.946425	0
Ank3	NM_170687	-7.09961	2.39357	11.819	0.000586297	0.0289956	6	30	0	0	9.34661	14.1907	0	0
Ncoa1	NM_010881	-3.51877	4.85232	11.8061	0.000590374	0.0289956	40	126	16	0	5.61128	5.36727	0.609196	0
Mlana	NM_029993	-7.00639	2.24032	11.7978	0.000593009	0.0289956	13	9	0	0	28.9927	6.09493	0	0
Ffar2	NM_001168511	-7.20845	2.45664	11.7956	0.000593702	0.0289956	15	10	0	0	99.4962	20.1417	0	0
Zic3	NM_009575	-3.77628	4.63113	11.7873	0.000596376	0.0289956	44	85	1	10	11.2113	6.57662	0.0691573	1.37617
Ctnnb1	NM_007614	-6.4302	1.6045	11.7864	0.000596651	0.0289956	9	6	0	0	38.7161	7.83756	0	0
Aard	NM_175503	-7.15265	2.46034	11.7848	0.000597174	0.0289956	4	37	0	0	3.05082	8.56918	0	0
Fam82a2	NM_001033136	2.80071	5.57213	11.7815	0.000598219	0.0289956	15	13	131	145	6.8481	1.8022	16.2325	35.7533
Ptpn14	NM_008976	-2.48694	6.55125	11.7608	0.000604926	0.0292326	74	499	13	80	7.0813	14.4998	0.337644	4.13466
Tex11	NM_031384	-6.05306	3.6026	11.7536	0.000607266	0.0292579	31	23	1	0	9.80675	2.20939	0.0858615	0
Renbp	NM_023132	-7.01525	2.27532	11.7383	0.00061226	0.029291	10	17	0	0	135.28	69.8333	0	0
Tshz2	NM_080455	-7.05518	2.30459	11.733	0.000614015	0.029291	12	13	0	0	2.41297	0.793771	0	0
Chd3	NM_146019	2.34423	6.13109	11.724	0.00061698	0.029291	16	56	209	184	2.25931	2.40118	8.01008	14.0327
Ubr3	NM_177783	2.4365	5.82252	11.7216	0.00061779	0.029291	10	48	201	122	1.2737	1.85647	6.94859	8.39256
Qdpr	NM_024236	-7.08726	2.37449	11.7191	0.000618618	0.029291	7	27	0	0	5.16276	6.04684	0	0
Lax1	NM_001159649	-7.0425	2.31996	11.7138	0.000620378	0.029291	8	23	0	0	3.46901	3.02847	0	0
Olfr1394	NM_146276	-6.28751	1.45107	11.7129	0.000620696	0.029291	8	6	0	0	8.75934	1.99486	0	0
H1fx	NM_198622	7.37142	2.71608	11.7043	0.000623542	0.0293393	0	0	31	13	0	0	8.14552	6.79727
Pcdhb22	NM_053147	-7.11115	2.41189	11.6833	0.000630641	0.0294701	5	33	0	0	1.67611	3.35914	0	0
2300003K06Rik	NM_001195383	-7.01538	2.27576	11.6827	0.000630839	0.0294701	10	17	0	0	11.1875	5.77512	0	0
1700029P11Rik	NM_025503	-3.12913	6.49724	11.6505	0.000641844	0.0294701	78	502	0	60	78.3144	153.049	0	32.5362
Taz	NM_001242616	-6.92979	2.17145	11.6479	0.000642747	0.0294701	11	12	0	0	179.514	59.4659	0	0
Rpf2	NM_023323	2.4059	5.85563	11.6476	0.000642857	0.0294701	15	39	211	118	10.4202	8.22679	39.7835	44.2727
Miip	NM_001025365	2.85826	5.71864	11.6447	0.000643853	0.0294701	0	52	185	129	0	8.95433	28.4745	39.5101
Rbm44	NM_001033408	-7.26582	2.5053	11.6411	0.000645107	0.0294701	18	4	0	0	4.80558	0.324275	0	0
Nyx	NM_173415	-3.75067	4.76978	11.634	0.000647576	0.0294701	47	97	13	0	13.3449	8.36317	1.00184	0
Krt71	NM_019956	-6.22036	1.36732	11.6231	0.000651382	0.0294701	8	5	0	0	3.78336	0.718022	0	0
Med7	NM_001104556	5.54146	3.56331	11.6212	0.000652052	0.0294701	1	0	33	43	4.45077	0	39.8643	103.365
Matn1	NM_010769	-6.2204	1.36739	11.6211	0.000652068	0.0294701	8	5	0	0	4.1084	0.779711	0	0
Mylpf	NM_016754	-6.22043	1.36746	11.6191	0.000652794	0.0294701	8	5	0	0	10.8941	2.06752	0	0
Sprn	NM_183147	-6.2206	1.36777	11.6104	0.000655825	0.0294701	8	5	0	0	2.60615	0.494607	0	0
Mme	NM_008604	-7.07477	2.35503	11.609	0.000656329	0.0294701	8	24	0	0	1.93986	1.76715	0	0
A630095E13Rik	NM_001033325	-6.79196	2.02388	11.6078	0.000656758	0.0294701	10	11	0	0	16.6095	5.54791	0	0
Map3k8	NM_007746	-5.6243	3.22951	11.6029	0.000658499	0.0294701	10	54	0	1	4.10103	6.72461	0	0.221494
Mrpl52	NM_026851	7.30895	2.65422	11.5831	0.000665536	0.0294701	0	0	28	14	0	0	18.9646	18.8689
Elf3	NM_007921	-6.03988	1.20508	11.5798	0.000666727	0.0294701	6	7	0	0	27.7872	9.84402	0	0
Tspan5	NM_019571	-3.53327	4.40054	11.5785	0.000667196	0.0294701	11	140	4	7	3.56539	13.7791	0.351891	1.22541
Cav2	NM_016900	7.30895	2.65419	11.573	0.00066918	0.0294701	0	0	28	14	0	0	3.15948	3.14355
Satb1	NM_001163631	-6.11665	1.29818	11.5626	0.000672911	0.0294701	6	8	0	0	0.995765	0.403159	0	0
Tex21	NM_001159532	-6.11665	1.29818	11.5624	0.000672984	0.0294701	6	8	0	0	18.9226	7.66125	0	0
Chd7	NM_001081417	-3.97576	4.12777	11.5621	0.000673089	0.0294701	13	109	7	0	1.4154	3.60366	0.206857	0
Serpinb6c	NM_148942	-6.54161	1.7434	11.5559	0.00067534	0.0294701	9	8	0	0	6.96773	1.8807	0	0
Eras	NM_181548	-6.68484	1.91267	11.5476	0.000678352	0.0294701	9	11	0	0	8.59159	3.18863	0	0
Prr19	NM_001081294	-6.27076	1.45766	11.5449	0.000679349	0.0294701	7	8	0	0	5.56604	1.93161	0	0
Cdc42ep1	NM_027219	3.0449	4.87887	11.541	0.000680764	0.0294701	3	18	107	70	1.21337	2.21067	11.746	15.2911
Folr1	NM_001252553	-6.98951	2.27085	11.5347	0.000683082	0.0294701	7	24	0	0	5.45219	5.67629	0	0
Glipr2	NM_027450	3.69918	4.51073	11.5315	0.000684254	0.0294701	1	10	32	107	0.509226	1.54629	4.42278	29.4282
Pde9a	NM_008804	-6.2709	1.45796	11.5314	0.000684303	0.0294701	7	8	0	0	3.48687	1.21006	0	0
Gm7534	NM_001080712	-6.9609	2.22438	11.5257	0.00068642	0.0294701	9	18	0	0	3.95772	2.40356	0	0
Sstr2	NM_001042606	-6.31043	1.45594	11.5212	0.000688066	0.0294701	9	4	0	0	8.33617	1.12503	0	0
Pira1	NM_011087	-3.73119	4.39059	11.5102	0.000692146	0.0294701	32	86	9	1	9.56398	7.8049	0.730072	0.16142
S100a2	NM_001195760	-6.02955	1.22468	11.5088	0.000692656	0.0294701	5	9	0	0	16.3195	8.91989	0	0
Otol1	NM_001018031	-7.0553	2.34116	11.5022	0.000695142	0.0294701	7	26	0	0	3.33035	3.75618	0	0
Gm10229	NM_001199334	-6.592	1.80418	11.4988	0.000696421	0.0294701	9	9	0	0	16.2336	4.92941	0	0
Art4	NM_026639	-5.94995	1.13075	11.4967	0.000697205	0.0294701	5	8	0	0	2.15631	1.04764	0	0
Zfp488	NM_001013777	-2.04791	11.6759	11.4922	0.000698879	0.0294701	3764	12854	1269	2950	899.761	933.032	82.333	380.863
Prmt3	NM_133740	-6.02968	1.22495	11.4907	0.000699442	0.0294701	5	9	0	0	2.06038	1.12616	0	0
Ppapdc3	NM_145521	-6.31102	1.45711	11.4904	0.000699577	0.0294701	9	4	0	0	5.073	0.684641	0	0
Vmn1r233	NM_134202	-7.00309	2.29262	11.4833	0.000702243	0.0295052	6	27	0	0	6.4258	8.78052	0	0
Ttpa	NM_015767	-6.0534	1.18906	11.4666	0.000708569	0.0296524	7	5	0	0	2.35732	0.511294	0	0
5033414D02Rik	NM_026362	7.56393	2.90191	11.4644	0.000709432	0.0296524	0	0	4	44	0	0	1.32408	28.9828
Olfr969	NM_146826	-6.81159	2.05846	11.4456	0.000716649	0.0298764	9	14	0	0	9.88584	4.6696	0	0
Fut7	NM_013524	7.30106	2.64641	11.4327	0.000721632	0.0300065	0	0	31	11	0	0	4.39337	3.10215
Ch25h	NM_009890	2.96578	5.84155	11.412	0.000729714	0.0302643	1	51	60	274	0.760449	11.7766	12.3839	112.536
Timm8a2	NM_001037744	-6.95521	2.23455	11.3962	0.000735963	0.0304444	7	23	0	0	7.86546	7.84755	0	0
G3bp2	NM_001080795	2.28852	6.63123	11.385	0.000740404	0.0304444	22	86	118	422	7.81846	9.28063	11.3819	80.9991
Fbxo15	NM_015798	-6.88396	2.15777	11.378	0.000743211	0.0304444	7	21	0	0	4.53776	4.13374	0	0
Zfp957	NM_001033215	-6.88396	2.15778	11.3758	0.000744082	0.0304444	7	21	0	0	2.6161	2.38318	0	0
Dppa4	NM_028610	-3.30143	4.73193	11.3694	0.000746633	0.0304444	30	131	2	14	20.1068	26.6608	0.36382	5.06779
Gm5878	NM_001034902	-6.95519	2.23464	11.3634	0.000749047	0.0304444	7	23	0	0	1.55005	1.54652	0	0
Slc35f4	NM_029238	-6.99636	2.29944	11.3548	0.000752522	0.0304444	4	32	0	0	2.18634	5.31115	0	0
2310001H18Rik	NM_001254725	-5.8638	1.02928	11.3492	0.000754794	0.0304444	5	7	0	0	8.46893	3.60028	0	0
Them4	NM_029431	-6.70753	1.95281	11.3464	0.000755963	0.0304444	8	14	0	0	4.75435	2.52644	0	0
Fat2	NM_001029988	7.39732	2.73772	11.3445	0.000756719	0.0304444	0	0	7	36	0	0	0.135433	1.386
Prrx1	NM_011127	1.99917	6.96167	11.3372	0.000759714	0.0304444	34	124	392	281	7.14561	7.91339	22.3605	31.896
Zkscan3	NM_001145778	-5.864	1.02958	11.336	0.000760178	0.0304444	5	7	0	0	10.7545	4.57191	0	0
Mpdz	NM_010820	-5.86401	1.02959	11.3357	0.000760309	0.0304444	5	7	0	0	0.68405	0.290801	0	0
Olfr1443	NM_146698	-6.98297	2.27873	11.3345	0.000760791	0.0304444	5	29	0	0	1.1853	2.08755	0	0
Lnx1	NM_001159577	-6.39944	1.54847	11.3305	0.000762433	0.0304444	10	3	0	0	17.4555	1.59013	0	0
Pcdhga11	NM_033594	-5.86426	1.02998	11.3191	0.000767136	0.0305563	5	7	0	0	1.98098	0.842147	0	0
BC016579	NM_145389	-5.86437	1.03016	11.3114	0.000770346	0.0306084	5	7	0	0	2.34518	0.996977	0	0
Psapl1	NM_175249	-6.77667	1.97245	11.2977	0.000776032	0.0307584	13	3	0	0	5.24761	0.367722	0	0
Gm13154	NM_001014397	-3.10862	5.96293	11.2931	0.000777958	0.030759	61	326	0	42	22.1846	36.0014	0	8.24972
Tmem65	NM_175212	2.3372	5.82805	11.2845	0.000781588	0.0308268	14	43	158	159	3.95	3.68398	12.0993	24.229
Gabrr1	NM_008075	-6.64201	1.89202	11.2577	0.000792929	0.0309311	7	15	0	0	3.1972	2.08038	0	0
Il11ra1	NM_010549	-6.24729	1.37744	11.2492	0.000796582	0.0309311	9	3	0	0	81.168	8.21569	0	0
Edn1	NM_010104	3.94555	4.18839	11.247	0.000797516	0.0309311	1	6	24	88	0.438621	0.799137	2.85717	20.8469
Treh	NM_021481	7.24087	2.58627	11.2456	0.000798112	0.0309311	0	0	26	14	0	0	3.55303	3.80705
NA	NM_001271446	-6.59649	1.84089	11.2432	0.000799171	0.0309311	7	14	0	0	27.4691	16.6822	0	0
Oas1d	NM_133893	-5.8618	1.06272	11.2383	0.000801261	0.0309311	4	9	0	0	2.37169	1.62039	0	0
Fam113b	NM_172293	-2.72144	5.88583	11.2358	0.000802331	0.0309311	76	245	5	46	35.5171	34.7673	0.634204	11.6105
3830403N18Rik	NM_027510	5.65787	3.3114	11.2291	0.000805262	0.0309311	0	1	47	19	0	0.306075	12.8582	10.3435
Gas2	NM_008087	-6.31453	1.53506	11.229	0.000805281	0.0309311	6	11	0	0	2.88665	1.607	0	0
Rab23	NM_001159729	-2.48524	5.60515	11.2282	0.000805634	0.0309311	46	238	30	20	11.2364	17.6533	1.98895	2.63856
Sox5	NM_001113559	-7.08327	2.40064	11.226	0.000806578	0.0309311	2	40	0	0	16.5827	100.708	0	0
Lima1	NM_023063	5.1519	3.61339	11.2244	0.000807299	0.0309311	0	2	17	61	0	0.962084	7.30947	52.1917
Ppif	NM_134084	2.92804	4.9541	11.2159	0.00081098	0.0309429	5	17	121	64	3.32297	3.43073	21.8261	22.9724
Klhl2	NM_178633	-6.44775	1.67067	11.2149	0.000811452	0.0309429	7	11	0	0	2.37835	1.13488	0	0
Phax	NM_001162989	2.07505	6.97951	11.2093	0.000813882	0.0309621	37	110	212	462	21.3352	19.2606	33.1792	143.882
Bex6	NM_001033539	-6.17152	1.39233	11.1999	0.000818003	0.0310059	5	11	0	0	5.22954	3.49355	0	0
Tmem81	NM_029025	-6.64213	1.89254	11.1938	0.00082069	0.0310059	7	15	0	0	4.1314	2.68826	0	0
Cdcp2	NM_172873	-5.86202	1.06325	11.1883	0.000823164	0.0310059	4	9	0	0	1.57507	1.07613	0	0
Ahsg	NM_013465	-6.8085	2.07663	11.1676	0.000832391	0.0310059	7	19	0	0	4.75356	3.91792	0	0
Chchd10	NM_175329	-5.9435	1.15728	11.1674	0.000832491	0.0310059	4	10	0	0	4.33809	3.29321	0	0
Ankar	NM_176980	-3.00865	5.03838	11.1636	0.000834197	0.0310059	46	133	5	19	10.342	9.07983	0.305106	2.30711
Pira2	NM_011089	-4.20576	4.12417	11.1613	0.000835235	0.0310059	34	55	5	1	15.7532	7.73807	0.628774	0.250241
Ccdc83	NM_029256	-5.86979	0.999244	11.1582	0.000836623	0.0310059	6	5	0	0	3.99015	1.00969	0	0
Gm5592	NM_001033782	-6.07524	1.18489	11.1506	0.000840052	0.0310059	8	3	0	0	2.71184	0.308799	0	0
Rnf17	NM_001033043	-3.70061	4.69674	11.1485	0.000840998	0.0310059	40	104	0	12	7.99011	6.30822	0	1.29462
Gcnt2	NM_008105	-2.29259	6.09924	11.1472	0.000841578	0.0310059	102	224	31	47	68.6315	45.767	5.66135	17.0801
Odz1	NM_011855	-5.77268	0.96008	11.1448	0.000842681	0.0310059	4	8	0	0	0.491751	0.298645	0	0
Dnajc22	NM_176835	7.11813	2.464	11.1388	0.000845413	0.0310059	0	0	14	22	0	0	2.67216	8.35586
Mib2	NM_001256107	7.11813	2.46398	11.1348	0.000847226	0.0310059	0	0	14	22	0	0	5.02793	15.7224
Glp1r	NM_021332	-6.87848	2.16933	11.1321	0.000848485	0.0310059	5	26	0	0	3.4734	5.48453	0	0
Fbxl5	NM_001159963	7.20068	2.54468	11.1314	0.000848791	0.0310059	0	0	13	25	0	0	1.27063	4.86239
Bcl6	NM_009744	7.32809	2.669	11.1268	0.000850872	0.0310059	0	0	7	34	0	0	0.594627	5.74724
Gm561	NM_001033297	7.50243	2.84043	11.1222	0.000852992	0.0310059	0	0	4	42	0	0	2.43181	50.8104
Zfp277	NM_172575	-1.92106	10.1551	11.1203	0.000853884	0.0310059	1293	4390	518	1063	541.715	558.493	58.9029	240.533
Rinl	NM_177158	-2.4181	5.6658	11.1191	0.000854453	0.0310059	38	272	30	24	13.5986	29.557	2.91385	4.63865
Tnfrsf18	NM_009400	7.1122	2.45845	11.1168	0.000855495	0.0310059	0	0	16	20	0	0	4.43376	11.0285
Vmn1r217	NM_134239	-5.77297	0.96058	11.1077	0.000859709	0.0310098	4	8	0	0	4.58474	2.78436	0	0
Bpifa5	NM_025990	7.1723	2.51829	11.101	0.000862789	0.0310098	0	0	23	15	0	0	5.91534	7.67675
Adcy7	NM_001037723	7.17516	2.52092	11.0974	0.0008645	0.0310098	0	0	22	16	0	0	49.9114	72.2322
Pdc	NM_024458	-6.17186	1.39346	11.0921	0.000866982	0.0310098	5	11	0	0	4.16246	2.78069	0	0
Gm10436	NM_001105254	-5.76996	0.918666	11.0902	0.000867872	0.0310098	5	6	0	0	2.7156	0.989528	0	0
Efhd1	NM_028889	-6.91391	2.20675	11.089	0.000868432	0.0310098	5	27	0	0	2.848	4.66997	0	0
Ica1	NM_001252266	-6.37216	1.60263	11.0872	0.000869249	0.0310098	6	12	0	0	3.85789	2.34294	0	0
Pate2	NM_001033421	-5.77318	0.960955	11.08	0.000872645	0.0310098	4	8	0	0	1.85666	1.12757	0	0
Zfp52	NM_144515	2.24209	6.74122	11.0793	0.000872945	0.0310098	8	138	361	238	2.59956	13.6166	31.8385	41.7692
Cldn4	NM_009903	-5.33986	3.78789	11.0509	0.000886429	0.0312563	34	28	0	2	19.2916	4.82422	0	0.612897
1700019D03Rik	NM_144953	-6.17199	1.3939	11.0502	0.00088676	0.0312563	5	11	0	0	6.16383	4.11769	0	0
Klk1b21	NM_010642	-6.37228	1.60305	11.0488	0.000887444	0.0312563	6	12	0	0	6.83141	4.14879	0	0
NA	NM_178657_dup1	-5.77345	0.961424	11.0454	0.000889089	0.0312563	4	8	0	0	2.24115	1.36107	0	0
Gm5544	NM_001033779	-6.47795	1.72319	11.0443	0.000889597	0.0312563	6	14	0	0	6.92342	4.90544	0	0
Folr1	NM_001252552	-6.42644	1.66508	11.0201	0.000901268	0.0315974	6	13	0	0	20.2255	13.3067	0	0
Pcbp1	NM_011865	1.86523	9.44319	10.9977	0.000912255	0.0318831	221	710	2543	1183	136.139	132.81	425.179	393.59
Gpr31c	NM_001013832	-6.23506	1.46663	10.9954	0.00091338	0.0318831	5	12	0	0	5.35483	3.90245	0	0
Pcdha2	NM_198117	-6.42653	1.66545	10.9808	0.00092063	0.0320666	6	13	0	0	1.18266	0.778096	0	0
Olfr1371	NM_207253	-5.76749	0.873782	10.9682	0.000926865	0.0322072	6	4	0	0	6.59056	1.33417	0	0
Lonp2	NM_001168591	7.10326	2.44966	10.9607	0.000930656	0.0322072	0	0	19	17	0	0	3.39868	6.05118
Tm9sf3	NM_133352	2.32238	5.83075	10.9607	0.000930669	0.0322072	16	39	134	181	2.67742	1.98171	6.08605	16.3585
Ints10	NM_027590	4.06964	4.11809	10.9482	0.000936958	0.0323392	1	5	21	86	0.426609	0.64771	2.43155	19.8151
Tssk5	NM_183099	3.83359	4.62969	10.9451	0.000938503	0.0323392	6	0	68	84	4.07448	0	12.5333	30.8084
Caly	NM_001190386	-4.17896	3.91878	10.9404	0.000940881	0.0323518	14	88	0	5	16.4689	31.4339	0	3.17669
D5Ertd579e	NM_001081232	-4.18784	3.86204	10.9225	0.000950049	0.0325974	13	86	5	0	2.03404	4.08596	0.212334	0
Psma8	NM_001163609	-6.29454	1.53471	10.9149	0.000953935	0.0326198	5	13	0	0	3.03641	2.39725	0	0
Pld1	NM_001164056	-6.29454	1.53472	10.9133	0.000954756	0.0326198	5	13	0	0	1.03081	0.813826	0	0
Fam160a1	NM_172682	-5.67504	0.847939	10.908	0.000957499	0.0326442	4	7	0	0	0.937217	0.498034	0	0
Kbtbd12	NM_001142724	-5.66149	0.790403	10.9023	0.000960451	0.0326757	5	5	0	0	3.13645	0.952398	0	0
2010317E24Rik	NM_001081085	3.80219	4.05805	10.8805	0.000971837	0.0329933	1	6	55	49	0.329422	0.600185	4.91757	8.71803
Htt	NM_010414	3.33547	4.58335	10.8729	0.000975811	0.0330408	4	8	58	86	0.311412	0.189124	1.22557	3.61612
Ceacam15	NM_175315	-4.44858	4.41616	10.87	0.000977343	0.0330408	53	37	0	6	39.1738	8.30428	0	2.39519
Slc4a2	NM_009207	7.17301	2.51607	10.8594	0.000982945	0.0331534	0	0	9	28	0	0	7.89764	48.893
Orc6	NM_019716	7.06743	2.41391	10.8559	0.000984797	0.0331534	0	0	17	18	0	0	36.4911	76.8856
Ak1	NM_001198791	-6.29459	1.53516	10.8518	0.000987005	0.0331584	5	13	0	0	50.3984	39.7897	0	0
Sall2	NM_001244916	2.95153	5.00125	10.8236	0.00100216	0.0335974	3	22	135	58	0.646892	1.4405	7.90095	6.75473
Apoo	NM_001199337	-5.8554	1.09001	10.8151	0.00100677	0.0336316	3	11	0	0	8.86317	9.86827	0	0
Ablim1	NM_001103178	7.11458	2.46182	10.814	0.00100736	0.0336316	0	0	29	8	0	0	1.36928	0.751655
Cgn	NM_001037711	3.17713	5.09392	10.7886	0.00102129	0.0339578	3	20	33	168	0.612224	1.23937	1.82784	18.5168
Rfx1	NM_009055	2.34865	5.75133	10.7885	0.00102135	0.0339578	8	53	151	151	1.97148	3.96606	10.0998	20.0978
Shox2	NM_013665	3.38224	4.52293	10.7802	0.00102594	0.0339731	1	13	102	41	0.645809	2.54934	17.8788	14.3007
Synj2bp	NM_025292	-1.82101	9.89407	10.78	0.00102603	0.0339731	1268	3030	541	859	125.377	90.9746	14.5188	45.8732
G3bp2	NM_011816	2.12696	6.92254	10.7643	0.00103474	0.0340539	31	112	156	493	7.38632	8.10335	10.0885	63.4428
Zfp740	NM_153194	2.86746	4.93972	10.7638	0.00103506	0.0340539	4	20	83	97	1.10107	1.67173	6.20111	14.4211
Ccdc88b	NM_001081291	-3.16839	4.69404	10.7608	0.00103675	0.0340539	28	129	3	14	5.80512	8.12125	0.168814	1.56765
Sox9	NM_011448	2.96488	4.903	10.7588	0.00103782	0.0340539	2	22	117	63	0.495961	1.65661	7.87478	8.43776
Olfr739	NM_146668	-6.78182	2.07687	10.7456	0.00104529	0.0340539	4	26	0	0	4.42205	8.72806	0	0
Pak6	NM_001033254	7.17878	2.52106	10.7411	0.0010478	0.0340539	0	0	7	30	0	0	3.67862	31.372
Entpd4	NM_026174	7.03382	2.38004	10.7319	0.00105304	0.0340539	0	0	14	20	0	0	1.26676	3.60107
Fut8	NM_001252615	-2.47909	9.32367	10.7298	0.00105426	0.0340539	671	2950	45	589	330.716	441.505	6.01977	156.789
Zbtb2	NM_001033466	-3.01825	5.16721	10.7252	0.00105683	0.0340539	13	245	8	18	4.14182	23.7025	0.691788	3.09734
Tnfaip8	NM_134131	7.02754	2.37423	10.7208	0.00105936	0.0340539	0	0	16	18	0	0	13.2095	29.5714
Kcnh1	NM_010600	-6.35088	1.59926	10.7197	0.00106	0.0340539	5	14	0	0	0.719675	0.611892	0	0
Ccdc85a	NM_001166662	-5.58321	0.782987	10.7186	0.00106062	0.0340539	3	8	0	0	1.43526	1.1622	0	0
Fscn3	NM_019569	7.22041	2.56177	10.7166	0.00106177	0.0340539	0	0	6	32	0	0	0.935363	9.92688
Brdt	NM_001079873	-6.35088	1.5993	10.7129	0.00106391	0.0340539	5	14	0	0	7.71868	6.56268	0	0
Ildr1	NM_134109	-5.51612	3.09545	10.711	0.00106502	0.0340539	8	52	1	0	2.85789	5.64079	0.0969596	0
Apoo	NM_001199339	-5.58323	0.783034	10.7098	0.00106568	0.0340539	3	8	0	0	9.29031	7.5228	0	0
H2-M5	NM_001115075	-5.56411	0.720616	10.7081	0.00106666	0.0340539	4	6	0	0	3.51497	1.60101	0	0
Nme6	NM_018757	-5.93142	1.17559	10.7062	0.00106778	0.0340539	3	12	0	0	3.00915	3.65498	0	0
Dnajb11	NM_001190804	-5.6827	0.895684	10.7038	0.00106915	0.0340539	3	9	0	0	3.87973	3.5343	0	0
Gm9376	NM_001101609	-6.15316	1.39806	10.701	0.0010708	0.0340539	4	13	0	0	6.70883	6.6208	0	0
Ppp1r9b	NM_172261	1.92817	7.33372	10.6877	0.00107848	0.0342275	52	151	575	293	12.347	10.8872	37.0563	37.5747
Tspan33	NM_146173	7.04893	2.39622	10.6772	0.00108466	0.0342275	0	0	23	12	0	0	3.27624	3.40144
Ube2o	NM_173755	2.57426	5.57575	10.6747	0.00108612	0.0342275	15	20	164	110	2.97032	1.2026	8.81436	11.7645
NA	NM_001270487	-6.15312	1.39816	10.6746	0.00108619	0.0342275	4	13	0	0	7.47729	7.37918	0	0
Zbtb44	NM_001115130	-6.55193	1.82126	10.6734	0.00108689	0.0342275	5	18	0	0	31.3454	34.2654	0	0
Sdr16c5	NM_181989	-6.088	1.32505	10.6575	0.00109627	0.0344555	4	12	0	0	2.98224	2.71672	0	0
Gm6537	NM_001195091	7.14186	2.48429	10.6317	0.00111163	0.03487	0	0	6	30	0	0	1.59457	15.8653
Zpbp	NM_001185153	-4.36691	3.78493	10.626	0.00111509	0.0349074	17	70	0	4	4.75726	5.94821	0	0.604556
Strap	NM_011499	1.76743	8.41246	10.6212	0.001118	0.0349074	124	338	742	1016	48.2178	39.9101	78.3113	213.377
Scrg1	NM_009136	-5.58338	0.783549	10.6142	0.00112224	0.0349074	3	8	0	0	4.40626	3.56796	0	0
Snx33	NM_175483	1.80315	8.28587	10.6119	0.00112364	0.0349074	73	409	847	786	16.4446	27.9773	51.7869	95.6297
Med1	NM_013634	2.14216	6.62177	10.6079	0.00112603	0.0349074	9	131	269	271	1.88494	8.33116	15.2912	30.6544
Vmn2r113	NM_001104578	-4.56253	3.9643	10.6073	0.00112644	0.0349074	31	49	0	4	12.3967	5.95006	0	0.863921
Foxq1	NM_008239	3.28328	4.72449	10.6028	0.00112918	0.0349074	7	4	85	74	2.56574	0.445199	8.45606	14.6492
Scn3a	NM_018732	-5.58341	0.783621	10.6012	0.00113017	0.0349074	3	8	0	0	0.322634	0.261252	0	0
1700101E01Rik	NM_001166705	-6.21449	1.46702	10.5933	0.001135	0.0349895	4	14	0	0	4.4173	4.69468	0	0
Kctd20	NM_025888	3.97747	4.06271	10.587	0.00113883	0.0350312	0	7	87	21	0	0.910572	10.1156	4.85874
Pycard	NM_023258	-3.73433	4.32428	10.5837	0.00114091	0.0350312	21	107	0	9	10.1127	15.6464	0	2.34078
Tie1	NM_011587	7.0427	2.39011	10.5776	0.00114468	0.0350312	0	0	25	10	0	0	1.79847	1.43152
Ugt1a7c	NM_201642	-5.9308	1.17556	10.5769	0.00114507	0.0350312	3	12	0	0	3.15377	3.83063	0	0
Hoxa5	NM_010453	3.11281	4.68633	10.5665	0.00115157	0.0351632	3	14	60	93	1.64325	2.32858	8.92008	27.5128
Dda1	NM_025600	4.5602	3.78198	10.563	0.00115377	0.0351637	1	2	20	66	0.451924	0.274458	2.45319	16.1094
Vmn1r56	NM_030740	-5.65952	0.741557	10.5287	0.00117532	0.0356971	6	3	0	0	3.36723	0.511238	0	0
Hilpda	NM_001190461	2.96463	5.13251	10.5281	0.00117571	0.0356971	2	27	65	141	2.23263	9.15233	19.6941	85.0111
Gadd45a	NM_007836	2.74284	5.39577	10.5132	0.00118525	0.0359191	6	30	77	165	5.03984	7.65187	17.5546	74.8546
Pira7	NM_011094	-5.661	0.743356	10.5023	0.00119228	0.0360064	6	3	0	0	21.4193	3.25204	0	0
Stmn1	NM_019641	-2.74206	5.09182	10.5018	0.00119261	0.0360064	49	129	16	14	47.5266	37.9937	4.21207	7.33395
Tcn2	NM_015749	6.97354	2.3211	10.4799	0.00120682	0.0362491	0	0	19	14	0	0	2.57251	3.77195
Cryga	NM_007774	-4.43299	3.84464	10.4772	0.00120856	0.0362491	22	62	0	4	36.7785	31.4734	0	3.61161
Hist1h2aa	NM_175658	-5.47187	0.658188	10.4756	0.00120962	0.0362491	3	7	0	0	7.90867	5.60352	0	0
Carm1	NM_021531	-5.47187	0.658188	10.4755	0.00120965	0.0362491	3	7	0	0	44.7012	31.6721	0	0
Tgfbr1	NM_009370	-3.53778	4.10693	10.4672	0.00121513	0.0362945	16	96	4	5	2.90329	5.28959	0.197	0.490015
Muted	NM_139063	7.00261	2.34777	10.4645	0.00121691	0.0362945	0	0	10	23	0	0	1.57744	7.21965
Acadm	NM_007382	-6.32816	1.5929	10.4629	0.00121794	0.0362945	4	16	0	0	1.99443	2.42247	0	0
Gm11544	NM_001205037	-6.61799	1.90488	10.4413	0.00123228	0.0366147	4	22	0	0	3.03059	5.0614	0	0
Socs3	NM_007707	2.05561	7.10559	10.4368	0.00123529	0.0366147	24	166	519	238	9.05839	19.0252	53.167	48.5161
Tanc1	NM_198294	-2.76746	5.40703	10.4365	0.00123551	0.0366147	57	171	9	27	7.44358	6.78084	0.318995	1.90432
Dock11	NM_001009947	-6.52842	1.80953	10.4273	0.00124167	0.0367051	4	20	0	0	0.617031	0.936822	0	0
Eno3	NM_007933	-5.47219	0.658631	10.4226	0.00124485	0.0367051	3	7	0	0	15.4994	10.9818	0	0
Kit	NM_021099	-6.27244	1.53196	10.4217	0.0012454	0.0367051	4	15	0	0	0.796227	0.906668	0	0
Nkx2-5	NM_008700	6.89389	2.24226	10.4131	0.00125126	0.0368103	0	0	15	16	0	0	2.74655	5.82976
BC057079	NM_001081184	-2.95659	5.22594	10.4031	0.00125802	0.0369418	40	183	4	24	7.09543	9.85712	0.192581	2.29932
Rnf112	NM_009548	-6.71934	2.02115	10.3826	0.00127207	0.0372863	3	27	0	0	1.03956	2.84102	0	0
Tnk1	NM_031880	-2.59743	5.4469	10.3749	0.00127738	0.0373737	57	175	25	17	18.1998	16.9672	2.16654	2.93163
Cdv3	NM_001134427	-1.69934	8.93605	10.3619	0.00128641	0.0374458	652	1500	328	444	194.583	135.934	26.5685	71.5665
Chst14	NM_028117	1.82731	8.12371	10.3598	0.00128786	0.0374458	77	326	494	950	37.9328	48.7666	66.0521	252.765
Tacc2	NM_206856	7.00905	2.35331	10.3553	0.00129106	0.0374458	0	0	8	25	0	0	5.60904	34.8797
Gmpr	NM_025508	7.05575	2.39895	10.3553	0.00129107	0.0374458	0	0	7	27	0	0	1.25698	9.64781
Chi3l1	NM_007695	-5.43416	3.04706	10.3547	0.00129148	0.0374458	7	52	0	1	4.26104	9.61172	0	0.328766
Gpha2	NM_130453	6.93762	2.28491	10.3507	0.00129427	0.0374594	0	0	16	16	0	0	7.59319	15.1098
Vmn1r222	NM_134240	-5.43914	0.578497	10.3346	0.00130561	0.0376525	4	5	0	0	4.43636	1.68391	0	0
Map2k7	NM_001042557	6.92086	2.26949	10.328	0.0013103	0.0376525	0	0	21	11	0	0	15.7528	16.4197
Lims2	NM_144862	-6.8264	2.14674	10.3266	0.00131128	0.0376525	1	35	0	0	0.60908	6.47326	0	0
Ispd	NM_178629	6.90756	2.25437	10.3216	0.00131481	0.0376525	0	0	11	20	0	0	1.1411	4.12851
Slc17a3	NM_001164743	-6.0009	1.25463	10.3198	0.00131614	0.0376525	3	13	0	0	0.742867	0.977493	0	0
Olfr521	NM_146356	-6.0009	1.25463	10.3195	0.00131633	0.0376525	3	13	0	0	3.19294	4.2014	0	0
Pum1	NM_001159605	6.92086	2.26945	10.3181	0.00131732	0.0376525	0	0	21	11	0	0	10.227	10.6599
Mcat	NM_001030014	6.91749	2.26629	10.2998	0.00133047	0.0379039	0	0	22	10	0	0	3.24305	2.93336
Nlrp9c	NM_001042612	-5.76342	1.02153	10.2963	0.00133297	0.0379039	2	12	0	0	0.680879	1.24051	0	0
Tex21	NM_019784	-4.01416	4.14675	10.296	0.00133319	0.0379039	31	64	7	0	14.9213	9.35419	0.914489	0
Sgca	NM_009161	6.88014	2.22914	10.2769	0.00134706	0.0380982	0	0	19	12	0	0	3.0506	3.83396
Plec	NM_201392	7.22894	2.56843	10.2748	0.00134861	0.0380982	0	0	3	35	0	0	7.4084	171.991
B3gnt5	NM_001159407	-5.76314	1.02134	10.2714	0.0013511	0.0380982	2	12	0	0	10.1293	18.4549	0	0
Lrwd1	NM_027891	2.50656	5.5411	10.2694	0.00135253	0.0380982	12	28	182	86	5.66201	4.0117	23.3075	21.9158
Cpsf3l	NM_028020	2.36689	5.65995	10.2683	0.00135338	0.0380982	10	43	107	174	4.3806	5.71983	12.7219	41.1673
Dppa5a	NM_025274	-4.00274	3.93098	10.2644	0.00135621	0.0380982	18	78	6	0	28.9613	38.1084	2.62019	0
Srrm4	NM_026886	2.2809	6.05521	10.2622	0.00135785	0.0380982	13	62	269	107	1.78805	2.58945	10.0421	7.94856
Hnrnpr	NM_028871	1.73592	9.89497	10.2607	0.00135896	0.0380982	355	955	2475	2449	136.443	111.457	258.186	508.371
Krt19	NM_008471	2.46968	5.61273	10.2548	0.00136332	0.0381541	10	37	215	68	7.48818	8.41315	43.6968	27.5014
Maf1	NM_001164608	6.91748	2.26603	10.2409	0.00137361	0.0383266	0	0	22	10	0	0	71.3848	64.568
Gm5108	NM_001256184	-5.76277	1.02109	10.2389	0.00137513	0.0383266	2	12	0	0	3.78684	6.89936	0	0
Fhl5	NM_021318	-5.58984	0.830273	10.2352	0.00137783	0.0383266	2	10	0	0	1.86086	2.8253	0	0
Atp13a4	NM_172613	-5.67951	0.929553	10.2322	0.00138008	0.0383266	2	11	0	0	1.11996	1.87046	0	0
4930550C14Rik	NM_029247	-6.0676	1.32846	10.2305	0.0013814	0.0383266	3	14	0	0	2.49344	3.53334	0	0
Gm962	NM_001033448	3.76897	4.02412	10.2172	0.00139138	0.0385371	1	6	75	28	0.332512	0.605814	6.76867	5.02845
Fam89a	NM_001081120	7.01549	2.35874	10.2082	0.00139819	0.0386314	0	0	6	27	0	0	1.27323	11.4013
Cyp4f15	NM_134127	-5.76241	1.02085	10.2063	0.00139959	0.0386314	2	12	0	0	0.96402	1.75638	0	0
Arsi	NM_001038499	-5.58938	0.829985	10.1943	0.00140875	0.0387767	2	10	0	0	1.19411	1.81299	0	0
Olfr815	NM_146670	-5.58937	0.829976	10.1931	0.00140967	0.0387767	2	10	0	0	2.1622	3.28282	0	0
Fam83f	NM_145986	7.17414	2.51867	10.1823	0.00141793	0.0389375	0	0	36	3	0	0	3.35643	0.556584
Dctn3	NM_001159565	3.58167	4.16171	10.1707	0.00142693	0.0391011	0	10	69	43	0	7.07928	43.6609	54.1434
Vim	NM_011701	1.71098	8.36285	10.1674	0.00142944	0.0391011	104	390	830	863	58.3017	66.3885	126.288	261.293
Slc39a2	NM_001039676	6.83819	2.1873	10.1625	0.00143323	0.0391011	0	0	17	13	0	0	2.0325	3.09285
F8	NM_007977	-6.35701	1.64118	10.1621	0.00143361	0.0391011	3	19	0	0	14.6875	28.2463	0	0
NA	NM_001012307_dup1	-5.34543	0.517553	10.1395	0.00145127	0.0395158	3	6	0	0	15.0458	9.13745	0	0
Cadps	NM_012061	-5.5519	3.10574	10.1318	0.00145735	0.0395488	18	27	1	0	3.37829	1.53875	0.0509401	0
Tceal3	NM_001029978	-5.39269	0.478968	10.1317	0.0014574	0.0395488	5	3	0	0	4.61044	0.839989	0	0
Cep110	NM_030000	5.48596	3.13622	10.1222	0.00146498	0.0396876	0	1	23	34	0	1.73442	35.6564	104.887
Gm9125	NM_001163730	-5.39437	0.480466	10.1116	0.00147338	0.0396909	5	3	0	0	2.21103	0.402834	0	0
Cacng3	NM_019430	-5.83909	1.10502	10.1098	0.00147487	0.0396909	2	13	0	0	1.34836	2.66134	0	0
Man2b2	NM_008550	6.92119	2.26606	10.1094	0.00147516	0.0396909	0	0	7	24	0	0	0.568826	3.88085
Capza2	NM_007604	1.90649	8.05137	10.1016	0.00148145	0.0396909	76	281	364	1017	39.3443	44.1728	51.1451	284.353
Duxbl	NM_183389	-5.34595	0.51804	10.1013	0.00148163	0.0396909	3	6	0	0	1.53452	0.931929	0	0
Fam154a	NM_001081096	-6.24858	1.5254	10.1002	0.0014825	0.0396909	3	17	0	0	1.68086	2.89228	0	0
Tbl1x	NM_020601	-5.39555	0.481519	10.0975	0.00148473	0.0396909	5	3	0	0	2.23312	0.406859	0	0
Tdpoz4	NM_207272	-5.49057	0.720579	10.0934	0.00148798	0.0396909	2	9	0	0	1.84749	2.5245	0	0
Esp3	NM_001251916	-5.49057	0.720579	10.0934	0.00148801	0.0396909	2	9	0	0	1.5625	2.13508	0	0
Pcsk2	NM_008792	-5.39607	0.481983	10.0912	0.00148977	0.0396909	5	3	0	0	1.08384	0.197467	0	0
Dner	NM_152915	-5.34617	0.518248	10.0851	0.00149472	0.0396923	3	6	0	0	0.849224	0.515742	0	0
NA	NM_007848_dup1	-5.34621	0.518292	10.0817	0.00149745	0.0396923	3	6	0	0	7.36129	4.47059	0	0
Nat2	NM_001168577	6.75785	2.10705	10.0733	0.00150433	0.0396923	0	0	11	17	0	0	2.23565	6.87534
Gpr83	NM_010287	-5.34633	0.518402	10.0732	0.00150442	0.0396923	3	6	0	0	1.36962	0.831784	0	0
B230312A22Rik	NM_001253354	6.80225	2.15089	10.0732	0.00150444	0.0396923	0	0	13	16	0	0	32.1031	78.6244
4930404N11Rik	NM_001014836	-6.40731	1.69484	10.0679	0.00150877	0.0396923	3	20	0	0	4.43796	8.98406	0	0
Msc	NM_010827	-6.19072	1.46316	10.0667	0.00150976	0.0396923	3	16	0	0	1.79847	2.91262	0	0
Pqlc1	NM_025861	6.784	2.13428	10.0623	0.00151332	0.0396923	0	0	18	11	0	0	2.52534	3.07096
Lyrm7	NM_029327	-2.37464	5.71177	10.062	0.00151355	0.0396923	74	186	25	32	34.8997	26.6369	3.20011	8.15097
Scamp1	NM_029153	-3.15365	4.77673	10.0598	0.00151537	0.0396923	26	146	1	17	7.4502	12.7036	0.0777731	2.63095
Nek10	NM_001195229	-6.78789	2.10769	10.0579	0.00151695	0.0396923	1	34	0	0	0.307087	3.17045	0	0
Hhatl	NM_029095	6.9675	2.31124	10.0476	0.0015255	0.0398512	0	0	7	25	0	0	1.04457	7.4236
Lrrc1	NM_172528	6.80951	2.15737	10.0424	0.00152974	0.0398971	0	0	11	18	0	0	85.2652	277.643
Crxos1	NM_001205274	-5.68054	3.22463	10.0337	0.00153704	0.0400228	25	15	1	0	12.0221	2.19034	0.130519	0
Six1	NM_009189	2.19611	5.81065	10.0176	0.00155052	0.0403086	13	51	162	147	4.69135	5.58863	15.8673	28.6511
Dynlt1b	NM_009342	-3.63276	4.00145	10.0137	0.00155379	0.0403283	11	100	7	1	14.6875	40.5449	2.53682	0.721149
Med19	NM_025885	2.0761	6.51824	10.0034	0.00156252	0.0404898	17	105	149	341	8.48867	15.9206	20.1935	91.9632
Sox4	NM_009238	1.98363	6.63734	9.99772	0.00156734	0.0405494	23	111	398	145	8.00777	11.7351	37.6098	27.2659
Hebp2	NM_019487	6.76533	2.11346	9.98882	0.00157493	0.0406298	0	0	9	19	0	0	1.31489	5.52378
Rsph9	NM_029338	6.72774	2.07942	9.98392	0.00157913	0.0406298	0	0	19	9	0	0	5.62839	5.30527
Gm7120	NM_001177666	2.6238	5.48608	9.98208	0.00158071	0.0406298	10	27	65	188	11.578	9.49245	20.4259	117.56
Prkg1	NM_001013833	6.90383	2.25243	9.98062	0.00158197	0.0406298	0	0	26	6	0	0	15.2103	6.98472
Ecsit	NM_001253897	6.97082	2.31406	9.97932	0.00158308	0.0406298	0	0	6	26	0	0	23.5817	203.344
Gabre	NM_017369	6.77662	2.12718	9.97157	0.00158976	0.0406956	0	0	20	9	0	0	1.99964	1.7906
Cyp4v3	NM_133969	6.87343	2.2187	9.96791	0.00159293	0.0406956	0	0	7	23	0	0	0.666672	4.35889
NA	NM_026679_dup2	6.76906	2.11675	9.9647	0.0015957	0.0406956	0	0	8	20	0	0	5.95306	29.6152
Gpr68	NM_001177674	-5.38138	0.599448	9.96464	0.00159576	0.0406956	2	8	0	0	5.54247	6.73199	0	0
Ccdc160	NM_001034059	-5.08031	3.48792	9.9581	0.00160143	0.0407758	23	35	2	0	15.3951	7.11384	0.363346	0
Klk1b24	NM_010643	-5.28796	0.410809	9.95191	0.00160683	0.0408365	4	4	0	0	4.85538	1.47436	0	0
Enthd1	NM_001163189	-5.2881	0.410918	9.94954	0.0016089	0.0408365	4	4	0	0	1.94906	0.591841	0	0
Golga7b	NM_001141983	-5.28841	0.411171	9.94401	0.00161374	0.0408949	4	4	0	0	9.05839	2.75063	0	0
Fert2	NM_001037997	-5.91041	1.18302	9.93936	0.00161782	0.0409339	2	14	0	0	1.56727	3.33136	0	0
Pdxp	NM_020271	6.70818	2.05766	9.93457	0.00162203	0.0409761	0	0	10	17	0	0	1.39455	4.71756
Snurf	NM_033174	-5.43721	2.99796	9.92759	0.0016282	0.0410136	14	32	1	0	16.0287	11.125	0.310746	0
Nudt6	NM_153561	2.33918	5.69207	9.92578	0.0016298	0.0410136	7	53	108	179	6.71352	15.4351	28.1132	92.7202
Polr1d	NM_181730	4.02712	3.86203	9.92423	0.00163117	0.0410136	1	4	27	63	1.30308	1.58274	9.54923	44.3383
Trim21	NM_001082552	-6.6119	1.91998	9.91789	0.0016368	0.0410596	2	27	0	0	0.759887	3.11504	0	0
Gabarapl1	NM_020590	1.82923	8.80772	9.91643	0.0016381	0.0410596	83	638	853	1474	48.1301	112.341	134.252	461.641
Vmn2r13	NM_001104624	-5.91011	1.1828	9.91086	0.00164307	0.0411201	2	14	0	0	0.82382	1.7511	0	0
Wnt11	NM_009519	6.87694	2.22168	9.90434	0.0016489	0.041202	0	0	6	24	0	0	0.600538	4.78007
Gabrg3	NM_008074	-5.90997	1.1827	9.89806	0.00165453	0.0412328	2	14	0	0	1.22908	2.61252	0	0
Esrrg	NM_001243792	-5.90996	1.1827	9.89725	0.00165526	0.0412328	2	14	0	0	0.38406	0.816351	0	0
Camta2	NM_001190376	6.8204	2.16667	9.89183	0.00166014	0.0412906	0	0	8	21	0	0	106.305	555.285
2310061I04Rik	NM_001033630	-2.63974	5.18737	9.88316	0.00166798	0.0413599	58	120	16	18	48.0898	30.2125	3.60064	8.06059
Chpt1	NM_001146690	-6.5244	1.82989	9.88235	0.00166872	0.0413599	2	25	0	0	1.40743	5.34216	0	0
Rassf9	NM_146240	6.97414	2.31678	9.88023	0.00167064	0.0413599	0	0	5	27	0	0	0.658758	7.0787
Elavl2	NM_010486	-5.44469	2.99975	9.86621	0.00168342	0.0416123	16	27	1	0	5.55557	2.84677	0.0942418	0
Igsf10	NM_001162884	2.48324	5.9838	9.84511	0.00170283	0.0420276	20	30	319	50	2.03913	0.928786	8.82754	2.7533
Fermt2	NM_146054	6.67709	2.02909	9.82117	0.00172514	0.042513	0	0	18	9	0	0	1.54884	1.54103
Palm2	NM_172868	-2.78435	4.89752	9.81137	0.00173436	0.0426748	29	150	7	18	3.63828	5.71439	0.238359	1.21966
Tpm2	NM_009416	2.11314	6.35771	9.80167	0.00174353	0.0428087	14	94	327	128	6.86072	13.9878	43.4935	33.8782
Cnpy1	NM_175651	-3.89987	4.1163	9.79899	0.00174608	0.0428087	28	68	0	7	12.6206	9.30703	0	1.70407
Tapbp	NM_001025313	6.71976	2.06754	9.79719	0.00174778	0.0428087	0	0	7	20	0	0	24.4169	138.821
Fam111a	NM_026640	1.69739	9.65909	9.79177	0.00175295	0.0428172	294	866	2477	1708	94.4887	84.5145	216.07	296.476
Spdyb	NM_029048	6.71976	2.06752	9.79124	0.00175345	0.0428172	0	0	7	20	0	0	1.07386	6.10539
Ccnd2	NM_009829	3.11919	4.79003	9.77525	0.00176876	0.0431257	1	20	32	131	0.178154	1.08195	1.54732	12.6048
Dnahc8	NM_013811	-2.85701	4.90573	9.75792	0.00178551	0.0434072	38	129	5	19	2.67907	2.76166	0.0956764	0.723474
NA	NM_001270516	3.76521	6.29893	9.75773	0.00178571	0.0434072	6	30	0	474	3.90428	5.92777	0	166.586
Ccdc80	NM_026439	6.62864	1.98102	9.74439	0.00179871	0.043624	0	0	16	10	0	0	1.2239	1.52216
Fmn2	NM_019445	-2.80119	4.76144	9.74004	0.00180297	0.043624	34	117	13	10	5.42632	5.67012	0.563125	0.861976
Myo1b	NM_001161817	-4.86766	3.30939	9.73989	0.00180312	0.043624	16	42	1	1	3.26325	2.60112	0.0553561	0.110154
1200011I18Rik	NM_026177	-1.64829	8.61278	9.73502	0.0018079	0.043624	430	1433	391	252	81.1481	82.1177	20.0273	25.685
Myoc	NM_010865	-5.3662	2.93111	9.73239	0.00181048	0.043624	12	34	1	0	5.9315	5.10321	0.134159	0
Smarcd3	NM_025891	3.41973	4.24822	9.73002	0.00181282	0.043624	0	12	46	70	0	2.1718	7.44133	22.5333
Tdpoz1	NM_148949	-5.25802	0.463222	9.72923	0.0018136	0.043624	2	7	0	0	0.893247	0.949337	0	0
Sfmbt2	NM_001198809	-4.98162	3.44132	9.71772	0.001825	0.0438126	21	37	0	2	18.1282	9.69879	0	0.932469
Txnip	NM_023719	1.69674	9.18388	9.71582	0.00182689	0.0438126	171	736	1217	1750	62.8341	82.1216	121.374	347.301
D1Pas1	NM_033077	-3.37185	9.61249	9.70434	0.00183834	0.0439387	995	3554	0	446	318.489	345.437	0	77.1037
Tmem56	NM_178936	-3.90285	4.04946	9.70019	0.00184249	0.0439387	31	54	6	1	5.12246	2.70951	0.269093	0.0892454
Atf4	NM_009716	1.73205	10.4497	9.69893	0.00184376	0.0439387	546	1340	4157	3113	325.425	242.518	672.47	1002.09
NA	NM_001271761	-5.2578	0.463078	9.69741	0.00184528	0.0439387	2	7	0	0	0.850747	0.904167	0	0
Hoxa10	NM_008263	2.67524	5.23802	9.69689	0.0018458	0.0439387	6	27	144	77	2.40498	3.28627	15.666	16.6694
0610007P22Rik	NM_026676	6.62459	1.97711	9.69053	0.0018522	0.0439626	0	0	17	9	0	0	21.5629	22.7162
Cav1	NM_001243064	6.59506	1.94616	9.69012	0.00185261	0.0439626	0	0	10	15	0	0	1.06426	3.17669
Celsr2	NM_001004177	-2.22867	6.06033	9.68776	0.001855	0.0439626	123	150	47	33	75.7697	28.0584	7.8582	10.9793
Krtap6-1	NM_010672	-5.25772	0.463022	9.68473	0.00185806	0.0439704	2	7	0	0	3.46171	3.67908	0	0
Slc47a2	NM_001033542	-6.3807	1.68128	9.67954	0.00186332	0.0440301	2	22	0	0	0.865063	2.88949	0	0
Gm4763	NM_177593	-6.16485	1.45533	9.6664	0.00187669	0.044281	2	18	0	0	2.33135	6.37135	0	0
Sncaip	NM_026408	-6.04237	1.32552	9.65389	0.00188951	0.0445182	2	16	0	0	0.578738	1.40589	0	0
Nlrp14	NM_001002894	-6.32962	1.62814	9.64977	0.00189376	0.0445531	2	21	0	0	0.626525	1.9976	0	0
Wnt5a	NM_009524	2.68015	5.19406	9.64159	0.00190221	0.0446254	8	21	73	136	1.88907	1.50577	4.6786	17.3447
Zfp661	NM_001111029	-6.10484	1.39194	9.64143	0.00190237	0.0446254	2	17	0	0	0.853218	2.20221	0	0
Htr4	NM_008313	-6.42933	1.73182	9.63026	0.00191397	0.0447276	2	23	0	0	0.441541	1.54187	0	0
Ugt3a2	NM_144845	-6.10469	1.39182	9.62632	0.00191808	0.0447276	2	17	0	0	0.936364	2.41682	0	0
Olfr282	NM_146457	-6.04209	1.32531	9.62615	0.00191826	0.0447276	2	16	0	0	2.21579	5.38269	0	0
Pdpn	NM_010329	-6.10466	1.3918	9.62308	0.00192148	0.0447276	2	17	0	0	1.16238	3.00019	0	0
Ppp6r3	NM_001164159	-1.92691	7.36258	9.62048	0.00192419	0.0447276	299	325	137	96	65.8125	21.7221	8.18451	11.4124
U2af2	NM_133671	6.71233	2.06372	9.61963	0.00192508	0.0447276	0	0	23	5	0	0	73.7718	31.9129
Fgf14	NM_207667	-6.42922	1.73172	9.61727	0.00192756	0.0447276	2	23	0	0	0.637796	2.22721	0	0
Irak3	NM_028679	-6.10459	1.39174	9.61593	0.00192897	0.0447276	2	17	0	0	0.692575	1.78758	0	0
Prph	NM_001163588	6.39306	1.75041	9.60732	0.00193803	0.0447941	0	0	13	9	0	0	9.69959	13.3625
Fscn2	NM_172802	7.01716	2.36262	9.60522	0.00194025	0.0447941	0	0	33	2	0	0	5.3601	0.646432
Hnrnpc	NM_001170983	4.00674	3.98266	9.60056	0.00194518	0.0447941	3	1	33	64	19.1577	1.93911	57.1966	220.734
Arhgap6	NM_178754	6.46792	1.82222	9.59465	0.00195145	0.0447941	0	0	11	12	0	0	0.760731	1.65141
Wbp1	NM_001083922	6.46792	1.82216	9.58387	0.00196294	0.0447941	0	0	11	12	0	0	30.0936	65.3276
Lcn2	NM_008491	6.6205	1.97288	9.58142	0.00196556	0.0447941	0	0	18	8	0	0	5.88851	5.20783
2003-03-01	NM_177115	4.6464	3.42224	9.57822	0.00196899	0.0447941	1	1	31	37	0.586162	0.177991	4.9319	11.7135
Arf5	NM_007480	6.46347	1.81818	9.5757	0.0019717	0.0447941	0	0	12	11	0	0	3.58907	6.54677
Vcan	NM_172955	2.06157	6.38639	9.5748	0.00197267	0.0447941	24	75	345	116	6.5888	6.25226	25.7069	17.1997
Mogs	NM_020619	1.79581	7.12639	9.57473	0.00197274	0.0447941	55	123	417	314	20.4141	13.8629	42.0086	62.9457
Sspn	NM_010656	6.51781	1.87173	9.57436	0.00197314	0.0447941	0	0	14	10	0	0	0.886275	1.25972
Ap4b1	NM_001163553	2.65223	5.13367	9.57335	0.00197422	0.0447941	8	20	100	102	2.91048	2.20946	9.87438	20.0421
Meox1	NM_010791	6.45901	1.8142	9.56889	0.00197903	0.0447941	0	0	13	10	0	0	1.64296	2.51488
Nfatc1	NM_001164109	6.53073	1.88319	9.56529	0.00198291	0.0447941	0	0	11	13	0	0	1.21326	2.85324
Arhgap40	NM_001145015	5.65156	1.02597	9.56251	0.00198591	0.0447941	0	0	7	6	0	0	0.96319	1.64286
Ucn2	NM_145077	5.75353	1.12661	9.5449	0.00200506	0.0447941	0	0	8	6	0	0	2.22794	3.32506
D14Ertd449e	NM_025311	5.75961	1.13139	9.53945	0.00201102	0.0447941	0	0	7	7	0	0	9.48228	18.8689
Lhfp	NM_175386	6.4115	1.76622	9.53767	0.00201297	0.0447941	0	0	9	13	0	0	1.20223	3.45558
Megf11	NM_172522	5.75353	1.12656	9.53531	0.00201556	0.0447941	0	0	8	6	0	0	3.64176	5.43509
Slc39a8	NM_001135150	5.75961	1.13135	9.53274	0.00201839	0.0447941	0	0	7	7	0	0	6.64404	13.2211
Fez2	NM_199448	6.33836	1.69553	9.53165	0.00201959	0.0447941	0	0	10	11	0	0	1.46023	3.1963
Hbegf	NM_010415	1.81057	6.65589	9.52922	0.00202226	0.0447941	27	120	272	255	11.6882	15.7741	31.9586	59.6201
Cnot7	NM_011135	6.40229	1.75802	9.52033	0.00203209	0.0447941	0	0	11	11	0	0	14.277	28.4099
Ogdh	NM_001252287	5.65155	1.02573	9.51832	0.0020343	0.0447941	0	0	7	6	0	0	11.291	19.2584
Anxa3	NM_013470	6.2714	1.62993	9.51743	0.0020353	0.0447941	0	0	9	11	0	0	1.5726	3.82476
Hgsnat	NM_029884	6.6075	1.95649	9.51346	0.0020397	0.0447941	0	0	7	18	0	0	0.729134	3.73092
Pde4b	NM_019840	6.48124	1.8336	9.51093	0.00204251	0.0447941	0	0	8	15	0	0	0.5556	2.07299
Arhgef25	NM_001166413	6.34313	1.69959	9.51084	0.00204262	0.0447941	0	0	9	12	0	0	19.9321	52.8843
Dhrs7	NM_025522	6.48125	1.83358	9.50502	0.0020491	0.0447941	0	0	8	15	0	0	1.71196	6.38748
Prmt2	NM_001077638	-5.39163	0.653403	9.50341	0.0020509	0.0447941	1	10	0	0	0.501037	1.52142	0	0
Rasal3	NM_178785	2.29783	5.77258	9.50035	0.00205433	0.0447941	5	64	188	120	1.39805	5.43393	14.2674	18.1219
Procr	NM_011171	5.65778	1.03045	9.49866	0.00205622	0.0447941	0	0	6	7	0	0	1.11323	2.58444
Tnnc2	NM_009394	5.65778	1.03045	9.4982	0.00205674	0.0447941	0	0	6	7	0	0	2.41951	5.61704
4933406J08Rik	NM_028914	-5.57731	0.855373	9.49666	0.00205846	0.0447941	1	12	0	0	0.487033	1.77468	0	0
Hist1h1e	NM_015787	1.81624	6.96205	9.49446	0.00206093	0.0447941	40	131	283	365	21.2973	21.1795	40.8965	104.961
Lpp	NM_178665	6.51347	1.86744	9.49338	0.00206215	0.0447941	0	0	15	9	0	0	11.4678	13.692
Mapk9	NM_001163671	-5.39118	0.653044	9.48427	0.00207241	0.0447941	1	10	0	0	0.219826	0.667514	0	0
Gm1661	NM_001145637	5.76573	1.13593	9.48318	0.00207364	0.0447941	0	0	6	8	0	0	0.911431	2.41823
A330050F15Rik	NM_001145192	-5.09135	0.206258	9.48112	0.00207597	0.0447941	4	3	0	0	1.79116	0.407922	0	0
Tac4	NM_053093	6.5436	1.89427	9.48091	0.00207621	0.0447941	0	0	8	16	0	0	1.79022	7.12475
Avpr1b	NM_011924	-5.57692	0.855045	9.47756	0.00208001	0.0447941	1	12	0	0	0.247861	0.903171	0	0
Cep76	NM_001081073	1.6832	8.07227	9.47621	0.00208154	0.0447941	86	324	588	783	22.2214	25.4213	41.2368	109.271
Slc4a2	NM_001253892	2.13069	5.91775	9.47607	0.00208169	0.0447941	13	61	140	188	3.36328	4.79214	9.83064	26.2691
Impa1	NM_018864	6.34791	1.70357	9.47531	0.00208256	0.0447941	0	0	8	13	0	0	0.858285	2.77536
Parva	NM_020606	4.82949	3.29433	9.47465	0.0020833	0.0447941	0	2	40	24	0	0.140313	2.50831	2.9948
Impg1	NM_022016	-5.48716	0.757957	9.47389	0.00208417	0.0447941	1	11	0	0	0.286626	0.95739	0	0
A230065H16Rik	NM_001101503	5.94331	1.31147	9.47367	0.00208442	0.0447941	0	0	9	7	0	0	3.8226	5.91628
Hs6st3	NM_015820	-5.48715	0.757946	9.47329	0.00208485	0.0447941	1	11	0	0	0.576305	1.92498	0	0
Oog1	NM_178657	-5.57675	0.854906	9.46945	0.00208922	0.0447941	1	12	0	0	0.560287	2.04161	0	0
Traf5	NM_011633	6.50913	1.86339	9.45878	0.00210141	0.0447941	0	0	16	8	0	0	2.15587	2.14499
Ms4a10	NM_023529	-5.48682	0.757672	9.45802	0.00210228	0.0447941	1	11	0	0	1.01896	3.40353	0	0
1700034J05Rik	NM_001164236	5.7474	1.12125	9.4573	0.0021031	0.0447941	0	0	9	5	0	0	2.09812	2.31949
Olfr1420	NM_146410	-6.5414	1.85786	9.45709	0.00210335	0.0447941	1	28	0	0	1.10551	9.39945	0	0
4930444P10Rik	NM_001243238	-5.57647	0.854673	9.45591	0.0021047	0.0447941	1	12	0	0	1.43393	5.22504	0	0
Bpifb3	NM_194357	6.42071	1.77392	9.45571	0.00210493	0.0447941	0	0	7	15	0	0	1.07268	4.57401
NA	NM_001270496_dup2	5.7474	1.12123	9.4541	0.00210677	0.0447941	0	0	9	5	0	0	21.4654	23.7301
Tpk1	NM_013861	-6.54135	1.85781	9.45156	0.0021097	0.0447941	1	28	0	0	0.401299	3.41198	0	0
Aebp2	NM_009637	-5.48662	0.757515	9.44926	0.00211234	0.0447941	1	11	0	0	10.0797	33.6682	0	0
Tectb	NM_009348	-6.54129	1.85774	9.4447	0.0021176	0.0447941	1	28	0	0	0.377294	3.20789	0	0
Krt34	NM_027563	5.6453	1.02048	9.44156	0.00212123	0.0447941	0	0	8	5	0	0	1.3909	1.72986
6330512M04Rik	NM_177265	6.35269	1.70756	9.43997	0.00212307	0.0447941	0	0	7	14	0	0	0.604752	2.40681
Ccdc110	NM_001033246	-5.11621	0.30803	9.43984	0.00212323	0.0447941	2	6	0	0	0.783037	0.713319	0	0
Gzmn	NM_153052	-5.11621	0.308025	9.43799	0.00212536	0.0447941	2	6	0	0	2.1554	1.9635	0	0
Macrod2	NM_001013802	6.42072	1.77382	9.43539	0.00212837	0.0447941	0	0	7	15	0	0	1.03188	4.40004
Rnf144b	NM_146042	-5.1162	0.308018	9.43525	0.00212854	0.0447941	2	6	0	0	13.3523	12.1635	0	0
Skap1	NM_001177899	-3.69005	4.12655	9.43454	0.00212936	0.0447941	8	120	0	8	3.83988	17.49	0	2.07389
Speg	NM_001173477	5.84258	1.2145	9.43311	0.00213102	0.0447941	0	0	10	5	0	0	1.98189	1.97189
Pls3	NM_145629	5.74738	1.12103	9.42432	0.00214127	0.0447941	0	0	9	5	0	0	0.772516	0.854022
Slc35b3	NM_001170431	6.03242	1.39752	9.42326	0.0021425	0.0447941	0	0	9	8	0	0	9.54923	16.8908
Kcnj3	NM_008426	-5.65991	0.94431	9.42176	0.00214426	0.0447941	1	13	0	0	0.612345	2.41724	0	0
Ubash3a	NM_177823	-5.48593	0.756946	9.41745	0.0021493	0.0447941	1	11	0	0	0.348164	1.16294	0	0
NA	NM_001271395	6.61228	1.96464	9.41731	0.00214946	0.0447941	0	0	20	6	0	0	25.1396	15.0077
Pkp2	NM_026163	5.9433	1.31109	9.41479	0.00215242	0.0447941	0	0	9	7	0	0	0.868713	1.34452
Gcm2	NM_008104	-5.65972	0.944146	9.41183	0.00215589	0.0447941	1	13	0	0	0.357113	1.40971	0	0
Ifitm1	NM_001112715	-5.65965	0.944084	9.40804	0.00216036	0.0447941	1	13	0	0	1.46457	5.78141	0	0
Msx1	NM_010835	2.76744	4.74933	9.4064	0.00216229	0.0447941	4	18	68	88	2.12973	2.91017	9.82672	25.3056
Gm4884	NM_183166	-5.48562	0.75669	9.40318	0.00216609	0.0447941	1	11	0	0	0.360494	1.20412	0	0
Xkr5	NM_001113350	5.6641	1.03489	9.40297	0.00216634	0.0447941	0	0	5	8	0	0	14.2372	45.3294
Amigo2	NM_178114	2.34358	6.13232	9.40169	0.00216786	0.0447941	13	64	74	310	4.15857	6.21672	6.42492	53.5589
Zc3h14	NM_029334	6.19599	1.55603	9.40094	0.00216874	0.0447941	0	0	9	10	0	0	5.36634	11.8651
Dab2	NM_023118	6.25649	1.61632	9.39744	0.00217288	0.0447941	0	0	12	8	0	0	5.12018	6.79248
Tarm1	NM_177363	6.93842	2.27935	9.39624	0.00217431	0.0447941	0	0	2	29	0	0	0.583176	16.8268
Cpe	NM_013494	6.78789	2.1316	9.39524	0.0021755	0.0447941	0	0	3	25	0	0	0.399976	6.63264
Gga3	NM_173048	5.66411	1.03484	9.39108	0.00218044	0.0447941	0	0	5	8	0	0	5.9626	18.9841
Mapk9	NM_016961	-5.38898	0.651285	9.39034	0.00218131	0.0447941	1	10	0	0	0.313454	0.951817	0	0
Trim10	NM_011280	5.66411	1.03483	9.39	0.00218173	0.0447941	0	0	5	8	0	0	0.621492	1.97874
Hoxa13	NM_008264	3.10176	4.63504	9.38831	0.00218374	0.0447941	0	20	104	48	0	4.77729	22.2044	20.393
Gpa33	NM_021610	-5.65919	0.943689	9.38401	0.00218886	0.0447941	1	13	0	0	0.448377	1.76997	0	0
Serpinb1a	NM_025429	6.20115	1.56034	9.38014	0.00219349	0.0447941	0	0	8	11	0	0	1.16392	3.18464
Ddx19a	NM_007916	-2.1518	6.21128	9.3799	0.00219377	0.0447941	135	165	58	35	53.9018	20.0048	6.28539	7.54756
Trmt2b	NM_172540	-5.28447	0.536139	9.37748	0.00219668	0.0447941	1	9	0	0	0.31528	0.861627	0	0
AU021092	NM_001033220	6.10573	1.46964	9.37692	0.00219734	0.0447941	0	0	11	7	0	0	2.23728	2.83309
Sox17	NM_011441	-5.65902	0.943546	9.37532	0.00219926	0.0447941	1	13	0	0	0.328475	1.29666	0	0
Sntg1	NM_027671	-5.65895	0.943489	9.37186	0.00220342	0.0447941	1	13	0	0	0.245201	0.967934	0	0
Gtf2h4	NM_010364	1.82083	7.24596	9.37079	0.0022047	0.0447941	51	153	507	295	32.5074	29.6131	87.7113	101.556
Zfp536	NM_172385	-5.38849	0.650893	9.3694	0.00220638	0.0447941	1	10	0	0	0.233083	0.707767	0	0
Dapk1	NM_029653	-5.65889	0.943434	9.36851	0.00220745	0.0447941	1	13	0	0	0.378545	1.49431	0	0
Notum	NM_175263	5.86641	1.2334	9.36606	0.0022104	0.0447941	0	0	6	9	0	0	0.829271	2.47527
Rreb1	NM_026830	5.54148	0.915557	9.36592	0.00221057	0.0447941	0	0	6	6	0	0	5.45374	10.8525
Exog	NM_001172136	5.86641	1.23338	9.36385	0.00221307	0.0447941	0	0	6	9	0	0	47.8371	142.788
Cyp17a1	NM_007809	5.86641	1.23338	9.36268	0.00221448	0.0447941	0	0	6	9	0	0	0.909451	2.71459
Limk2	NM_001034030	5.54148	0.91553	9.35996	0.00221777	0.0447941	0	0	6	6	0	0	18.8123	37.4349
Cyp2c66	NM_001011707	6.11647	1.47863	9.35932	0.00221855	0.0447941	0	0	9	9	0	0	1.54077	3.06599
Wls	NM_026582	3.45964	4.04113	9.35555	0.00222311	0.0448299	1	8	51	50	0.382488	0.929155	5.29447	10.329
Ggt7	NM_144786	5.84252	1.21391	9.34943	0.00223054	0.0448802	0	0	10	5	0	0	1.06875	1.06336
Ttc39d	NM_026351	6.3575	1.71129	9.34891	0.00223118	0.0448802	0	0	6	15	0	0	0.827632	4.11729
Pold4	NM_027196	6.28632	1.6419	9.34309	0.00223828	0.044898	0	0	6	14	0	0	1.83384	8.51478
Anks1b	NM_001128086	6.28632	1.6419	9.34229	0.00223925	0.044898	0	0	6	14	0	0	0.65224	3.02843
Ier5	NM_010500	1.64136	9.26811	9.33741	0.00224522	0.044898	247	635	1895	1268	77.6598	60.6252	161.712	215.322
Irg1	NM_008392	-1.8079	7.71238	9.33514	0.00224801	0.044898	298	617	115	196	118.386	74.4301	12.3998	42.054
Puf60	NM_028364	6.04355	1.40629	9.33134	0.00225268	0.044898	0	0	7	10	0	0	38.301	108.879
Aptx	NM_001025444	6.04355	1.40629	9.33034	0.00225391	0.044898	0	0	7	10	0	0	38.301	108.879
Tfg	NM_019678	6.04355	1.40629	9.33017	0.00225412	0.044898	0	0	7	10	0	0	13.2881	37.7745
1110059E24Rik	NM_025423	-2.48817	5.68096	9.32995	0.00225439	0.044898	90	139	19	33	64.798	30.3888	3.71285	12.8322
Glb1	NM_009752	5.94907	1.31526	9.32283	0.00226316	0.0450171	0	0	8	8	0	0	0.948746	1.88792
Eif4e	NM_007917	1.79363	7.68549	9.31205	0.00227652	0.0451631	44	282	552	523	15.6966	30.548	53.4474	100.768
Ssh1	NM_198109	-2.22183	6.08447	9.30979	0.00227933	0.0451631	81	271	15	64	26.2377	26.6557	1.31876	11.1967
Mcoln2	NM_026656	6.31425	1.67321	9.30682	0.00228303	0.0451631	0	0	15	6	0	0	1.66233	1.32316
Cxx1b	NM_001018063	2.20455	5.96107	9.30673	0.00228313	0.0451631	9	70	256	94	7.51067	17.7384	57.9844	42.3675
Pdzk1ip1	NM_001164557	-5.73702	1.02678	9.30265	0.00228823	0.0451631	1	14	0	0	2.0359	8.65494	0	0
Cdhr3	NM_001024478	-5.28255	0.534636	9.30071	0.00229065	0.0451631	1	9	0	0	0.348164	0.951495	0	0
Ing1	NM_011919	-1.67068	7.98815	9.29727	0.00229496	0.0451631	320	822	218	192	116.957	91.2283	21.6256	37.9007
Foxc2	NM_013519	2.94091	5.30155	9.29623	0.00229626	0.0451631	2	32	216	26	0.754866	3.6675	22.1273	5.30008
Gnal	NM_177137	-1.90406	6.64169	9.28929	0.00230498	0.0451631	153	276	67	75	28.0149	15.3457	3.32971	7.41699
Olfr63	NM_146937	5.53509	0.910348	9.28905	0.00230528	0.0451631	0	0	7	5	0	0	2.05399	2.91948
Ldb3	NM_011918	-5.01343	0.16321	9.28699	0.00230787	0.0451631	3	4	0	0	8.59159	3.47851	0	0
Rad52	NM_001166381	6.02123	1.38729	9.28552	0.00230973	0.0451631	0	0	11	6	0	0	5.34765	5.80437
2310030N02Rik	NM_001085493	5.96064	1.32462	9.2842	0.00231139	0.0451631	0	0	6	10	0	0	1.55028	5.14153
Defa5	NM_007851	-5.01359	0.163301	9.28403	0.0023116	0.0451631	3	4	0	0	7.32632	2.96623	0	0
Rpn2	NM_019642	5.54792	0.92007	9.28173	0.0023145	0.0451631	0	0	5	7	0	0	0.513715	1.43115
Kit	NM_001122733	-5.01376	0.163393	9.28102	0.00231541	0.0451631	3	4	0	0	9.4613	3.83063	0	0
Pigp	NM_001159618	5.96065	1.32458	9.27736	0.00232004	0.0451987	0	0	6	10	0	0	9.05027	30.0154
1700001K19Rik	NM_025488	5.96065	1.32455	9.27115	0.00232791	0.0452059	0	0	6	10	0	0	1.75503	5.8206
Cma1	NM_010780	6.02122	1.38718	9.26994	0.00232945	0.0452059	0	0	11	6	0	0	2.85274	3.09638
Cpn2	NM_027904	5.96065	1.32452	9.26586	0.00233465	0.0452059	0	0	6	10	0	0	0.365408	1.21188
Rangrf	NM_021329	2.91476	4.67401	9.26299	0.00233831	0.0452059	1	21	69	82	1.29487	8.25708	24.2499	57.3468
Pex3	NM_019961	6.88976	2.2363	9.26229	0.0023392	0.0452059	0	0	30	2	0	0	8.17529	1.08454
Pak2	NM_177326	6.18043	1.54182	9.26001	0.00234211	0.0452059	0	0	12	7	0	0	0.816931	0.948279
Tigd5	NM_178646	1.83318	7.15134	9.25979	0.0023424	0.0452059	66	93	460	290	14.1338	6.04754	26.7367	33.5415
4833442J19Rik	NM_001252094	6.42999	1.78112	9.25941	0.00234289	0.0452059	0	0	5	17	0	0	3.25993	22.0557
Lipm	NM_023903	5.87247	1.23769	9.25315	0.00235091	0.0452311	0	0	5	10	0	0	0.516568	2.05585
NA	NM_001271435	5.74107	1.11494	9.25041	0.00235443	0.0452311	0	0	10	4	0	0	4.21525	3.3552
Pln	NM_001141927	5.93165	1.30043	9.24948	0.00235562	0.0452311	0	0	11	5	0	0	24.1697	21.8616
Agpat9	NM_172715	3.76742	3.97222	9.24828	0.00235716	0.0452311	3	2	68	30	1.07208	0.217029	6.59555	5.79025
Tmed3	NM_025360	5.87248	1.23765	9.2461	0.00235997	0.0452311	0	0	5	10	0	0	1.05381	4.194
Atp2c1	NM_001253834	6.21152	1.5685	9.24507	0.0023613	0.0452311	0	0	6	13	0	0	24.622	106.157
Tlr3	NM_126166	5.96067	1.32439	9.24308	0.00236387	0.0452311	0	0	6	10	0	0	0.386942	1.2833
Fam71f2	NM_001101486	5.67063	1.03915	9.23436	0.00237515	0.0453715	0	0	4	9	0	0	0.949149	4.24963
Gm12776	NM_001099330	5.67063	1.03915	9.23306	0.00237684	0.0453715	0	0	4	9	0	0	2.27332	10.1783
Clec2d	NM_053109	6.18042	1.54162	9.23016	0.00238061	0.0453895	0	0	12	7	0	0	2.75832	3.20181
Pcdhgc3	NM_033581	1.82739	7.71615	9.22407	0.00238854	0.0454869	39	297	671	441	15.6141	36.1068	72.9137	95.3585
Adrm1	NM_019822	2.2889	5.92487	9.21567	0.00239952	0.0455612	12	56	73	258	8.63368	12.2344	14.2552	100.254
Slc35c2	NM_001252574	5.93163	1.30017	9.21398	0.00240174	0.0455612	0	0	11	5	0	0	10.6953	9.67395
Mapk14	NM_001168514	6.13262	1.49151	9.21333	0.0024026	0.0455612	0	0	6	12	0	0	37.2066	148.076
Cfhr1	NM_015780	6.13262	1.49151	9.21243	0.00240377	0.0455612	0	0	6	12	0	0	0.966685	3.84724
Mcc	NM_001085374	2.42326	5.58723	9.20663	0.0024114	0.0456196	14	28	74	192	25.2966	15.3629	36.2912	187.372
NA	NM_001271431	5.83639	1.20801	9.20578	0.00241252	0.0456196	0	0	11	4	0	0	1.88895	1.36686
Plec	NM_201385	6.30933	1.66822	9.19441	0.00242755	0.04585	0	0	16	5	0	0	31.8914	19.8316
Cxcl5	NM_009141	5.9665	1.32895	9.19122	0.00243178	0.0458761	0	0	5	11	0	0	0.843051	3.69072
4930415O20Rik	NM_001201322	-5.81003	1.10425	9.17983	0.00244697	0.045953	1	15	0	0	1.81648	8.27375	0	0
Slk	NM_001164639	1.80025	7.67953	9.17799	0.00244943	0.045953	44	279	423	639	6.52121	12.5563	17.0157	51.1499
Gm4788	NM_001160304	-5.16524	0.405162	9.17514	0.00245325	0.045953	1	8	0	0	0.379383	0.921612	0	0
Ociad1	NM_001159888	6.05479	1.41484	9.17479	0.00245372	0.045953	0	0	5	12	0	0	6.31335	30.1512
Vmn1r34	NM_001166719	-5.16521	0.40514	9.17409	0.00245465	0.045953	1	8	0	0	1.10551	2.68556	0	0
Mapk8ip1	NM_011162	6.05479	1.41482	9.17084	0.00245901	0.045953	0	0	5	12	0	0	5.93723	28.355
Ubr1	NM_009461	2.03946	5.96068	9.16974	0.0024605	0.045953	17	59	163	172	2.25205	2.37335	5.86073	12.3063
Ppp6r2	NM_026813	6.05479	1.41482	9.16932	0.00246106	0.045953	0	0	5	12	0	0	0.39967	1.90874
Bad	NM_007522	1.85465	6.61237	9.16894	0.00246157	0.045953	22	123	344	177	15.5777	26.4464	66.111	67.6897
Qrfpr	NM_198192	-5.80979	1.10403	9.16539	0.00246635	0.0459891	1	15	0	0	0.570865	2.60019	0	0
Wnk1	NM_001199083	5.52856	0.904733	9.15994	0.00247371	0.0460436	0	0	8	4	0	0	8.65271	8.60907
9830107B12Rik	NM_001177897	-5.16481	0.404831	9.15898	0.002475	0.0460436	1	8	0	0	0.286946	0.697061	0	0
Nsmce4a	NM_001162855	-2.26709	5.67703	9.1471	0.00249113	0.0462397	67	191	38	22	48.0032	41.5536	7.38947	8.51308
Gramd2	NM_001033498	6.09481	1.4589	9.14698	0.00249129	0.0462397	0	0	13	5	0	0	2.65179	2.02955
Mical2	NM_001193305	-6.19205	1.50122	9.13679	0.0025052	0.0462752	1	21	0	0	1.19411	7.61454	0	0
1700034J05Rik	NM_028509	6.01551	1.38147	9.12954	0.00251515	0.0462752	0	0	12	5	0	0	1.64631	1.36501
Trpc1	NM_011643	-5.164	0.404209	9.12859	0.00251645	0.0462752	1	8	0	0	0.341344	0.829206	0	0
Ryk	NM_013649	-5.88058	1.17841	9.12823	0.00251695	0.0462752	1	16	0	0	0.314701	1.52897	0	0
Rala	NM_019491	-5.16395	0.404172	9.12677	0.00251896	0.0462752	1	8	0	0	0.386224	0.93823	0	0
1300002K09Rik	NM_028788	-5.88053	1.17836	9.125	0.0025214	0.0462752	1	16	0	0	0.285116	1.38523	0	0
Aifm2	NM_178058	-5.88048	1.17832	9.12204	0.00252548	0.0462752	1	16	0	0	2.06038	10.0103	0	0
Rbl1	NM_011249	-5.88047	1.17831	9.12164	0.00252604	0.0462752	1	16	0	0	0.32139	1.56147	0	0
Rgr	NM_021340	6.24129	1.60146	9.12031	0.00252787	0.0462752	0	0	15	5	0	0	2.52305	1.67355
Arsj	NM_173451	5.5546	0.924442	9.11893	0.00252978	0.0462752	0	0	4	8	0	0	0.302493	1.20387
Olfr370	NM_146270	-5.88042	1.17827	9.11838	0.00253053	0.0462752	1	16	0	0	0.938073	4.55761	0	0
Gm4858	NM_001177694	-6.13474	1.44226	9.11824	0.00253073	0.0462752	1	20	0	0	0.517948	3.14555	0	0
Ccng2	NM_007635	1.99909	7.11833	9.11338	0.00253746	0.0462752	27	168	178	554	11.1305	21.03	19.9161	123.347
Spast	NM_016962	6.24129	1.6014	9.11252	0.00253866	0.0462752	0	0	15	5	0	0	49.8303	33.0527
Tm2d3	NM_178056	6.13806	1.49556	9.1072	0.00254606	0.0462752	0	0	5	13	0	0	15.0027	77.6205
Guca2b	NM_008191	5.87864	1.2419	9.10648	0.00254706	0.0462752	0	0	4	11	0	0	1.86033	10.1802
4930511M11Rik	NM_029141	5.87864	1.2419	9.10636	0.00254722	0.0462752	0	0	4	11	0	0	3.04973	16.6889
2310002J15Rik	NM_026415	5.87864	1.2419	9.10545	0.00254849	0.0462752	0	0	4	11	0	0	1.42919	7.82092
Sox3	NM_009237	-3.10132	5.20549	9.10297	0.00255194	0.0462752	50	155	0	25	24.8941	23.4336	0	6.72258
Olfr479	NM_001011742	-6.29942	1.6113	9.10275	0.00255226	0.0462752	1	23	0	0	1.04485	7.29727	0	0
Ttll8	NM_172818	-6.29939	1.61126	9.09982	0.00255634	0.0462752	1	23	0	0	0.345473	2.41281	0	0
Tbc1d7	NM_025935	5.87865	1.24187	9.09973	0.00255647	0.0462752	0	0	4	11	0	0	6.45202	35.3071
Klc1	NM_001081959	-6.29936	1.61124	9.09721	0.00255999	0.0462869	1	23	0	0	1.29	9.00942	0	0
Gulp1	NM_028450	5.41541	0.789807	9.08999	0.00257012	0.0463586	0	0	6	5	0	0	0.562601	0.932939
Cldn25	NM_001252451	5.42194	0.794647	9.08957	0.00257071	0.0463586	0	0	5	6	0	0	31.7102	75.7207
Gpld1	NM_008156	6.36947	1.72664	9.08823	0.0025726	0.0463586	0	0	18	4	0	0	1.07811	0.476742
Setdb1	NM_018877	5.42194	0.79463	9.08458	0.00257773	0.0463991	0	0	5	6	0	0	8.77515	20.9542
Tmem200a	NM_029881	6.2964	1.6493	9.08232	0.00258093	0.0464048	0	0	4	16	0	0	0.271251	2.15907
Bfsp1	NM_009751	6.29641	1.64925	9.07216	0.0025953	0.0466112	0	0	4	16	0	0	0.470573	3.7456
Hist1h2ba	NM_175663	-2.70357	4.88593	9.06911	0.00259963	0.0466369	38	123	21	6	101.742	100	15.2605	8.67633
Gar1	NM_026578	1.73884	8.39644	9.06567	0.00260454	0.0466728	166	225	1204	562	134.279	55.2668	264.34	245.531
2310043J07Rik	NM_027158	6.54875	1.90132	9.06032	0.00261216	0.0467134	0	0	21	4	0	0	5.61845	2.12957
Bmpr1a	NM_009758	-3.11224	4.32894	9.05865	0.00261455	0.0467134	32	73	7	7	6.00257	4.15806	0.356386	0.709176
Pten	NM_008960	2.07499	6.06996	9.05798	0.00261551	0.0467134	17	65	131	229	2.12837	2.47111	4.45148	15.4847
Uhrf1	NM_001111079	6.16987	1.53138	9.0464	0.00263213	0.0469079	0	0	14	5	0	0	20.8914	14.8472
S100a14	NM_001163526	-5.0351	0.260357	9.04633	0.00263223	0.0469079	1	7	0	0	1.10433	2.34734	0	0
Dst	NM_133833	-2.04293	5.88308	9.0414	0.00263933	0.0469824	59	257	43	35	3.52672	4.66479	0.697625	1.12994
Myoz1	NM_021508	5.97246	1.333	9.03253	0.00265218	0.047159	0	0	4	12	0	0	0.862596	5.14947
Oprl1	NM_011012	6.06051	1.41884	9.02744	0.00265957	0.0472382	0	0	4	13	0	0	0.372191	2.40704
Heatr8	NM_001126487	6.54873	1.9011	9.02422	0.00266426	0.0472693	0	0	21	4	0	0	1.34838	0.511077
Nipa2	NM_001256133	-5.03435	0.259784	9.0196	0.002671	0.0473368	1	7	0	0	10.4911	22.2997	0	0
Nr0b1	NM_007430	-5.03425	0.259714	9.01637	0.00267572	0.0473682	1	7	0	0	0.573092	1.21816	0	0
Ces2e	NM_172759	-5.03407	0.259572	9.00975	0.00268543	0.0474591	1	7	0	0	0.380929	0.809697	0	0
Cuedc2	NM_024192	5.9256	1.29377	9.00732	0.002689	0.0474591	0	0	12	4	0	0	33.8242	22.4358
Cpm	NM_027468	-1.85168	7.34573	9.00412	0.00269371	0.0474591	242	457	172	70	47.8935	27.4636	9.23899	7.48218
Mtap6	NM_001048167	6.56521	1.91144	9.00332	0.0026949	0.0474591	0	0	3	21	0	0	0.290576	4.04755
Zmym3	NM_001177986	5.42862	0.799299	9.00123	0.00269797	0.0474591	0	0	4	7	0	0	5.14378	17.9124
Fndc3b	NM_173182	-3.35458	4.18315	8.99944	0.00270063	0.0474591	26	76	9	2	3.88819	3.45119	0.365302	0.161537
Csf1	NM_001113529	5.42863	0.799289	8.99771	0.00270318	0.0474591	0	0	4	7	0	0	0.500762	1.74383
Hoxa10	NM_001122950	6.00975	1.37573	8.99685	0.00270445	0.0474591	0	0	13	4	0	0	6.28709	3.84946
Ltbr	NM_010736	2.81616	4.70013	8.99062	0.00271369	0.0475693	1	23	76	77	0.491457	3.43237	10.1376	20.4383
Myo9a	NM_173018	2.23674	6.08682	8.98556	0.00272121	0.0476493	11	72	88	281	0.944497	1.87724	2.05081	13.0312
Med16	NM_198107	5.67747	1.04324	8.97894	0.00273109	0.0477704	0	0	3	10	0	0	5.04307	33.4509
Otop2	NM_172801	5.4088	0.784391	8.97108	0.00274287	0.0478788	0	0	7	4	0	0	0.836552	0.951238
Wisp3	NM_001127376	5.63206	1.00734	8.97083	0.00274324	0.0478788	0	0	10	3	0	0	1.96791	1.17479
Smap2	NM_133716	5.63206	1.0073	8.96578	0.00275083	0.0479341	0	0	10	3	0	0	0.960585	0.573444
Sox2	NM_011443	-2.09315	7.57489	8.96476	0.00275237	0.0479341	201	810	32	205	84.1424	102.964	3.63583	46.3491
Syk	NM_001198977	5.73445	1.10771	8.95847	0.00276186	0.0480287	0	0	11	3	0	0	0.60199	0.326702
Cuedc2	NM_001164290	6.2361	1.59588	8.95492	0.00276723	0.0480287	0	0	16	4	0	0	41.3407	20.5661
Senp8	NM_001172068	-3.46946	4.06778	8.95209	0.00277153	0.0480287	19	84	1	8	5.02817	6.75019	0.0718275	1.14344
Nr1i3	NM_009803	5.63203	1.00716	8.94762	0.00277831	0.0480287	0	0	10	3	0	0	1.97348	1.17812
Zfp870	NM_207245	-1.76328	7.15279	8.94761	0.00277833	0.0480287	213	384	101	117	41.3503	22.6366	5.32176	12.2674
Rpl18a	NM_029751	1.92618	6.63114	8.9472	0.00277896	0.0480287	48	51	350	181	38.2263	12.3331	75.6526	77.8517
Cav1	NM_007616	6.37208	1.72206	8.94562	0.00278136	0.0480287	0	0	3	18	0	0	2.70048	32.2424
Tmem98	NM_029537	6.37208	1.72205	8.94373	0.00278424	0.0480287	0	0	3	18	0	0	0.600969	7.17525
Pacsin3	NM_030880	5.78494	1.14835	8.93952	0.00279066	0.0480287	0	0	3	11	0	0	7.34342	53.5801
NA	NM_011253_dup1	3.80567	6.27813	8.93829	0.00279254	0.0480287	1	41	0	469	0.59395	7.39459	0	150.45
F3	NM_010171	2.13418	5.77519	8.93799	0.002793	0.0480287	13	52	99	196	7.12455	8.65362	14.726	58.0149
Lancl2	NM_133737	2.53403	5.29624	8.93759	0.00279361	0.0480287	5	35	156	72	1.4057	2.98793	11.9037	10.9326
Zfp68	NM_001163797	6.37209	1.72198	8.92674	0.00281025	0.0482152	0	0	3	18	0	0	9.30166	111.057
2210404J11Rik	NM_001039552	-1.70229	7.50415	8.92661	0.00281046	0.0482152	231	589	161	128	188.191	145.708	35.5999	56.3205
Gadd45g	NM_011817	1.82928	6.52182	8.91181	0.00283332	0.0485557	19	122	234	247	18.0874	35.2666	60.4608	126.996
Ctgf	NM_010217	3.868	3.74895	8.90682	0.00284108	0.0486329	0	6	63	23	0	0.77984	7.31896	5.31705
Acsbg1	NM_053178	6.08916	1.45245	8.90502	0.00284387	0.0486329	0	0	14	4	0	0	1.40782	0.800411
Slc7a2	NM_001044740	5.88497	1.24594	8.90006	0.00285161	0.0487134	0	0	3	12	0	0	2.74475	21.8473
Tmem164	NM_001199357	5.88497	1.24592	8.89623	0.0028576	0.048764	0	0	3	12	0	0	0.646947	5.14947
Lfng	NM_008494	2.90705	4.67685	8.88744	0.0028714	0.0489476	2	19	125	30	0.900287	2.59708	15.272	7.29359
Dap	NM_146057	5.56164	0.928756	8.87787	0.00288648	0.0490278	0	0	3	9	0	0	0.56526	3.37445
Cldn10	NM_021386	5.885	1.24583	8.87702	0.00288783	0.0490278	0	0	3	12	0	0	7.75138	61.6983
Ulbp1	NM_029975	-4.09199	4.02299	8.877	0.00288785	0.0490278	39	31	4	2	25.1077	6.06016	0.698935	0.69541
Gm8787	NM_001099310	5.56165	0.928752	8.87672	0.00288829	0.0490278	0	0	3	9	0	0	0.602266	3.59537
0610011L14Rik	NM_001164818	5.56165	0.928741	8.87343	0.00289351	0.0490278	0	0	3	9	0	0	5.85419	34.948
Tmem215	NM_177175	5.27792	0.652104	8.87288	0.00289438	0.0490278	0	0	6	4	0	0	0.520292	0.690224
Metrnl	NM_144797	5.29095	0.661482	8.866	0.0029053	0.049161	0	0	4	6	0	0	0.452269	1.34996
Ifih1	NM_001164477	5.29095	0.661477	8.86258	0.00291077	0.0491824	0	0	4	6	0	0	0.207781	0.620199
Tmx1	NM_028339	-2.72262	5.34299	8.86138	0.00291268	0.0491824	58	153	33	4	25.7032	20.5888	3.96924	0.957388
Mga	NM_001164274	6.30155	1.65262	8.85735	0.00291911	0.0491889	0	0	3	17	0	0	3.78801	42.7142
Hs3st6	NM_001012402	5.40202	0.77882	8.85731	0.00291918	0.0491889	0	0	8	3	0	0	1.82984	1.36545
B230312A22Rik	NM_001253353	6.48687	1.8401	8.85509	0.00292273	0.049191	0	0	21	3	0	0	17.4406	4.9579
Rbm46	NM_001146328	-4.24215	3.6592	8.85289	0.00292625	0.049191	22	47	0	4	12.6433	8.20191	0	1.24155
Apol9a	NM_173786	6.29928	1.65725	8.85151	0.00292847	0.049191	0	0	18	3	0	0	3.28939	1.09093
4931440L10Rik	NM_001145300	-1.95382	8.02839	8.82621	0.00296934	0.0498255	396	735	62	290	299.367	168.724	12.7214	118.406
Mtf2	NM_001253877	-4.88503	0.0936069	8.8221	0.00297605	0.049886	1	6	0	0	2.84013	5.17452	0	0
Dbh	NM_138942	6.06635	1.4226	8.81674	0.00298479	0.0499806	0	0	3	14	0	0	0.366849	3.40666
Gzme	NM_010373	-4.88474	0.0933871	8.81233	0.00299202	0.0500344	1	6	0	0	1.1139	2.02944	0	0
NA	NM_001199948_dup1	-4.88466	0.0933298	8.80978	0.0029962	0.0500344	1	6	0	0	2.90432	5.29146	0	0
Adam25	NM_011781	-4.88464	0.0933143	8.80909	0.00299734	0.0500344	1	6	0	0	0.392265	0.71468	0	0
NA	NM_001177538_dup1	-4.88443	0.0931527	8.80191	0.00300916	0.0500874	1	6	0	0	0.4405	0.802561	0	0
Plekho2	NM_153119	6.14912	1.50334	8.80165	0.00300958	0.0500874	0	0	3	15	0	0	0.256244	2.54952
Sipa1	NM_001164482	5.27786	0.651841	8.80149	0.00300985	0.0500874	0	0	6	4	0	0	2.18008	2.89211
Ehhadh	NM_023737	-5.20708	2.83776	8.79867	0.00301451	0.0501131	2	55	0	1	0.683141	5.70458	0	0.18448
Pik3cd	NM_001164052	-4.8842	0.0929751	8.79401	0.00302222	0.0501403	1	6	0	0	6.23108	11.3526	0	0
2210020M01Rik	NM_183259	6.14913	1.50329	8.79212	0.00302535	0.0501403	0	0	3	15	0	0	0.890585	8.86093
Chst8	NM_175140	-4.88414	0.0929307	8.79203	0.00302549	0.0501403	1	6	0	0	0.428923	0.781467	0	0
Ndufb4	NM_026610	3.09867	4.26113	8.78927	0.00303007	0.0501416	1	13	69	47	2.2646	8.93954	42.4107	57.4855
NA	NM_001163730_dup1	-4.884	0.0928267	8.78741	0.00303317	0.0501416	1	6	0	0	0.442205	0.805667	0	0
Gprc5b	NM_001195774	6.22739	1.57972	8.78386	0.00303907	0.0501416	0	0	3	16	0	0	0.327267	3.47324
NA	NM_001243039_dup1	6.22739	1.57971	8.78332	0.00303997	0.0501416	0	0	3	16	0	0	0.092646	0.98324
Cym	NM_001111143	-4.88386	0.092719	8.78261	0.00304115	0.0501416	1	6	0	0	0.833167	1.51797	0	0
Slit2	NM_178804	2.92757	5.19525	8.77873	0.00304763	0.0501969	1	32	190	34	0.128709	1.25066	6.63739	2.36351
Rbm47	NM_178446	5.43577	0.803811	8.77681	0.00305084	0.0501986	0	0	3	8	0	0	1.84801	9.80636
Gm15455	NM_001161816	-2.42942	5.57706	8.76975	0.00306268	0.0503191	40	245	7	42	13.6356	25.3608	0.647662	7.73275
Olfr70	NM_019485	-5.08627	2.64625	8.76871	0.00306443	0.0503191	11	25	1	0	4.80842	3.31841	0.118644	0
Zbtb45	NM_001024699	6.08352	1.44666	8.76379	0.0030727	0.0504035	0	0	15	3	0	0	1.95596	0.778437
Zfp169	NM_001164576	-5.15916	2.75351	8.76192	0.00307584	0.0504038	3	49	1	0	1.81755	9.0145	0.164437	0
Npb	NM_153288	5.40182	0.778127	8.75109	0.00309417	0.0506086	0	0	8	3	0	0	4.0663	3.03434
Asb4	NM_023048	6.00379	1.36897	8.75082	0.00309464	0.0506086	0	0	14	3	0	0	1.18925	0.50711
Ror1	NM_013845	6.50827	1.85403	8.73997	0.0031131	0.050859	0	0	2	21	0	0	0.157566	3.2922
Derl3	NM_024440	-2.45597	5.31974	8.73635	0.00311928	0.0509082	18	247	17	24	13.852	57.7189	3.55078	9.97518
Tbc1d9	NM_001111304	2.698	4.84614	8.73159	0.00312743	0.0509894	9	10	77	88	1.58228	0.533851	3.67422	8.35586
Pgbd5	NM_171824	-4.64341	3.1322	8.72818	0.00313329	0.0510333	7	55	0	2	2.54847	6.08031	0	0.393261
Fam167b	NM_182783	6.37705	1.72533	8.72099	0.00314567	0.051132	0	0	2	19	0	0	0.591207	11.1763
Uprt	NM_001081189	5.2979	0.666172	8.72097	0.00314571	0.051132	0	0	3	7	0	0	0.752832	3.4955
AI317395	NM_144821	5.25854	2.90455	8.71133	0.00316238	0.0513511	0	1	14	34	0	0.116535	1.45827	7.04729
Slc38a10	NM_001164802	5.29794	0.666156	8.70288	0.00317708	0.0515379	0	0	3	7	0	0	3.06648	14.2381
Madcam1	NM_013591	6.08346	1.44615	8.70002	0.00318207	0.0515668	0	0	15	3	0	0	2.94771	1.17314
Sorbs1	NM_178362	5.29798	0.666142	8.6877	0.00320365	0.0518642	0	0	3	7	0	0	0.742154	3.44592
Ppp1r18	NM_175242	1.74245	6.75091	8.67894	0.00321907	0.0520617	40	107	377	186	12.9121	10.4882	33.0304	32.4279
Ttc23	NM_001168476	5.15621	3.23054	8.6719	0.00323154	0.0522108	1	0	13	46	0.506217	0	1.78614	12.5766
Top1	NM_009408	1.61613	8.42659	8.66815	0.0032382	0.0522219	161	300	699	1030	43.0391	24.3523	50.7165	148.711
Rex2	NM_001177767	-4.19519	3.61594	8.66782	0.00323878	0.0522219	20	49	0	4	5.14321	3.82632	0	0.555563
D19Wsu162e	NM_001177813	6.3771	1.72509	8.66603	0.00324197	0.0522219	0	0	2	19	0	0	3.11788	58.9409
Hist1h1c	NM_015786	1.74634	6.80743	8.66305	0.00324727	0.0522551	32	136	223	351	21.0763	27.1997	39.8643	124.859
Lpar6	NM_175116	1.67821	8.14671	8.64679	0.00327637	0.0526707	76	383	1037	438	31.6603	48.4486	117.251	98.5473
Jun	NM_010591	1.62622	10.2	8.64466	0.00328022	0.0526799	466	1247	3743	2289	150.332	122.155	327.733	398.823
Sesn1	NM_001013370	5.6847	1.0472	8.63855	0.00329123	0.0528041	0	0	2	11	0	0	3.55478	38.9053
Usp6nl	NM_001080548	5.27099	0.646262	8.62526	0.00331532	0.0531376	0	0	7	3	0	0	6.73569	5.74433
Ythdc2	NM_001163013	1.70415	8.18053	8.62178	0.00332166	0.0531863	68	411	479	993	11.099	20.3703	21.22	87.5374
Nlrp1a	NM_001004142	-1.68513	7.58233	8.6066	0.00334946	0.0535781	203	731	136	169	43.4269	47.4855	7.89654	19.5263
Bace1	NM_011792	3.97781	3.61329	8.602	0.00335795	0.0536437	0	5	35	42	0	0.372194	2.32874	5.56079
Zfp114	NM_001029933	5.72749	1.09951	8.5997	0.00336219	0.0536437	0	0	12	2	0	0	1.49758	0.496677
Commd1	NM_144514	6.29411	1.65105	8.59895	0.00336356	0.0536437	0	0	19	2	0	0	6.4816	1.35767
Tmem164	NM_001199360	5.68479	1.04703	8.59445	0.00337189	0.0537233	0	0	2	11	0	0	2.60794	28.5427
Nr2c2ap	NM_001025586	5.62481	0.998974	8.58678	0.00338612	0.0538966	0	0	11	2	0	0	4.7079	1.70333
Fyttd1	NM_001159349	6.15478	1.50695	8.57016	0.00341717	0.0541916	0	0	2	16	0	0	7.97285	126.922
Hmga1	NM_001166545	5.72744	1.09924	8.56972	0.00341801	0.0541916	0	0	12	2	0	0	34.8812	11.5684
Nrip1	NM_173440	-2.91328	4.71332	8.56898	0.00341938	0.0541916	26	133	1	19	5.90226	9.16805	0.061614	2.32952
Gm10104	NM_001177481	-4.77796	-0.0685776	8.56849	0.00342031	0.0541916	3	3	0	0	7.65355	2.32404	0	0
Vrtn	NM_001168589	-4.77819	-0.0684744	8.5666	0.00342385	0.0541916	3	3	0	0	0.995604	0.30232	0	0
Senp7	NM_001003973	-4.77842	-0.0683708	8.56471	0.00342741	0.0541916	3	3	0	0	7.63461	2.31829	0	0
1700016C15Rik	NM_027077	-4.77878	-0.0682118	8.56182	0.00343287	0.0541916	3	3	0	0	4.118	1.25045	0	0
Prr15l	NM_146026	-2.7923	4.49591	8.56076	0.00343485	0.0541916	18	124	9	10	13.5876	28.4231	1.84394	4.07698
Fyn	NM_008054	-3.56705	4.00243	8.56003	0.00343624	0.0541916	17	84	0	8	4.96539	7.45013	0	1.26201
Kdm5a	NM_145997	1.55423	8.74748	8.55892	0.00343833	0.0541916	138	580	1103	1054	12.9348	16.5078	28.0602	53.3568
C1ql4	NM_001024702	5.13318	0.503609	8.5563	0.00344328	0.0542165	0	0	5	4	0	0	1.94595	3.09782
Tmem205	NM_178577	6.07232	1.42615	8.54439	0.00346588	0.054519	0	0	2	15	0	0	2.28729	34.1364
Papss2	NM_001201470	5.62472	0.998571	8.54164	0.00347112	0.0545481	0	0	11	2	0	0	19.0655	6.89795
Rem1	NM_009047	3.1963	4.41087	8.53672	0.00348052	0.0545847	0	16	35	92	0	3.11612	6.09279	31.8691
Eng	NM_001146348	-2.14834	5.61224	8.53587	0.00348215	0.0545847	56	199	34	27	16.7858	18.1128	2.76609	4.37105
Pcf11	NM_029078	-1.53961	8.94825	8.5351	0.00348362	0.0545847	531	1778	530	329	94.062	95.6383	25.4818	31.4764
Spin2	NM_001005370	5.13961	0.508052	8.50743	0.003537	0.0553496	0	0	4	5	0	0	0.85467	2.1259
Sphk1	NM_025367	5.51413	0.889665	8.50623	0.00353932	0.0553496	0	0	10	2	0	0	21.3015	8.47763
Fbxl14	NM_133940	2.04951	6.18329	8.50093	0.00354965	0.0554572	33	35	173	216	8.04177	2.58992	11.4424	28.4289
Il18bp	NM_010531	5.13315	0.503512	8.49814	0.0035551	0.0554627	0	0	5	4	0	0	0.995185	1.58427
Pfkm	NM_001163487	5.39443	0.771165	8.49722	0.00355689	0.0554627	0	0	9	2	0	0	10.7327	4.74603
9030025P20Rik	NM_001123370	-1.60789	10.5781	8.47461	0.00360137	0.0561019	1796	5187	1246	1293	870.999	763.85	164.008	338.671
Rsph6a	NM_001159671	-5.06855	2.69307	8.47058	0.00360937	0.056108	4	44	0	1	2.58323	8.62854	0	0.348797
Tpsb2	NM_010781	5.44351	0.808424	8.46927	0.00361196	0.056108	0	0	2	9	0	0	0.512959	4.59335
Emilin2	NM_145158	3.81753	3.66353	8.46599	0.00361848	0.056108	1	4	41	38	0.262948	0.319382	2.9261	5.39663
Sema3a	NM_009152	5.91303	1.27931	8.46386	0.00362273	0.056108	0	0	14	2	0	0	5.13364	1.45936
Als2cl	NM_001146060	5.44353	0.808408	8.4624	0.00362563	0.056108	0	0	2	9	0	0	4.10367	36.7468
Ccdc7	NM_001197041	-4.73704	-0.0887434	8.46142	0.00362758	0.056108	2	4	0	0	4.39371	2.66834	0	0
Elmod2	NM_001170691	5.44353	0.808405	8.46105	0.00362832	0.056108	0	0	2	9	0	0	4.22803	37.8603
2010300C02Rik	NM_028096	5.44353	0.808404	8.46038	0.00362965	0.056108	0	0	2	9	0	0	0.127975	1.14597
Tfpi	NM_001177319	-4.73718	-0.0887141	8.45656	0.00363729	0.0561247	2	4	0	0	0.905042	0.549641	0	0
Nlrp4e	NM_001004194	-4.73719	-0.0887128	8.45635	0.00363771	0.0561247	2	4	0	0	0.608	0.369244	0	0
Lhpp	NM_029609	-4.73749	-0.0886499	8.446	0.00365848	0.0563911	2	4	0	0	1.27956	0.77709	0	0
Olfr814	NM_207159	-4.73773	-0.0885981	8.43757	0.00367547	0.0565582	2	4	0	0	2.20392	1.33846	0	0
Fryl	NM_028194	-2.45415	5.26491	8.43713	0.00367635	0.0565582	15	244	24	16	1.34454	6.64131	0.583888	0.774591
1700065I17Rik	NM_026099	5.30568	0.671088	8.43005	0.00369071	0.0567248	0	0	2	8	0	0	0.989539	7.87638
Fam187a	NM_025766	5.30569	0.671085	8.42509	0.00370078	0.0568253	0	0	2	8	0	0	0.35707	2.84215
Samd4	NM_028966	2.98584	4.25611	8.41665	0.003718	0.0570354	2	12	64	50	0.299921	0.546434	2.6049	4.04963
Rreb1	NM_001177868	-2.06955	5.80375	8.40913	0.00373342	0.0572166	80	180	41	32	13.6153	9.30232	1.8939	2.94142
4932425I24Rik	NM_001081025	5.12658	0.498752	8.40742	0.00373693	0.0572166	0	0	6	3	0	0	0.605533	0.602479
Evc2	NM_145920	5.39419	0.770407	8.40335	0.0037453	0.0572903	0	0	9	2	0	0	0.610909	0.270146
Smg7	NM_001005507	5.14641	0.512731	8.40003	0.00375214	0.0573404	0	0	3	6	0	0	1.98848	7.9138
Cdc42se1	NM_001038708	4.29251	3.61593	8.38046	0.00379277	0.0578403	0	4	76	5	0	3.19382	54.2399	7.10083
Pdlim7	NM_026131	5.12652	0.498655	8.37925	0.00379528	0.0578403	0	0	6	3	0	0	1.85005	1.84072
Wnk1	NM_001199084	1.60208	9.50875	8.37908	0.00379563	0.0578403	197	1049	2078	1625	17.8734	28.8999	51.1706	79.6274
Cd40	NM_170703	5.26353	0.639683	8.36166	0.0038322	0.0582995	0	0	8	2	0	0	69.7625	34.7053
S100a5	NM_011312	5.12649	0.498592	8.36128	0.00383301	0.0582995	0	0	6	3	0	0	3.87569	3.85615
Vamp8	NM_016794	3.28604	4.13137	8.35383	0.00384876	0.0584665	3	6	85	23	3.92415	2.38318	30.1771	16.2488
Qpct	NM_027455	5.26349	0.639601	8.34993	0.00385702	0.0584665	0	0	8	2	0	0	1.16029	0.577219
Zfp521	NM_145492	5.26349	0.639594	8.34899	0.00385902	0.0584665	0	0	8	2	0	0	0.362933	0.180551
Prdm1	NM_007548	-2.73154	4.7413	8.34861	0.00385982	0.0584665	40	97	18	6	7.99633	5.8882	0.976647	0.647815
Adam23	NM_011780	-4.80105	3.73707	8.34751	0.00386216	0.0584665	36	17	3	0	5.56079	0.797376	0.125774	0
Tpt1	NM_009429	-1.72673	7.57257	8.34092	0.00387619	0.0586238	198	745	209	93	227.706	260.163	65.2365	57.7645
Gdnf	NM_010275	4.66376	3.12393	8.33306	0.003893	0.0588227	0	2	26	30	0	0.17794	2.06763	4.74738
Ptgs2	NM_011198	2.65533	4.70055	8.32948	0.00390069	0.0588836	4	19	60	89	0.992162	1.43106	4.03932	11.9229
Man2a1	NM_008549	5.26342	0.639429	8.32564	0.00390894	0.0589529	0	0	8	2	0	0	0.367292	0.18272
Wfdc9	NM_001160414	5.17765	2.82284	8.31163	0.00393919	0.0593433	0	1	9	36	0	0.578141	4.65083	37.019
Gm14850	NM_001177522	-4.70119	-0.106894	8.31024	0.00394221	0.0593433	1	5	0	0	2.54487	3.86381	0	0
Cldn20	NM_001101560	-4.70112	-0.106951	8.30784	0.00394744	0.0593665	1	5	0	0	1.55777	2.36512	0	0
Nt5c2	NM_001164363	5.26335	0.639271	8.30362	0.00395662	0.0594077	0	0	8	2	0	0	0.533939	0.265623
Plekhf1	NM_024413	-2.86014	4.52759	8.30142	0.00396142	0.0594077	39	74	12	7	25.7197	14.8188	2.14791	2.49326
Il25	NM_080729	-4.76539	3.22467	8.3005	0.00396341	0.0594077	21	24	0	2	20.3111	7.04864	0	1.04475
Pkp4	NM_026361	-4.70089	-0.107138	8.2998	0.00396495	0.0594077	1	5	0	0	7.96998	12.1006	0	0
Gps1	NM_145370	-4.70079	-0.107216	8.29645	0.00397226	0.0594266	1	5	0	0	4.87264	7.39801	0	0
Prelid2	NM_029942	-4.70077	-0.10723	8.29584	0.00397359	0.0594266	1	5	0	0	1.42007	2.15605	0	0
Eid2b	NM_001177427	-1.68273	6.78115	8.29099	0.00398422	0.0595303	130	383	112	66	55.1389	49.328	12.8934	15.1191
Rpl10l	NM_001162933	-2.97623	5.35796	8.28343	0.00400085	0.0596922	53	176	0	30	53.2656	53.7112	0	16.284
Gstm5	NM_010360	4.37237	3.47301	8.28269	0.00400248	0.0596922	2	0	40	30	2.25714	0	12.2525	18.286
Sphk1	NM_001172472	4.34221	3.31092	8.27874	0.00401119	0.059712	0	3	40	24	0	3.77657	45.008	53.7373
Hoxb2	NM_134032	-2.71425	4.6516	8.27873	0.00401123	0.059712	28	116	6	16	17.6719	22.2313	1.02781	5.454
Gtf2b	NM_145546	1.65179	8.10927	8.26414	0.00404359	0.0601242	76	376	456	933	62.4103	93.7586	101.635	413.803
Rell2	NM_153793	2.60953	5.17944	8.26288	0.00404639	0.0601242	1	39	123	88	0.581849	6.89058	19.4245	27.6543
Sphk1	NM_001172473	2.54128	5.19122	8.26052	0.00405165	0.0601468	9	22	169	44	5.23961	3.88919	26.7041	13.835
Cd163l1	NM_172909	-4.95184	2.57174	8.24895	0.00407757	0.0604758	5	37	0	1	1.48831	3.34431	0	0.160766
Igbp1	NM_008784	4.32143	3.29165	8.24381	0.00408912	0.0605725	0	3	38	25	0	0.616988	6.98544	9.14501
Hist1h4c	NM_178208	2.93557	4.54854	8.2427	0.00409162	0.0605725	5	10	113	28	16.4764	10.0063	101.066	49.8333
Tmem132a	NM_133804	4.75371	3.20291	8.23197	0.00411589	0.0608758	0	2	9	49	0	0.17896	0.719819	7.7985
Slc10a3	NM_145406	2.51734	4.8547	8.22968	0.00412109	0.0608967	4	25	96	70	2.03489	3.8619	13.2552	19.233
Ldhd	NM_027570	-4.04248	3.49218	8.20819	0.00417017	0.0615418	5	79	0	4	2.31456	11.1047	0	1.00006
Psmg3	NM_025604	2.68428	4.85056	8.20723	0.00417239	0.0615418	10	8	116	52	12.2542	2.97684	38.5814	34.4158
Cdh5	NM_009868	-4.93221	2.50802	8.18802	0.00421679	0.0620591	7	30	1	0	1.80554	2.34969	0.0700075	0
Bcl11a	NM_016707	-4.93221	2.50802	8.18715	0.00421882	0.0620591	7	30	1	0	2.10128	2.73456	0.0814744	0
Cd160	NM_001163496	5.15401	0.517872	8.18535	0.004223	0.0620591	0	0	2	7	0	0	0.215483	1.50077
Olfr613	NM_147100	-1.69689	10.8149	8.18303	0.00422841	0.0620591	2198	6062	841	1971	439.911	368.412	45.6844	213.056
Tnfsf4	NM_009452	5.15402	0.517875	8.18255	0.00422954	0.0620591	0	0	2	7	0	0	0.346861	2.41578
Speg	NM_001085371	5.15402	0.517876	8.18209	0.0042306	0.0620591	0	0	2	7	0	0	5.36634	37.375
Odz3	NM_011857	-2.59895	4.90514	8.176	0.00424482	0.062211	17	179	8	20	1.59211	5.09046	0.203352	1.01163
Cdadc1	NM_001168536	4.97136	0.335781	8.17411	0.00424925	0.0622192	0	0	4	4	0	0	3.60064	7.16497
Inpp1	NM_008384	4.97137	0.335797	8.16274	0.00427596	0.0625534	0	0	4	4	0	0	0.629199	1.25205
Ebp	NM_007898	4.97137	0.335802	8.15924	0.00428424	0.0625698	0	0	4	4	0	0	0.641125	1.27578
Fam71e1	NM_028169	4.97137	0.335802	8.15898	0.00428486	0.0625698	0	0	4	4	0	0	1.31472	2.61618
Ywhaz	NM_001253806	4.96542	0.3318	8.15696	0.00428962	0.0625826	0	0	5	3	0	0	11.7248	13.9988
Nfkb2	NM_019408	2.33177	5.37265	8.14855	0.00430955	0.0626615	10	32	86	143	3.20789	3.11709	7.48777	24.7756
Lekr1	NM_001166659	4.98586	3.06863	8.14699	0.00431326	0.0626615	1	0	33	21	0.467118	0	4.18385	5.29804
Vrk3	NM_133945	-4.81797	3.21884	8.14618	0.0043152	0.0626615	24	16	2	0	14.0839	2.85111	0.31855	0
H1f0	NM_008197	1.54871	8.73638	8.14501	0.00431797	0.0626615	212	370	1356	801	95.2219	50.4642	165.309	194.313
Eno4	NM_178689	5.1192	0.492873	8.1435	0.00432157	0.0626615	0	0	7	2	0	0	0.760946	0.432633
Rbm26	NM_134077	-1.49148	8.92624	8.14323	0.00432222	0.0626615	496	1799	415	443	124.227	136.819	28.2109	59.9248
Mblac1	NM_177878	2.19638	5.58037	8.1432	0.00432229	0.0626615	6	56	107	155	4.71618	13.3662	22.8275	65.8021
Haus7	NM_028633	5.11919	0.49286	8.14121	0.00432705	0.062674	0	0	7	2	0	0	5.61307	3.19129
Cyp46a1	NM_010010	5.11916	0.49281	8.13226	0.00434844	0.0629272	0	0	7	2	0	0	0.922261	0.524348
NA	NM_001270496	5.11912	0.492742	8.12026	0.00437734	0.0632886	0	0	7	2	0	0	16.6953	9.49205
4933403G14Rik	NM_028908	-2.20854	7.25621	8.1024	0.00442066	0.0638575	126	764	12	165	36.5119	67.226	0.943799	25.8236
Ptprv	NM_007955	-1.8025	6.67781	8.09768	0.00443218	0.0639665	115	386	38	113	19.4465	19.8203	1.74406	10.3203
Mrc1	NM_008625	-3.26042	3.85967	8.08918	0.00445303	0.0641881	8	93	4	5	1.54664	5.45962	0.209891	0.522081
Prss42	NM_153099	-2.19189	6.13901	8.08689	0.00445867	0.0641881	78	296	11	72	51.5717	59.4277	1.97399	25.7109
Hnrnpc	NM_016884	1.55994	8.04297	8.08655	0.0044595	0.0641881	111	281	551	763	40.1273	30.8464	54.0635	148.974
Gm4461	NM_001199062	-4.9541	2.49854	8.08096	0.00447328	0.0643289	13	15	1	0	12.2508	4.29234	0.255774	0
Myl4	NM_010858	-4.55494	2.998	8.0623	0.00451958	0.0649367	6	51	2	0	6.98614	18.0317	0.63205	0
Grk1	NM_011881	-1.65692	7.61153	8.04512	0.00456264	0.0654969	220	704	115	199	30.4466	29.5849	4.31966	14.8744
Arhgef3	NM_027871	-2.8277	5.02028	8.0373	0.00458239	0.0657218	25	182	1	25	7.16965	15.8493	0.0778382	3.87228
Sqle	NM_009270	1.65583	7.41067	8.0252	0.00461308	0.0660872	63	186	581	297	23.5706	21.1312	58.9985	60.0144
Rab32	NM_026405	3.77351	3.64977	8.02403	0.00461608	0.0660872	0	6	31	47	0	0.911965	4.21156	12.7061
Farp1	NM_134082	-2.80038	4.47239	8.01402	0.00464166	0.066339	27	98	14	5	5.71535	6.2992	0.804344	0.571634
Aes	NM_010347	4.98425	0.344746	8.01372	0.00464243	0.066339	0	0	2	6	0	0	0.620111	3.7019
Runx1t1	NM_001111026	4.95898	0.327515	8.00929	0.0046538	0.066339	0	0	6	2	0	0	3.91191	2.59479
Mup6	NM_001081285	4.98427	0.344766	8.00919	0.00465406	0.066339	0	0	2	6	0	0	1.03352	6.16983
Triobp	NM_001039156	4.98428	0.344775	8.00709	0.00465947	0.066339	0	0	2	6	0	0	4.0442	24.1428
Sacs	NM_172809	4.32678	3.63683	8.00608	0.00466205	0.066339	0	4	4	73	0	0.373552	0.333892	12.1256
Adk	NM_001243041	4.98429	0.344782	8.00524	0.00466423	0.066339	0	0	2	6	0	0	0.305808	1.82559
Rps9	NM_029767	-1.71939	7.0045	8.00413	0.00466709	0.066339	199	322	142	63	291.035	142.997	56.3657	49.7624
Tdrd7	NM_146142	4.98431	0.344799	8.00134	0.00467427	0.066339	0	0	2	6	0	0	0.159003	0.949205
Snrpn	NM_001082962	-2.87463	4.80853	8.0011	0.00467489	0.066339	61	53	15	8	30.2099	7.97032	2.01626	2.13983
Map3k11	NM_022012	1.82435	6.28862	7.99202	0.0046984	0.0666138	22	89	235	176	5.94762	7.30619	17.2434	25.6982
4921517L17Rik	NM_027585	2.38056	5.08795	7.98781	0.00470934	0.066676	9	23	103	88	4.39371	3.40955	13.6477	23.2028
Kcnq5	NM_023872	4.99804	2.65127	7.98714	0.00471107	0.066676	0	1	11	29	0	0.0450955	0.443384	2.32605
Ogdh	NM_001252282	4.95889	0.327446	7.98499	0.00471668	0.0666967	0	0	6	2	0	0	6.83387	4.53294
Adamts20	NM_177431	4.98443	0.344905	7.97597	0.00474025	0.0669711	0	0	2	6	0	0	0.0912077	0.544486
Uimc1	NM_011307	-4.86175	2.43519	7.95481	0.00479597	0.0676988	13	13	0	1	4.5601	1.3847	0	0.189452
Gp5	NM_008148	5.26234	2.89591	7.95143	0.00480495	0.0677662	0	1	3	44	0	0.141972	0.380696	11.1108
Fkrp	NM_173430	-2.86398	4.67421	7.94108	0.00483249	0.0680507	18	148	1	19	6.59526	16.4665	0.0994476	3.75995
Foxf2	NM_010225	3.67555	3.71947	7.94067	0.00483358	0.0680507	2	3	54	28	0.869085	0.395853	6.36885	6.57142
Fzd2	NM_020510	1.63867	7.73868	7.93823	0.0048401	0.068083	57	298	696	402	16.1531	25.6435	53.5333	61.5283
Ptrf	NM_008986	1.8322	7.47737	7.92465	0.00487657	0.068536	72	145	776	181	23.0106	14.0716	67.312	31.2423
Pebp1	NM_018858	-2.94627	4.08324	7.91317	0.00490761	0.0689121	15	91	7	6	13.0473	24.0354	1.65258	2.81871
Ppp1r18	NM_001146711	1.69078	6.56828	7.87691	0.005007	0.0702464	30	113	312	179	18.6255	21.3032	52.5746	60.0217
Mfsd1	NM_025813	2.40362	5.16215	7.87533	0.00501138	0.0702466	11	20	90	110	3.79765	2.09668	8.43334	20.5109
Irs4	NM_010572	3.6323	3.70232	7.87359	0.00501619	0.0702528	1	5	34	46	0.164553	0.249837	1.51852	4.08821
Pafah2	NM_133880	-3.78377	3.5271	7.86399	0.0050429	0.0705655	14	57	1	4	4.60159	5.689	0.0892103	0.710083
Dhrs3	NM_011303	4.13163	3.37794	7.8619	0.00504873	0.0705857	1	2	28	37	0.600191	0.364502	4.56124	11.9939
Scara5	NM_001168318	-4.79125	2.37263	7.83202	0.00513286	0.0716996	11	16	0	1	3.43125	1.51552	0	0.168472
Pcgf1	NM_197992	1.69753	6.66213	7.82683	0.00514764	0.0718437	24	141	209	307	28.2323	50.3657	66.7293	195.049
Wdr81	NM_138950	1.58886	7.43977	7.81927	0.00516921	0.0720823	72	182	434	440	10.7143	8.22401	17.529	35.3634
Zfp608	NM_175751	2.48075	5.30657	7.81398	0.00518436	0.0722299	3	42	63	159	0.504644	2.14533	2.87633	14.4454
Dcun1d5	NM_029775	1.5834	8.19533	7.81244	0.00518877	0.0722299	97	377	1082	421	83.0378	97.9999	251.4	194.65
Slc22a1	NM_009202	4.78264	0.139401	7.80492	0.00521043	0.0724686	0	0	4	3	0	0	0.56006	0.835853
Scnn1g	NM_011326	4.78263	0.139439	7.79534	0.00523813	0.0727652	0	0	4	3	0	0	0.376458	0.56184
Hexb	NM_010422	4.78263	0.139444	7.79401	0.00524198	0.0727652	0	0	4	3	0	0	0.585931	0.874465
Mcee	NM_028626	-2.30644	5.28228	7.79196	0.00524792	0.0727652	55	136	19	25	81.2457	61.0038	7.61774	19.9456
Ccdc114	NM_001033243	4.78262	0.139455	7.79124	0.00525002	0.0727652	0	0	4	3	0	0	0.455034	0.679109
Jrk	NM_008415	1.60926	6.7949	7.78775	0.00526017	0.0727652	49	106	252	306	9.11164	5.98531	12.7185	30.732
Lsp1	NM_019391	4.78262	0.13947	7.78743	0.00526111	0.0727652	0	0	4	3	0	0	2.13831	3.19129
Ier2	NM_010499	1.53893	8.64617	7.78664	0.00526341	0.0727652	121	569	1372	660	81.7368	116.715	251.548	240.794
2810002N01Rik	NM_001163388	4.78261	0.13949	7.78203	0.00527685	0.0728885	0	0	4	3	0	0	1.63187	2.43546
Tcn2	NM_001130459	4.78261	0.139507	7.77767	0.00528959	0.0729652	0	0	4	3	0	0	1.67346	2.49753
Cda	NM_028176	4.7826	0.13951	7.77703	0.00529147	0.0729652	0	0	4	3	0	0	1.37973	2.05915
Msn	NM_010833	3.05018	4.13547	7.77462	0.00529854	0.073	3	8	74	32	0.803225	0.650409	5.37752	4.62738
Cln5	NM_001033242	-1.90063	6.11467	7.76907	0.00531483	0.0731619	110	182	63	37	46.2174	23.2201	7.18436	8.39622
Fsbp	NM_001256142	-5.08976	2.65634	7.75496	0.00535651	0.0736726	19	5	0	1	4.27262	0.341422	0	0.121453
Lrrcc1	NM_028915	-2.41743	5.03006	7.75325	0.00536161	0.0736797	29	163	23	12	8.87636	15.1497	1.91073	1.98375
Hydin	NM_172916	-1.59737	8.52586	7.74507	0.00538593	0.073902	637	676	269	345	41.4951	13.3716	4.75603	12.138
Olfr368	NM_146374	-2.7602	4.39697	7.74472	0.00538697	0.073902	25	94	6	12	26.1211	29.8236	1.70152	6.77177
Abca9	NM_147220	4.78751	0.142847	7.73703	0.00540996	0.0741543	0	0	3	4	0	0	0.133559	0.354362
Prm1	NM_013637	4.78751	0.142863	7.73431	0.00541812	0.0742026	0	0	3	4	0	0	2.09287	5.55285
Hpcal4	NM_174998	-4.18822	3.60589	7.73278	0.00542271	0.0742026	25	35	0	4	5.52519	2.34885	0	0.477459
Eif2b4	NM_010122	3.7688	3.64111	7.72216	0.00545471	0.0745771	0	6	65	15	0	42.5722	412.233	189.302
Pigz	NM_172822	1.63972	7.32439	7.71935	0.00546321	0.0746299	72	144	491	329	33.8943	20.5844	62.7351	83.6487
NA	NM_001271436	4.77763	0.136591	7.71339	0.00548127	0.0746958	0	0	5	2	0	0	8.50762	6.77177
BC017612	NM_133214	-4.85758	2.4539	7.71328	0.00548161	0.0746958	3	38	1	0	3.2639	12.5539	0.295291	0
Gsn	NM_001206368	4.77763	0.136592	7.71316	0.00548196	0.0746958	0	0	5	2	0	0	12.1326	9.65713
Rtkn	NM_133641	2.20102	5.59194	7.70085	0.00551948	0.0751433	3	64	179	91	0.99304	6.43289	16.0818	16.2688
Tdrd9	NM_029056	4.77755	0.136609	7.6959	0.00553465	0.0752862	0	0	5	2	0	0	0.290133	0.230936
Fbxo6	NM_001163707	4.79284	0.146503	7.69349	0.00554203	0.0753229	0	0	2	5	0	0	4.5374	22.5726
Hectd1	NM_144788	-1.7365	6.45053	7.68825	0.00555814	0.0754782	93	338	52	83	10.6382	11.7404	1.61444	5.1278
Icam4	NM_023892	4.7775	0.136618	7.68647	0.00556365	0.0754892	0	0	5	2	0	0	1.53831	1.22444
Lrrc8b	NM_001033550	4.77749	0.136621	7.68354	0.00557266	0.0755205	0	0	5	2	0	0	0.491112	0.390908
Hdhd2	NM_001039202	-3.62267	3.81871	7.68268	0.00557534	0.0755205	27	43	3	4	22.3866	10.8262	0.675121	1.79124
Kif16b	NM_001081133	2.93268	4.44674	7.67021	0.00561399	0.0759526	3	13	24	102	0.566461	0.745372	1.22997	10.402
Cbx5	NM_001110216	1.71837	6.95699	7.66935	0.00561668	0.0759526	25	183	249	386	2.88735	6.41787	7.80537	24.0777
Pbx3	NM_016768	3.99348	3.50243	7.66501	0.0056302	0.0760715	2	1	44	27	0.859279	0.130462	5.13088	6.26523
Abtb1	NM_030251	2.35704	5.03313	7.65053	0.00567556	0.0765849	6	29	72	110	3.28126	4.81579	10.687	32.4901
Tfpi	NM_011576	-4.48985	2.94267	7.64985	0.00567772	0.0765849	3	56	2	0	2.06728	11.7178	0.374061	0
Wnt9b	NM_011719	3.50943	3.91566	7.64586	0.00569027	0.07669	4	1	54	38	0.910049	0.0690852	3.33452	4.66936
Foxg1	NM_008241	2.28959	5.58975	7.64395	0.00569631	0.0767072	10	43	242	34	3.48873	4.55529	22.9149	6.40641
Zfp457	NM_001003666	-1.58469	6.97554	7.63719	0.0057177	0.0769308	167	374	128	86	81.1424	55.1802	16.8801	22.5683
Srcin1	NM_018873	-1.63547	7.27357	7.62776	0.00574766	0.0772136	200	482	99	153	29.5227	21.605	3.96639	12.1979
Psd4	NM_177611	-4.75109	2.30914	7.62756	0.00574832	0.0772136	14	7	0	1	3.07362	0.466661	0	0.118575
Rc3h2	NM_001100591	-1.58788	7.60419	7.59607	0.00584958	0.0785083	277	524	143	183	31.767	18.2477	4.4511	11.3349
NA	NM_001276461	2.88633	4.30927	7.59359	0.00585761	0.0785506	1	16	82	37	2.47146	12.0075	55.005	49.3883
Golgb1	NM_030035	-2.02097	6.0401	7.59069	0.00586705	0.0786116	74	263	76	14	6.90081	7.4474	1.92361	0.705124
Maf1	NM_001164607	1.60834	6.70641	7.58724	0.00587829	0.0786967	46	100	322	209	27.0405	17.85	51.3745	66.3548
Ccl27a	NM_001164045	1.93523	6.57124	7.58285	0.00589262	0.078823	14	132	110	386	16.3195	46.7232	34.8021	243.016
D430041D05Rik	NM_001033347	-2.26378	5.48318	7.57876	0.005906	0.0789364	73	128	24	28	7.41487	3.94795	0.661648	1.53606
Cacna1g	NM_001112813	2.43829	5.07351	7.5664	0.00594665	0.0794137	4	33	57	131	0.504355	1.26349	1.95068	8.92106
Cdh16	NM_001252628	-4.74548	2.35222	7.56315	0.00595736	0.0794601	7	25	0	1	22.92	24.8564	0	1.76842
Ick	NM_001163780	-2.31199	5.18618	7.55955	0.0059693	0.0794601	46	142	18	23	7.04722	6.60585	0.748457	1.90308
Zfp955a	NM_029952	1.61186	7.16444	7.55833	0.00597332	0.0794601	44	188	353	372	12.0473	15.6306	26.2329	55.0109
Dhcr7	NM_007856	4.88821	2.5426	7.55763	0.00597564	0.0794601	0	1	10	27	0	0.110865	0.990944	5.32411
Zfp410	NM_001252582	2.47701	4.85105	7.55731	0.00597671	0.0794601	10	12	60	101	6.69354	2.43903	10.9004	36.5129
NA	NM_001177767_dup1	-4.06711	3.49457	7.55596	0.00598118	0.0794601	19	43	0	4	4.88605	3.35779	0	0.555563
Parp9	NM_030253	2.6611	4.86814	7.55491	0.00598469	0.0794601	0	32	58	110	0	2.80311	4.54122	17.1384
Yes1	NM_001205133	3.99884	3.33884	7.54811	0.0060073	0.0796946	0	4	33	31	0	1.55709	11.4821	21.4636
Copa	NM_009938	-1.79437	6.20681	7.54474	0.00601853	0.0797778	69	316	64	48	15.3253	21.3122	3.85811	5.75798
Prss23	NM_029614	4.84415	2.50128	7.5049	0.00615312	0.0814947	0	1	11	25	0	0.096775	0.951503	4.3032
Malt1	NM_172833	-1.57745	8.05628	7.49911	0.00617295	0.0816901	397	661	301	155	81.5029	41.2064	16.772	17.1863
Oxct2b	NM_181859	-2.1426	5.4405	7.48836	0.0062099	0.0820869	48	181	26	28	28.1518	32.2347	4.13879	8.86936
Gulo	NM_178747	-4.21842	3.6336	7.48653	0.00621622	0.0820869	28	29	0	4	12.7097	3.99721	0	0.980636
Coq2	NM_027978	-2.42757	5.00939	7.48595	0.00621824	0.0820869	15	197	20	14	9.00813	35.9244	3.25993	4.54088
Enam	NM_017468	-4.26179	3.65412	7.47176	0.00626741	0.0826006	32	20	1	3	5.99273	1.13733	0.0508288	0.303434
1110059G10Rik	NM_025419	-1.5905	6.99838	7.47176	0.00626742	0.0826006	152	429	135	82	46.4967	39.8489	11.2085	13.5476
Mdm4	NM_008575	-1.93909	6.95149	7.45466	0.00632723	0.0833207	256	160	127	49	75.4157	14.3127	10.1545	7.79627
Rab11fip3	NM_001162868	2.06928	5.80406	7.45124	0.00633929	0.0833705	27	22	209	96	5.68841	1.40744	11.9511	10.9236
Cyb5r1	NM_028057	-1.80797	6.29167	7.45064	0.00634138	0.0833705	115	223	64	54	72.715	42.8166	10.9835	18.4412
Mmrn2	NM_153127	-2.0901	5.57151	7.44899	0.00634721	0.083379	60	176	44	18	15.6806	13.9671	3.12105	2.5407
Anxa7	NM_009674	2.00387	6.83942	7.44751	0.00635244	0.0833797	14	160	90	510	4.85456	16.847	8.47032	95.5128
Tcf4	NM_001083967	-1.86243	6.02066	7.44344	0.0063668	0.0835	53	303	57	38	7.63711	13.2579	2.22927	2.95737
Ddx19b	NM_001190800	-4.25285	3.22521	7.44108	0.00637516	0.0835417	21	23	2	1	3.2639	1.08549	0.0843688	0.0839433
Sncg	NM_011430	-3.10399	4.56256	7.43433	0.00639911	0.0837872	39	81	0	16	54.7773	34.5463	0	12.1374
Pik3cd	NM_001164050	-2.69575	4.56287	7.42062	0.00644804	0.0843593	35	86	6	15	7.32136	5.46264	0.340651	1.69466
Phldb2	NM_153412	2.75842	5.27456	7.41406	0.00647163	0.0845991	16	2	72	149	2.99364	0.113629	3.65634	15.0569
Bmp8a	NM_007558	-3.89424	3.89092	7.40769	0.00649455	0.084793	33	34	0	6	14.3581	4.49203	0	1.40995
Olfr874	NM_146882	-4.59995	2.16688	7.40701	0.006497	0.084793	7	20	1	0	7.71371	6.69231	0.299089	0
Kcnma1	NM_001253366	-4.4829	2.00085	7.40398	0.00650798	0.0847946	11	7	1	0	8.15386	1.57561	0.20119	0
Mfn2	NM_133201	1.79354	6.19717	7.40371	0.00650894	0.0847946	28	67	189	192	6.57701	4.77888	12.0494	24.3579
Gp1bb	NM_001001999	3.80332	3.43762	7.40246	0.00651347	0.0847946	0	5	21	46	0	0.748672	2.81057	12.2509
Grem1	NM_011824	-3.0962	3.84841	7.40115	0.00651821	0.0847946	13	78	5	5	8.15476	14.8574	0.851281	1.69398
Gdf11	NM_010272	-4.44263	2.87375	7.3914	0.00655363	0.0851866	18	15	1	1	10.2188	2.58583	0.154086	0.306618
Oasl1	NM_145209	-3.6617	3.39108	7.38468	0.00657817	0.0854366	9	61	3	2	4.35647	8.96608	0.394138	0.522867
Slc17a9	NM_183161	-4.49718	2.05235	7.38255	0.00658596	0.0854635	11	8	0	1	5.14766	1.13681	0	0.252747
Mta3	NM_001171053	-2.18883	5.30178	7.37987	0.00659581	0.0854635	32	197	28	20	19.0174	35.5507	4.51641	6.41948
Ciao1	NM_025296	2.51421	4.79776	7.37977	0.00659618	0.0854635	10	10	63	93	3.3435	1.01527	5.71712	16.794
Nkain3	NM_172987	-1.80468	6.3104	7.36575	0.0066478	0.0860631	113	235	55	64	40.2141	25.395	5.31248	12.3012
Lrig2	NM_001025067	-2.77437	4.51793	7.36187	0.00666214	0.0861328	14	137	2	17	2.02387	6.0139	0.078473	1.32731
Trpd52l3	NM_025741	-4.64292	2.24654	7.3614	0.00666389	0.0861328	7	22	0	1	3.22586	3.07858	0	0.248895
Aebp1	NM_009636	1.58018	6.74637	7.3503	0.00670516	0.0865966	42	120	346	199	10.6647	9.25254	23.8457	27.2911
1700106J16Rik	NM_028859	-4.58304	2.14085	7.3483	0.0067126	0.0866233	8	17	1	0	6.74735	4.35384	0.228917	0
Gm13212	NM_001205101	-2.86592	4.25248	7.34123	0.00673907	0.0868952	17	101	2	13	10.5354	19.0065	0.336407	4.35124
Rgag4	NM_183318	2.49387	5.33569	7.33801	0.00675115	0.0869812	16	11	57	167	3.45154	0.720553	3.33736	19.4571
Peg10	NM_130877	1.65206	7.84109	7.33235	0.00677246	0.087186	66	304	296	851	10.1795	14.2376	12.3911	70.8892
Mapk12	NM_013871	2.80615	4.23989	7.32867	0.00678631	0.0872944	1	16	55	56	0.543983	2.64293	8.1205	16.4529
Ctsl	NM_009984	1.63358	7.31004	7.32694	0.00679284	0.0873087	50	201	272	524	26.0814	31.8373	38.5092	147.625
Atp13a3	NM_001128096	1.57505	8.42464	7.32413	0.00680349	0.0873247	196	218	639	1071	27.5705	9.31164	24.3963	81.3668
Rab4a	NM_009003	-2.46716	5.57254	7.32375	0.00680494	0.0873247	84	126	7	41	61.1634	27.8589	1.38339	16.1237
Gramd1b	NM_172768	-4.77481	2.37702	7.31808	0.00682643	0.0875306	2	38	1	0	0.730723	4.21587	0.0991648	0
Cd2ap	NM_009847	1.90356	5.7632	7.31611	0.0068339	0.0875382	23	38	156	131	4.37987	2.19734	8.06293	13.4733
B930007M17Rik	NM_198659	-4.41556	1.93769	7.31506	0.0068379	0.0875382	10	8	1	0	3.64843	0.886291	0.0990241	0
Serpinh1	NM_009825	2.68414	4.6184	7.31054	0.00685513	0.087689	8	8	56	84	3.42709	1.04065	6.51116	19.435
Txnip	NM_001009935	1.88213	5.73264	7.30754	0.00686658	0.0877657	15	57	125	154	202.92	234.147	458.964	1125.18
Pla2g5	NM_001122954	-4.00009	3.40933	7.30413	0.00687963	0.0878627	20	35	1	3	9.6402	5.12277	0.130825	0.780992
Sdpr	NM_138741	4.75996	2.42016	7.28933	0.00693652	0.0884899	0	1	11	23	0	0.102192	1.00476	4.18054
Ankrd34a	NM_001024851	1.91166	5.92556	7.2885	0.00693974	0.0884899	17	64	245	83	6.75877	7.72643	26.4374	17.8224
Cd40	NM_170704	4.73058	2.39473	7.28487	0.00695376	0.0885604	0	1	20	14	0	0.186053	3.32598	4.63289
Trpv4	NM_022017	3.65432	3.53269	7.28423	0.00695627	0.0885604	0	6	35	37	0	0.58065	3.02751	6.36874
Eif6	NM_010579	1.52649	7.6829	7.28113	0.00696827	0.088643	68	277	451	569	46.7643	57.845	84.1816	211.343
Tbp	NM_013684	1.50515	8.45571	7.27858	0.00697818	0.0886601	83	576	758	979	46.3271	97.6248	114.832	295.127
Egr1	NM_007913	2.14758	5.43932	7.27795	0.00698063	0.0886601	13	34	96	139	4.3508	3.4553	8.72031	25.1252
Tiam2	NM_001122998	-4.66774	2.25184	7.2723	0.00700262	0.0888691	5	27	1	0	0.836829	1.37218	0.0454257	0
Rhob	NM_007483	1.55268	7.87878	7.27008	0.00701128	0.088909	111	220	823	373	51.2448	30.8411	103.124	93.0046
Sox13	NM_011439	-3.65278	3.36604	7.25354	0.00707614	0.0896608	10	57	4	1	2.91172	5.0397	0.316114	0.15726
Pmaip1	NM_021451	-1.73848	6.22913	7.24984	0.00709073	0.089775	78	295	63	54	30.2163	34.7015	6.62402	11.2982
Pm20d1	NM_178079	-2.02693	5.79072	7.23947	0.0071318	0.0901835	68	206	14	58	19.7493	18.1673	1.10359	9.09789
Stard8	NM_199018	-4.46069	2.01089	7.23887	0.0071342	0.0901835	8	14	1	0	1.65727	0.880666	0.056226	0
Cblc	NM_001161844	-4.29577	1.817	7.2242	0.00719271	0.0908517	9	8	1	0	6.04781	1.6324	0.182386	0
Neurl1a	NM_001163480	-4.12711	1.62294	7.21342	0.00723605	0.0912551	9	5	1	0	36.4297	6.14559	1.09862	0
Olfr1274-ps	NM_146263	-4.53572	2.11709	7.21184	0.0072424	0.0912551	9	14	0	1	8.94024	4.22294	0	0.536507
Id2	NM_010496	2.384	6.14921	7.21109	0.00724543	0.0912551	2	92	53	337	1.61655	22.5802	11.6271	147.116
Lca5l	NM_001001492	-2.89331	4.54026	7.21062	0.00724733	0.0912551	32	94	1	17	10.3786	9.25755	0.0880283	2.97787
Pdia2	NM_001081070	3.46921	3.73026	7.20656	0.00726375	0.0913904	1	6	21	59	0.597401	1.08842	3.40502	19.0365
Gm4944	NM_001205095	-1.65723	7.15702	7.2042	0.0072733	0.091439	199	408	65	163	41.9257	26.1016	3.71685	18.5474
Syne1	NM_001079686	-1.66821	6.47452	7.19226	0.00732189	0.0918043	89	352	51	91	8.41875	10.1107	1.30937	4.64909
Sdr9c7	NM_027301	-4.5222	2.08624	7.19074	0.00732808	0.0918043	7	18	1	0	2.52611	1.97246	0.0979466	0
Shd	NM_009168	4.56808	-0.0871407	7.18707	0.00734308	0.0918043	0	0	4	2	0	0	0.728114	0.724442
Usp33	NM_001076676	4.56807	-0.0871256	7.18455	0.0073534	0.0918043	0	0	4	2	0	0	12.2659	12.2041
Zyg11a	NM_001167936	-4.50134	2.96161	7.18438	0.00735408	0.0918043	19	16	0	2	8.53404	2.18224	0	0.485177
Sfmbt1	NM_001166532	4.56806	-0.0871114	7.1822	0.00736303	0.0918043	0	0	4	2	0	0	4.27663	4.25506
Morc4	NM_001193309	4.57405	-0.0834466	7.18058	0.00736968	0.0918043	0	0	2	4	0	0	0.377605	1.5028
Rbfox3	NM_001024931	4.57406	-0.0834211	7.17863	0.00737769	0.0918043	0	0	2	4	0	0	0.376586	1.49874
Gm13242	NM_001103158	-2.55181	5.63787	7.1779	0.00738071	0.0918043	42	260	0	47	10.8224	20.3436	0	6.54095
2610528E23Rik	NM_025599	4.57407	-0.0834102	7.1778	0.00738112	0.0918043	0	0	2	4	0	0	0.476601	1.89679
Mtss1	NM_001146180	4.57099	-0.0852736	7.17635	0.00738709	0.0918043	0	0	3	3	0	0	2.55229	5.07883
Mfap3	NM_180599	4.57099	-0.0852692	7.17588	0.00738902	0.0918043	0	0	3	3	0	0	17.4406	34.7053
Lilrb3	NM_011095	-2.02452	5.6818	7.17579	0.0073894	0.0918043	81	143	41	28	30.5272	16.3651	4.19393	5.69941
Krt80	NM_028770	4.56802	-0.08707	7.17528	0.00739151	0.0918043	0	0	4	2	0	0	0.629199	0.626026
Hmga1	NM_001166537	4.57099	-0.0852591	7.17481	0.00739343	0.0918043	0	0	3	3	0	0	1.8081	3.59796
Krt82	NM_053249	4.57099	-0.0852586	7.17476	0.00739364	0.0918043	0	0	3	3	0	0	0.400358	0.796679
AU019823	NM_001134902	4.82503	2.47681	7.16979	0.00741413	0.0919878	0	1	5	30	0	11.5628	51.6759	616.983
Abhd16b	NM_183181	4.56799	-0.0870264	7.16794	0.0074218	0.092012	0	0	4	2	0	0	0.628845	0.625673
1100001G20Rik	NM_183249	4.56798	-0.0870179	7.1665	0.00742776	0.092015	0	0	4	2	0	0	2.5484	2.53555
Zbtb37	NM_173424	-1.55536	6.64199	7.14777	0.00750574	0.0929095	116	339	84	87	30.7141	27.2559	6.03662	12.4414
Ndrg2	NM_013864	4.74525	2.84747	7.14353	0.00752348	0.0930236	1	0	14	31	0.476647	0	1.81117	7.98045
Arnt2	NM_007488	-4.52232	2.08656	7.14281	0.00752652	0.0930236	7	18	1	0	1.20148	0.938152	0.046586	0
Ubc	NM_019639	1.71202	6.33192	7.13869	0.00754381	0.0931658	34	72	206	207	14.5168	9.33477	23.8722	47.7342
Smurf1	NM_029438	-3.62279	3.3853	7.13145	0.00757434	0.0934273	8	63	1	4	1.54489	3.69428	0.0524136	0.417194
3110062M04Rik	NM_199145	2.76376	4.45043	7.13092	0.0075766	0.0934273	0	22	72	57	0	13.9884	40.9197	64.4628
Zfp760	NM_001008501	-2.02248	6.18885	7.12557	0.00759921	0.0936303	118	193	16	79	28.8237	14.3155	1.06077	10.4223
Pcolce	NM_008788	2.8509	4.83821	7.12428	0.00760469	0.0936303	0	28	161	14	0	5.67998	29.1924	5.05133
A530098C11Rik	NM_001013799	-4.21728	1.76183	7.12129	0.00761737	0.0937146	9	7	0	1	8.52039	2.01231	0	0.511312
Itpripl1	NM_001163528	2.03495	5.68305	7.11954	0.00762484	0.0937348	24	24	148	128	7.02393	2.13285	11.7562	20.2324
Zic2	NM_009574	-2.65393	4.62277	7.11794	0.00763163	0.0937467	11	156	3	19	3.81173	16.4148	0.282154	3.55592
Gm7609	NM_001081746	-1.5468	7.30712	7.10965	0.00766699	0.0941092	199	493	159	115	127	95.5386	27.5412	39.6386
Cdc14a	NM_001080818	-2.19524	5.15344	7.1063	0.00768136	0.0942138	36	159	22	21	8.25253	11.0678	1.36881	2.6
Gp1bb	NM_010327	3.93041	3.26875	7.09985	0.00770902	0.09444	0	4	20	40	0	0.676115	3.02166	12.0257
3110047P20Rik	NM_177006	-4.3552	2.78733	7.09927	0.00771154	0.09444	17	14	1	1	2.04758	0.512037	0.0326909	0.0650521
Mfhas1	NM_001081279	1.85733	5.84219	7.08265	0.0077834	0.0952367	17	61	108	190	2.72755	2.9719	4.70309	16.4644
Daam2	NM_001008231	4.10863	3.42395	7.08149	0.00778844	0.0952367	0	4	4	62	0	0.206581	0.184648	5.69523
Mfsd3	NM_027122	2.23393	5.31322	7.0773	0.00780665	0.0953869	12	28	163	60	5.68812	4.03019	20.9706	15.3606
Sowahd	NM_173779	3.63625	3.87637	7.07119	0.0078333	0.0955696	1	6	4	84	0.653194	1.19007	0.709148	29.634
Slc37a3	NM_028123	-2.25923	5.21142	7.07115	0.00783348	0.0955696	43	153	34	10	10.8783	11.7534	2.33457	1.36635
Cbl	NM_007619	3.05477	3.92354	7.06681	0.00785251	0.0957292	3	6	45	45	0.606804	0.368518	2.47044	4.91596
Hoxa1	NM_010449	1.77009	6.1555	7.05588	0.00790054	0.0962418	24	75	181	188	9.97375	9.46431	20.4155	42.1963
Arhgap17	NM_001122641	-4.38944	1.92089	7.03754	0.00798186	0.0971589	12	3	0	1	3.79266	0.287915	0	0.170699
Hoxa9	NM_010456	1.88036	5.84756	7.0229	0.00804736	0.0978822	21	50	221	87	9.50294	6.87051	27.1435	21.2631
4932411G14Rik	NM_177711	-2.5486	4.52702	7.02135	0.00805437	0.0978934	21	116	18	5	5.64167	9.46296	1.31249	0.725483
Id1	NM_010495	2.24472	5.4235	7.01656	0.00807592	0.0980813	2	57	84	152	2.25714	19.5337	25.7302	92.6491
Islr2	NM_001161535	-3.50604	3.74319	6.99987	0.00815155	0.0989252	0	107	3	4	0	76.6169	1.92007	5.09436
Lox	NM_010728	1.85704	7.373	6.9965	0.00816694	0.0990372	11	283	407	465	3.13801	24.5148	31.5131	71.6447
Ndufb2	NM_026612	2.70356	4.35815	6.98865	0.00820284	0.0993976	6	8	45	72	13.5577	5.48916	27.5983	87.8693
Tmem181a	NM_001033178	-3.24133	3.96567	6.9861	0.00821452	0.0994643	29	47	5	5	15.9528	7.85084	0.746522	1.48551
Rgs3	NM_019492	-4.38616	2.89997	6.98372	0.00822543	0.0995215	1	59	0	2	0.218565	3.91572	0	0.236091
Fos	NM_010234	1.63341	8.24954	6.97849	0.00824951	0.0996746	67	468	373	1144	32.9119	69.8078	49.7303	303.51
Nfat5	NM_133957	1.52363	7.56642	6.97703	0.00825626	0.0996746	90	182	517	430	6.88325	4.22671	10.7319	17.7619
Mgll	NM_001166251	3.75233	3.59377	6.97606	0.00826074	0.0996746	1	4	9	64	0.257612	0.3129	0.629278	8.9046
Zfp354a	NM_009329	1.71063	6.28415	6.97481	0.00826648	0.0996746	20	103	219	183	5.10364	7.98119	15.168	25.2214
Cbx7	NM_144811	-4.00642	3.01659	6.97426	0.00826905	0.0996746	7	48	2	1	2.48769	5.17989	0.192914	0.191941
Rtp1	NM_001004151	-4.07034	3.07594	6.9652	0.00831101	0.100105	16	28	1	2	5.27245	2.80176	0.0894391	0.355952
Rnf169	NM_175388	-3.14728	3.76921	6.96328	0.00831992	0.100138	12	75	2	7	1.72408	3.27204	0.0779905	0.54318
Cpsf7	NM_001164272	-4.5092	-0.340726	6.95969	0.00833667	0.100264	2	3	0	0	14.0839	6.41499	0	0
Neurog1	NM_010896	-4.50954	-0.340586	6.95479	0.00835951	0.100439	2	3	0	0	1.23499	0.562515	0	0
Krt73	NM_212485	-4.45168	2.04785	6.9539	0.00836366	0.100439	7	17	0	1	3.34118	2.46394	0	0.257792
Ppm1m	NM_198931	4.18379	3.32293	6.94911	0.0083861	0.100589	2	0	26	36	7.67259	0	27.072	74.5905
2310003L22Rik	NM_027093	1.83816	5.87038	6.94856	0.00838869	0.100589	27	39	137	167	10.1609	4.45668	13.9933	33.9431
Cul3	NM_016716	-1.80974	5.94047	6.94282	0.00841562	0.100766	93	168	43	49	34.5933	18.9757	4.34122	9.84405
Ttn	NM_011652	-3.19409	3.98836	6.94238	0.00841772	0.100766	7	106	0	10	0.321448	1.47808	0	0.248017
Dhx58	NM_030150	4.1942	3.33548	6.9413	0.00842281	0.100766	2	0	46	18	0.85251	0	5.32185	4.14392
Plekhg1	NM_001159942	-1.84148	5.95565	6.9401	0.00842844	0.100766	69	239	69	24	9.64525	10.1448	2.61787	1.81194
Ppp2r5a	NM_144880	-2.264	8.29583	6.93769	0.00843983	0.100827	259	1588	8	343	86.4001	160.859	0.724334	61.7984
Eri1	NM_026067	1.37493	8.54345	6.93577	0.00844887	0.10086	161	469	835	969	32.668	28.8968	45.9851	106.191
Gm16517	NM_148934	-4.30805	2.74721	6.93389	0.00845777	0.100891	8	35	2	0	7.4705	9.92449	0.506903	0
Hmha1	NM_001142701	2.34384	5.06228	6.91826	0.00853202	0.1017	2	40	110	79	0.523487	3.17919	7.81453	11.1679
Usp29	NM_021323	-3.18482	4.80163	6.91695	0.00853823	0.1017	66	42	0	18	9.27127	1.79153	0	1.36564
Tnfrsf13b	NM_021349	-4.22525	1.80374	6.9096	0.00857343	0.102015	7	12	0	1	9.59586	4.99514	0	0.74038
Usp2	NM_198091	3.78253	3.37222	6.90801	0.00858103	0.102015	1	3	56	10	2.47146	2.25141	37.5644	13.3482
Trim72	NM_001079932	-2.23437	4.91165	6.90746	0.00858367	0.102015	36	121	24	12	14.9727	15.2814	2.70922	2.69556
Nr1h2	NM_009473	-2.00547	5.48555	6.90526	0.00859423	0.102065	48	185	41	20	25.1402	29.4225	5.82835	5.65751
Asah1	NM_019734	-3.40044	3.60733	6.90183	0.00861077	0.102186	18	50	4	3	8.22137	6.93461	0.495868	0.740051
Zbtb42	NM_001100460	3.6366	3.45752	6.89995	0.00861983	0.102218	2	2	44	24	0.591218	0.179526	3.53025	3.83175
Txnl4a	NM_001042408	3.50456	3.58853	6.89427	0.00864726	0.102468	0	7	32	42	0	27.3172	111.62	291.525
Ubl7	NM_001122873	4.26223	3.40793	6.89217	0.00865743	0.102513	2	0	13	52	1.50752	0	2.65957	21.1692
1700012B09Rik	NM_029306	-4.23014	1.79015	6.88817	0.00867679	0.102667	6	14	1	0	9.0055	6.38065	0.407372	0
NA	NM_001271492	-3.37065	3.78158	6.88479	0.00869325	0.102719	23	49	3	5	9.71526	6.28497	0.34394	1.14068
Olfr522	NM_146952	-4.0626	1.6231	6.88464	0.00869397	0.102719	7	9	0	1	7.66442	2.99229	0	0.591358
Cerk	NM_145475	2.04033	5.5456	6.88129	0.00871029	0.10275	12	46	198	59	2.71393	3.15905	12.154	7.20673
Lgals2	NM_025622	2.94541	4.46675	6.87914	0.00872073	0.10275	8	2	100	32	13.8936	1.05472	47.1368	30.0154
Usp4	NM_011678	-1.79411	5.83387	6.87914	0.00872077	0.10275	63	218	55	32	17.6587	18.5547	4.18423	4.84436
Edaradd	NM_133643	-2.1609	5.18869	6.87826	0.00872504	0.10275	50	127	22	23	6.34412	4.89311	0.757633	1.57615
Rad51	NM_011234	1.42567	8.44646	6.87756	0.00872848	0.10275	157	399	1118	610	75.4986	58.263	145.92	158.43
Gimap3	NM_031247	4.55607	2.22747	6.87519	0.00874003	0.10281	0	1	16	14	0	0.145546	2.08149	3.62424
Dyrk1a	NM_001113389	-1.86691	5.70729	6.86484	0.0087908	0.103332	52	219	55	22	9.28816	11.8782	2.66639	2.12235
Tpi1	NM_009415	1.55447	6.62008	6.86261	0.00880179	0.103386	38	114	234	257	24.4028	22.2301	40.7856	89.1369
Neto2	NM_001081324	-4.60715	2.2467	6.85328	0.00884789	0.103851	2	34	0	1	0.364197	1.88003	0	0.0983502
Ddc	NM_001190448	-1.90382	5.84161	6.84631	0.00888245	0.104181	87	162	58	25	44.3246	25.0623	8.02026	6.87915
Nrm	NM_134122	1.60352	6.70924	6.8377	0.00892539	0.104606	27	151	188	335	18.9614	32.2006	35.8343	127.063
Ngb	NM_022414	-4.00604	1.54873	6.83643	0.0089317	0.104606	6	10	1	0	3.81731	1.93191	0.172679	0
Prph	NM_013639	2.81267	4.29224	6.83115	0.00895817	0.104764	0	19	36	78	0	3.18055	5.38649	23.2237
Ercc6l	NM_146235	1.60767	6.89769	6.83081	0.00895984	0.104764	24	190	349	258	5.87781	14.1299	23.1988	34.1266
2310047M10Rik	NM_028005	1.68036	6.58956	6.82946	0.00896666	0.104764	16	154	347	154	9.12877	26.6805	53.7349	47.455
Ext1	NM_010162	1.53386	7.24204	6.82843	0.00897181	0.104764	55	189	466	296	16.3336	17.0436	37.5613	47.4767
Dapk2	NM_010019	-4.30575	2.72144	6.82725	0.00897775	0.104764	14	19	2	0	8.13668	3.35315	0.315489	0
Lgr5	NM_010195	-1.96156	5.56535	6.82287	0.00899976	0.104939	61	166	42	24	13.3126	11.0008	2.48781	2.82888
Ctnnd1	NM_007615	1.54778	7.28628	6.82168	0.00900577	0.104939	71	154	507	282	13.3328	8.78141	25.8408	28.601
Bmp2k	NM_080708	-2.4153	4.75886	6.8149	0.00904003	0.105262	43	85	16	13	6.73104	4.0403	0.67978	1.09907
0610007P22Rik	NM_001163718	2.31109	5.03047	6.81302	0.00904955	0.105271	4	35	137	49	3.50897	9.32326	32.6193	23.2158
Odz4	NM_011858	-4.38724	1.99062	6.81217	0.00905387	0.105271	6	18	0	1	0.580153	0.528499	0	0.0522228
Erbb2	NM_001003817	1.73893	5.9994	6.79857	0.00912309	0.105999	24	63	213	120	4.93699	3.93524	11.8923	13.3322
Amy2a5	NM_001042711	-4.45254	-0.369767	6.78972	0.00916843	0.106372	1	4	0	0	2.51992	3.06075	0	0
Megf10	NM_001001979	-4.45254	-0.369767	6.78972	0.00916843	0.106372	1	4	0	0	0.136828	0.166194	0	0
Defa23	NM_001012307	-4.4525	-0.369796	6.78839	0.00917525	0.106375	1	4	0	0	5.01526	6.09163	0	0
Mrps2	NM_001166031	1.71666	6.23943	6.78597	0.00918772	0.106443	30	72	250	142	15.2541	11.1168	34.5017	38.9963
Prnp	NM_011170	2.11547	5.3628	6.77861	0.00922568	0.106732	8	44	150	77	3.76259	6.28391	19.148	19.5594
Marveld1	NM_183195	1.71571	6.2091	6.77856	0.00922593	0.106732	23	87	160	218	7.68506	8.82712	14.5102	39.341
1110008P14Rik	NM_198001	-4.4522	-0.370079	6.7752	0.00924331	0.106807	1	4	0	0	1.56488	1.90074	0	0
Defa-rs7	NM_007848	-4.45219	-0.370089	6.77473	0.00924573	0.106807	1	4	0	0	2.45376	2.98039	0	0
Fgf22	NM_023304	-4.45216	-0.370119	6.77334	0.00925295	0.106814	1	4	0	0	2.10251	2.55375	0	0
Lrrk1	NM_146191	-4.45212	-0.370155	6.77168	0.00926155	0.106836	1	4	0	0	0.13793	0.167532	0	0
Mettl7a1	NM_027334	-2.14905	6.6855	6.76902	0.00927538	0.106919	235	92	105	26	128.311	15.2533	15.5604	7.66724
Apold1	NM_001109914	4.30287	2.76716	6.76557	0.00929331	0.107049	0	2	16	27	0	0.190132	1.35956	4.56538
Fkbp10	NM_010221	1.66503	6.52687	6.76364	0.00930338	0.107089	37	92	359	120	14.6142	11.0342	38.4859	25.599
Cct8l1	NM_198621	-4.65345	2.29865	6.75866	0.0093294	0.107311	1	38	0	1	0.524287	6.04969	0	0.283164
Tubb5	NM_011655	1.38115	8.69049	6.75187	0.00936497	0.107644	137	631	992	1014	53.2527	74.4785	104.657	212.877
Lingo1	NM_181074	-3.10953	3.70048	6.75034	0.00937299	0.107659	10	75	6	3	3.12027	7.10613	0.508133	0.505571
1200009I06Rik	NM_028807	2.63745	4.78918	6.74443	0.0094041	0.107939	11	5	134	28	3.86911	0.534034	12.7926	5.31919
Syngr4	NM_021482	-2.42941	4.95636	6.74232	0.00941523	0.10799	49	98	4	28	52.2596	31.7378	1.15788	16.1286
A630076J17Rik	NM_001256174	-4.36483	3.37387	6.74019	0.00942648	0.108042	29	10	0	3	44.7683	4.68763	0	2.50128
Fam122b	NM_001166583	-4.41444	2.0039	6.73481	0.00945495	0.108291	4	23	1	0	2.10144	3.66914	0.142591	0
Lilra5	NM_001081239	-2.21913	5.35447	6.73259	0.00946668	0.108348	80	80	24	25	38.9996	11.8424	3.17553	6.58233
Tbrg4	NM_134011	2.17679	4.99372	6.72881	0.00948679	0.108468	10	23	100	75	3.27533	2.28752	8.88977	13.2674
Dnase1l1	NM_001172154	-1.64552	7.36583	6.7281	0.00949057	0.108468	250	413	209	66	170.446	85.502	38.6747	24.3029
Armc8	NM_028768	-2.26756	5.19167	6.71977	0.00953499	0.108898	66	88	13	29	20.3346	8.23292	1.0871	4.82567
Chrd	NM_009893	2.77759	4.58492	6.71733	0.00954803	0.108969	1	22	17	120	0.313932	2.0972	1.4485	20.3463
Tpm1	NM_001164255	2.20189	4.93945	6.71141	0.00957979	0.109254	9	23	81	87	5.86756	4.55327	14.3329	30.634
Ppp3cc	NM_008915	-2.20631	5.38309	6.70892	0.0095932	0.10933	79	88	20	30	41.6951	14.1033	2.86499	8.55162
Dnajc16	NM_172338	2.30909	5.06515	6.68455	0.00972521	0.110756	12	17	44	138	3.15296	1.35633	3.1378	19.5833
Gm13288	NM_001243167	2.88215	4.1231	6.67997	0.00975024	0.110962	0	16	74	31	0	1.75268	7.24551	6.03994
Purg	NM_152821	1.50838	6.84478	6.67276	0.00978973	0.111249	51	122	378	199	43.5141	31.6082	87.536	91.7027
Abhd3	NM_134130	-3.71168	3.15415	6.67266	0.00979028	0.111249	8	51	1	3	4.35878	8.43773	0.14788	0.882806
Gadd45b	NM_008655	1.61116	6.71369	6.6716	0.00979614	0.111249	19	172	338	199	15.43	42.4153	74.5015	87.2841
Atp2c1	NM_175025	3.45127	3.53065	6.66883	0.00981137	0.111343	1	5	25	45	5.61818	8.52995	38.1216	136.545
Spg20	NM_001144988	-4.25717	1.83239	6.66305	0.00984325	0.111626	5	17	1	0	1.42439	1.47058	0.0773205	0
Recql4	NM_058214	1.73093	6.22376	6.64389	0.00994962	0.112753	27	77	276	115	7.07788	6.1293	19.6374	16.2819
Nprl2	NM_018879	2.81592	4.42317	6.6377	0.00998425	0.113066	8	3	45	78	5.6413	0.642379	8.61265	29.7066
Taldo1	NM_011528	-3.61689	1.14781	6.63489	0.01	0.113165	5	7	1	0	4.02871	1.71267	0.218691	0
Wtip	NM_207212	-3.96201	2.95556	6.62411	0.0100607	0.113772	13	30	2	1	6.82967	4.78584	0.285181	0.283743
Kat5	NM_001199247	1.65717	6.28037	6.62262	0.0100691	0.113787	27	89	177	217	14.9647	14.9787	26.6263	64.9579
Bcl11a	NM_001242934	-2.94623	3.8308	6.61434	0.0101161	0.114187	12	78	8	3	2.33224	4.60327	0.422004	0.314906
Gpatch8	NM_001159492	2.0936	5.36171	6.61387	0.0101187	0.114187	14	30	145	80	2.10774	1.37149	5.92506	6.50502
Gm20172	NM_001204913	-2.10541	5.37155	6.60944	0.010144	0.114314	66	117	29	24	43.7501	23.5506	5.21757	8.59242
Zfp46	NM_009557	1.64279	6.41759	6.6094	0.0101442	0.114314	16	135	229	207	3.54756	9.08917	13.781	24.7884
Dus1l	NM_026824	1.77974	5.85153	6.5979	0.0102099	0.114974	25	46	193	109	13.4642	7.5228	28.212	31.7056
4930572J05Rik	NM_198607	4.68197	2.80105	6.59495	0.0102268	0.115084	1	0	6	37	0.690946	0	1.1252	13.8075
Wdr60	NM_146039	2.14211	5.20778	6.59163	0.0102459	0.115161	7	39	87	114	1.93205	3.26863	6.51741	16.994
Esam	NM_027102	-3.92342	1.48065	6.59128	0.010248	0.115161	5	11	1	0	2.77273	1.8523	0.150512	0
2700089E24Rik	NM_001163445	1.55927	6.91458	6.58898	0.0102612	0.115229	37	165	425	189	15.1436	20.5065	47.2119	41.779
Mtap6	NM_010837	3.41598	3.67358	6.57727	0.0103289	0.115908	0	8	18	59	0	0.727942	1.46397	9.54877
Ddx10	NM_029936	1.43689	7.776	6.57525	0.0103406	0.115959	82	293	641	442	25.0316	27.1596	53.109	72.8729
Cul5	NM_027807	1.5164	6.59436	6.57381	0.010349	0.115973	37	117	213	265	6.31591	6.06458	9.86844	24.4314
2310044G17Rik	NM_173735	-2.54102	4.51202	6.57256	0.0103563	0.115973	34	80	18	5	8.52594	6.09163	1.2251	0.677177
G3bp2	NM_001080796	2.95701	4.00782	6.56696	0.0103889	0.116257	0	14	34	61	0	19.5998	42.5457	151.894
Ptma	NM_008972	-1.47594	9.73909	6.56307	0.0104117	0.116431	1440	1535	901	631	1242.03	402.031	210.926	293.947
Myh1	NM_030679	-4.34109	1.96428	6.56178	0.0104192	0.116435	4	22	0	1	0.683255	1.14111	0	0.0922554
Fam101b	NM_029658	1.87493	5.63173	6.55741	0.0104448	0.11664	11	61	99	160	3.22113	5.42408	7.8684	25.3049
Cebpd	NM_007679	1.37756	8.0674	6.55417	0.0104639	0.116772	107	360	779	532	48.6768	49.7304	96.1858	130.713
Lair1	NM_001113474	-2.49352	5.3858	6.54914	0.0104935	0.117021	49	179	1	40	14.3446	15.912	0.0794561	6.32443
Trmt12	NM_026642	1.41866	8.45679	6.54702	0.010506	0.117046	109	541	1161	581	27.1149	40.8657	78.3878	78.0597
Mast3	NM_199308	1.50009	6.58947	6.54625	0.0105105	0.117046	42	105	270	209	8.09549	6.14559	14.1251	21.7575
Cenpv	NM_028448	-4.1721	2.5983	6.54507	0.0105175	0.117046	11	22	2	0	10.9375	6.64247	0.539748	0
Rarres1	NM_001164763	4.4055	2.0843	6.54358	0.0105263	0.117063	0	1	14	13	0	0.221259	2.76874	5.11602
Adrb2	NM_007420	1.67745	7.51162	6.54093	0.010542	0.117156	41	268	210	705	19.661	39.0245	27.3323	182.591
Oas2	NM_145227	-4.0041	2.99311	6.53712	0.0105647	0.117327	7	47	3	0	1.86255	3.79742	0.216654	0
Rufy3	NM_027530	-2.10646	5.14573	6.53274	0.0105907	0.117535	31	168	24	21	7.94614	13.0763	1.66971	2.90725
Dand5	NM_201227	-3.91764	3.2876	6.52696	0.0106251	0.117836	23	20	3	1	14.9286	3.94187	0.528504	0.350559
Foxc1	NM_008592	1.54242	6.58044	6.51938	0.0106705	0.118258	47	86	280	200	12.1108	6.72904	19.5824	27.8338
Tbcc	NM_178385	1.48801	8.02006	6.51255	0.0107116	0.118579	129	244	960	349	71.9633	41.3325	145.354	105.152
Amigo2	NM_001164563	1.9603	5.78917	6.5121	0.0107143	0.118579	13	62	52	236	4.6554	6.74196	5.05419	45.6452
Tomm40	NM_001109748	2.17899	5.18624	6.49348	0.0108271	0.119745	14	20	89	109	8.63973	3.74785	14.9072	36.3302
Neurl2	NM_001082974	3.8418	3.17915	6.48898	0.0108545	0.119913	0	4	44	14	0	1.08026	10.6213	6.7249
Lum	NM_008524	-4.13605	2.57142	6.48855	0.0108571	0.119913	9	26	2	0	4.45935	3.91185	0.268964	0
Ly6c1	NM_001252056	-3.96147	1.55306	6.48546	0.010876	0.120039	5	12	0	1	9.09847	6.63071	0	0.982805
Wdr83	NM_026399	1.6192	7.08183	6.48278	0.0108925	0.120138	31	205	504	195	25.7447	51.6964	113.603	87.4641
Gm13157	NM_001127189	-1.94673	6.2126	6.48145	0.0109006	0.120146	47	390	14	86	17.7068	44.6158	1.43155	17.4989
Cpne5	NM_153166	-1.65473	6.21416	6.48005	0.0109092	0.120158	105	210	61	60	24.7259	15.0163	3.89877	7.63104
Slc26a9	NM_177243	-2.69796	4.18181	6.47772	0.0109235	0.120234	22	79	4	12	6.21396	6.77568	0.306648	1.83061
Timm13	NM_013895	2.05518	5.54589	6.47619	0.0109329	0.120255	7	58	208	51	5.87501	14.7815	47.3815	23.118
Llgl2	NM_145438	2.43294	4.72908	6.4742	0.0109452	0.120307	1	31	39	109	0.290268	2.73238	3.07254	17.0881
Fam164a	NM_173181	3.22572	3.66693	6.4727	0.0109544	0.120326	1	7	27	49	0.305899	0.650215	2.2417	8.0955
Cxxc4	NM_001004367	4.25967	2.72079	6.46632	0.0109938	0.120677	0	2	7	34	0	0.111141	0.347695	3.36057
Pdia6	NM_027959	1.96177	5.57219	6.46345	0.0110115	0.120789	20	31	90	160	9.67649	4.55439	11.8186	41.8097
Kl	NM_013823	-2.28039	4.77025	6.45237	0.0110805	0.121407	12	165	13	18	2.41062	10.0649	0.708802	1.95294
Lrrc16a	NM_026825	-4.10846	2.60707	6.45197	0.0110829	0.121407	7	32	0	2	1.39529	1.93685	0	0.21531
Accn2	NM_009597	2.15786	5.06104	6.44482	0.0111276	0.121813	7	33	123	62	1.91203	2.73711	9.11879	9.14656
Kdelc2	NM_212445	-1.46493	7.98274	6.44303	0.0111388	0.121853	327	735	330	131	92.2606	62.9704	25.2707	19.9622
Tsta3	NM_031201	1.73419	5.91341	6.43385	0.0111965	0.122401	28	46	174	137	21.9417	10.9459	37.0081	57.9833
Agpat3	NM_053014	-4.01562	2.48768	6.41836	0.0112946	0.12339	7	28	1	1	2.09273	2.54187	0.0811427	0.161467
Rtn3	NM_001003934	-4.16998	2.63132	6.41617	0.0113086	0.123422	3	43	2	0	1.45216	6.32035	0.262759	0
Olfr239	NM_207175	-4.13322	1.71802	6.41549	0.0113129	0.123422	4	17	1	0	4.33809	5.59845	0.294356	0
Rbm22	NM_025776	1.4905	7.19271	6.39845	0.011422	0.124528	74	134	317	403	36.5952	20.1223	42.5487	107.638
Zfp71-rs1	NM_145622	-1.37358	8.50008	6.39675	0.011433	0.124563	347	1349	251	421	90.091	106.352	17.6873	59.0341
Ncapd2	NM_146171	1.46124	6.9869	6.39487	0.0114451	0.12461	52	153	323	302	11.8437	10.5817	19.9675	37.1502
Kctd12	NM_177715	-1.89353	5.57545	6.39342	0.0114544	0.124628	61	165	44	25	10.3543	8.5046	2.02711	2.29191
Psma2	NM_008944	1.4462	7.5951	6.39177	0.011465	0.124659	86	219	442	505	93.4661	72.2737	130.381	296.426
Chkb	NM_007692	1.72309	6.06976	6.38577	0.0115039	0.124997	30	55	243	107	17.5949	9.79509	38.6818	33.8936
Ranbp6	NM_177721	1.42698	7.34817	6.38392	0.0115159	0.125043	64	211	408	390	13.5197	13.5347	23.3927	44.4958
Kctd19	NM_177791	-4.02374	3.02722	6.37846	0.0115514	0.125344	1	64	3	0	0.33954	6.5986	0.276469	0
Naa40	NM_027643	3.16784	3.92467	6.37331	0.0115849	0.125623	5	1	58	33	1.56966	0.0953271	4.94195	5.59524
Gas1	NM_008086	1.6578	6.26641	6.36926	0.0116114	0.125825	21	103	152	237	6.89578	10.2703	13.547	42.0321
Abca2	NM_007379	4.57862	2.70114	6.36188	0.0116598	0.126185	1	0	6	34	0.127543	0	0.207704	2.3421
Tmem174	NM_026685	-3.50523	1.0831	6.36136	0.0116632	0.126185	4	8	0	1	1.82616	1.10904	0	0.246574
Sun2	NM_001205345	2.15782	4.91129	6.36061	0.0116681	0.126185	7	28	62	101	1.88944	2.29496	4.54216	14.724
Iqsec2	NM_001114664	4.10315	2.92283	6.35809	0.0116847	0.12628	1	1	18	29	0.171526	0.0520848	0.837988	2.68656
Lace1	NM_145743	-4.00271	3.00732	6.34965	0.0117404	0.12673	1	63	3	0	0.409124	7.82664	0.333128	0
Prkaca	NM_008854	2.22307	4.75769	6.34732	0.0117559	0.12673	4	29	55	93	1.79351	3.9484	6.6933	22.5214
Gm6251	NM_001101561	-4.02385	1.6055	6.34724	0.0117564	0.12673	4	15	1	0	6.94681	7.91037	0.471368	0
Jmjd1c	NM_001242396	1.61696	7.02669	6.34702	0.0117579	0.12673	20	224	432	237	2.38628	8.11558	13.9897	15.2724
Gch1	NM_008102	3.65837	3.28878	6.34463	0.0117737	0.126816	0	5	18	42	0	0.564754	1.81726	8.43776
Ikbkb	NM_001159774	-1.80404	5.87502	6.34112	0.011797	0.126982	67	219	70	20	19.1772	19.0342	5.43805	3.09179
Tnfsf11	NM_011613	-2.32328	4.57841	6.33728	0.0118226	0.127134	19	123	18	9	8.74023	17.1813	2.24738	2.23605
Tmprss3	NM_001163776	-4.14074	2.61796	6.33663	0.011827	0.127134	12	20	0	2	4.28982	2.17104	0	0.386151
Mlkl	NM_029005	2.8331	4.31654	6.33465	0.0118402	0.127191	5	8	13	100	3.02035	1.46743	2.1314	32.6254
Rin3	NM_001161365	4.38459	2.06233	6.32886	0.0118789	0.127521	0	1	20	7	0	2.19856	39.3028	27.3732
Sardh	NM_138665	4.33787	2.01965	6.32517	0.0119036	0.127702	0	1	17	9	0	0.0684941	1.04077	1.09644
Etv3	NM_012051	4.61934	2.27569	6.32319	0.0119169	0.12776	0	1	29	3	0	5.57493	144.508	29.7474
Ak7	NM_030187	-3.10207	3.70507	6.31646	0.0119622	0.12816	2	96	6	3	0.664809	9.68989	0.541319	0.538589
Bard1	NM_007525	-1.67607	6.25465	6.31409	0.0119782	0.12817	117	193	47	75	22.0798	11.0598	2.40737	7.64434
Olfml2a	NM_172854	-3.50768	1.05447	6.31396	0.0119791	0.12817	5	6	0	1	2.13393	0.777574	0	0.230504
Slc16a9	NM_025807	-3.84534	2.88854	6.31156	0.0119953	0.128259	5	47	1	2	1.44278	4.11822	0.0783188	0.311695
Slc25a14	NM_011398	-3.83819	1.41218	6.3073	0.0120242	0.128481	4	12	1	0	2.33931	2.13103	0.158731	0
Aldh3b2	NM_001177438	4.34915	2.80018	6.30309	0.0120528	0.128701	0	2	43	3	0	0.288937	5.55259	0.770872
Alx1	NM_172553	-2.39377	4.7377	6.28884	0.0121501	0.129599	8	174	7	21	3.29925	21.7899	0.783533	4.67749
Cecr2	NM_001128151	-3.46923	5.05176	6.28842	0.0121529	0.129599	97	2	17	2	10.8247	0.067773	0.514908	0.120544
Afap1l1	NM_178928	-2.26393	5.1732	6.28361	0.012186	0.129865	59	103	6	35	17.8253	9.44937	0.492007	5.71113
Gas2l3	NM_001079876	-1.32966	8.4973	6.28117	0.0122028	0.129958	468	986	389	307	71.3046	45.6173	16.0863	25.2627
Rnf43	NM_172448	2.20516	4.75695	6.27625	0.0122367	0.130233	8	20	71	77	1.90791	1.44837	4.59581	9.9181
Gm684	NM_001195681	3.02944	3.86215	6.27434	0.0122499	0.130288	0	12	26	60	0	2.96623	5.74449	26.3793
Brs3	NM_009766	-4.05201	1.66759	6.26971	0.0122819	0.130542	4	16	0	1	1.48359	1.802	0	0.200319
D230037D09Rik	NM_177140	1.57447	6.41631	6.26558	0.0123106	0.130578	28	110	283	151	23.8901	28.4992	65.5362	69.5834
Coro1b	NM_011778	1.98141	5.4288	6.26496	0.0123149	0.130578	15	35	105	124	8.36329	5.92563	15.8895	37.3402
Mif4gd	NM_001243587	2.10946	4.92977	6.26474	0.0123164	0.130578	4	37	81	85	3.12976	8.79091	17.2017	35.9203
Fam36a	NM_025511	-1.83191	6.23914	6.26455	0.0123177	0.130578	148	115	68	45	339.649	80.1396	42.3558	55.7764
Krt15	NM_008469	4.02436	2.84778	6.26278	0.01233	0.130622	1	1	25	20	0.597749	0.181509	4.05596	6.4568
Mrpl30	NM_027098	3.32824	3.76091	6.25958	0.0123523	0.130772	2	5	11	69	2.97577	2.25902	4.44218	55.4481
Zmynd8	NM_001252585	3.36579	3.43918	6.24555	0.0124506	0.131726	2	3	39	27	17.2795	7.87049	91.4533	125.989
Grina	NM_023168	2.1304	5.11643	6.22998	0.0125605	0.132801	9	31	136	56	5.46553	5.71653	22.4163	18.3674
NA	NM_001123367_dup1	-3.29375	3.66823	6.22667	0.012584	0.132963	22	43	7	1	135.442	80.3858	11.6967	3.32506
Pyroxd2	NM_029011	2.8459	4.30671	6.21915	0.0126376	0.133417	0	19	16	98	0	1.9018	1.43148	17.4472
Dr1	NM_026106	1.41893	7.53463	6.21823	0.0126441	0.133417	74	239	504	406	24.7018	24.2256	45.6627	73.1967
Tgds	NM_029578	-1.96233	5.65251	6.21714	0.0126519	0.133417	80	135	28	41	36.3136	18.6077	3.44962	10.0515
Ddx56	NM_026538	1.46062	7.08523	6.21342	0.0126785	0.13361	71	123	313	353	22.2078	11.6824	26.5721	59.6336
Ticam1	NM_174989	2.04473	5.32227	6.20932	0.0127079	0.133699	14	30	133	84	5.08614	3.3095	13.1144	16.482
Atg3	NM_026402	2.13338	5.01173	6.20883	0.0127114	0.133699	12	20	59	114	6.12893	3.1018	8.17881	31.4468
Ddx19b	NM_172284	-4.09386	2.52132	6.20733	0.0127222	0.133699	16	7	1	1	3.20914	0.426331	0.0544381	0.108327
Nln	NM_029447	2.8023	4.04899	6.2071	0.0127239	0.133699	0	16	41	56	0	1.32146	3.02673	8.22644
Prcp	NM_028243	-2.24723	4.81391	6.20646	0.0127285	0.133699	44	86	15	18	15.2624	9.05832	1.4122	3.37218
Adcy6	NM_007405	1.71493	5.76721	6.20195	0.0127609	0.133952	22	51	165	116	3.75665	2.64441	7.64711	10.6981
Dctn3	NM_016890	2.06738	5.02223	6.19056	0.0128434	0.13473	10	27	98	78	10.6431	8.72598	28.3094	44.8367
Tnfrsf1a	NM_011609	1.89619	5.64337	6.1857	0.0128787	0.135012	5	76	105	158	2.38545	11.0102	13.5964	40.7123
Pik3r2	NM_008841	2.01193	5.53131	6.1831	0.0128976	0.135122	21	24	189	63	6.83466	2.37186	16.6953	11.0741
Aqp5	NM_009701	3.5248	3.38316	6.17769	0.0129371	0.135448	1	4	17	46	0.66288	0.805148	3.05857	16.4688
Zbtb9	NM_001005916	1.38997	9.62699	6.17578	0.0129511	0.13549	317	1049	2716	1193	117.068	117.634	272.234	237.951
Neurog2	NM_009718	4.35125	3.16833	6.17484	0.012958	0.13549	1	1	2	53	0.463747	0.140819	0.251736	13.2747
Pabpc4	NM_148917	-1.36338	8.96326	6.17097	0.0129863	0.135699	616	1466	293	634	253.432	183.145	32.7177	140.877
Nobox	NM_130869	-3.51392	1.02858	6.16789	0.0130089	0.135847	6	4	0	1	3.25872	0.659685	0	0.293336
Gprin2	NM_183209	-3.82556	2.85185	6.16255	0.0130483	0.136169	4	48	2	1	2.56871	9.36003	0.348594	0.346836
Zbtb12	NM_198886	3.57877	3.21731	6.16057	0.0130629	0.136233	0	5	33	25	0	0.850671	5.01834	7.56519
Yipf4	NM_026417	1.77727	5.82018	6.15647	0.0130932	0.136461	19	59	80	208	9.15819	8.63552	10.466	54.1487
Nsmaf	NM_010945	-2.16439	4.99768	6.14874	0.0131506	0.136916	53	87	13	26	15.5377	7.74481	1.0344	4.11674
Ntan1	NM_010946	3.95765	2.92309	6.14829	0.0131539	0.136916	0	3	12	35	0	0.815843	2.9169	16.9294
Fam160b1	NM_145505	3.36052	3.43442	6.14072	0.0132104	0.137415	2	3	28	37	0.365232	0.166357	1.38781	3.6493
Sclt1	NM_001081411	-4.27819	1.88693	6.13877	0.0132249	0.137459	2	25	1	0	0.680879	2.5844	0.0924006	0
Ms4a15	NM_001034898	-4.07263	2.54387	6.13787	0.0132316	0.137459	13	15	0	2	7.80249	2.73377	0	0.648319
Fam164c	NM_172414	1.75771	6.07867	6.13557	0.0132489	0.137549	10	105	166	184	2.2939	7.31383	10.3352	22.7962
Uhrf1	NM_001111080	2.09267	4.9207	6.13209	0.013275	0.137731	7	30	79	85	88.8505	115.628	272.16	582.706
Dhrs4	NM_001037938	-3.22055	3.614	6.12353	0.0133394	0.138311	5	83	8	0	6.71979	33.8723	2.91817	0
Otud1	NM_027715	1.38383	7.67058	6.1222	0.0133494	0.138325	91	245	601	396	36.9947	30.2444	66.3143	86.9485
Cdkn1b	NM_009875	1.31634	8.25591	6.11821	0.0133796	0.138549	128	417	635	823	54.7195	54.1313	73.6784	190.021
Reck	NM_016678	-3.50074	1.10992	6.11703	0.0133885	0.138552	3	10	0	1	0.695778	0.704255	0	0.125262
Gria4	NM_019691	2.88223	4.13045	6.11296	0.0134194	0.138783	1	14	98	9	0.188751	0.802413	5.02054	0.917489
Ptpn1	NM_011201	3.00887	3.75399	6.11021	0.0134403	0.1389	2	7	53	28	0.488074	0.518721	3.51048	3.69048
Arcn1	NM_145985	-2.07296	5.50168	6.1092	0.013448	0.1389	70	132	18	40	20.8364	11.9311	1.45423	6.43063
Hsf4	NM_001256044	2.72943	4.46207	6.106	0.0134723	0.139062	0	23	22	104	0	20.3414	17.3912	163.597
Ccdc79	NM_180958	-2.06548	5.3392	6.10342	0.013492	0.139175	48	157	17	35	16.7289	16.6152	1.60808	6.58813
Cxx1a	NM_024170	1.8062	5.62514	6.09616	0.0135476	0.139582	11	64	176	85	8.87012	15.671	38.5198	37.019
Wdr16	NM_027963	-4.05994	3.08065	6.09601	0.0135487	0.139582	21	15	0	3	9.80949	2.12764	0	0.756863
Adad1	NM_009350	-3.2114	3.60268	6.09402	0.013564	0.13965	7	77	8	0	3.64954	12.1902	1.13205	0
Tpra1	NM_011906	4.37794	2.50295	6.08804	0.01361	0.140034	1	0	26	10	0.562125	0	3.96681	3.036
Hdhd2	NM_001039201	-3.97427	3.00065	6.08301	0.0136488	0.140343	18	19	0	3	168.239	53.9248	0	15.1441
Mapkbp1	NM_011941	-1.57963	6.63823	6.08149	0.0136606	0.140374	110	356	38	127	16.303	16.0216	1.5286	10.166
Cox6b2	NM_183405	-1.39147	7.44589	6.07611	0.0137022	0.140713	193	582	145	178	360.125	329.761	73.4342	179.384
Dennd2a	NM_172477	-4.10811	2.60639	6.07361	0.0137216	0.140821	1	47	1	1	0.231821	3.3085	0.0629199	0.125205
Abhd14b	NM_029631	2.71438	4.12952	6.07143	0.0137386	0.140906	0	18	46	56	0	3.80985	8.70257	21.082
Nanos3	NM_194059	3.88391	2.857	6.06551	0.0137847	0.141289	0	3	15	30	0	1.283	5.7339	22.8199
4932438H23Rik	NM_001163695	-4.12986	1.76251	6.06379	0.0137981	0.141336	3	20	0	1	1.26617	2.56319	0	0.22795
Gm13152	NM_001039209	-2.7657	3.81797	6.06248	0.0138084	0.141351	9	83	6	6	7.4502	20.8633	1.34807	2.68254
Kif15	NM_010620	-1.42768	7.29762	6.05872	0.0138378	0.141404	221	403	122	164	47.111	26.0865	7.05869	18.8818
Gpr37l1	NM_134438	-3.98931	2.44093	6.0587	0.0138379	0.141404	6	29	2	0	2.73802	4.0185	0.247714	0
Lamc3	NM_011836	2.00184	5.33472	6.05846	0.0138398	0.141404	8	47	86	129	1.38702	2.4744	4.04693	12.0796
Zfp808	NM_001039239	-3.61569	3.06616	6.05526	0.0138649	0.141505	7	49	1	3	2.31114	4.91253	0.0896114	0.534957
Galnt6	NM_172451	-3.45845	3.19813	6.05495	0.0138673	0.141505	3	65	4	1	0.54169	3.56388	0.196031	0.0975211
Nme1	NM_008704	2.56968	4.48531	6.04972	0.0139085	0.141835	9	5	50	76	7.49243	1.26395	11.2976	34.1714
Fam129a	NM_022018	-4.02697	1.65781	6.03529	0.0140227	0.142865	3	18	0	1	0.783037	1.42664	0	0.140971
Lmo4	NM_010723	3.30084	3.39284	6.03431	0.0140304	0.142865	1	5	36	28	2.35809	3.58023	23.0408	35.6605
Purg	NM_001098233	1.44377	6.71617	6.0336	0.0140361	0.142865	51	108	337	184	29.1789	18.763	52.3316	56.8572
Snx21	NM_133924	2.10719	4.87384	6.02624	0.0140947	0.143371	10	21	70	88	6.764	4.31324	12.851	32.1481
Sytl3	NM_031395	-2.42803	5.01396	6.01479	0.0141865	0.144213	43	123	1	32	44.5211	38.6708	0.281017	17.8944
Nfatc2	NM_001037178	2.40702	4.62203	6.01109	0.0142163	0.144424	10	8	76	62	5.00793	1.21655	10.3301	16.7694
Vangl2	NM_033509	-1.99186	5.69453	6.00791	0.0142419	0.144593	41	252	7	61	18.6519	34.8112	0.864314	14.9878
Zcchc4	NM_030185	4.16962	1.86115	6.00436	0.0142706	0.144793	0	1	13	10	0	0.162264	1.88547	2.8861
Clec3b	NM_011606	-3.96376	2.40434	6.00084	0.0142991	0.144991	8	23	2	0	8.29135	7.23842	0.562601	0
Rtl1	NM_184109	-3.68361	3.07763	5.99893	0.0143146	0.145027	14	32	3	1	2.74953	1.90836	0.159914	0.106072
Nppc	NM_010933	-3.677	3.35941	5.99818	0.0143206	0.145027	18	36	5	0	17.7604	10.786	1.33901	0
Mon1b	NM_001048143	2.35019	4.50001	5.9936	0.0143579	0.145313	5	18	85	43	18.2941	19.9983	84.4101	84.9724
Mad2l1bp	NM_025649	1.60853	6.45283	5.98405	0.0144358	0.146009	13	151	200	242	10.5076	37.061	43.8758	105.644
Myzap	NM_001033208	-1.82396	5.76329	5.98015	0.0144678	0.146241	82	150	56	26	36.9279	20.5122	6.84485	6.32388
Rbfa	NM_199197	2.70707	4.29493	5.97795	0.0144858	0.146331	2	16	13	98	1.53566	3.7305	2.70922	40.6407
Phc2	NM_001195130	2.84173	4.57086	5.97677	0.0144955	0.146338	10	0	69	69	2.60351	0	4.87578	9.70237
Utp20	NM_175158	-1.62641	5.99137	5.97424	0.0145163	0.146383	70	232	66	40	8.14958	8.20173	2.08553	2.51516
Hif3a	NM_016868	-3.25553	3.83006	5.97401	0.0145182	0.146383	32	28	4	5	4.73587	1.25831	0.160674	0.399658
NA	NM_001276425	-2.66705	4.18864	5.97077	0.0145449	0.14656	29	61	13	4	8.18888	5.23042	0.996333	0.610036
Phf17	NM_001130185	-3.02087	4.00865	5.9667	0.0145785	0.146807	33	38	8	4	204.387	71.4666	13.4482	13.3804
Krt18	NM_010664	2.20423	4.94605	5.96381	0.0146024	0.146956	7	28	36	130	5.14064	6.24392	7.17557	51.5622
Keg1	NM_029550	-3.65565	1.27431	5.96031	0.0146315	0.147127	3	12	0	1	1.85137	2.24871	0	0.333304
Fam3c	NM_138587	1.4399	6.90365	5.95956	0.0146377	0.147127	50	145	189	390	18.7683	16.5274	19.2554	79.0658
Rgs19	NM_026446	2.70482	4.12587	5.94679	0.0147441	0.148103	5	7	29	70	3.52823	1.49991	5.55418	26.6781
Serping1	NM_009776	-3.91452	1.54316	5.94235	0.0147813	0.148385	3	16	0	1	1.69472	2.74458	0	0.305102
Uba7	NM_023738	2.48423	4.39398	5.93953	0.014805	0.14853	1	23	46	73	0.325151	2.27088	4.05955	12.8197
Dfnb59	NM_001080711	-3.1645	3.64532	5.9354	0.0148397	0.14867	6	82	0	8	5.06883	21.0354	0	3.65019
Rpgr	NM_001177954	-3.33055	0.910716	5.93475	0.0148452	0.14867	3	8	1	0	1.69286	1.37078	0.153156	0
Cog7	NM_001033318	-1.65805	6.08577	5.93457	0.0148467	0.14867	94	198	77	35	33.5104	21.4337	7.45036	6.7389
Entpd2	NM_009849	3.07016	3.66591	5.92267	0.0149473	0.149584	1	8	24	51	0.530783	1.2894	3.45751	14.6203
Dcun1d3	NM_001163703	-1.61123	6.08281	5.9192	0.0149767	0.149786	92	199	57	56	16.8365	11.0586	2.83123	5.53506
NA	NM_001271630	3.81791	2.79714	5.9144	0.0150176	0.150101	0	3	28	16	0	0.992149	8.2769	9.41161
Tbc1d8	NM_018775	-1.39871	7.08999	5.91167	0.0150409	0.150241	175	390	130	123	40.5413	27.435	8.17406	15.3898
Ak3	NM_021299	-3.77191	3.21364	5.90526	0.0150957	0.150656	17	31	0	4	6.35339	3.51802	0	0.807394
Map3k9	NM_001174107	-3.81017	2.24577	5.90463	0.0151011	0.150656	12	9	1	1	1.42564	0.324678	0.0322452	0.0641651
Map2k4	NM_009157	-3.30523	3.30542	5.89986	0.0151421	0.150969	10	52	4	2	2.78324	4.39475	0.302166	0.300642
Ppapdc2	NM_028922	2.42222	4.37613	5.89879	0.0151513	0.150969	3	19	41	75	1.07022	2.0582	3.96983	14.4505
Magee2	NM_053206	-1.6819	7.04126	5.88183	0.015298	0.152336	129	531	28	177	57.2662	71.5786	3.37366	42.4376
Itgb1	NM_010578	1.54484	6.97112	5.87589	0.0153496	0.152572	21	221	256	368	5.14799	16.451	17.0331	48.7231
Ttc19	NM_029704	4.32237	-0.345776	5.87484	0.0153588	0.152572	0	0	2	3	0	0	0.229482	0.684973
Odf1	NM_008757	4.32237	-0.345776	5.87479	0.0153592	0.152572	0	0	2	3	0	0	0.505068	1.50756
2010001E11Rik	NM_001163503	4.32238	-0.34576	5.87359	0.0153697	0.152572	0	0	2	3	0	0	0.244245	0.729039
Xlr5c	NM_031493	-3.31436	0.915807	5.87348	0.0153707	0.152572	3	8	0	1	5.71182	4.62513	0	1.02831
Mpeg1	NM_010821	4.32238	-0.345745	5.8724	0.0153801	0.152572	0	0	2	3	0	0	0.128713	0.384192
Sgk1	NM_001161850	4.32239	-0.345733	5.87148	0.0153881	0.152572	0	0	2	3	0	0	1.9113	5.70498
Il17rb	NM_019583	-3.79129	1.41651	5.86363	0.0154569	0.152991	3	14	0	1	1.49655	2.12069	0	0.269425
Mtdh	NM_026002	1.30906	8.39627	5.86203	0.0154709	0.152991	123	513	683	921	34.364	43.5208	51.791	138.972
Lin9	NM_001103182	2.90034	4.16641	5.86119	0.0154783	0.152991	7	1	45	59	3.94566	0.17116	6.88445	17.9615
Bahd1	NM_001045523	1.95106	5.48085	5.86104	0.0154797	0.152991	11	49	53	180	2.55407	3.45474	3.34003	22.5726
Dusp1	NM_013642	1.35502	8.0511	5.86032	0.015486	0.152991	70	462	706	581	37.0592	74.2712	101.447	166.128
Il31	NM_029594	4.31789	-0.348408	5.86016	0.0154873	0.152991	0	0	3	2	0	0	1.03352	1.37107
Slitrk5	NM_198865	-1.72999	5.63724	5.85838	0.015503	0.153031	38	232	30	47	8.12749	15.0675	1.74152	5.42925
Lrrc45	NM_153545	1.65087	5.8391	5.85755	0.0155104	0.153031	17	73	185	109	7.09629	9.25307	20.9599	24.5741
2410089E03Rik	NM_001162906	-1.37547	7.51962	5.85004	0.0155767	0.15359	250	479	169	175	24.5517	14.2843	4.50467	9.28215
Tmem42	NM_025339	-3.90163	2.39103	5.84898	0.0155861	0.15359	9	20	0	2	14.1702	9.5619	0	1.70072
Slc43a1	NM_001081349	2.60856	4.07414	5.84661	0.015607	0.153702	2	14	35	61	7.50458	15.9516	35.6451	123.622
Zkscan14	NM_023322	1.40747	6.64957	5.84405	0.0156298	0.15377	34	146	294	199	17.6458	23.0089	41.4138	55.7808
Slc45a1	NM_173774	-3.30398	0.812555	5.84369	0.015633	0.15377	5	4	1	0	2.00571	0.487235	0.108876	0
Ddx50	NM_053183	1.56893	6.20617	5.83721	0.0156907	0.154243	29	83	199	172	11.893	10.336	22.1503	38.0969
Slc26a1	NM_174870	2.19644	4.86072	5.82865	0.0157672	0.1549	1	40	85	76	0.318997	3.8746	7.35937	13.0939
Nufip1	NM_013745	-1.3986	7.27231	5.8259	0.0157919	0.155048	155	562	151	136	40.1006	44.1505	10.6031	19.0032
Emx2	NM_010132	1.68977	6.04717	5.82142	0.0158321	0.155348	20	81	256	89	7.91476	9.7336	27.4968	19.0225
Ppp3cb	NM_008914	-2.23222	4.5227	5.81873	0.0158564	0.155399	15	125	13	14	3.9737	10.0553	0.93472	2.00309
Lrp1	NM_008512	-1.39913	7.20755	5.8187	0.0158566	0.155399	156	516	166	110	10.7708	10.8182	3.11076	4.1019
Wnk4	NM_175638	1.80626	5.91639	5.80164	0.0160113	0.156747	22	57	271	52	5.45294	4.29006	18.2311	6.96114
Prkd2	NM_178900	2.00862	4.97504	5.80118	0.0160154	0.156747	10	27	108	62	12.8677	10.5498	37.7189	43.0884
Gpr56	NM_001198894	3.56716	3.19697	5.8003	0.0160235	0.156747	0	5	16	40	0	0.433004	1.2385	6.16128
Prss38	NM_001045521	-3.61792	3.09421	5.79813	0.0160432	0.156845	4	58	0	4	3.31922	14.6145	0	1.79269
Fam64a	NM_144526	1.82707	5.44999	5.79706	0.016053	0.156846	10	55	118	111	7.01315	11.7127	22.461	42.0441
Mapk8ip3	NM_013931	1.4586	7.35794	5.79584	0.0160642	0.156859	93	129	515	300	17.1385	7.21873	25.7592	29.8594
Ttc32	NM_029321	-2.57491	4.03664	5.7931	0.0160892	0.157009	18	75	11	5	18.5063	23.4147	3.06955	2.77643
Khsrp	NM_010613	1.55892	6.49241	5.79008	0.0161168	0.157183	50	64	175	271	12.8548	4.99639	12.2115	37.63
Pigx	NM_001111025	2.59273	4.16471	5.78649	0.0161498	0.157409	4	11	29	72	4.17938	3.49	8.22403	40.6306
Apba3	NM_018758	1.99423	5.04871	5.77702	0.016237	0.158163	8	35	86	91	3.90366	5.18598	11.3898	23.9824
Gcc1	NM_028900	1.24642	8.59872	5.77313	0.016273	0.158418	173	534	906	926	42.9836	40.2882	61.0969	124.261
Tmem43	NM_028766	2.0595	5.38825	5.77043	0.016298	0.158566	13	35	45	176	4.6897	3.83399	4.40605	34.2913
Frat1	NM_008043	1.76059	5.62161	5.76847	0.0163162	0.158636	19	46	151	105	7.473	5.49389	16.1196	22.3049
Accn1	NM_001034013	4.07936	3.26662	5.76753	0.016325	0.158636	2	0	59	3	2.68091	0	21.4654	2.17191
Yes1	NM_001205132	1.70301	5.75869	5.7635	0.0163624	0.158904	9	84	148	131	2.23183	6.32525	9.96126	17.5452
Rfk	NM_019437	1.3712	7.65639	5.75787	0.0164149	0.159318	64	317	426	547	26.5109	39.8736	47.8949	122.377
Sspo	NM_173428	2.0077	5.09221	5.75661	0.0164268	0.159337	11	29	70	111	0.725613	0.580886	1.25327	3.95462
Kif5a	NM_001039000	-2.94504	3.71398	5.75506	0.0164412	0.159381	18	54	4	6	6.5186	5.93821	0.393166	1.17355
Atad1	NM_026487	2.25978	4.89363	5.7515	0.0164746	0.159585	12	13	32	128	4.3859	1.44278	3.1744	25.2671
Trim45	NM_001165953	1.74814	5.6194	5.74939	0.0164944	0.159585	18	49	134	120	3.98242	3.29193	8.04663	14.3392
Sall4	NM_201395	-2.90934	4.07917	5.7493	0.0164952	0.159585	0	130	5	8	0	39.213	1.34807	4.29206
D4Bwg0951e	NM_026821	3.99244	1.69568	5.74858	0.0165019	0.159585	0	1	6	14	0	0.183753	0.985462	4.57563
Pask	NM_080850	-1.96023	5.40589	5.74536	0.0165323	0.159782	63	126	35	24	12.6533	7.68445	1.90794	2.60341
E030030I06Rik	NM_001254745	2.81039	3.79287	5.744	0.0165451	0.15981	1	11	49	33	1.03538	3.45837	13.7698	18.4536
Dusp27	NM_001160049	-2.27349	5.82426	5.74106	0.0165728	0.15998	66	233	0	63	16.8755	18.0904	0	8.70006
Hibadh	NM_145567	1.71487	6.21717	5.74002	0.0165826	0.15998	7	130	195	189	4.15046	23.4057	31.381	60.5241
Kdm2b	NM_013910	-2.04034	5.40614	5.73653	0.0166156	0.160203	66	121	13	42	19.2829	10.7348	1.03087	6.62744
Gm572	NM_001085505	-2.98735	4.14927	5.7318	0.0166604	0.160497	36	42	1	12	26.7239	9.46732	0.20148	4.81113
Marveld2	NM_001038602	-3.20523	0.802924	5.7312	0.0166661	0.160497	3	7	0	1	2.57461	1.82418	0	0.46351
Cldn12	NM_001193660	4.22545	2.35657	5.72791	0.0166973	0.160702	1	0	19	13	6.04781	0	31.1879	42.463
Oxr1	NM_130885	2.56435	4.28585	5.7259	0.0167164	0.16073	1	20	94	21	0.24254	1.47297	6.18794	2.75088
2210021J22Rik	NM_197998	4.11379	2.57598	5.72388	0.0167357	0.16073	0	2	36	3	0	4.24757	68.3387	11.3323
Ttc23	NM_001168477	3.87826	2.84216	5.72341	0.0167402	0.16073	0	3	7	37	0	0.326451	0.680847	7.16122
BC020535	NM_145536	2.01501	5.35375	5.72341	0.0167402	0.16073	11	40	183	42	5.12898	5.66342	23.1592	10.5769
Slc35f5	NM_028787	1.85098	5.59114	5.71246	0.016845	0.161639	7	70	77	173	2.77123	8.41499	8.27372	36.9905
Clps	NM_025469	3.93134	2.41232	5.70623	0.0169048	0.162116	0	2	10	23	0	1.26395	5.64878	25.8534
Klf6	NM_011803	2.43741	4.50355	5.70352	0.016931	0.162271	7	12	29	96	1.70664	0.888393	1.91901	12.6411
Ankrd35	NM_001081139	-3.08755	3.53655	5.70092	0.016956	0.162414	17	46	2	6	4.31134	3.54243	0.137666	0.821833
Vps35	NM_022997	1.39665	6.95096	5.69356	0.0170272	0.163	54	150	241	356	17.5194	14.7773	21.2215	62.3798
Rfx4	NM_001024918	-3.48659	1.12608	5.68925	0.0170692	0.163304	2	12	0	1	0.521892	0.950851	0	0.140935
2210009G21Rik	NM_028201	1.97258	5.40101	5.68674	0.0170936	0.163351	9	49	60	162	3.62017	5.98498	6.55047	35.1941
Etv3	NM_001083318	1.58402	5.96622	5.68666	0.0170944	0.163351	16	91	162	153	3.19977	5.52613	8.79325	16.5257
Pkd2l1	NM_181422	-2.36904	4.5035	5.67859	0.0171732	0.164007	40	60	14	11	12.3833	5.6404	1.17636	1.83925
Gria3	NM_016886	-3.79631	3.52214	5.67486	0.0172097	0.164258	32	9	1	4	6.33669	0.541172	0.0537461	0.4278
Tmprss2	NM_015775	-2.16022	5.13197	5.67311	0.0172269	0.164324	70	63	15	28	22.7678	6.22219	1.32418	4.91869
Zfp318	NM_021346	2.12215	4.78406	5.66832	0.017274	0.164676	2	37	79	72	0.524689	2.9475	5.62514	10.2017
Prkacb	NM_011100	-3.33355	0.945632	5.66722	0.0172848	0.164682	2	10	1	0	6.65455	10.1034	0.903074	0
Eps8l2	NM_133191	-3.33348	0.94558	5.66136	0.0173427	0.165135	2	10	1	0	0.670883	1.01858	0.091044	0
Slc29a1	NM_001199115	3.03455	3.78698	5.65802	0.0173758	0.165257	3	5	16	64	1.51716	0.767821	2.19616	17.4807
Cdr2	NM_007672	-1.8337	5.42194	5.65799	0.017376	0.165257	39	188	42	22	15.88	23.2447	4.64162	4.83813
4930547N16Rik	NM_029249	2.04103	5.07103	5.64833	0.0174721	0.166037	16	15	105	76	4.53419	1.29078	8.07614	11.6322
Enox1	NM_001253759	-3.33331	0.945461	5.64766	0.0174787	0.166037	2	10	1	0	0.578412	0.878189	0.078495	0
1190007F08Rik	NM_001163721	4.20412	2.33629	5.6466	0.0174892	0.166039	1	0	11	20	5.03984	0	15.0468	54.4397
Morn3	NM_029112	-3.88761	1.53372	5.64076	0.0175476	0.166495	2	18	0	1	2.21818	6.06206	0	0.599013
Pdha2	NM_008811	-2.92324	4.00974	5.63864	0.0175688	0.166599	3	116	0	12	1.31139	15.3974	0	2.83309
Prx	NM_198048	-3.7247	2.71509	5.63534	0.017602	0.166815	9	30	3	0	1.98225	2.0064	0.179338	0
Tdh	NM_021480	-3.22426	3.50915	5.63299	0.0176256	0.16694	7	71	0	7	3.8261	11.7841	0	2.06645
Otud7b	NM_001025613	-3.84125	2.34967	5.62799	0.0176759	0.167318	6	26	0	2	106.358	139.95	0	19.1478
Eme2	NM_001163102	1.46021	6.57431	5.62488	0.0177072	0.167516	47	94	339	137	31.7699	19.2942	62.1945	50.0158
Tcf23	NM_053085	3.8569	2.34678	5.62344	0.0177218	0.167531	0	2	18	14	0	0.152254	1.2248	1.89563
Atp5c1	NM_001112738	1.78667	6.21487	5.62267	0.0177296	0.167531	14	106	340	58	8.00099	18.3951	52.7387	17.9025
Dlx3	NM_010055	1.82795	5.72249	5.62148	0.0177417	0.167546	25	34	68	202	9.87066	4.07629	7.28702	43.0751
Ppp6r2	NM_027805	-3.83356	2.32305	5.61909	0.0177659	0.167677	9	18	0	2	10.1017	6.13486	0	1.21241
Caprin2	NM_181541	2.16733	4.64742	5.60873	0.0178713	0.168409	5	25	51	85	1.44157	2.1887	3.9909	13.2359
Akt3	NM_011785	-3.65725	1.27121	5.60866	0.0178719	0.168409	2	14	1	0	0.434267	0.923072	0.0589334	0
Zfp873	NM_001024626	-3.64756	3.04623	5.60803	0.0178784	0.168409	20	15	2	2	8.94024	2.03606	0.242652	0.482857
Atf6	NM_001081304	-2.5711	4.74798	5.60635	0.0178955	0.168409	49	70	26	1	6.7504	2.92828	0.972169	0.0744051
Fchsd1	NM_175684	2.1906	5.2977	5.60632	0.0178958	0.168409	0	59	115	103	0	4.3576	7.59185	13.5307
Trp73	NM_011642	3.80989	1.53447	5.60003	0.0179601	0.168915	0	1	10	8	0	0.06187	0.553012	0.880357
C1qtnf1	NM_001204130	3.07498	3.52754	5.59671	0.0179942	0.169137	1	7	48	22	0.238822	0.507636	3.11136	2.83769
Armcx2	NM_026139	2.48588	4.37135	5.59163	0.0180465	0.169445	3	18	104	17	0.816406	1.48744	7.68163	2.49864
Zfp948	NM_001002008	1.37438	6.5898	5.59149	0.018048	0.169445	44	114	235	231	17.4192	13.7044	25.2509	49.3919
Foxg1	NM_001160112	1.68464	6.02841	5.58725	0.0180917	0.169653	28	59	271	70	7.22398	4.62223	18.9768	9.75407
Zfp955b	NM_001142957	1.45202	7.38032	5.58655	0.0180989	0.169653	32	302	377	441	10.1669	29.1357	32.5098	75.6739
Pnmal2	NM_001099636	-3.41154	3.13758	5.58627	0.0181018	0.169653	10	44	4	1	2.47921	3.31243	0.269158	0.1339
Ugt1a2	NM_013701	-2.4237	4.35164	5.58231	0.0181427	0.169877	33	63	16	6	38.1216	22.0993	5.01663	3.74349
1700067K01Rik	NM_183097	1.73202	5.94793	5.58192	0.0181468	0.169877	7	103	224	100	6.6392	29.6644	57.6634	51.2256
Ylpm1	NM_178363	1.25384	8.66832	5.57968	0.0181701	0.169996	148	650	846	1072	21.6325	28.8495	33.5622	84.6269
Mtap7d1	NM_144941	-1.78653	5.77438	5.5778	0.0181896	0.170079	61	207	14	67	18.5221	19.0858	1.15378	10.9876
Cd99l2	NM_138309	3.94495	2.42007	5.57639	0.0182042	0.170117	0	2	7	26	0	0.176832	0.5532	4.08876
Akap17b	NM_001081956	-1.78589	5.86675	5.5747	0.0182217	0.170182	79	183	78	13	13.2004	9.28521	3.53744	1.1732
Mcfd2	NM_176808	2.83571	3.79391	5.57059	0.0182646	0.170484	0	13	55	28	0	18.038	68.2122	69.1021
Skp1a	NM_011543	2.04232	5.32027	5.56933	0.0182777	0.170507	12	35	51	160	8.48523	7.51504	9.78786	61.1043
H2-DMb2	NM_010388	2.59866	4.03496	5.56656	0.0183067	0.170679	5	7	55	39	6.54025	2.78037	19.5264	27.5523
Endod1	NM_028013	-3.72605	1.34003	5.55929	0.0183828	0.17126	2	15	1	0	0.460012	1.04764	0.0624273	0
Clasrp	NM_016680	-1.55636	6.26858	5.55858	0.0183904	0.17126	105	220	78	55	50.1176	31.8863	10.1049	14.1786
Ccr7	NM_007719	4.13582	2.26945	5.55556	0.018422	0.171456	1	0	18	12	0.520571	0	2.54324	3.37388
Selk	NM_019979	1.3027	7.7923	5.54322	0.0185525	0.17257	92	308	549	512	92.9153	94.4562	150.49	279.279
St5	NM_029811	-1.33146	6.90687	5.54042	0.0185821	0.172689	141	370	126	105	48.2576	38.4529	11.7045	19.4091
Extl2	NM_021388	3.72759	1.46126	5.53933	0.0185937	0.172689	0	1	9	8	0	0.719346	5.78675	10.2357
4831426I19Rik	NM_172500	-3.82703	2.32989	5.53898	0.0185975	0.172689	7	23	0	2	1.41643	1.41321	0	0.218573
Pqlc3	NM_001161111	-4.10549	1.72748	5.53728	0.0186154	0.172756	1	24	1	0	1.01293	7.38198	0.274926	0
Nr1d1	NM_145434	1.62534	5.87236	5.52847	0.0187095	0.173529	16	80	205	96	6.26191	9.5073	21.7759	20.2921
Rbm33	NM_028234	-1.99134	5.20436	5.52715	0.0187236	0.173544	66	81	22	28	7.14203	2.6616	0.646153	1.63646
Tm9sf1	NM_028780	1.63167	6.0498	5.52631	0.0187326	0.173544	19	88	248	94	7.76408	10.9194	27.5057	20.7459
Adamts15	NM_001024139	-2.8964	4.54452	5.5158	0.0188455	0.174414	51	43	0	18	8.84523	2.26458	0	1.68609
Slc13a5	NM_001004148	-3.62834	3.30737	5.51474	0.0188569	0.174414	21	25	5	0	6.60467	2.38755	0.426812	0
Rcc1	NM_001197082	-3.33512	3.12148	5.51394	0.0188655	0.174414	6	53	1	4	2.65095	7.11061	0.119918	0.954508
Fhad1	NM_177868	2.48155	4.52132	5.51353	0.0188699	0.174414	3	21	15	112	0.684658	1.4553	0.929134	13.8051
Lrrc9	NM_030070	-2.59961	3.89692	5.51192	0.0188873	0.174474	6	95	7	7	1.61613	7.77014	0.51175	1.01834
Apod	NM_007470	-2.53534	4.54927	5.50894	0.0189195	0.174671	40	68	23	1	22.0865	11.4014	3.44691	0.29822
Trak1	NM_175114	-2.40492	4.71708	5.5067	0.0189437	0.174795	50	60	25	4	10.5233	3.83455	1.4281	0.454686
Hyi	NM_026601	1.98732	4.92893	5.50395	0.0189736	0.174919	10	26	61	100	11.0909	8.75631	18.3625	59.9013
Gcat	NM_013847	2.23573	4.56981	5.50267	0.0189874	0.174919	7	17	97	36	3.03282	2.23655	11.4066	8.42405
Fgf9	NM_013518	2.62399	3.95815	5.50246	0.0189897	0.174919	4	8	45	44	0.9936	0.603423	3.03388	5.90301
Mthfd2	NM_008638	3.6607	2.64972	5.49698	0.0190493	0.175367	0	3	19	20	0	0.452458	2.56133	5.36507
Fbxl7	NM_176959	-3.63174	1.276	5.49405	0.0190813	0.175561	2	14	0	1	0.445463	0.946869	0	0.120296
Defb42	NM_001034910	-3.76462	1.4107	5.49043	0.0191209	0.175807	2	16	0	1	3.34895	8.1354	0	0.904373
Adamts9	NM_175314	-3.63166	1.27596	5.4896	0.0191299	0.175807	2	14	0	1	0.340665	0.724113	0	0.0919955
Atp4a	NM_018731	-1.778	5.43995	5.48799	0.0191475	0.175869	30	213	34	32	8.94802	19.2915	2.75245	5.15495
Paqr4	NM_023824	1.55911	6.00927	5.48359	0.0191957	0.176211	30	61	151	170	12.3031	7.59632	16.8076	37.6539
Tex15	NM_031374	2.73774	4.71842	5.48244	0.0192084	0.176227	0	28	5	144	0	1.03966	0.165943	9.51011
Mier1	NM_027696	-1.57544	6.11349	5.48034	0.0192316	0.176339	67	273	41	75	14.4776	17.9129	2.40459	8.75292
Hoxa3	NM_010452	3.82474	2.31403	5.47619	0.0192772	0.176657	0	2	14	17	0	0.245534	1.53626	3.71209
Hdac10	NM_199198	1.41599	6.52794	5.47417	0.0192995	0.17676	26	147	282	173	11.0643	18.9954	32.5712	39.7617
Slc13a2	NM_022411	-2.24444	4.41235	5.47308	0.0193116	0.17677	12	121	15	10	5.631	17.2413	1.91043	2.53439
Barhl2	NM_001005477	-2.19297	4.67642	5.46958	0.0193502	0.17687	40	77	15	16	17.7723	10.3885	1.80888	3.83948
Myo9b	NM_001142322	-2.39774	4.32068	5.46944	0.0193518	0.17687	6	130	7	14	5.12782	33.7369	1.62373	6.46217
Cox6b2	NM_183406	-1.32866	7.19611	5.46912	0.0193554	0.17687	165	471	161	122	471.225	408.457	124.797	188.18
Cat	NM_009804	3.86493	2.82632	5.46558	0.0193946	0.177127	0	3	42	4	0	0.367146	4.59431	0.870694
Psmd2	NM_134101	1.39385	6.58389	5.45256	0.0195396	0.178211	39	124	166	295	13.5417	13.0741	15.6441	55.3222
4930555I21Rik	NM_030189	-3.70536	2.7486	5.45178	0.0195484	0.178211	13	21	0	3	5.61582	2.75467	0	0.699939
Sirpa	NM_001177647	3.62989	2.9112	5.45074	0.01956	0.178211	1	2	20	26	0.308007	0.187056	1.67196	4.32517
Vmn2r27	NM_001104642	-3.70862	2.784	5.45014	0.0195667	0.178211	4	45	0	3	1.59771	5.45797	0	0.647185
Gm1078	NM_001200041	-3.79939	2.26037	5.44997	0.0195687	0.178211	5	26	2	0	1.63091	2.57522	0.177062	0
Arsk	NM_029847	-4.07294	1.73165	5.44591	0.0196142	0.178525	1	24	0	1	0.28114	2.04887	0	0.151842
Rsph3a	NM_025789	2.43271	4.44957	5.44416	0.0196339	0.178603	7	11	106	20	3.67188	1.75212	15.0915	5.66617
Fam199x	NM_146261	-2.63256	4.38263	5.44283	0.0196488	0.178638	44	40	16	4	5.45229	1.5051	0.538122	0.267704
Zfp276	NM_020497	1.59574	5.98866	5.43475	0.01974	0.179283	29	59	224	100	6.11353	3.77682	12.8167	11.3858
Caly	NM_001190385	-2.64287	4.33579	5.43456	0.0197421	0.179283	15	112	0	18	12.2396	27.7508	0	7.93264
Tbx21	NM_019507	1.50825	6.34015	5.43259	0.0197643	0.179345	21	125	274	134	8.4603	15.2917	29.9607	29.1568
Rac3	NM_133223	3.48565	3.11791	5.43199	0.0197712	0.179345	0	5	18	35	0	1.44803	4.65946	18.0287
Ubl7	NM_027086	4.37403	2.52691	5.42218	0.0198825	0.180178	1	0	2	33	46.7331	0	25.3682	832.928
Tusc1	NM_026954	2.41371	4.24424	5.42192	0.0198855	0.180178	6	10	79	29	4.52256	2.28883	16.162	11.8059
Limk1	NM_010717	-3.09591	0.673974	5.41953	0.0199127	0.180198	3	6	1	0	0.928192	0.5637	0.0839753	0
Cyp3a13	NM_007819	-3.21666	0.850821	5.41951	0.019913	0.180198	2	9	0	1	0.695856	0.950851	0	0.187914
Rel	NM_009044	1.24305	8.17705	5.41839	0.0199257	0.180198	129	400	565	793	51.3268	48.3276	61.0152	170.411
Fcgr3	NM_010188	-3.63783	3.86905	5.4178	0.0199324	0.180198	39	14	0	7	29.6356	3.23041	0	2.87287
1810011O10Rik	NM_026931	4.01293	1.70964	5.41657	0.0199465	0.180224	0	1	18	3	0	0.234558	3.77378	1.25158
Serpinb6a	NM_001243192	-2.35004	4.41159	5.41464	0.0199686	0.180322	17	110	21	3	11.6211	22.8335	3.89631	1.10762
Fam188b	NM_001142781	-3.17438	0.675952	5.40282	0.0201042	0.181021	5	3	1	0	1.94869	0.355037	0.105781	0
F13a1	NM_001166391	-4.16033	-0.685455	5.40104	0.0201247	0.181021	1	3	0	0	0.266769	0.243017	0	0
NA	NM_001270718	-4.16033	-0.685455	5.40104	0.0201247	0.181021	1	3	0	0	1.18859	1.08276	0	0
Spp1	NM_009263	-4.16033	-0.685455	5.40104	0.0201247	0.181021	1	3	0	0	11.955	10.8906	0	0
Calb1	NM_009788	-4.16033	-0.685455	5.40104	0.0201247	0.181021	1	3	0	0	0.358607	0.326679	0	0
Slc47a1	NM_026183	-4.16033	-0.685455	5.40104	0.0201247	0.181021	1	3	0	0	0.390329	0.355576	0	0
Olfr1166	NM_146650	-4.16033	-0.685455	5.40104	0.0201247	0.181021	1	3	0	0	0.629209	0.573187	0	0
Apoa1bp	NM_144897	2.56776	4.10472	5.39639	0.0201785	0.181404	6	6	68	31	6.81631	2.06981	20.9673	19.0208
Hyou1	NM_021395	1.38732	6.66246	5.39384	0.020208	0.181536	54	98	234	256	12.5268	6.90325	14.7332	32.0742
Vsig2	NM_020518	-3.6088	2.99263	5.39317	0.0202157	0.181536	12	33	4	0	10.5449	8.80553	0.954017	0
Acbd4	NM_025988	-1.45215	7.67745	5.38047	0.0203634	0.182678	242	655	303	75	119.849	98.5012	40.7284	20.0609
Rhog	NM_019566	3.90935	2.38302	5.37949	0.0203748	0.182678	0	2	5	27	0	0.493981	1.10384	11.8613
Kcnh3	NM_010601	2.38785	4.15827	5.37931	0.020377	0.182678	2	18	56	45	0.573892	1.56839	4.36137	6.974
Runx1	NM_001111022	4.09588	1.77584	5.3774	0.0203992	0.182723	0	1	2	19	0	0.620668	1.10954	20.975
Cops2	NM_009939	1.48801	6.23561	5.37693	0.0204048	0.182723	31	88	183	189	9.80675	8.45331	15.7127	32.292
Zdhhc1	NM_175160	3.43399	3.04668	5.37336	0.0204466	0.182984	1	3	20	30	0.500549	0.455983	2.71714	8.1103
Rab3il1	NM_144538	3.94158	1.64573	5.3723	0.020459	0.182984	0	1	17	3	0	0.134567	2.04476	0.718041
Gng7	NM_010319	2.09742	4.65205	5.37153	0.020468	0.182984	4	29	86	52	1.22323	2.69295	7.1381	8.58858
Dnttip1	NM_133763	4.05286	2.18966	5.36297	0.0205687	0.183782	1	0	13	15	0.826469	0	2.91612	6.69556
Cd24a	NM_009846	1.51581	7.23197	5.36067	0.0205958	0.183923	19	288	370	379	10.7568	49.5113	56.8549	115.888
Hcfc2	NM_001081218	2.14355	4.85942	5.35844	0.0206222	0.184045	2	39	130	33	0.8618	5.10295	15.2039	7.67997
Hsd17b4	NM_008292	3.6261	2.616	5.35757	0.0206325	0.184045	0	3	18	20	0	0.348822	1.87073	4.1362
2310037I24Rik	NM_133714	1.29087	7.87117	5.35625	0.0206481	0.184083	111	291	450	658	54.0863	43.0564	59.513	173.165
Lactb2	NM_145381	-2.29927	4.28702	5.35307	0.0206858	0.184317	24	78	8	14	13.0694	12.8979	1.18241	4.11758
Ccdc51	NM_025689	-1.94918	5.02528	5.35154	0.020704	0.184344	48	98	18	27	20.5883	12.764	2.09549	6.25477
Cd164l2	NM_027152	3.32467	1.113	5.35084	0.0207123	0.184344	0	1	7	6	0	0.316629	1.98108	3.37902
Col6a5	NM_001167923	-3.7484	2.8286	5.34992	0.0207232	0.184344	2	52	0	3	0.221174	1.74618	0	0.179182
Ttc24	NM_172526	3.53552	1.29201	5.34884	0.0207361	0.184357	0	1	9	6	0	0.138692	1.1157	1.4801
Fmn1	NM_010230	3.62437	1.36858	5.33907	0.0208526	0.18529	0	1	11	5	0	0.02618	0.257404	0.232824
Hdac2	NM_008229	-1.52701	6.07017	5.33577	0.0208921	0.185539	61	272	63	54	31.2953	42.3739	8.77253	14.9628
Zmat1	NM_175446	4.04481	2.18302	5.33429	0.0209098	0.185593	1	0	15	13	0.293499	0	1.1949	2.06072
Habp4	NM_019986	-3.61733	2.62337	5.32891	0.0209745	0.186064	6	34	3	0	2.4031	4.13505	0.32612	0
Nrf1	NM_001164230	2.47268	4.48421	5.32716	0.0209956	0.186149	10	4	95	33	3.99428	0.485153	10.299	7.11904
Veph1	NM_145820	-1.31332	6.8695	5.32513	0.02102	0.186263	148	329	121	106	23.6608	15.9715	5.25035	9.15258
Fam54a	NM_027930	-1.30367	7.5403	5.32344	0.0210404	0.186341	232	529	211	153	103.392	71.5872	25.5221	36.8264
Capn5	NM_007602	-3.44611	1.91552	5.32162	0.0210624	0.186434	7	13	1	1	1.63158	0.920097	0.0632623	0.125886
Tfap2c	NM_009335	-1.68946	5.83638	5.31878	0.0210968	0.186544	83	158	26	64	30.0792	17.387	2.55738	12.5267
3110035E14Rik	NM_178399	-3.43466	2.88571	5.31867	0.0210981	0.186544	10	33	1	3	3.226	3.23265	0.0875588	0.522703
Hps6	NM_176785	1.31894	6.74984	5.31597	0.0211308	0.186715	46	143	240	274	17.5422	16.5594	24.8412	56.4348
Chchd7	NM_001190324	-1.91731	4.91581	5.31249	0.021173	0.186715	32	123	27	16	184.832	215.731	42.3278	49.9133
Nup214	NM_172268	-1.32918	7.58886	5.31227	0.0211758	0.186715	285	428	190	180	35.7555	16.3051	6.46973	12.1966
Pkig	NM_001164053	2.30614	4.23962	5.3116	0.0211839	0.186715	4	16	52	53	3.58233	4.35117	12.6399	25.636
Zfp54	NM_011760	1.33354	7.61939	5.31143	0.021186	0.186715	54	341	495	453	21.8923	41.979	54.4675	99.1893
Atp6v1f	NM_025381	1.3558	7.24574	5.31134	0.021187	0.186715	48	241	430	308	77.7167	118.487	188.963	269.335
Dnaic2	NM_001034878	-3.88671	1.51479	5.31034	0.0211992	0.18672	1	20	1	0	0.358108	2.17482	0.097196	0
Pnkd	NM_019999	-2.18825	4.60155	5.3037	0.0212802	0.187331	30	94	8	21	10.7657	10.2431	0.779197	4.07015
Ing4	NM_133345	-2.33474	4.2914	5.30166	0.0213052	0.187448	29	66	13	9	18.4389	12.7427	2.24344	3.09064
Dgkd	NM_177646	-3.57236	2.61502	5.30022	0.0213227	0.187488	3	41	2	1	0.54169	2.24799	0.0980154	0.0975211
Fance	NM_001163820	2.37965	4.15092	5.29938	0.021333	0.187488	2	18	64	37	1.08797	2.9733	9.44931	10.8707
Xlr5a	NM_001045539	-3.67191	2.11107	5.29711	0.0213608	0.187557	8	15	2	0	4.98486	2.83815	0.338242	0
Antxr1	NM_054041	2.83155	3.71291	5.29684	0.0213641	0.187557	2	8	27	49	0.390626	0.474462	1.4313	5.16888
Dlx6	NM_010057	2.10748	5.00608	5.2943	0.0213954	0.187729	13	18	34	136	12.4796	5.24699	8.85873	70.5124
Klc4	NM_029091	1.91424	5.41772	5.29306	0.0214106	0.18776	2	70	120	108	0.885553	9.4116	14.4212	25.8272
Elf3	NM_001163131	-2.65194	3.97361	5.28958	0.0214534	0.188032	14	81	1	13	7.19689	12.6439	0.139525	3.60935
Duox1	NM_001099297	2.34243	4.28431	5.28639	0.0214928	0.188247	5	14	32	75	0.976009	0.829836	1.69539	7.90704
1700001C19Rik	NM_001172091	-3.88781	2.368	5.2857	0.0215012	0.188247	1	39	2	0	0.767259	9.0863	0.416492	0
Thoc7	NM_025435	1.29963	6.87193	5.27902	0.0215839	0.188868	51	156	336	227	59.3822	55.1558	106.184	142.752
Ccng1	NM_009831	-1.19209	8.64389	5.27712	0.0216075	0.188972	414	1312	465	359	122.066	117.465	37.212	57.1687
Sall4	NM_175303	-1.72588	5.57194	5.27371	0.0216498	0.189238	19	268	35	39	3.85066	16.4929	1.92524	4.2689
Slc28a1	NM_001004184	-2.69808	4.12528	5.26586	0.0217477	0.189991	6	116	16	0	2.16752	12.7248	1.5688	0
Slc24a2	NM_001110240	-3.69516	2.19975	5.26303	0.021783	0.190075	3	29	1	1	0.293695	0.862092	0.0265711	0.0528742
Vapa	NM_013933	2.55771	4.09637	5.26269	0.0217873	0.190075	6	6	35	61	3.75457	1.1401	5.94446	20.6162
Pde1b	NM_008800	-3.53952	1.95291	5.26226	0.0217927	0.190075	10	7	2	0	3.48046	0.739801	0.18893	0
Catsperg2	NM_029714	-3.53588	2.52726	5.25645	0.0218655	0.190579	14	11	2	1	3.63755	0.867869	0.141041	0.14033
Sars	NM_011319	1.95084	4.78742	5.2553	0.02188	0.190579	8	27	64	82	2.22058	2.27573	4.8216	12.293
Gng10	NM_025277	3.74433	2.23724	5.25482	0.021886	0.190579	0	2	9	20	0	0.557493	2.24236	9.9158
Slfn2	NM_011408	-3.33421	1.77021	5.25303	0.0219086	0.190673	9	6	1	1	5.56079	1.12571	0.167698	0.333705
Accsl	NM_001033452	-3.6019	2.67072	5.24993	0.0219476	0.190839	7	33	0	3	3.23456	4.63032	0	0.748699
Plekhg6	NM_198604	1.90541	5.09411	5.24962	0.0219515	0.190839	14	25	78	101	4.76773	2.58526	7.20964	18.5769
Tmem131	NM_018872	-3.08246	3.72454	5.24401	0.0220225	0.191353	19	53	0	9	2.98327	2.52694	0	0.76322
Slc5a6	NM_001177621	-3.1084	0.741309	5.24014	0.0220715	0.191676	2	8	0	1	3.66534	4.45199	0	0.989813
Pira4	NM_011091	-3.39691	1.86525	5.23784	0.0221007	0.191826	7	12	1	1	4.9668	2.58547	0.192581	0.383219
Scd3	NM_024450	-1.37381	9.13465	5.23437	0.0221448	0.192049	883	1123	845	233	261.624	101.036	67.9531	37.2857
Use1	NM_001145780	1.68942	5.54197	5.23347	0.0221563	0.192049	12	62	139	101	33.7091	52.8857	105.978	153.234
Lep	NM_008493	3.62025	1.36264	5.233	0.0221623	0.192049	0	1	12	4	0	0.0958539	1.02812	0.681959
Adam30	NM_027665	-2.75889	4.06976	5.22744	0.0222332	0.19256	21	72	0	14	9.14085	9.51656	0	3.29127
Oog2	NM_198661	1.63139	5.95144	5.22488	0.0222659	0.19274	19	79	79	229	10.1267	12.7856	11.4282	65.9203
Uroc1	NM_144940	-2.31428	4.16659	5.22154	0.0223087	0.192975	19	80	7	13	5.81036	7.42882	0.581008	2.14715
Syvn1	NM_001164709	1.53548	6.18631	5.22089	0.0223171	0.192975	35	68	229	137	11.5967	6.84155	20.5938	24.5163
Astn2	NM_019514	-2.36111	4.538	5.21971	0.0223323	0.193003	47	45	18	8	10.3363	3.0051	1.07442	0.95022
Sox1	NM_009233	-2.37164	4.43252	5.21867	0.0223457	0.193015	32	73	3	20	8.14964	5.64536	0.207369	2.75098
Fat4	NM_183221	2.74012	3.84293	5.21509	0.0223917	0.193217	2	10	76	10	0.127662	0.193826	1.31668	0.344748
Tcf7l2	NM_001142923	1.53683	5.9343	5.21498	0.0223931	0.193217	22	76	196	112	5.65046	5.92728	13.6632	15.5363
Trib1	NM_144549	1.45303	6.32641	5.2124	0.0224264	0.193401	38	84	228	168	9.70413	6.51378	15.8031	23.1714
Coro6	NM_139130	2.90776	3.62717	5.21141	0.0224391	0.193406	0	11	30	43	0	2.42525	5.91207	16.8625
Scrn3	NM_029022	-1.6314	6.21895	5.20739	0.0224911	0.193751	84	266	26	94	26.5977	25.5757	2.23446	16.0754
Fam60a	NM_019643	1.5842	6.22554	5.20118	0.0225716	0.194289	29	84	92	277	11.3024	9.94104	9.73184	58.307
NA	NM_001272029	1.97527	4.92644	5.20058	0.0225793	0.194289	13	19	60	100	2.84618	1.26314	3.56537	11.8246
Rhof	NM_175092	2.66929	3.79882	5.19978	0.0225898	0.194289	3	8	38	42	1.43928	1.16545	4.94815	10.8829
Sgsh	NM_018822	2.8383	3.75009	5.19762	0.0226178	0.194424	4	4	36	42	0.951089	0.288803	2.32326	5.39361
Rhd	NM_011270	-3.51793	2.93094	5.19672	0.0226296	0.194424	3	53	4	0	2.03724	10.9289	0.737252	0
Tpd52l2	NM_025482	-1.96255	4.76687	5.1936	0.0226702	0.194668	27	117	12	25	12.0379	15.84	1.45212	6.02
Atf7ip	NM_019426	-1.96158	5.01231	5.18737	0.0227517	0.195235	24	160	32	13	5.45064	11.0341	1.97252	1.59459
Gtf2ird1	NM_001081462	-2.93138	3.39912	5.18669	0.0227605	0.195235	8	60	3	5	5.34439	12.1714	0.543957	1.80404
Gm757	NM_001033410	-3.50268	2.54473	5.18299	0.022809	0.195395	4	36	2	1	2.03489	5.56114	0.27615	0.274758
Depdc1b	NM_178683	-3.044	0.602683	5.18279	0.0228116	0.195395	4	4	0	1	1.6255	0.493591	0	0.21948
Krt86	NM_010667	3.34896	1.12561	5.1825	0.0228155	0.195395	0	1	4	9	0	0.159284	0.56949	2.54978
Gba2	NM_172692	1.91514	4.92799	5.17841	0.0228693	0.195707	10	28	97	65	2.90842	2.47284	7.6571	10.2103
Vhl	NM_009507	1.88632	5.05716	5.17788	0.0228763	0.195707	12	29	73	101	4.51924	3.31637	7.46177	20.5435
Zmat3	NM_009517	-1.32357	7.75105	5.1764	0.0228958	0.195741	295	543	267	152	38.9743	21.7839	9.57419	10.846
C8g	NM_027062	3.20998	1.0115	5.17555	0.0229069	0.195741	0	1	6	6	0	0.299038	1.60373	3.19129
Arsa	NM_009713	2.14966	4.86368	5.17481	0.0229167	0.195741	0	44	77	83	0	3.93487	6.15492	13.2021
Ppp3r2	NM_001004025	-3.56336	2.0101	5.17308	0.0229395	0.195832	7	15	2	0	2.41102	1.56882	0.186968	0
Scarb1	NM_001205082	2.11517	4.55393	5.16709	0.0230188	0.196404	7	19	72	56	3.00873	2.47982	8.39949	13
Aurka	NM_011497	1.47261	6.49539	5.16188	0.0230879	0.19689	55	60	266	181	29.6835	9.83295	38.9644	52.7594
Cops4	NM_012001	1.32878	7.2168	5.15425	0.0231896	0.197581	53	225	415	304	31.0666	40.048	66.0238	96.241
Nomo1	NM_153057	1.90266	5.12944	5.15257	0.023212	0.197581	13	29	99	86	3.13821	2.12578	6.48648	11.2126
Ramp1	NM_016894	3.46518	1.22273	5.15219	0.0232171	0.197581	0	1	4	10	0	0.122478	0.437897	2.17844
Slc27a1	NM_011977	-1.50707	5.9443	5.15211	0.0232181	0.197581	73	202	65	44	26.8527	22.563	6.48953	8.74152
Thoc7	NM_001013578	2.47335	3.97363	5.14839	0.0232679	0.1979	3	12	45	44	9.54917	11.5986	38.8769	75.6425
Amigo3	NM_177275	1.95391	4.80777	5.14561	0.0233052	0.198112	7	30	74	75	2.83008	3.68301	8.12021	16.3769
Bex1	NM_009052	-1.73246	6.49354	5.14425	0.0233235	0.198117	88	369	11	125	104.475	133.026	3.54451	80.1508
Enoph1	NM_026421	3.47243	3.30913	5.14374	0.0233304	0.198117	3	0	33	27	1.68638	0	5.0348	8.19721
Mgat4a	NM_173870	-1.48275	6.20659	5.14253	0.0233466	0.19815	93	225	60	71	13.5548	9.95806	2.37355	5.58906
Zfp81	NM_207541	2.31377	4.43185	5.14121	0.0233644	0.198197	3	22	25	93	1.36901	3.04852	3.09643	22.9212
Mpv17l	NM_033564	-1.20516	9.08048	5.13945	0.023388	0.198293	705	1377	714	401	238.745	141.599	65.6263	73.343
Sphk1	NM_001172475	2.79472	3.75071	5.13574	0.0234381	0.198613	0	13	63	18	0	12.4495	53.9268	30.6599
A830010M20Rik	NM_001168557	-3.49359	2.88132	5.13427	0.023458	0.198644	12	28	4	0	2.5773	1.82609	0.233173	0
Wdr67	NM_001167679	3.21793	1.01579	5.13364	0.0234665	0.198644	0	1	5	7	0	0.351572	1.57123	4.37725
Hilpda	NM_023516	3.27236	3.15758	5.13174	0.0234922	0.198757	0	6	35	20	0	10.1253	52.7932	60.0308
Ralgps2	NM_001159967	-3.37494	1.85597	5.13067	0.0235067	0.198775	6	14	1	1	0.892214	0.632159	0.0403601	0.0803131
Naa16	NM_025832	-2.06607	4.75791	5.12888	0.0235309	0.198875	25	124	31	5	6.63308	9.99028	2.2324	0.716497
Wdr5b	NM_027113	1.25574	8.10575	5.12641	0.0235645	0.199055	83	486	819	499	47.8065	85.0013	128.035	155.231
Uqcrc1	NM_025407	-3.53622	2.53614	5.12299	0.0236109	0.199255	8	26	3	0	4.9668	4.90163	0.505525	0
Pcdhga12	NM_033595	-3.39153	2.81221	5.12205	0.0236237	0.199255	14	20	2	2	4.86112	2.10872	0.188484	0.375066
Pura	NM_008989	1.30147	8.1056	5.12193	0.0236253	0.199255	82	473	956	384	52.6586	92.2353	166.628	133.185
Dnajc19	NM_026332	-3.45962	2.47272	5.11911	0.0236637	0.199399	10	19	2	1	15.625	9.01478	0.848176	0.843898
Gpr137	NM_001177360	2.95317	3.42533	5.11873	0.0236689	0.199399	2	5	27	36	2.89206	2.19547	10.5968	28.1157
Gm3435	NM_001123372	-1.19143	9.29449	5.11795	0.0236796	0.199399	684	1962	774	523	348.138	303.232	106.923	143.769
Myo5c	NM_001081322	-1.9657	4.76208	5.11616	0.023704	0.199501	31	106	14	23	4.7344	4.91574	0.580318	1.89714
Fam20c	NM_030565	2.95488	3.42677	5.11365	0.0237383	0.199685	2	5	26	37	0.68519	0.520153	2.41763	6.84623
Engase	NM_172573	2.04995	4.64017	5.10998	0.0237886	0.199904	6	25	89	47	1.57286	1.99003	6.33234	6.65436
4921524J17Rik	NM_025722	1.53922	6.12576	5.10994	0.0237892	0.199904	32	69	122	222	20.627	13.5057	21.3443	77.2873
Mybl2	NM_008652	2.28754	4.27715	5.10767	0.0238203	0.20006	4	17	31	75	1.11089	1.43364	2.33672	11.2497
Has2	NM_008216	1.64208	5.75173	5.10196	0.0238988	0.200616	22	54	216	63	5.3296	3.97233	14.2023	8.24292
Cox7a2l	NM_001159529	2.67276	4.05994	5.09885	0.0239417	0.20087	7	2	58	38	6.26361	0.543422	14.0861	18.3645
Wac	NM_001146298	1.31191	7.78575	5.09737	0.0239622	0.200938	72	358	380	666	15.1133	22.8187	21.6494	75.5042
Dtwd1	NM_026981	2.21188	4.42839	5.0944	0.0240032	0.201177	2	26	59	60	1.53109	6.044	12.2591	24.808
Lyrm5	NM_001163628	1.97857	4.73355	5.09164	0.0240415	0.201393	7	27	99	45	20.9822	24.5752	80.5421	72.8508
Trmt2a	NM_001081000	1.34842	7.43058	5.08997	0.0240646	0.201481	77	215	618	229	148.529	125.933	323.551	238.575
Ogfod2	NM_025671	2.20656	4.42459	5.08543	0.0241277	0.201905	2	26	78	42	1.32833	5.2436	14.0607	15.0659
Hiat1	NM_008246	1.48543	6.2865	5.08118	0.0241869	0.202295	30	97	130	251	11.0989	10.8971	13.0538	50.1535
NA	NM_001271540	-2.24243	5.04676	5.07811	0.0242298	0.202548	75	37	18	21	11.942	1.78895	0.7779	1.80594
4930447C04Rik	NM_029444	-2.04508	6.63755	5.07607	0.0242583	0.202674	136	332	1	125	73.207	54.2665	0.146099	36.3406
Hdac5	NM_010412	2.28442	4.17938	5.07524	0.02427	0.202674	5	13	47	53	1.35458	1.06945	3.45595	7.75497
Tmeff1	NM_021436	3.89241	2.03369	5.07207	0.0243144	0.202863	1	0	13	12	0.421019	0	1.48552	2.72867
Fam203a	NM_021555	1.31879	7.37345	5.07182	0.0243178	0.202863	47	286	443	356	24.5663	45.393	62.8465	100.499
Prdm13	NM_001080771	-1.9972	5.84914	5.06967	0.024348	0.202957	49	272	2	73	15.8722	26.754	0.175835	12.7712
Syna	NM_001013751	-3.00061	0.614733	5.06922	0.0243544	0.202957	2	7	1	0	0.70468	0.748928	0.0956305	0
Haus4	NM_145462	2.19509	4.37036	5.06623	0.0243964	0.203031	5	18	78	37	3.23922	3.54098	13.7151	12.9462
Ikbkg	NM_001161422	4.19673	2.36154	5.0659	0.024401	0.203031	1	0	31	2	16.3195	0	137.31	17.6281
NA	NM_001267872	-3.38074	1.04991	5.0659	0.0244011	0.203031	1	13	0	1	7.55976	29.8423	0	4.08298
H2-M3	NM_013819	2.90741	3.93308	5.06299	0.024442	0.203267	0	14	6	82	0	3.06719	1.17495	31.9532
Dctn1	NM_007835	2.9363	3.40149	5.05831	0.0245082	0.203664	1	7	23	39	0.231717	0.492534	1.44651	4.8808
6230427J02Rik	NM_026597	2.77908	3.65043	5.05781	0.0245152	0.203664	1	10	43	31	0.969017	2.94247	11.3093	16.2242
Gtf2a1	NM_031391	-1.35391	7.3839	5.05173	0.0246013	0.204275	253	361	201	119	45.6024	19.7586	9.83328	11.5847
Gm6432	NM_001244762	-3.29766	0.966992	5.04406	0.0247105	0.205075	1	12	0	1	1.30972	4.77242	0	0.707369
Plec	NM_001163542	1.33244	6.95242	5.03872	0.0247868	0.205603	51	168	218	371	3.50217	3.50314	4.06311	13.7597
Mkl2	NM_001122667	-1.62579	5.60156	5.03433	0.0248497	0.205913	37	221	54	27	4.59373	8.33176	1.81967	1.81049
Mrps30	NM_021556	1.53476	5.87799	5.03432	0.0248498	0.205913	15	89	167	128	9.69932	17.4751	29.309	44.7022
Elovl3	NM_007703	2.41283	4.19432	5.02994	0.0249127	0.206328	0	23	39	64	0	3.82145	5.79188	18.9134
Nars2	NM_153591	1.82636	5.2666	5.02811	0.0249391	0.206333	13	38	115	87	3.55943	3.15937	8.54613	12.8655
D630045J12Rik	NM_194061	1.55913	6.18369	5.02731	0.0249506	0.206333	33	71	108	250	3.09282	2.02059	2.74725	12.6546
Ltk	NM_206942	3.38734	3.00254	5.02705	0.0249544	0.206333	1	3	14	34	0.354894	0.323296	1.34853	6.51698
Rhoj	NM_023275	3.64308	2.49651	5.02634	0.0249646	0.206333	1	1	25	10	0.436017	0.132399	2.95854	2.3549
Ccin	NM_001002787	3.21848	3.87408	5.01675	0.0251033	0.207373	5	0	10	75	2.53233	0	1.37463	20.5155
Gbe1	NM_028803	3.5536	3.1525	5.01507	0.0251276	0.207467	1	3	4	49	0.344086	0.31345	0.373561	9.10608
Zfp772	NM_145577	1.559	6.15841	5.01121	0.0251837	0.207824	22	97	100	252	8.15974	10.9246	10.0667	50.4805
Slc25a1	NM_153150	1.32793	6.70016	5.0081	0.025229	0.20809	32	170	204	292	19.6067	31.6289	33.925	96.6289
Mob1a	NM_145571	2.50556	4.41394	5.00394	0.0252897	0.208485	2	21	9	109	1.31642	4.19726	1.60784	38.7491
Rfxap	NM_133231	1.40453	6.34712	4.99734	0.0253864	0.209174	27	120	258	143	12.8397	17.3282	33.3001	36.7279
Hsdl1	NM_175185	-1.87869	5.1196	4.98963	0.0254997	0.209965	55	92	35	16	17.8438	9.06344	3.08196	2.80358
Dcaf15	NM_172502	2.02189	5.00505	4.98903	0.0255085	0.209965	16	13	134	41	7.11507	1.75543	16.1733	9.84718
Ppp1cc	NM_013636	1.4383	6.27664	4.98755	0.0255303	0.210014	30	100	153	224	12.965	13.123	17.9465	52.2841
Ostm1	NM_172416	3.87682	2.02261	4.98634	0.0255482	0.210014	1	0	16	9	0.341684	0	1.48381	1.66087
Cdc27	NM_145436	1.83944	4.97729	4.98598	0.0255535	0.210014	8	37	97	69	1.42351	1.99918	4.68464	6.63113
Tab1	NM_025609	2.03166	4.72734	4.98048	0.0256348	0.210574	6	28	36	104	2.10394	2.98141	3.42626	19.6963
Cuta	NM_026307	2.01704	4.62696	4.97869	0.0256614	0.210685	7	23	74	59	11.2451	11.2195	32.2651	51.1903
Ccdc84	NM_201372	1.2738	7.55326	4.97383	0.0257336	0.21117	80	262	533	366	71.0278	70.635	128.44	175.505
Tomm40	NM_016871	2.95251	3.75369	4.97046	0.0257837	0.211427	5	1	42	37	14.6457	0.889448	33.3906	58.5343
C130022K22Rik	NM_172730	1.16076	9.17203	4.96996	0.0257912	0.211427	308	718	1365	1316	180.23	127.579	216.792	415.911
Sdhd	NM_025848	-1.46057	6.38769	4.9658	0.0258534	0.211829	106	251	108	45	84.8105	60.9815	23.4532	19.4458
Aasdh	NM_173765	-1.48789	5.84594	4.96421	0.0258771	0.211916	59	212	51	51	16.4211	17.917	3.85261	7.66636
Tubgcp5	NM_146190	-1.82772	5.24856	4.95608	0.0259991	0.212793	16	216	27	29	4.46891	18.3196	2.04682	4.3747
Vamp1	NM_009496	1.69638	5.43406	4.95531	0.0260107	0.212793	12	55	131	92	4.49946	6.26214	13.3317	18.631
Btbd8	NM_001255991	-2.05695	4.5349	4.95423	0.0260269	0.212818	21	107	12	18	19.0394	29.4577	2.95291	8.81405
Slc5a2	NM_133254	-3.5388	2.01384	4.95294	0.0260463	0.212847	4	22	2	0	1.8205	3.04042	0.247056	0
Npc1	NM_008720	2.89161	3.50106	4.95163	0.026066	0.212847	1	8	21	45	0.197375	0.479472	1.12499	4.79705
Celsr1	NM_009886	1.47756	5.98274	4.95136	0.0260701	0.212847	27	72	134	176	2.51217	2.03422	3.38395	8.84436
Gm5595	NM_001008427	-1.83242	5.63397	4.95022	0.0260874	0.21288	75	137	15	57	24.5181	13.5996	1.33092	10.064
Pde4dip	NM_178080	1.56375	6.22497	4.94802	0.0261205	0.213014	14	125	285	98	3.47424	9.41939	19.196	13.1349
Lamb2	NM_008483	1.46799	6.32187	4.94738	0.0261303	0.213014	14	145	183	211	2.55935	8.04915	9.08004	20.8331
Rasa2	NM_053268	-3.22702	3.02189	4.94615	0.0261488	0.213057	6	48	1	4	1.08243	2.62948	0.0489647	0.389742
Ly6i	NM_020498	-2.89655	4.03555	4.94246	0.0262047	0.213327	40	20	5	8	46.8395	7.11153	1.58912	5.05954
Trappc8	NM_029491	3.04357	3.34253	4.94142	0.0262205	0.213327	2	4	42	19	0.760731	0.461999	4.33596	3.90322
Dynlrb1	NM_025947	2.32135	4.25072	4.94133	0.0262218	0.213327	1	23	29	76	1.49873	10.4672	11.7966	61.5185
Dip2c	NM_001081426	-3.12846	0.774836	4.93653	0.0262948	0.213813	1	10	1	0	0.128132	0.389078	0.0347769	0
Lims1	NM_026148	3.5968	2.45361	4.93295	0.0263493	0.214148	1	1	26	8	0.237607	0.0721507	1.67675	1.02664
Zfp600	NM_001177546	-2.73943	3.94594	4.93196	0.0263644	0.214163	20	64	0	13	4.84509	4.70795	0	1.70092
Ccdc99	NM_027411	1.29268	6.58583	4.92453	0.026478	0.214902	47	115	253	206	19.2518	14.3038	28.1273	45.5732
Hist1h2br	NM_001110555	-1.97851	4.70374	4.92425	0.0264822	0.214902	26	112	10	25	12.6032	16.4856	1.31565	6.54508
Agpat5	NM_026792	-1.80596	5.37675	4.92307	0.0265004	0.214902	52	143	40	23	13.9626	11.6595	2.91512	3.33548
Vcl	NM_009502	2.12953	4.45244	4.92252	0.0265088	0.214902	5	21	70	50	0.983101	1.2538	3.73561	5.30967
Aqp6	NM_175087	-3.12802	0.774474	4.92155	0.0265236	0.214914	1	10	1	0	0.499091	1.51552	0.135461	0
Mbtps2	NM_172307	-1.48498	6.0897	4.91197	0.0266712	0.216001	82	218	88	35	17.5675	14.1819	5.11698	4.0498
Hcrtr1	NM_198959	3.83876	1.9848	4.90813	0.0267305	0.216372	1	0	11	13	6.63308	0	19.8035	46.5723
Fam40a	NM_153563	3.45825	3.30691	4.90712	0.0267462	0.216387	3	0	48	13	0.954622	0	4.14559	2.2342
Dnajc18	NM_029669	-2.10173	4.69404	4.90628	0.0267592	0.216387	43	69	15	18	8.55612	4.16906	0.810092	1.93442
Ldb1	NM_010697	2.15344	4.54777	4.90527	0.0267748	0.216404	10	11	78	50	18.1328	6.05671	38.3878	48.9669
Wdr67	NM_001081396	1.82564	5.10288	4.9031	0.0268085	0.216567	14	28	90	89	4.33809	2.63457	7.56916	14.8946
Tagap1	NM_147155	1.35869	6.47161	4.90184	0.0268281	0.216617	45	95	204	223	19.6208	12.5779	24.1417	52.5142
Kti12	NM_029571	1.21502	7.97725	4.89725	0.0268995	0.217084	152	248	691	499	100.434	49.7588	123.923	178.077
Syvn1	NM_028769	2.41467	4.13471	4.8919	0.026983	0.217649	0	22	67	34	0	12.4201	33.8089	34.1405
BC029214	NM_153557	3.27866	3.1438	4.88926	0.0270242	0.217873	2	2	26	27	2.10898	0.640402	7.44133	15.3771
Thrap3	NM_146153	-1.45609	6.46626	4.88809	0.0270426	0.217912	79	354	37	119	18.771	25.5413	2.38614	15.2713
Gnai1	NM_010305	-3.1104	0.780302	4.88051	0.0271616	0.218683	1	10	0	1	0.321994	0.977752	0	0.173907
9130017N09Rik	NM_030218	-3.57665	2.61509	4.8796	0.0271759	0.218683	15	11	0	3	6.35431	1.41498	0	0.686384
[truncated: 14,093 more rows]

## Sheet: MEF Kdm4d
symbs	genes	logFC_MEF_K4D_Divided_By_ES	logCPM	LR	PValue	FDR	ES_Counts_ES_K50_BrUTP_H20_CGTAGA_L006.QCed.bam	ES_Counts_ES_K52_BrUTP_H20_CGTAGA_Merged_2.bam	MEF_K4D_Counts_MEF_K50_BrUTP_K4D_TGGTGA_L008.QCed.bam	MEF_K4D_Counts_MEF_K52_BrUTP_K4D_TGGTGA_L006.QCed.bam	ES_RPKM_ES_K50_BrUTP_H20_CGTAGA_L006.QCed.bam	ES_RPKM_ES_K52_BrUTP_H20_CGTAGA_Merged_2.bam	MEF_K4D_RPKM_MEF_K50_BrUTP_K4D_TGGTGA_L008.QCed.bam	MEF_K4D_RPKM_MEF_K52_BrUTP_K4D_TGGTGA_L006.QCed.bam
Yy2	NM_001098723	-11.4831	6.90341	94.1821	2.87787e-22	4.61237e-18	198	541	0	0	71.0043	58.9111	0	0
4933416C03Rik	NM_001161855	-7.01758	7.98408	73.8247	8.53703e-18	6.84115e-14	380	1234	0	12	173.331	170.918	0	2.7905
Trim52	NM_198601	-5.45765	7.1909	60.3895	7.78275e-15	4.1578e-11	240	636	5	14	80.0359	64.4037	0.947278	2.38017
Pabpc6	NM_001163836	-5.78872	7.07064	58.8405	1.70987e-14	6.85101e-11	203	641	0	15	65.0592	62.3808	0	2.45082
Wdr20b	NM_027614	-5.89197	6.36579	51.0574	8.9704e-13	2.87537e-09	102	455	1	7	47.0687	63.7564	0.26216	1.64679
Otud6a	NM_001163191	-9.69756	5.11769	44.0826	3.14809e-11	8.40907e-08	50	177	0	0	58.8847	63.2975	0	0
Trap1a	NM_011635	-5.14728	6.67804	43.5041	4.23073e-11	9.68656e-08	129	550	0	18	112.971	146.259	0	8.03635
Cysltr2	NM_133720	-9.84087	5.26909	42.1881	8.29015e-11	1.66083e-07	34	254	0	0	19.3986	44.0054	0	0
Ldhal6b	NM_175349	-6.3603	5.86263	39.9463	2.61043e-10	4.6486e-07	27	445	0	4	19.2107	96.1434	0	1.45093
NA	NM_001271704	-9.79472	5.20498	39.1658	3.89293e-10	6.2392e-07	82	111	0	0	16.5697	6.81088	0	0
Wdfy3	NM_172882	-4.79058	6.23234	36.42	1.59059e-09	2.31749e-06	77	446	2	14	5.54499	9.75271	0.0818227	0.513979
NA	NM_001271574	-5.25448	5.68465	34.7236	3.80003e-09	5.01592e-06	58	295	0	8	9.36423	14.4626	0	0.658478
Tmem176b	NM_023056	9.43078	4.85709	34.5339	4.189e-09	5.01592e-06	0	0	64	99	0	0	59.5253	82.6285
Npas3	NM_013780	-4.36503	6.36025	34.4464	4.38154e-09	5.01592e-06	151	297	7	15	26.4071	15.7718	0.695466	1.33734
Oxct2a	NM_022033	-5.76614	5.55711	34.045	5.38526e-09	5.75397e-06	55	268	0	5	31.328	46.3538	0	1.45193
BC032203	NM_001100452	-4.71317	6.20091	33.4182	7.43258e-09	7.44512e-06	90	396	1	16	14.0647	18.7916	0.0887812	1.27472
Col1a2	NM_007743	6.2634	6.46852	33.1971	8.32745e-09	7.85083e-06	3	3	344	46	0.599724	0.182109	39.0682	4.68809
Clca4	NM_139148	-6.079	5.27186	32.5026	1.19035e-08	1.05987e-05	49	210	1	2	15.2384	19.831	0.176676	0.317089
St3gal2	NM_009179	-4.34123	6.92629	32.3402	1.29409e-08	1.0916e-05	184	547	1	37	42.3211	38.2039	0.130669	4.33859
Ddx4	NM_010029	-9.03235	4.44804	31.4244	2.07355e-08	1.66164e-05	35	102	0	0	12.9861	11.4919	0	0
H1fnt	NM_027304	3.50086	7.3191	31.2264	2.29621e-08	1.75245e-05	14	76	294	555	10.855	17.8936	129.504	219.383
Sycp1	NM_011516	-9.0137	4.4335	30.9717	2.61819e-08	1.90735e-05	30	113	0	0	8.97405	10.2642	0	0
Adamts1	NM_009621	4.07473	8.61907	30.3304	3.64369e-08	2.53902e-05	12	163	663	1542	2.52559	10.4172	79.2739	165.453
Olfr1163	NM_146644	9.28365	4.70367	30.0752	4.15616e-08	2.77545e-05	0	0	85	44	0	0	47.601	22.1117
Fam110c	NM_027828	4.00977	6.99637	29.8852	4.58387e-08	2.93863e-05	3	55	338	294	1.1552	6.43101	73.9412	57.7152
Mtap1b	NM_008634	-3.45604	7.36669	29.2658	6.31006e-08	3.88967e-05	177	884	35	40	15.3542	23.2856	1.72487	1.76898
3830403N18Rik	NM_027510	7.28506	4.93012	29.1083	6.84444e-08	4.01673e-05	0	1	98	53	0	0.306075	56.1186	27.2352
Stk31	NM_029916	-5.55277	5.11798	29.0599	7.01744e-08	4.01673e-05	44	187	1	3	13.9708	18.0299	0.180387	0.485622
Atp2b4	NM_001167949	-5.34192	5.1892	28.2551	1.06332e-07	5.87651e-05	65	146	1	4	8.05937	5.49694	0.0704404	0.252845
F2r	NM_010169	-5.37613	5.39577	27.7385	1.38874e-07	7.4191e-05	76	166	0	6	23.7068	15.7235	0	0.954153
Rhox9	NM_023894	-8.72597	4.16091	27.1638	1.86922e-07	9.66389e-05	11	129	0	0	12.8225	45.6613	0	0
Gm13084	NM_001005371	3.39063	7.32708	26.9438	2.09455e-07	0.000104904	10	95	241	644	5.66774	16.3499	77.5998	186.081
Pcdh18	NM_130448	3.42304	7.64276	26.8743	2.17129e-07	0.000105261	13	115	478	505	2.58623	6.94709	54.024	51.2181
Arhgef3	NM_027871	-5.62433	4.83016	26.8201	2.23302e-07	0.000105261	25	182	1	2	7.16965	15.8493	0.162927	0.292412
Tktl2	NM_028927	-5.15379	5.39206	26.6508	2.43747e-07	0.000109283	43	252	0	7	21.6819	38.5843	0	1.79943
Olfr1320	NM_207240	-8.6922	4.128	26.6372	2.45472e-07	0.000109283	10	128	0	0	10.7097	41.6261	0	0
Srsf4	NM_020587	-3.61259	6.27871	25.9734	3.46149e-07	0.000149939	108	354	11	23	49.2625	49.0317	2.85049	5.34845
Pnliprp2	NM_011128	8.83681	4.27226	25.7303	3.92617e-07	0.000165591	0	0	15	111	0	0	5.58761	37.1049
Oog2	NM_198661	3.11771	7.15492	25.3869	4.69096e-07	0.000190841	19	79	193	588	10.1267	12.7856	58.4394	159.771
Tmem176b	NM_001164209	8.86303	4.28881	25.3575	4.76299e-07	0.000190841	0	0	43	67	0	0	19.9968	27.9601
Fv1	NM_010244	3.31751	7.98215	25.2961	4.91695e-07	0.000192205	23	143	664	527	17.1355	32.3508	281.041	200.164
Rhox6	NM_008955	-8.57093	3.99907	24.6776	6.77681e-07	0.00025321	15	102	0	0	17.8288	36.8139	0	0
Hist1h2bg	NM_178196	4.74234	5.93539	24.6728	6.79355e-07	0.00025321	4	9	194	96	6.68701	4.56872	184.25	81.8183
Mllt4	NM_010806	-3.46931	6.19958	23.9585	9.84366e-07	0.000358555	100	337	8	29	13.9256	14.2503	0.632904	2.05882
Tas2r131	NM_207030	6.78539	4.44287	23.8504	1.04122e-06	0.000370836	0	1	17	124	0	0.334615	10.6426	69.6617
Dnajb4	NM_025926	3.43372	7.76273	23.7663	1.08768e-06	0.000373179	33	76	696	249	13.7808	9.63725	165.121	53.0109
Dlx2	NM_010054	3.45834	6.33727	23.7545	1.09437e-06	0.000373179	9	35	196	201	3.74167	4.41846	46.2927	42.6016
Cxcr3	NM_009910	-8.87166	4.27622	23.1861	1.47056e-06	0.000491014	46	51	0	0	29.4116	9.90174	0	0
Mta3	NM_001171052	-5.95738	4.55944	23.0652	1.56603e-06	0.000505363	17	162	0	2	12.4488	36.0226	0	0.74665
Fzd1	NM_021457	3.09319	8.16605	23.0522	1.5766e-06	0.000505363	30	188	689	680	7.04519	13.4063	91.9231	81.4118
3830431G21Rik	NM_001177503	-3.6745	5.83888	23.0036	1.61701e-06	0.000508154	66	298	12	10	19.2391	26.3778	1.98727	1.4861
Socs6	NM_018821	3.09691	8.22467	22.8477	1.7536e-06	0.000531188	31	196	747	659	9.92896	19.0624	135.924	107.606
Ndrg1	NM_008681	8.78457	4.20581	22.8444	1.7566e-06	0.000531188	0	0	53	43	0	0	10.7117	7.79875
1700102P08Rik	NM_053216	-4.6655	5.37596	22.3512	2.27068e-06	0.000673929	80	145	0	10	74.9091	41.2281	0	4.77366
Plekhb2	NM_145516	-8.82223	4.22562	22.1306	2.54723e-06	0.000741537	46	45	0	0	17.0061	5.05172	0	0
Tas2r129	NM_207029	8.57469	4.0094	22.0978	2.59101e-06	0.000741537	0	0	14	90	0	0	8.49147	48.9858
Adamts5	NM_011782	5.88811	4.76519	22.029	2.68561e-06	0.000755126	2	0	44	115	0.253733	0	3.17128	7.43794
Ceacam15	NM_175315	-8.91493	4.31716	21.99	2.74072e-06	0.000757335	53	37	0	0	39.1738	8.30428	0	0
Rhox13	NM_001185002	-8.43699	3.8598	21.9244	2.83607e-06	0.000765619	17	84	0	0	13.9379	20.9127	0	0
Fyn	NM_008054	-8.43697	3.85978	21.9041	2.86624e-06	0.000765619	17	84	0	0	4.96539	7.45013	0	0
Plekhf1	NM_024413	-6.57589	4.32153	21.7195	3.15574e-06	0.000829133	39	74	0	1	25.7197	14.8188	0	0.336208
Basp1	NM_027395	-3.36147	5.99226	21.3254	3.87553e-06	0.00100183	84	294	16	14	46.5567	49.4801	5.03799	3.95584
Parp8	NM_001081009	5.20037	4.80761	21.2312	4.0709e-06	0.00103287	0	5	58	98	0	0.505499	10.9706	16.6342
Magi1	NM_010367	-2.82562	6.74067	21.2061	4.12451e-06	0.00103287	134	481	25	52	18.1538	19.7874	1.92414	3.59148
Zmiz1	NM_183208	-2.88286	7.80071	21.1352	4.27986e-06	0.00105528	317	908	34	132	43.3112	37.671	2.63909	9.19436
NA	NM_001243067_dup1	-3.22584	7.01961	21.0226	4.53891e-06	0.0011022	216	470	7	76	93.1525	61.5487	1.71503	16.7094
Spen	NM_019763	-2.97851	7.54394	20.9645	4.67867e-06	0.00111176	246	826	20	115	20.5642	20.9671	0.94982	4.90097
Tmem123	NM_133739	-2.89006	7.75034	20.9489	4.71703e-06	0.00111176	442	498	61	81	158.339	54.172	12.4145	14.793
Naa11	NM_001033191	-4.49627	5.34794	20.8721	4.91007e-06	0.00114049	47	225	0	11	14.3644	20.8811	0	1.71392
Dazl	NM_010021	-3.71645	6.68803	20.788	5.13034e-06	0.00117463	124	530	0	50	43.3337	56.242	0	8.90803
Dhrs7	NM_025522	8.7254	4.14354	20.5639	5.76742e-06	0.00130189	0	0	60	26	0	0	26.8754	10.4508
Mta3	NM_001171053	-4.45143	5.0399	20.1222	7.26493e-06	0.00161715	32	197	0	9	19.0174	35.5507	0	2.72678
Zfp433	NM_001243067	-3.07219	6.93201	19.9101	8.11684e-06	0.00178204	213	405	9	76	91.8587	53.0367	2.20504	16.7094
Ywhae	NM_009536	3.34009	6.60414	19.8115	8.54669e-06	0.00185105	22	21	251	209	10.8849	3.15501	70.552	52.7175
Emilin2	NM_145158	5.00395	4.75824	19.7762	8.7062e-06	0.00186046	1	4	77	59	0.262948	0.319382	11.5026	7.90914
Kiss1r	NM_053244	8.74125	4.15832	19.7081	9.0218e-06	0.00190253	0	0	65	19	0	0	12.0069	3.14953
Dact1	NM_001190466	-2.76657	6.84826	19.6573	9.26478e-06	0.0019284	117	589	21	69	39.4655	60.3292	4.02425	11.8656
Morf4l2	NM_001168227	-2.64869	7.27499	19.6127	9.48365e-06	0.00194865	258	500	56	59	146.308	86.0993	18.0414	17.0572
Runx2	NM_001145920	5.56937	4.51176	19.4004	1.05985e-05	0.00215015	0	3	66	50	0	0.661432	27.2246	18.5081
Fam149a	NM_153535	8.42093	3.84513	19.3085	1.11208e-05	0.0022279	0	0	33	47	0	0	3.51798	4.49625
Zfp128	NM_153802	-5.06687	4.55916	19.2595	1.14102e-05	0.00225767	21	149	0	4	5.63284	12.136	0	0.546985
Olfr813	NM_207147	6.44606	4.09242	19.1971	1.17892e-05	0.00230421	0	1	25	78	0	0.334615	15.6509	43.8195
Fam113b	NM_172293	-3.62917	5.7533	19.0957	1.24326e-05	0.00240069	76	245	2	24	35.5171	34.7673	0.530992	5.71798
Mael	NM_175296	-6.25856	4.015	18.9834	1.31863e-05	0.00251591	21	87	0	1	13.9655	17.5686	0	0.339035
Zfp52	NM_144515	3.13288	7.46342	18.9228	1.36114e-05	0.00254245	8	138	490	311	2.59956	13.6166	90.4567	51.5203
1700029P11Rik	NM_025503	-3.6781	6.40887	18.9185	1.36427e-05	0.00254245	78	502	0	42	78.3144	153.049	0	21.4983
Capza2	NM_007604	2.70055	8.66799	18.8637	1.40397e-05	0.00258636	76	281	767	1230	39.3443	44.1728	225.578	324.624
Hist1h4j	NM_178210	4.97939	4.58232	18.806	1.44709e-05	0.00263551	0	5	62	63	0	5.00314	116.07	105.838
AA987161	NM_001163246	3.23712	6.83459	18.7326	1.50385e-05	0.00270812	2	89	170	454	0.425285	5.74673	20.5368	49.2168
Etv5	NM_023794	-4.34825	4.9312	18.6864	1.5408e-05	0.00274383	44	144	0	9	11.8361	11.7625	0	1.23426
Zbtb44	NM_172765	-2.67308	8.0598	18.6155	1.59914e-05	0.00281641	504	697	76	131	58.8235	24.7021	5.03927	7.79469
AI429214	NM_001039220	5.29093	4.83179	18.0529	2.14856e-05	0.00374294	3	0	86	53	1.57447	0	25.6416	14.1806
Ptpn14	NM_008976	-2.85073	6.46448	17.9381	2.28205e-05	0.00389729	74	499	14	52	7.0813	14.4998	0.761102	2.53683
Zfp820	NM_029281	3.0773	6.05927	17.935	2.2858e-05	0.00389729	5	47	113	237	1.39124	3.9711	17.8626	33.6193
Pkp2	NM_026163	8.22218	3.65692	17.8131	2.43695e-05	0.00411126	0	0	10	72	0	0	2.02038	13.0538
Dnahc7a	NM_001252070	3.13745	6.07521	17.774	2.48761e-05	0.00415302	16	20	144	189	1.34045	0.508794	6.85375	8.07236
Thoc7	NM_001013578	3.86072	5.18252	17.4616	2.93169e-05	0.00484393	3	12	81	107	9.54917	11.5986	146.475	173.634
Triml2	NM_001160412	-3.0791	6.31032	17.3245	3.15104e-05	0.00515323	149	236	7	47	104.425	50.2238	2.78708	16.7928
Thbs1	NM_011580	4.18789	4.94241	17.2856	3.21616e-05	0.00520661	1	10	49	126	0.177202	0.538084	4.93287	11.3827
AI464131	NM_001085515	-2.57428	7.13012	17.2542	3.26977e-05	0.00523595	149	676	60	44	36.6925	50.5496	8.39413	5.52396
Frs3	NM_144939	-3.51909	5.62963	17.2369	3.29962e-05	0.00523595	41	300	1	25	19.7439	43.8683	0.273579	6.13757
Zfpm2	NM_011766	8.27734	3.69834	17.1655	3.42606e-05	0.0053356	0	0	35	34	0	0	4.11001	3.58284
Adad1	NM_009350	-8.00292	3.43581	17.1638	3.42901e-05	0.0053356	7	77	0	0	3.64954	12.1902	0	0
Hunk	NM_015755	-4.75881	4.25542	17.1099	3.52786e-05	0.00543663	21	109	0	4	4.31038	6.79365	0	0.418565
Zfp772	NM_145577	2.56708	6.92924	17.0427	3.65495e-05	0.00557884	22	97	275	284	8.15974	10.9246	57.9456	53.7006
Clcn5	NM_001243762	8.34338	3.76157	16.9759	3.7857e-05	0.0057239	0	0	43	25	0	0	6.02301	3.14238
2700089E24Rik	NM_001163445	2.47721	7.60523	16.7307	4.30774e-05	0.00645235	37	165	450	424	15.1436	20.5065	104.634	88.4709
Klf5	NM_009769	-2.49907	6.84661	16.6968	4.38559e-05	0.00650814	186	375	43	52	110.859	67.8687	14.56	15.8004
Hsf4	NM_011939	8.17286	3.60996	16.6141	4.58085e-05	0.00673552	0	0	4	79	0	0	1.41684	25.1108
Nlrx1	NM_001163743	8.15039	3.58704	16.5406	4.76203e-05	0.00693827	0	0	5	76	0	0	0.792526	10.8101
Extl2	NM_001163514	3.52662	5.77577	16.4886	4.89429e-05	0.00706674	3	29	135	135	1.09414	3.21167	27.9718	25.1011
Rptn	NM_009100	-5.11016	4.20796	16.4008	5.12626e-05	0.00728203	31	79	0	3	7.6874	5.94874	0	0.379268
Larp6	NM_026235	8.24031	3.6586	16.3979	5.13427e-05	0.00728203	0	0	39	25	0	0	9.86983	5.67752
Dgki	NM_001081206	-8.07491	3.48435	16.2818	5.45844e-05	0.00765241	20	47	0	0	4.47206	3.19122	0	0
Irx5	NM_018826	2.9031	6.18609	16.2695	5.49401e-05	0.00765241	6	58	134	235	2.56711	7.53532	32.5711	51.2588
Abcb1a	NM_011076	-3.14327	6.59488	16.2414	5.57631e-05	0.00765241	132	426	2	65	27.268	26.722	0.234716	6.84542
Abca13	NM_178259	3.59903	5.15461	16.2379	5.5864e-05	0.00765241	3	15	68	121	0.192641	0.292483	2.48068	3.96115
Ikbke	NM_019777	-3.88014	5.17662	16.1296	5.91532e-05	0.0080343	38	203	0	15	12.1976	19.7864	0	2.45464
NA	NM_001271407	8.11809	3.5388	16.0861	6.05263e-05	0.00815173	0	0	31	31	0	0	69.3749	62.2552
Irs1	NM_010570	2.89475	6.05545	16.0641	6.12324e-05	0.00817809	8	47	86	274	0.897634	1.60136	5.48203	15.6735
Mecom	NM_007963	4.74751	4.98167	16.0392	6.20432e-05	0.00821791	4	1	106	39	0.928541	0.0704891	13.9792	4.61544
Hivep1	NM_007772	-3.99775	4.97862	16.0117	6.29515e-05	0.00826987	46	144	0	12	5.40316	5.13609	0	0.718586
Samd9l	NM_010156	4.7023	5.10333	15.921	6.60436e-05	0.00860553	5	0	13	211	0.964653	0	1.42488	20.7535
Arl4c	NM_177305	2.4269	8.39771	15.8595	6.82219e-05	0.00872634	102	198	784	712	26.442	15.5862	115.463	94.0982
Gtf2h4	NM_010364	2.42803	7.69428	15.8431	6.88168e-05	0.00872634	51	153	511	389	32.5074	29.6131	185.041	126.407
Zfp54	NM_011760	2.58604	8.56733	15.839	6.89645e-05	0.00872634	54	341	920	777	21.8923	41.979	211.894	160.593
Gadd45a	NM_007836	3.19468	5.75499	15.834	6.91486e-05	0.00872634	6	30	94	190	5.03984	7.65187	44.8567	81.3629
Tmem176b	NM_001164207	8.32904	3.74453	15.7926	7.06792e-05	0.00884981	0	0	49	14	0	0	75.5158	19.3617
Vmn1r219	NM_134238	-8.17431	3.57221	15.7446	7.24954e-05	0.00900685	30	27	0	0	32.8475	8.97688	0	0
Zfp51	NM_009558	2.49818	7.8353	15.7243	7.32775e-05	0.00903398	48	178	600	378	18.9954	21.3899	134.894	76.2618
Sync	NM_023485	-3.49661	5.54447	15.6991	7.42603e-05	0.00908527	68	203	3	21	34.3045	31.0971	0.859801	5.40094
Cd14	NM_009841	8.12913	3.54583	15.6819	7.49371e-05	0.00909862	0	0	38	20	0	0	14.8266	7.00265
Ccdc160	NM_001034059	-8.01855	3.4206	15.655	7.60109e-05	0.0091596	23	35	0	0	15.3951	7.11384	0	0
Ipo5	NM_023579	-3.83549	5.58267	15.5694	7.95315e-05	0.00951232	80	188	0	21	17.9077	12.7788	0	2.3965
Pcdhga1	NM_033584	-3.57198	5.17213	15.5443	8.05923e-05	0.0095678	33	210	3	14	14.0141	27.0802	0.723782	3.03101
Zfp503	NM_145459	2.9962	5.99455	15.5175	8.17451e-05	0.0096333	4	50	124	198	0.976148	3.70515	17.1914	24.6336
Tmem176a	NM_025326	7.97142	3.39164	15.4162	8.62458e-05	0.0100895	0	0	28	28	0	0	15.3708	13.7934
A630007B06Rik	NM_170757	-6.27344	4.00101	15.3735	8.8217e-05	0.0102007	38	41	0	1	14.1862	4.6478	0	0.190323
Cryga	NM_007774	-6.02371	3.76794	15.3681	8.84692e-05	0.0102007	22	62	0	1	36.7785	31.4734	0	0.852274
Tex11	NM_031384	-8.15769	3.55384	15.3426	8.96738e-05	0.0102657	31	23	0	0	9.80675	2.20939	0	0
Cdc42ep1	NM_027219	3.73057	5.44634	15.3174	9.08762e-05	0.0103296	3	18	142	53	1.21337	2.21067	32.6283	10.9283
Rpl31	NM_053257	8.1805	3.59516	15.2367	9.48448e-05	0.0107048	0	0	44	13	0	0	305.953	81.1182
Ppp6r3	NM_001164159	-2.50174	7.21971	15.1312	0.000100289	0.0112401	299	325	33	104	65.8125	21.7221	4.12653	11.6702
Phf17	NM_001130184	-8.03173	3.4278	15.1071	0.000101581	0.0113058	27	25	0	0	322.784	90.7547	0	0
Cgn	NM_001037711	3.38674	5.24847	14.9496	0.000110421	0.0121246	3	20	82	111	0.612224	1.23937	9.50685	11.5483
Wnt5a	NM_009524	3.27802	5.67597	14.9491	0.000110451	0.0121246	8	21	101	161	1.88907	1.50577	13.5492	19.3817
Fam111a	NM_026640	2.70605	10.4437	14.8936	0.000113749	0.0124017	294	866	2938	3687	94.4887	84.5145	536.437	604.106
Cxcl1	NM_008176	7.84543	3.27001	14.8523	0.000116266	0.0125905	0	0	20	35	0	0	12.3096	19.3311
Bcl7a	NM_029850	-3.76701	5.07061	14.692	0.00012658	0.0136155	26	212	0	15	7.01794	17.3761	0	2.06412
Cyct	NM_009989	-7.83813	3.23663	14.5753	0.00013467	0.0143891	21	29	0	0	33.1145	13.886	0	0
Slc2a1	NM_011400	-2.49142	6.54953	14.5476	0.000136659	0.0144446	117	398	41	33	46.7694	48.3103	9.31095	6.72508
Zfp169	NM_026450	-3.51435	5.42124	14.5431	0.000136992	0.0144446	20	299	12	5	4.91222	22.2997	1.67441	0.626073
Tmem2	NM_031997	-2.46015	7.59622	14.4528	0.000143715	0.0150544	354	508	29	163	54.5908	23.7882	2.54067	12.8148
Gorasp2	NM_027352	-4.88026	3.98806	14.4364	0.000144969	0.0150872	19	87	0	3	8.54151	11.8763	0	0.687558
Adcy7	NM_001037723	7.84309	3.25996	14.3437	0.000152286	0.0156943	0	0	29	20	0	0	137.713	85.2274
Cyp1b1	NM_009994	2.40138	8.05804	14.3379	0.000152761	0.0156943	35	286	587	616	7.01725	17.4119	66.8607	62.9632
Wisp2	NM_016873	7.69203	3.12049	14.313	0.000154791	0.0158015	0	0	14	38	0	0	4.60692	11.2212
Tgfb3	NM_009368	2.4229	9.34171	14.2811	0.000157438	0.0159151	167	463	1381	1584	50.723	42.7022	238.296	245.274
Cd24a	NM_009846	2.66147	8.11208	14.2757	0.00015789	0.0159151	19	288	713	510	10.7568	49.5113	229.327	147.2
Cd55	NM_010016	-4.84353	4.30161	14.0937	0.000173923	0.0174217	43	57	0	4	17.5018	7.04481	0	0.830005
Calcoco1	NM_026192	2.77392	6.21239	14.0673	0.000176384	0.0175584	15	44	203	122	5.46102	4.86425	41.9868	22.6438
Nt5m	NM_134029	-7.61055	3.02048	14.0245	0.000180448	0.0178521	13	38	0	0	10.234	9.08381	0	0
Cnpy1	NM_175651	-4.93862	4.03159	14.0055	0.000182272	0.0179219	28	68	0	3	12.6206	9.30703	0	0.689366
Gm561	NM_001033297	7.89123	3.30542	13.993	0.000183492	0.0179319	0	0	34	14	0	0	43.2661	15.9871
Ptpdc1	NM_207232	-3.5331	5.48879	13.9336	0.000189382	0.018291	56	222	0	24	13.3554	16.0769	0	2.91801
Zfyve1	NM_183154	-3.26839	5.25467	13.9329	0.00018945	0.018291	42	198	4	18	11.1609	15.977	0.603868	2.43853
Thoc7	NM_025435	2.25953	7.56824	13.9029	0.0001925	0.0184283	51	156	470	332	59.3822	55.1558	310.898	197.075
Glipr2	NM_027450	3.90021	4.66388	13.8964	0.000193171	0.0184283	1	10	30	119	0.509226	1.54629	8.67893	30.8933
BC006779	NM_183162	3.36274	5.38484	13.8723	0.000195665	0.0185558	4	21	40	204	0.406817	0.648543	2.31117	10.5773
Oxct2b	NM_181859	-3.58857	5.21917	13.8384	0.000199218	0.0187815	48	181	0	19	28.1518	32.2347	0	5.68101
Scamp1	NM_029153	-3.66414	4.69965	13.7833	0.000205156	0.0190881	26	146	3	8	7.4502	12.7036	0.488371	1.16867
Nefl	NM_010910	-3.70581	5.25681	13.7809	0.000205419	0.0190881	28	245	0	18	14.3866	38.2249	0	4.71498
Cps1	NM_001080809	-7.53694	2.9573	13.7739	0.000206175	0.0190881	9	45	0	0	1.96708	2.98657	0	0
Enpp5	NM_032003	7.62268	3.05663	13.7643	0.000207233	0.0190881	0	0	8	45	0	0	1.84329	9.30441
Dnase1l1	NM_001172154	-2.27606	7.19696	13.7463	0.000209238	0.0191626	250	413	73	58	170.446	85.502	28.275	20.1595
Fam154b	NM_177894	-7.59048	3.01773	13.719	0.000212296	0.0193322	7	53	0	0	2.58138	5.93486	0	0
Cdk2	NM_183417	-7.53678	2.95709	13.6641	0.000218588	0.019671	9	45	0	0	64.258	97.5613	0	0
Ier3	NM_133662	2.40649	7.96887	13.655	0.00021965	0.019671	38	254	646	421	35.843	72.7503	346.168	202.446
Bdnf	NM_001048142	7.67286	3.09259	13.6546	0.000219699	0.019671	0	0	22	24	0	0	37.0317	36.2523
Vmn1r88	NM_001167537	3.12497	5.36308	13.5917	0.00022719	0.0202288	6	21	79	131	6.48661	6.89392	48.5208	72.2013
Rps9	NM_029767	-2.28531	6.85208	13.5452	0.000232888	0.0206215	199	322	44	67	291.035	142.997	36.5577	49.9544
Wdr64	NM_029453	-7.55003	2.95789	13.4765	0.000241565	0.0212723	13	35	0	0	3.50253	2.86343	0	0
Fcrl5	NM_183222	-4.3165	4.59939	13.4585	0.000243903	0.0213608	59	50	1	6	76.3974	19.6597	0.735632	3.96082
Ing2	NM_023503	2.19643	8.19623	13.4433	0.000245888	0.0214177	99	203	630	660	36.1837	22.5296	130.813	122.978
Slc10a1	NM_001177561	-2.82837	6.39712	13.418	0.000249215	0.0215901	170	204	6	63	104.41	38.0454	2.09352	19.726
Pdia2	NM_001081070	4.14774	4.34011	13.4062	0.000250797	0.0216104	1	6	32	83	0.597401	1.08842	10.8605	25.2785
Vav2	NM_009500	7.68747	3.10354	13.3498	0.000258446	0.0221504	0	0	26	18	0	0	4.3614	2.70955
Atp13a4	NM_001164613	-7.72851	3.12034	13.3368	0.000260246	0.022186	22	20	0	0	7.83471	2.16277	0	0
Edn1	NM_010104	4.14296	4.34108	13.2874	0.000267198	0.0226443	1	6	13	114	0.438621	0.799137	3.23942	25.4919
Nkx2-5	NM_008700	7.58444	3.00681	13.2781	0.000268531	0.0226443	0	0	18	27	0	0	6.89872	9.28609
Kank1	NM_181404	3.38892	5.71285	13.2688	0.000269861	0.0226443	0	38	118	146	0	2.19287	12.7399	14.1452
Atad3a	NM_179203	-3.15421	5.29084	13.2204	0.000276924	0.0231159	41	206	5	19	17.4259	26.5864	1.2073	4.11692
Gm13178	NM_001085536	-7.46698	2.90221	13.187	0.000281901	0.0233804	4	55	0	0	3.35168	13.9941	0	0
Lce3f	NM_001018079	-7.44378	2.85817	13.1796	0.000283009	0.0233804	10	38	0	0	16.827	19.4165	0	0
Ggt7	NM_144786	7.74074	3.15368	13.0767	0.000298995	0.0244913	0	0	31	12	0	0	6.93483	2.40895
Strap	NM_011499	2.24554	8.75204	13.0695	0.000300145	0.0244913	124	338	964	922	48.2178	39.9101	212.959	182.778
Nyx	NM_173415	-3.69904	4.73498	13.0639	0.000301041	0.0244913	47	97	1	11	13.3449	8.36317	0.161307	1.59228
Dnahc5	NM_133365	-7.56447	2.96086	13.0229	0.00030771	0.0249074	17	25	0	0	1.11925	0.499802	0	0
Triml1	NM_177742	-7.61251	3.00582	12.9928	0.000312696	0.0251838	19	22	0	0	10.5591	3.7126	0	0
Ppp4r2	NM_182939	2.28217	8.16619	12.9395	0.000321728	0.0257817	36	343	509	849	10.1655	29.4104	81.6541	122.22
L1td1	NM_001081202	-3.79918	4.66664	12.8412	0.00033907	0.0267775	33	125	0	11	11.5324	13.2646	0	1.95977
Krt33b	NM_013570	-7.39865	2.81162	12.8355	0.000340105	0.0267775	10	36	0	0	6.50302	7.10883	0	0
Ifltd1	NM_028742	7.49569	2.93206	12.8297	0.000341151	0.0267775	0	0	5	45	0	0	1.90382	15.3759
Spast	NM_001162870	3.59333	4.95065	12.8223	0.000342504	0.0267775	6	6	49	120	1.31362	0.398888	6.09465	13.3939
Vangl1	NM_001165951	-7.45764	2.85845	12.8122	0.000344358	0.0267775	14	28	0	0	39.9827	24.2819	0	0
Asb4	NM_023048	7.61489	3.02922	12.8094	0.000344884	0.0267775	0	0	26	15	0	0	4.62295	2.39337
Fryl	NM_028194	-3.39757	5.11868	12.8042	0.00034585	0.0267775	15	244	6	11	1.34454	6.64131	0.305541	0.502671
Cmah	NM_001111110	-2.87074	11.6315	12.7715	0.000351943	0.0270345	5274	10684	427	2015	557.453	342.912	25.6407	108.58
Wtip	NM_207212	-7.44299	2.84671	12.7683	0.000352543	0.0270345	13	30	0	0	6.82967	4.78584	0	0
Tfpi	NM_011576	-7.42981	2.86755	12.7337	0.000359123	0.0273817	3	56	0	0	2.06728	11.7178	0	0
Spsb2	NM_013539	3.79517	4.43246	12.7266	0.000360487	0.0273817	2	7	36	83	1.74407	1.85358	17.8349	36.8993
F3	NM_010171	2.54144	6.06747	12.6937	0.000366884	0.0277123	13	52	148	161	7.12455	8.65362	46.0797	44.9829
Psg17	NM_007677	-7.33866	2.76549	12.684	0.000368791	0.0277123	6	44	0	0	2.96006	6.59147	0	0
Pglyrp2	NM_021319	7.48722	2.90524	12.6778	0.000370028	0.0277123	0	0	20	20	0	0	4.31542	3.87254
Gm684	NM_001195681	3.74309	4.51382	12.6537	0.000374819	0.0278564	0	12	44	79	0	2.96623	20.3484	32.7852
Zfp677	NM_172486	3.61915	5.04993	12.6437	0.000376835	0.0278564	6	7	89	69	2.11839	0.750471	17.8517	12.4197
Klf17	NM_029416	-7.48714	2.88289	12.6382	0.000377948	0.0278564	16	24	0	0	4.57581	2.0842	0	0
Dcaf4	NM_001165256	-3.74746	4.55308	12.6309	0.000379432	0.0278564	19	145	1	9	101.742	235.773	3.04214	24.5695
Vgll4	NM_177683	7.50321	2.91669	12.6204	0.000381559	0.0278564	0	0	24	14	0	0	10.8416	5.67523
Acsbg1	NM_053178	7.50321	2.9167	12.6164	0.000382381	0.0278564	0	0	24	14	0	0	5.0516	2.64435
Chd7	NM_001081417	-4.04921	4.10277	12.6025	0.000385227	0.0279368	13	109	3	2	1.4154	3.60366	0.185563	0.111013
Entpd4	NM_026174	7.5988	3.03693	12.5772	0.000390485	0.0281264	0	0	2	54	0	0	0.378788	9.17769
Rbms3	NM_178660	7.89233	3.30317	12.573	0.000391351	0.0281264	0	0	40	4	0	0	25.5341	2.29136
Tm9sf3	NM_133352	2.52826	5.95818	12.5454	0.000397183	0.0284181	16	39	90	226	2.67742	1.98171	8.55603	19.2802
Dnajb4	NM_027287	2.84754	6.24906	12.5253	0.000401471	0.0285972	14	45	240	75	20.359	19.871	198.277	55.6027
Lancl2	NM_133737	2.99051	5.64725	12.4948	0.000408096	0.0288596	5	35	109	136	1.4057	2.98793	17.4094	19.4925
Ccdc6	NM_001111121	-4.07413	6.605	12.4917	0.000408756	0.0288596	294	16	20	6	54.8484	0.906394	2.11973	0.570657
Tcf4	NM_001083967	-2.46499	5.87583	12.4785	0.000411665	0.0289375	53	303	21	29	7.63711	13.2579	1.71912	2.13039
Acadl	NM_007381	7.41114	2.84347	12.4573	0.000416352	0.0291392	0	0	8	37	0	0	2.39873	9.95559
Tnfrsf18	NM_009400	7.33783	2.75963	12.4326	0.000421901	0.0293278	0	0	15	23	0	0	8.70047	11.9716
Frat1	NM_008043	2.40221	6.09318	12.4291	0.000422707	0.0293278	19	46	115	216	7.473	5.49389	25.6965	43.3114
Zic5	NM_022987	-3.07111	6.14534	12.404	0.000428414	0.0295956	64	399	0	52	27.6123	52.2729	0	11.4376
Clasrp	NM_016680	-2.50047	6.04021	12.3955	0.000430374	0.0296034	105	220	13	48	50.1176	31.8863	3.52516	11.6802
Gm1322	NM_001033477	-4.76453	3.85763	12.3809	0.000433751	0.0297083	24	62	0	3	12.5509	9.84545	0	0.799819
Gm13124	NM_001085542	-7.38994	2.78768	12.3644	0.000437593	0.0298439	14	25	0	0	11.7885	6.39222	0	0
Pramel1	NM_031377	-3.64401	4.45603	12.3425	0.000442761	0.029945	21	126	1	9	8.84864	16.1216	0.239382	1.93333
Chrna9	NM_001081104	-7.33887	2.7763	12.3423	0.000442813	0.029945	3	52	0	0	1.53988	8.10494	0	0
NA	NM_001123367_dup1	-5.78841	3.51986	12.2871	0.000456104	0.0307142	22	43	0	1	135.442	80.3858	0	3.13861
D630023F18Rik	NM_175293	-2.40026	6.86397	12.2502	0.00046521	0.0311286	185	380	12	111	87.2494	54.4195	3.21518	26.6883
Gpc1	NM_016696	7.36362	2.79698	12.2375	0.00046839	0.0311286	0	0	7	37	0	0	1.15108	5.45988
Slit2	NM_178804	3.22331	5.42524	12.2308	0.000470076	0.0311286	1	32	111	93	0.128709	1.25066	8.11645	6.10238
Cbx5	NM_001110216	2.1942	7.29017	12.2287	0.000470589	0.0311286	25	183	383	276	2.88735	6.41787	25.13	16.2508
Sall4	NM_175303	-3.19012	5.30572	12.2233	0.000471976	0.0311286	19	268	12	8	3.85066	16.4929	1.38165	0.826569
Rab23	NM_001159729	-2.91796	5.50824	12.2055	0.000476485	0.0311286	46	238	4	30	11.2364	17.6533	0.555088	3.73591
Dact1	NM_021532	-2.00921	6.99129	12.1941	0.000479408	0.0311286	127	574	46	103	35.7732	49.096	7.36116	14.791
Hoxa10	NM_008263	2.96697	5.44295	12.1886	0.00048083	0.0311286	6	27	119	77	2.40498	3.28627	27.0982	15.7347
Ctsl	NM_009984	2.07527	7.61214	12.1859	0.00048152	0.0311286	50	201	437	396	26.0814	31.8373	129.502	105.308
Fam3c	NM_138587	1.9923	7.2833	12.1853	0.000481681	0.0311286	50	145	257	457	18.7683	16.5274	54.8052	87.4537
Tcirg1	NM_016921	7.42006	2.83113	12.1717	0.000485212	0.0312309	0	0	24	11	0	0	89.8603	36.9592
Akap12	NM_031185	-2.1325	7.47111	12.1574	0.000488942	0.0313451	162	864	91	83	26.6619	43.1787	8.50846	6.96403
Paqr7	NM_027995	-7.29517	2.70039	12.1347	0.000494928	0.0315227	11	29	0	0	5.47141	4.38011	0	0
H1fx	NM_198622	7.25887	2.68563	12.132	0.000495646	0.0315227	0	0	11	27	0	0	6.04991	13.3258
Tnfaip8	NM_134131	7.25886	2.68562	12.1209	0.000498593	0.0315848	0	0	11	27	0	0	19.0089	41.8698
Asph	NM_001177853	7.23555	2.65861	12.1002	0.00050416	0.0316953	0	0	13	23	0	0	3.92008	6.22375
Pfn2	NM_019410	2.13442	6.73593	12.0997	0.000504292	0.0316953	31	93	179	319	15.7782	14.3734	51.7586	82.7739
Kctd8	NM_175519	-7.49692	2.87794	12.071	0.000512126	0.0320619	21	11	0	0	7.47341	1.1887	0	0
Extl3	NM_018788	-3.55346	5.29564	12.0562	0.000516199	0.0321912	25	257	13	1	4.29963	13.4216	1.27019	0.0876795
Chpt1	NM_144807	-4.64589	3.75525	12.0395	0.000520858	0.0323558	14	79	0	3	6.98388	11.9668	0	0.762952
Mcee	NM_028626	-2.9256	5.15885	12.0308	0.000523273	0.0323803	55	136	8	16	81.2457	61.0038	6.7137	12.0494
3110047P20Rik	NM_177006	-7.31746	2.69848	12.0158	0.000527502	0.0325164	17	14	0	0	2.04758	0.512037	0	0
Orc6	NM_019716	7.16925	2.59106	11.996	0.000533148	0.0327158	0	0	13	21	0	0	58.4092	84.6701
Tmem150b	NM_001142792	-7.22587	2.61831	11.9902	0.000534819	0.0327158	13	21	0	0	13.0397	6.39621	0	0
Hgsnat	NM_029884	7.2237	2.64474	11.9583	0.000544043	0.0328666	0	0	14	21	0	0	3.05236	4.10867
Ranbp6	NM_177721	2.03253	7.76891	11.9538	0.000545364	0.0328666	64	211	453	491	13.5197	13.5347	54.3648	52.8779
Ctsm	NM_022326	-7.25051	2.69144	11.9466	0.000547482	0.0328666	2	51	0	0	1.70785	13.2243	0	0
Eid1	NM_025613	2.16718	9.01628	11.9463	0.000547548	0.0328666	121	521	876	1555	48.9199	63.9615	201.205	320.508
Cpe	NM_013494	7.24148	2.65604	11.9408	0.000549177	0.0328666	0	0	18	15	0	0	5.02324	3.75644
Vmn1r218	NM_134222	-7.20227	2.60787	11.9376	0.000550134	0.0328666	10	28	0	0	11.4618	9.74525	0	0
Dcun1d5	NM_029775	2.57578	8.95113	11.9315	0.00055194	0.0328666	97	377	1574	376	83.0378	97.9999	765.496	164.096
Sox2	NM_011443	-2.30318	7.49633	11.9256	0.00055369	0.0328666	201	810	22	179	84.1424	102.964	5.23209	38.2014
Zfp273	NM_198322	-2.31482	6.37963	11.894	0.000563148	0.0333047	114	316	17	70	50.4983	42.5049	4.27814	15.808
Rpn2	NM_019642	7.18164	2.60542	11.8446	0.000578298	0.0340749	0	0	12	23	0	0	2.58067	4.43866
Sgca	NM_009161	7.76434	3.17402	11.8114	0.000588695	0.0345285	0	0	37	3	0	0	12.4346	0.904744
Cma2	NM_001024714	7.19382	2.61953	11.8063	0.000590305	0.0345285	0	0	11	25	0	0	6.78459	13.8371
Dppa5a	NM_025274	-4.3913	3.87749	11.7879	0.000596173	0.034745	18	78	0	4	28.9613	38.1084	0	3.28105
Lars	NM_134137	2.45039	6.22809	11.7785	0.000599175	0.0347934	14	65	196	125	3.78187	5.33178	30.0793	17.2145
Dnajb3	NM_008299	-2.3466	6.95099	11.7617	0.000604617	0.0349826	100	664	14	120	101.094	203.833	8.04059	61.8464
1300014I06Rik	NM_025831	7.16357	2.5943	11.7512	0.000608056	0.0349964	0	0	8	29	0	0	2.49612	8.11982
Ing1	NM_011919	-1.9938	7.8777	11.7424	0.000610935	0.0349964	320	822	93	181	116.957	91.2283	19.3105	33.7259
Spata18	NM_178387	4.40702	4.11356	11.7378	0.000612429	0.0349964	2	2	36	57	1.05503	0.320365	10.7888	15.3291
Nr5a2	NM_001159769	-7.18548	2.59523	11.7341	0.00061366	0.0349964	9	30	0	0	2.54557	2.57658	0	0
Tssk3	NM_080442	-4.60072	3.7116	11.7277	0.000615772	0.0349964	13	78	0	3	12.9262	23.5506	0	1.52074
Rpf2	NM_023323	2.66819	6.02899	11.7097	0.000621761	0.0350907	15	39	173	113	10.4202	8.22679	68.2756	40.0194
Cyp4v3	NM_133969	7.26363	2.69919	11.703	0.000624011	0.0350907	0	0	5	37	0	0	0.996743	6.61894
Vamp8	NM_016794	3.94267	4.68078	11.7017	0.000624414	0.0350907	3	6	85	30	3.92415	2.38318	63.1651	20.0057
Dpcr1	NM_001033366	3.09032	5.07269	11.6965	0.00062619	0.0350907	7	13	31	161	2.75954	1.55619	6.94281	32.3573
Elavl2	NM_001177883	-5.08271	3.65152	11.6678	0.000635928	0.0355123	21	54	0	2	5.22777	4.08198	0	0.253825
Prr15l	NM_146026	-3.61696	4.37516	11.6487	0.000642462	0.0357525	18	124	0	10	13.5876	28.4231	0	3.84837
BC005537	NM_024473	-2.0203	6.86223	11.6353	0.000647115	0.0358689	170	379	43	92	68.515	46.3827	9.84553	18.903
Snrpb2	NM_021335	2.04157	7.86179	11.6298	0.000649029	0.0358689	55	259	467	553	45.9732	65.7389	221.765	235.654
Med1	NM_013634	2.29901	6.70455	11.6181	0.000653144	0.0359723	9	131	172	332	1.88494	8.33116	20.4652	35.4486
NA	NM_001270516	3.93683	6.42212	11.6004	0.000659384	0.0361916	6	30	0	576	3.90428	5.92777	0	191.082
Wisp1	NM_018865	7.37114	2.77819	11.5468	0.000678661	0.0371226	0	0	26	6	0	0	3.02397	0.626223
Zfp354a	NM_009329	2.31614	6.72061	11.5166	0.000689761	0.0376014	20	103	272	172	5.10364	7.98119	39.4323	22.3761
Tpt1	NM_009429	-1.95981	7.483	11.4876	0.000700612	0.0379359	198	745	80	127	227.706	260.163	52.2677	74.4595
Sall2	NM_001244916	3.07291	5.05853	11.4876	0.000700632	0.0379359	3	22	67	101	0.646892	1.4405	8.20766	11.103
Klk1b22	NM_010114	-7.20795	2.59066	11.4736	0.000705907	0.0379584	15	15	0	0	19.3015	5.861	0	0
Phax	NM_001162989	2.02085	6.89053	11.4678	0.000708116	0.0379584	37	110	246	267	21.3352	19.2606	80.587	78.49
Gnal	NM_177137	-2.33211	6.52258	11.4677	0.000708152	0.0379584	153	276	16	81	28.0149	15.3457	1.66438	7.56118
Rffl	NM_026097	-2.96978	6.36118	11.4347	0.000720868	0.0384247	144	266	0	65	471.498	264.472	0	108.502
Mkln1	NM_013791	3.74763	4.5006	11.4307	0.000722386	0.0384247	0	12	56	58	0	0.944141	8.24323	7.66144
Wnt9b	NM_011719	4.26681	4.55673	11.4265	0.000724044	0.0384247	4	1	74	35	0.910049	0.0690852	9.56468	4.05957
Gm4461	NM_001199062	-7.05873	2.43976	11.371	0.000746016	0.03946	13	15	0	0	12.2508	4.29234	0	0
Bhlha9	NM_177182	-7.09958	2.53093	11.3518	0.000753731	0.039737	4	40	0	0	3.40722	10.3462	0	0
Pde4b	NM_019840	6.99305	2.41744	11.3361	0.000760164	0.0399448	0	0	10	21	0	0	1.45369	2.73945
Olfr347	NM_146943	7.21076	2.64735	11.3274	0.000763719	0.0399621	0	0	4	37	0	0	2.48814	20.6533
NA	NM_001271479	6.99789	2.41072	11.3231	0.000765482	0.0399621	0	0	15	13	0	0	9.94481	7.73431
Bpgm	NM_007563	2.2182	6.19498	11.3142	0.000769167	0.0400241	17	69	111	244	8.45173	10.4166	31.3511	61.8434
Pigr	NM_011082	-1.98876	7.29402	11.2915	0.000778636	0.0403858	247	455	91	74	65.9775	36.9055	13.8094	10.0772
Fermt2	NM_146054	7.03612	2.45026	11.2622	0.00079102	0.0408957	0	0	15	14	0	0	2.70163	2.26274
Gar1	NM_026578	2.21041	8.73048	11.2478	0.000797191	0.0410823	166	225	1080	676	134.279	55.2668	496.317	278.776
Ociad1	NM_001159888	6.92395	2.34188	11.239	0.000800979	0.0411452	0	0	12	16	0	0	31.7154	37.9474
Idh2	NM_173011	-5.58785	3.31665	11.215	0.00081137	0.0414784	20	35	0	1	12.0885	6.42379	0	0.308141
Ugt1a2	NM_013701	-4.12932	4.14567	11.2073	0.000814747	0.0414784	33	63	0	6	38.1216	22.0993	0	3.53358
Lrp1	NM_008512	-1.88329	7.05098	11.2062	0.00081523	0.0414784	156	516	62	98	10.7708	10.8182	2.43192	3.4495
Adcy10	NM_173029	-3.83612	4.41258	11.1904	0.000822199	0.0416844	41	70	0	9	8.09238	4.19538	0	0.905612
Olfr90	NM_146477	-7.009	2.42278	11.1853	0.000824481	0.0416844	7	29	0	0	6.88039	8.65553	0	0
Tnrc18	NM_001122730	-3.30168	4.36223	11.1765	0.000828406	0.0417511	24	103	3	8	10.1418	13.2167	0.720212	1.72346
Ffar2	NM_001168511	-7.0666	2.43697	11.1694	0.000831556	0.0417785	15	10	0	0	99.4962	20.1417	0	0
Mlx	NM_011550	6.93387	2.34696	11.1346	0.000847341	0.0423155	0	0	14	13	0	0	34.072	28.3914
Eif4e	NM_007917	2.1599	7.93123	11.1291	0.000849829	0.0423155	44	282	618	387	15.6966	30.548	125.249	70.3836
Cd247	NM_001113394	-6.97261	2.36636	11.1284	0.000850165	0.0423155	10	20	0	0	3.47693	2.11157	0	0
Cav2	NM_016900	6.90854	2.32337	11.1161	0.000855809	0.0424646	0	0	13	14	0	0	3.07044	2.96728
Atp6v1e2	NM_029121	6.89867	2.31849	11.0813	0.000872032	0.043136	0	0	11	17	0	0	6.39304	8.86619
Gm9846	NM_001190258	7.31119	2.71634	11.0629	0.000880703	0.0433194	0	0	26	4	0	0	399.642	55.1735
Ccnd2	NM_009829	3.39564	4.98744	11.0572	0.000883453	0.0433194	1	20	88	61	0.178154	1.08195	8.90661	5.5403
Ogdh	NM_001252287	6.93921	2.35997	11.0563	0.000883849	0.0433194	0	0	11	18	0	0	37.1388	54.5357
Zfyve20	NM_030081	2.09772	6.58765	11.0459	0.000888816	0.0434301	28	87	140	321	5.51486	5.20327	15.6653	32.2321
Vcan	NM_172955	2.22987	6.47579	11.0324	0.000895322	0.043615	24	75	213	167	6.5888	6.25226	33.2207	23.3732
Coch	NM_007728	6.88294	2.29963	11.0102	0.000906142	0.0436619	0	0	12	15	0	0	2.61241	2.93039
Pum1	NM_001159605	7.05613	2.46248	11.0092	0.000906629	0.0436619	0	0	19	8	0	0	19.3678	7.31795
Bcl6	NM_009744	7.02494	2.45985	11.0091	0.000906659	0.0436619	0	0	5	30	0	0	0.889028	4.78674
Begain	NM_001163175	-3.78804	4.36946	10.9932	0.000914485	0.0436619	37	75	0	9	14.0268	8.63374	0	1.73943
Cpm	NM_027468	-1.92396	7.29036	10.9927	0.00091472	0.0436619	242	457	56	139	47.8935	27.4636	6.29627	14.0244
Renbp	NM_023132	-6.87476	2.26178	10.941	0.000940603	0.0436619	10	17	0	0	135.28	69.8333	0	0
2310003L22Rik	NM_027093	2.29347	6.1893	10.9374	0.00094243	0.0436619	27	39	150	180	10.1609	4.45668	32.0695	34.5339
Tmem131	NM_018872	-5.00001	3.56879	10.9237	0.000949404	0.0436619	19	53	0	2	2.98327	2.52694	0	0.160094
Ccdc127	NM_024201	4.32594	4.13136	10.9022	0.000960493	0.0436619	0	6	51	35	0	14.9854	238.309	146.762
Otud1	NM_027715	2.0471	8.13464	10.8891	0.000967343	0.0436619	91	245	706	429	36.9947	30.2444	163.056	88.9125
Serpine1	NM_008871	2.33808	6.91237	10.8613	0.000981931	0.0436619	38	76	346	137	12.9281	7.85139	66.8748	23.7619
Prickle2	NM_001134460	6.0096	1.3969	10.8597	0.000982778	0.0436619	0	0	8	6	0	0	8.22664	5.53678
2300003K06Rik	NM_001195383	-6.87498	2.26222	10.8555	0.000985026	0.0436619	10	17	0	0	11.1875	5.77512	0	0
NA	NM_001271431	5.92787	1.32864	10.8537	0.000985975	0.0436619	0	0	6	8	0	0	2.15665	2.58042
Fam13c	NM_001143777	6.48774	1.89596	10.8525	0.000986619	0.0436619	0	0	10	10	0	0	21.633	19.4129
Rsph6a	NM_031255	-2.94432	5.77802	10.8483	0.000988847	0.0436619	88	200	1	42	118.268	81.6199	0.763519	28.7768
Rbm44	NM_001033408	-7.12493	2.48637	10.8247	0.00100156	0.0436619	18	4	0	0	4.80558	0.324275	0	0
Ctsa	NM_001038492	6.04991	1.45057	10.8241	0.00100187	0.0436619	0	0	7	8	0	0	12.5804	12.9021
Fgd4	NM_139232	-6.8868	2.24454	10.8113	0.00100881	0.0436619	14	7	0	0	4.48265	0.680589	0	0
Cd72	NM_001110322	5.83912	1.23208	10.8073	0.001011	0.0436619	0	0	6	7	0	0	45.5136	47.6498
Spast	NM_016962	6.74141	2.15979	10.8057	0.00101189	0.0436619	0	0	10	15	0	0	69.5347	93.5979
Slain1	NM_198014	-6.82547	2.20061	10.8054	0.00101203	0.0436619	11	13	0	0	4.12752	1.48122	0	0
Fgd4	NM_139233	-6.67216	2.02952	10.7997	0.00101514	0.0436619	11	9	0	0	23.4149	5.81732	0	0
Irak1bp1	NM_001168240	2.41665	6.02732	10.7977	0.00101628	0.0436619	7	71	140	159	3.93919	12.1324	44.758	45.6155
Arsj	NM_173451	6.78672	2.20634	10.7951	0.00101769	0.0436619	0	0	10	16	0	0	1.5829	2.27273
Fam71e1	NM_028169	6.88767	2.29106	10.7923	0.00101924	0.0436619	0	0	17	7	0	0	11.6956	4.3216
Prrx1	NM_011127	1.93605	6.86577	10.7828	0.00102448	0.0436619	34	124	225	283	7.14561	7.91339	26.8644	30.3217
Spp1	NM_001204202	-6.80515	2.18675	10.7786	0.00102681	0.0436619	10	15	0	0	6.98456	3.18135	0	0
Mrc1	NM_008625	-4.25291	3.7536	10.7779	0.00102722	0.0436619	8	93	0	4	1.54664	5.45962	0	0.394245
Hdac7	NM_001204281	5.83924	1.23235	10.7717	0.00103064	0.0436619	0	0	6	7	0	0	22.61	23.6712
Icam4	NM_023892	6.0102	1.39789	10.7607	0.00103676	0.0436619	0	0	8	6	0	0	5.15186	3.46735
Mlana	NM_029993	-6.8667	2.23027	10.7559	0.00103947	0.0436619	13	9	0	0	28.9927	6.09493	0	0
Aen	NM_001162939	-6.71287	2.0757	10.7503	0.00104263	0.0436619	11	10	0	0	23.2226	6.4106	0	0
2810405K02Rik	NM_025582	-4.47505	3.59171	10.749	0.00104334	0.0436619	9	79	0	3	11.7874	31.4185	0	2.00311
Krtap10-4	NM_001135991	6.05012	1.45096	10.7472	0.0010444	0.0436619	0	0	7	8	0	0	4.53286	4.64877
Hist1h4k	NM_178211	2.43626	6.15732	10.7384	0.00104934	0.0436619	18	51	193	107	59.315	51.0321	361.313	179.756
Ccdc80	NM_026439	5.9281	1.3292	10.7377	0.00104973	0.0436619	0	0	6	8	0	0	0.960677	1.14945
2310030N02Rik	NM_001085493	6.46415	1.86606	10.7358	0.00105085	0.0436619	0	0	11	8	0	0	5.94908	3.88258
Zfp551	NM_001033820	2.22193	6.26811	10.735	0.00105131	0.0436619	13	85	163	181	5.7216	11.3599	40.7564	40.6125
Cldn25	NM_001252451	6.39665	1.80544	10.7262	0.00105632	0.0436619	0	0	9	10	0	0	119.473	119.125
Mtr	NM_001081128	-1.99636	7.23881	10.7199	0.00105991	0.0436619	276	334	69	101	63.2835	23.2546	8.98803	11.8062
Gpr17	NM_001025381	6.39668	1.80548	10.7137	0.00106343	0.0436619	0	0	9	10	0	0	1.01229	1.00934
Lonp2	NM_001168591	6.8073	2.21556	10.7062	0.00106775	0.0436619	0	0	14	10	0	0	5.24185	3.35992
Eras	NM_181548	-6.54388	1.90904	10.6994	0.00107172	0.0436619	9	11	0	0	8.59159	3.18863	0	0
Samd4	NM_001163433	6.7797	2.18986	10.6942	0.00107473	0.0436619	0	0	13	11	0	0	13.4155	10.1866
Eif4enif1	NM_001166547	6.33536	1.7407	10.6932	0.00107532	0.0436619	0	0	9	9	0	0	19.3266	17.3431
Ccdc42	NM_177779	6.01061	1.39856	10.6927	0.00107561	0.0436619	0	0	8	6	0	0	3.45361	2.32438
Acadsb	NM_025826	-6.78964	2.16151	10.6926	0.00107563	0.0436619	11	12	0	0	3.37796	1.11898	0	0
Syk	NM_001198977	6.37054	1.77205	10.6919	0.00107606	0.0436619	0	0	10	8	0	0	1.1455	0.822355
Tmem200a	NM_029881	7.14917	2.55238	10.6821	0.00108175	0.0436619	0	0	23	4	0	0	3.26467	0.5095
Arhgap40	NM_001145015	6.16425	1.56523	10.6813	0.00108226	0.0436619	0	0	8	8	0	0	2.30411	2.06765
Tmem98	NM_029537	7.13358	2.57243	10.681	0.00108244	0.0436619	0	0	2	38	0	0	0.83861	14.2984
Dnajb2	NM_001159884	5.92486	1.30387	10.6796	0.00108322	0.0436619	0	0	8	5	0	0	40.6325	22.7891
Mipol1	NM_001164370	6.16427	1.56527	10.6744	0.00108631	0.0436619	0	0	8	8	0	0	3.21371	2.8839
Slc45a4	NM_001168255	6.36236	1.77513	10.6735	0.00108679	0.0436619	0	0	8	11	0	0	1.25611	1.5499
Tfec	NM_031198	6.79014	2.19453	10.6682	0.00108993	0.0436619	0	0	15	8	0	0	4.92489	2.35705
Zfp764	NM_001167832	6.1643	1.56531	10.6664	0.00109101	0.0436619	0	0	8	8	0	0	12.802	11.4882
Gm10229	NM_001199334	-6.45044	1.80372	10.6565	0.00109687	0.0436619	9	9	0	0	16.2336	4.92941	0	0
Shc3	NM_009167	5.92513	1.3043	10.6474	0.00110227	0.0436619	0	0	8	5	0	0	3.04214	1.70621
Nr1i3	NM_009803	6.5646	1.98086	10.6472	0.00110235	0.0436619	0	0	9	13	0	0	3.7177	4.8189
Tbata	NM_001017441	6.24044	1.63229	10.6466	0.00110274	0.0436619	0	0	10	6	0	0	15.2504	8.2112
A230065H16Rik	NM_001101503	6.54297	1.95402	10.6435	0.0011046	0.0436619	0	0	10	11	0	0	8.89028	8.77569
Rbp2	NM_009034	6.27091	1.67217	10.6371	0.0011084	0.0436619	0	0	9	8	0	0	7.82266	6.23986
Mtap6	NM_001048167	6.12593	1.53237	10.6236	0.00111654	0.0436619	0	0	7	9	0	0	1.41917	1.63739
Slc35f4	NM_029238	-6.85725	2.28519	10.6222	0.00111735	0.0436619	4	32	0	0	2.18634	5.31115	0	0
Fut7	NM_013524	6.16444	1.56555	10.6199	0.00111875	0.0436619	0	0	8	8	0	0	2.37315	2.1296
Cma1	NM_010780	6.7934	2.22177	10.6139	0.00112239	0.0436619	0	0	7	21	0	0	3.79985	10.2297
Zfhx3	NM_007496	-2.09759	8.56129	10.6131	0.00112291	0.0436619	400	1679	85	368	25.0168	31.8862	3.02012	11.7335
Tlr6	NM_011604	6.01047	1.41796	10.6127	0.00112313	0.0436619	0	0	6	9	0	0	1.3479	1.81436
Mapk12	NM_013871	3.21953	4.5703	10.611	0.00112419	0.0436619	1	16	49	72	0.543983	2.64293	15.1431	19.9676
Rrp7a	NM_029101	-2.55138	5.98934	10.6043	0.00112825	0.0436619	97	227	4	58	51.169	36.3615	1.19875	15.5981
Grid2ip	NM_001159321	6.23414	1.63995	10.5981	0.00113204	0.0436619	0	0	8	9	0	0	5.58939	5.64274
Tacc2	NM_021314	-6.76924	2.14813	10.5933	0.00113496	0.0436619	10	14	0	0	2.60946	1.10933	0	0
Madcam1	NM_013591	6.51113	1.92533	10.5909	0.00113643	0.0436619	0	0	9	12	0	0	3.70199	4.42942
Timm8a2	NM_001037744	-6.81534	2.2214	10.5821	0.00114186	0.0436619	7	23	0	0	7.86546	7.84755	0	0
Plec	NM_201392	6.56463	1.98088	10.5803	0.00114297	0.0436619	0	0	9	13	0	0	46.5206	60.3002
Prkaca	NM_008854	2.88667	5.27514	10.5783	0.0011442	0.0436619	4	29	105	69	1.79351	3.9484	26.7465	15.7725
Zfp955a	NM_029952	1.90869	7.34908	10.5765	0.00114535	0.0436619	44	188	342	346	12.0473	15.6306	53.1982	48.297
Lpp	NM_178665	6.05263	1.43541	10.5765	0.00114536	0.0436619	0	0	9	5	0	0	14.4023	7.18011
Fgf2	NM_008006	-6.97455	2.41402	10.5597	0.00115579	0.0436619	2	41	0	0	2.95864	18.4173	0	0
C85492	NM_153540	6.61602	2.034	10.5504	0.0011616	0.0436619	0	0	9	14	0	0	2.21901	3.09754
NA	NM_026679_dup2	6.12606	1.53261	10.5488	0.00116266	0.0436619	0	0	7	9	0	0	10.903	12.5796
Olfr809	NM_146324	6.63588	2.05817	10.5385	0.00116912	0.0436619	0	0	8	16	0	0	4.73428	8.49683
Olfr816	NM_146672	6.16469	1.56596	10.5381	0.00116941	0.0436619	0	0	8	8	0	0	4.97629	4.46559
S100a5	NM_011312	6.17005	1.55587	10.5331	0.00117257	0.0436619	0	0	10	5	0	0	13.5206	6.06653
Tex21	NM_001159532	-5.97527	1.32298	10.5322	0.00117315	0.0436619	6	8	0	0	18.9226	7.66125	0	0
Hs3st6	NM_001012402	5.88711	1.29623	10.5316	0.00117349	0.0436619	0	0	5	9	0	0	2.39382	3.86667
Olfr969	NM_146826	-6.67143	2.05064	10.5286	0.00117539	0.0436619	9	14	0	0	9.88584	4.6696	0	0
Amigo2	NM_178114	2.48673	6.21137	10.5253	0.0011775	0.0436619	13	64	40	381	4.15857	6.21672	7.26934	62.1346
Ckap5	NM_001165989	5.88711	1.29624	10.5243	0.00117814	0.0436619	0	0	5	9	0	0	19.2135	31.0351
Prr19	NM_001081294	-6.12979	1.47427	10.523	0.00117897	0.0436619	7	8	0	0	5.56604	1.93161	0	0
Galntl4	NM_173739	5.60875	3.21986	10.5207	0.00118044	0.0436619	0	1	28	19	0	0.121241	6.35129	3.8675
Btla	NM_177584	6.44044	1.83585	10.5197	0.00118111	0.0436619	0	0	12	6	0	0	2.16866	0.973048
Casq2	NM_009814	-6.32715	1.67992	10.517	0.00118284	0.0436619	8	9	0	0	3.27169	1.11765	0	0
Cpn2	NM_027904	6.84203	2.27844	10.5109	0.00118675	0.0436619	0	0	4	27	0	0	0.509901	3.08861
Pdxp	NM_020271	6.27133	1.67282	10.5093	0.00118774	0.0436619	0	0	9	8	0	0	2.6271	2.09555
Ctnnb1	NM_007614	-6.29273	1.62169	10.5093	0.00118777	0.0436619	9	6	0	0	38.7161	7.83756	0	0
Slc6a15	NM_175328	-6.94432	2.38386	10.5091	0.00118791	0.0436619	2	40	0	0	0.564285	3.42696	0	0
Muted	NM_139063	6.88325	2.31954	10.5047	0.00119069	0.0436619	0	0	4	28	0	0	1.32073	8.2963
Ccdc19	NM_027972	-6.35849	1.7315	10.5047	0.00119071	0.0436619	7	12	0	0	3.95	2.05618	0	0
Sox5	NM_001113559	-6.94428	2.38381	10.5036	0.00119144	0.0436619	2	40	0	0	16.5827	100.708	0	0
1500002O20Rik	NM_028047	6.70278	2.12978	10.5015	0.00119278	0.0436619	0	0	7	19	0	0	1.83183	4.46184
Tmem180	NM_029186	4.93104	3.66795	10.4999	0.00119384	0.0436619	1	1	5	78	0.450933	0.136928	1.2809	17.9314
4930526D03Rik	NM_199023	5.88709	1.29628	10.4984	0.00119478	0.0436619	0	0	5	9	0	0	4.07885	6.58846
Bfar	NM_025976	-6.27169	1.61653	10.4973	0.00119551	0.0436619	8	8	0	0	21.9334	6.66018	0	0
Acads	NM_007383	-7.01409	2.45784	10.4934	0.00119799	0.0436619	1	45	0	0	0.549801	7.51274	0	0
Fn3k	NM_022014	6.30802	1.70557	10.4899	0.00120027	0.0436619	0	0	10	7	0	0	5.80608	3.64716
2310028H24Rik	NM_001159583	5.97029	1.38486	10.4859	0.00120287	0.0436619	0	0	5	10	0	0	8.32039	14.933
Ube2e2	NM_144839	6.12617	1.53282	10.4814	0.00120582	0.0436619	0	0	7	9	0	0	2.97572	3.43329
Rpl19	NM_009078	6.354	1.77767	10.4792	0.00120728	0.0436619	0	0	6	14	0	0	52.3067	109.524
Fbxl5	NM_001159963	6.61604	2.034	10.4722	0.00121183	0.0436619	0	0	9	14	0	0	1.84127	2.57025
Morc1	NM_010816	-3.67213	4.11495	10.4705	0.00121298	0.0436619	20	91	0	8	6.74182	9.3147	0	1.37482
Cpne8	NM_025815	6.61604	2.03399	10.4692	0.00121382	0.0436619	0	0	9	14	0	0	1.58148	2.2076
Tpm1	NM_001164248	5.75537	1.16647	10.4689	0.00121399	0.0436619	0	0	4	9	0	0	6.54444	13.2138
Olfr1116-ps	NM_001011734	5.84577	1.26308	10.466	0.0012159	0.0436619	0	0	4	10	0	0	2.52854	5.6726
Speg	NM_001085371	5.78855	1.16499	10.4642	0.0012171	0.0436619	0	0	7	5	0	0	39.3139	25.1994
Inpp1	NM_008384	5.96987	1.34391	10.4638	0.00121734	0.0436619	0	0	9	4	0	0	2.96326	1.18185
1600014C10Rik	NM_028166	5.70037	1.09386	10.4596	0.00122016	0.0436619	0	0	5	7	0	0	0.928604	1.16663
Gm13275	NM_001085533	5.96991	1.34398	10.4591	0.00122047	0.0436619	0	0	9	4	0	0	3.37842	1.34742
Galr1	NM_008082	5.97001	1.34414	10.4489	0.00122722	0.0437145	0	0	9	4	0	0	1.83101	0.730266
Hdac7	NM_001204277	6.38817	1.80753	10.4482	0.00122767	0.0437145	0	0	7	13	0	0	4.63565	7.72554
Ptp4a3	NM_001166388	6.38025	1.77117	10.4445	0.00123013	0.0437145	0	0	12	5	0	0	10.9517	4.09491
Prss48	NM_001001650	-6.65036	2.03785	10.4308	0.00123931	0.0438719	8	16	0	0	8.66704	5.26358	0	0
Hexb	NM_010422	5.97022	1.38486	10.4232	0.00124445	0.0438719	0	0	5	10	0	0	1.53305	2.75143
Adipor1	NM_028320	-3.14841	4.55915	10.4193	0.00124708	0.0438719	41	81	4	10	20.8267	12.494	1.15433	2.58967
Pten	NM_008960	2.1569	6.09174	10.4184	0.00124765	0.0438719	17	65	110	213	2.12837	2.47111	7.82393	13.5952
Glp1r	NM_021332	-6.73927	2.15753	10.4151	0.0012499	0.0438719	5	26	0	0	3.4734	5.48453	0	0
Rnpepl1	NM_181405	-3.11311	4.75003	10.4092	0.00125389	0.0438719	23	155	1	17	7.78116	15.9231	0.192199	2.93206
Krt13	NM_010662	5.75521	1.16648	10.4075	0.00125504	0.0438719	0	0	4	9	0	0	1.77806	3.59006
Accn4	NM_183022	6.30838	1.70613	10.402	0.00125876	0.0438719	0	0	10	7	0	0	2.20412	1.38454
2410022L05Rik	NM_025556	-5.99142	1.31453	10.3986	0.00126109	0.0438719	7	6	0	0	8.97368	2.33563	0	0
Elf3	NM_007921	-5.90021	1.23792	10.3867	0.00126928	0.0438719	6	7	0	0	27.7872	9.84402	0	0
Krt82	NM_053249	5.63847	1.01113	10.3849	0.00127052	0.0438719	0	0	6	5	0	0	1.67602	1.25334
Smg7	NM_001005507	6.38059	1.77169	10.3842	0.00127101	0.0438719	0	0	12	5	0	0	16.6487	6.22504
Tbc1d8	NM_018775	-1.9174	6.92468	10.3832	0.00127165	0.0438719	175	390	40	114	40.5413	27.435	5.26446	13.4639
Yipf1	NM_145550	6.27955	1.66844	10.3814	0.00127288	0.0438719	0	0	11	5	0	0	4.86007	1.98241
Prph	NM_001163588	5.6387	1.01153	10.3588	0.00128859	0.0442021	0	0	6	5	0	0	9.37045	7.00733
Lcn2	NM_008491	5.59381	0.976297	10.3574	0.00128959	0.0442021	0	0	5	6	0	0	3.42375	3.68686
Tmbim6	NM_001171034	5.63875	1.01163	10.3528	0.0012928	0.0442021	0	0	6	5	0	0	16.3002	12.1895
Nr2c1	NM_011629	6.22748	1.64669	10.3518	0.00129349	0.0442021	0	0	6	12	0	0	0.915743	1.64353
Lilra6	NM_011090	-4.68601	3.76367	10.3423	0.00130013	0.0443343	27	46	0	3	11.4519	5.92451	0	0.648698
Arhgap17	NM_001122641	-6.522	1.84542	10.326	0.00131168	0.0445479	12	3	0	0	3.79266	0.287915	0	0
Tsc22d4	NM_029805	-6.63668	1.96878	10.3203	0.00131577	0.0445479	13	3	0	0	16.1812	1.13388	0	0
Olfr522	NM_146952	-6.19428	1.54828	10.3183	0.00131719	0.0445479	7	9	0	0	7.66442	2.99229	0	0
Krt26	NM_001033397	4.31733	4.11454	10.3178	0.00131751	0.0445479	0	6	55	27	0	0.720453	12.3558	5.44308
Gsg1	NM_010352	6.04787	1.4667	10.2989	0.00133107	0.0445565	0	0	5	11	0	0	2.03516	4.01786
BC030307	NM_001003910	-6.28612	1.66835	10.2975	0.00133212	0.0445565	6	13	0	0	2.35449	1.54906	0	0
Gm6460	NM_001037919	5.83535	1.20548	10.2915	0.00133642	0.0445565	0	0	8	4	0	0	5.69151	2.55371
Myo7a	NM_001256081	6.46901	1.89538	10.2911	0.00133673	0.0445565	0	0	6	16	0	0	0.46846	1.12102
Sybu	NM_178765	6.62782	2.01922	10.282	0.00134337	0.0445565	0	0	16	3	0	0	25.1222	4.227
Rasgef1c	NM_029004	6.22742	1.64662	10.2816	0.00134363	0.0445565	0	0	6	12	0	0	1.56174	2.80293
Il15ra	NM_133836	6.38118	1.77262	10.2761	0.00134764	0.0445565	0	0	12	5	0	0	4.08218	1.52635
Best3	NM_001007583	-5.33223	3.08336	10.2637	0.00135675	0.0445565	9	50	0	1	3.40314	5.74101	0	0.192772
Ube2q2	NM_180600	-2.06481	6.33042	10.2518	0.00136549	0.0445565	90	341	27	65	31.4626	36.1982	5.36228	11.5844
Aqp1	NM_007472	5.83581	1.2062	10.2496	0.00136715	0.0445565	0	0	8	4	0	0	1.69302	0.759635
4833442J19Rik	NM_001252094	6.08727	1.49991	10.2465	0.00136944	0.0445565	0	0	6	10	0	0	8.1882	12.2465
Olfr1164	NM_146641	6.38134	1.77288	10.246	0.0013698	0.0445565	0	0	12	5	0	0	6.30315	2.35678
St5	NM_029811	-2.12009	6.68195	10.2455	0.00137016	0.0445565	141	370	16	109	48.2576	38.4529	3.11101	19.0187
Gata2	NM_008090	2.94844	4.94753	10.2406	0.00137383	0.0445565	3	22	46	118	0.951089	2.11789	8.28499	19.0717
Rpl34-ps1	NM_001199350	2.76561	5.75978	10.2404	0.001374	0.0445565	5	47	140	104	59.7749	170.619	950.847	633.854
Man1a	NM_008548	6.57509	2.00328	10.2392	0.00137488	0.0445565	0	0	6	18	0	0	0.901144	2.42599
1110012J17Rik	NM_001114098	-2.56542	5.48089	10.2362	0.00137709	0.0445565	36	246	11	27	5.08554	10.5524	0.882799	1.94449
Lca5	NM_027448	6.08728	1.49992	10.2334	0.0013792	0.0445565	0	0	6	10	0	0	0.827521	1.23766
Gas2	NM_008087	-6.17466	1.54618	10.2333	0.00137929	0.0445565	6	11	0	0	2.88665	1.607	0	0
Tac4	NM_053093	6.79877	2.23458	10.2322	0.00138013	0.0445565	0	0	4	26	0	0	1.87359	10.9285
Tmem81	NM_029025	-6.50234	1.88915	10.2321	0.00138017	0.0445565	7	15	0	0	4.1314	2.68826	0	0
Anxa1	NM_010730	6.08728	1.49992	10.2321	0.00138018	0.0445565	0	0	6	10	0	0	2.51222	3.75734
Junb	NM_008416	1.91768	7.18883	10.2301	0.00138171	0.0445565	60	112	314	296	33.5259	19.0032	99.6765	84.3195
Pcdhga8	NM_033591	-3.56081	4.542	10.2203	0.00138907	0.0447007	47	68	0	12	18.5071	8.13073	0	2.40895
Lca5	NM_029434	6.08728	1.49994	10.2163	0.00139206	0.0447007	0	0	6	10	0	0	5.78309	8.64931
Myl3	NM_010859	6.78503	2.1806	10.213	0.00139454	0.0447007	0	0	18	3	0	0	11.7079	1.75105
Nppb	NM_008726	5.68662	1.05157	10.2091	0.00139746	0.0447049	0	0	7	4	0	0	5.24185	2.68794
Cd2ap	NM_009847	2.32283	6.05578	10.1959	0.00140754	0.0449375	23	38	151	142	4.37987	2.19734	16.336	13.7857
Tlr9	NM_031178	5.92899	1.35117	10.1728	0.00142527	0.0453622	0	0	4	11	0	0	0.673111	1.66109
Lgals9	NM_001159301	-5.91663	1.22713	10.1698	0.00142758	0.0453622	7	5	0	0	4.82042	1.04553	0	0
Celsr2	NM_001004177	-2.51901	5.97798	10.167	0.00142979	0.0453622	123	150	14	43	75.7697	28.0584	4.89951	13.5041
Klk1b21	NM_010642	-6.23224	1.60963	10.161	0.00143441	0.0453622	6	12	0	0	6.83141	4.14879	0	0
Cyp17a1	NM_007809	5.55022	0.944079	10.1603	0.00143499	0.0453622	0	0	4	7	0	0	1.26907	1.99296
Dppa2	NM_028615	-2.60952	5.34188	10.1459	0.00144625	0.045427	71	122	15	16	37.608	19.6228	4.51385	4.32065
Ispd	NM_178629	6.75471	2.19035	10.1424	0.001449	0.045427	0	0	4	25	0	0	0.868538	4.87127
Nkapl	NM_025719	5.55021	0.944178	10.1417	0.00144951	0.045427	0	0	4	7	0	0	1.60575	2.52168
Chst10	NM_145142	5.55021	0.944202	10.1372	0.00145309	0.045427	0	0	4	7	0	0	0.749076	1.17635
Ifih1	NM_001164477	6.64413	2.07643	10.1365	0.00145364	0.045427	0	0	5	21	0	0	0.543645	2.04898
Pold4	NM_027196	6.85773	2.25514	10.136	0.00145405	0.045427	0	0	19	3	0	0	12.1552	1.72228
Notum	NM_175263	5.55021	0.944232	10.1315	0.00145753	0.0454473	0	0	4	7	0	0	1.15719	1.81726
Sox9	NM_011448	3.34321	5.16898	10.1249	0.00146278	0.0455224	2	22	119	36	0.495961	1.65661	16.7648	4.55122
Procr	NM_011171	6.52279	1.9499	10.0867	0.00149346	0.046387	0	0	6	17	0	0	2.33015	5.92455
NA	NM_011253_dup1	3.89374	6.32591	10.074	0.00150379	0.0465585	1	41	0	539	0.59395	7.39459	0	163.21
Kctd12	NM_177715	-2.59122	5.41782	10.0651	0.00151103	0.0465585	61	165	14	20	10.3543	8.5046	1.35006	1.73072
Spin1	NM_146043	-4.0911	3.8682	10.0598	0.00151541	0.0465585	23	63	0	5	22.2246	18.4853	0	2.4631
Tpm2	NM_009416	2.12446	6.3208	10.0544	0.00151981	0.0465585	14	94	154	207	6.86072	13.9878	42.8742	51.7153
Brdt	NM_001079873	-6.21147	1.60439	10.0534	0.00152064	0.0465585	5	14	0	0	7.71868	6.56268	0	0
Phospho1	NM_153104	-4.66406	3.41494	10.0506	0.00152302	0.0465585	4	80	1	1	2.15315	13.0763	0.305807	0.274423
Commd1	NM_144514	6.66252	2.09794	10.0499	0.00152356	0.0465585	0	0	4	23	0	0	2.85619	14.7377
Pfkm	NM_021514	-5.31368	3.04696	10.0486	0.00152465	0.0465585	15	33	0	1	5.44367	3.63659	0	0.185015
Tmem109	NM_134142	6.37835	1.80732	10.048	0.00152513	0.0465585	0	0	5	16	0	0	1.51476	4.34978
Nrn1	NM_153529	3.1461	4.8811	10.0428	0.00152949	0.0466028	1	22	64	83	0.644594	4.30615	23.4369	27.2754
Apol9a	NM_173786	5.88409	1.24952	10.0371	0.00153416	0.0466565	0	0	9	3	0	0	3.44258	1.02976
Fam46a	NM_001160379	3.08975	4.85238	10.0297	0.0015404	0.0467575	7	9	43	111	1.32053	0.515553	4.60843	10.6753
Glb1	NM_009752	6.1206	1.54252	10.0129	0.00155448	0.0470958	0	0	5	12	0	0	1.24116	2.67309
Rhox2d	NM_001081669	-5.96533	1.33715	10.0067	0.00155974	0.047166	5	10	0	0	6.46621	3.92699	0	0
Pdc	NM_024458	-6.03262	1.41086	10.0013	0.00156429	0.0472006	5	11	0	0	4.16246	2.78069	0	0
Fcer2a	NM_001253737	5.88457	1.25027	9.99838	0.00156678	0.0472006	0	0	9	3	0	0	99.1854	29.6688
Tbc1d21	NM_028854	5.73727	1.09592	9.99256	0.00157174	0.0472612	0	0	8	3	0	0	4.25956	1.4334
2310001H18Rik	NM_001254725	-5.72708	1.07339	9.98442	0.0015787	0.0473817	5	7	0	0	8.46893	3.60028	0	0
Zfp948	NM_001002008	1.90673	6.94676	9.97859	0.00158371	0.0474432	44	114	278	229	17.4192	13.7044	62.525	46.2187
Olfr739	NM_146668	-6.64258	2.06588	9.95975	0.0016	0.0476524	4	26	0	0	4.42205	8.72806	0	0
Rsph9	NM_029338	5.61266	1.0275	9.95873	0.00160089	0.0476524	0	0	3	9	0	0	1.86016	5.00779
Tgm5	NM_028799	5.61263	1.02749	9.954	0.00160501	0.0476524	0	0	3	9	0	0	0.692325	1.86382
Med16	NM_198107	5.50609	0.911769	9.95219	0.00160658	0.0476524	0	0	3	8	0	0	10.5559	25.2602
Bmper	NM_028472	6.78724	2.22748	9.95159	0.00160711	0.0476524	0	0	2	29	0	0	0.307984	4.00746
NA	NM_001105197	5.50598	0.911765	9.9329	0.00162351	0.0476524	0	0	3	8	0	0	20.3753	48.758
Traf5	NM_011633	5.71053	1.13213	9.92792	0.0016279	0.0476524	0	0	3	10	0	0	0.846101	2.53089
Arfgap1	NM_001177710	6.61385	2.04888	9.92781	0.001628	0.0476524	0	0	4	22	0	0	17.0538	84.1698
Egr3	NM_018781	-2.70926	5.06452	9.9258	0.00162978	0.0476524	44	143	4	24	31.9475	31.5283	1.64998	8.88387
Fga	NM_001111048	5.50593	0.911763	9.9239	0.00163146	0.0476524	0	0	3	8	0	0	0.663992	1.58893
Gbp2	NM_010260	5.61243	1.02741	9.92109	0.00163395	0.0476524	0	0	3	9	0	0	0.713758	1.92152
Guca2b	NM_008191	5.61242	1.0274	9.91816	0.00163656	0.0476524	0	0	3	9	0	0	2.92046	7.86222
Fscn3	NM_019569	6.15189	1.58173	9.91794	0.00163676	0.0476524	0	0	4	14	0	0	1.30523	4.09948
Vcam1	NM_011693	6.73978	2.13308	9.9136	0.00164062	0.0476524	0	0	18	2	0	0	3.09407	0.308504
Ccr2	NM_009915	6.00701	1.43249	9.91256	0.00164155	0.0476524	0	0	4	12	0	0	0.65098	1.75252
Tcn2	NM_015749	6.49045	1.92087	9.91033	0.00164354	0.0476524	0	0	5	18	0	0	1.41701	4.57771
Ccdc83	NM_029256	-5.7319	1.0448	9.90931	0.00164445	0.0476524	6	5	0	0	3.99015	1.00969	0	0
D230037D09Rik	NM_177140	2.15676	6.82439	9.9091	0.00164463	0.0476524	28	110	305	150	23.8901	28.4992	147.841	65.2467
Pum2	NM_001160220	-5.732	1.04491	9.90625	0.00164719	0.0476524	6	5	0	0	27.7872	7.03144	0	0
Gyg	NM_013755	6.00694	1.43241	9.89329	0.00165883	0.0479028	0	0	4	12	0	0	1.36311	3.66965
Myl7	NM_022879	-5.40088	3.16558	9.88655	0.00166492	0.0479812	1	75	0	1	1.74259	39.6859	0	0.888387
Akap11	NM_001164503	-2.04042	6.32991	9.87977	0.00167106	0.0479812	112	279	33	57	12.2292	9.2505	2.04705	3.17295
Dand5	NM_201227	-5.47803	3.19222	9.87469	0.00167568	0.0479812	23	20	0	1	14.9286	3.94187	0	0.330902
Slc39a2	NM_001039676	6.56365	1.99841	9.87464	0.00167572	0.0479812	0	0	4	21	0	0	1.00101	4.71599
Gm10436	NM_001105254	-5.63077	0.966279	9.87377	0.00167651	0.0479812	5	6	0	0	2.7156	0.989528	0	0
Por	NM_008898	-3.4357	4.11593	9.85141	0.00169701	0.0483652	20	89	1	8	8.36897	11.3087	0.237726	1.70663
Cav1	NM_001243064	5.80113	1.22763	9.85036	0.00169798	0.0483652	0	0	3	11	0	0	0.668297	2.19894
Pde4b	NM_001177980	6.08113	1.50899	9.83197	0.00171505	0.0483652	0	0	4	13	0	0	2.85271	8.31981
Cyp2b23	NM_001081148	5.52627	0.887464	9.83189	0.00171512	0.0483652	0	0	6	4	0	0	1.60612	0.960858
Lhfp	NM_175386	6.18256	1.55661	9.82688	0.0017198	0.0483652	0	0	12	2	0	0	3.35524	0.501817
Lrrfip1	NM_001111312	5.52636	0.887603	9.82538	0.0017212	0.0483652	0	0	6	4	0	0	1.66408	0.995533
Uprt	NM_001081189	6.18258	1.55663	9.82533	0.00172124	0.0483652	0	0	12	2	0	0	6.30315	0.942713
3110009E18Rik	NM_001172074	3.3647	4.35649	9.82385	0.00172264	0.0483652	1	12	43	62	1.64764	6.00377	40.2499	52.0788
Ablim1	NM_001103178	6.34328	1.77631	9.82064	0.00172564	0.0483652	0	0	4	17	0	0	0.395324	1.5077
Ebag9	NM_019480	2.10918	9.8291	9.82024	0.00172602	0.0483652	236	902	1979	1946	155.239	180.167	739.551	652.586
NA	NM_178657_dup1	-5.63492	1.00432	9.81569	0.00173029	0.0483652	4	8	0	0	2.24115	1.36107	0	0
Vmn1r217	NM_134239	-5.63493	1.00432	9.81401	0.00173188	0.0483652	4	8	0	0	4.58474	2.78436	0	0
Pate2	NM_001033421	-5.63496	1.00434	9.81065	0.00173504	0.0483652	4	8	0	0	1.85666	1.12757	0	0
Btn2a2	NM_175938	6.29244	1.67125	9.80982	0.00173583	0.0483652	0	0	13	2	0	0	2.54549	0.351424
Tmem175	NM_028223	6.29246	1.67128	9.80769	0.00173784	0.0483652	0	0	13	2	0	0	16.7991	2.31924
Pgm3	NM_028352	6.29246	1.67128	9.80729	0.00173821	0.0483652	0	0	13	2	0	0	61.7333	8.52274
Zfp703	NM_001110508	3.40404	4.29707	9.79563	0.00174927	0.0485886	1	11	27	83	0.311082	1.03908	4.7717	13.1632
Lctl	NM_145835	-4.14869	3.65133	9.78226	0.00176204	0.0488584	6	90	0	4	2.84144	12.9423	0	0.965727
Brs3	NM_009766	-6.18987	1.5978	9.77185	0.00177204	0.049051	4	16	0	0	1.48359	1.802	0	0
Theg	NM_011583	6.06411	1.43295	9.76285	0.00178074	0.0491625	0	0	11	2	0	0	89.2362	14.5597
Tmem205	NM_178577	6.48929	1.87557	9.7598	0.00178369	0.0491625	0	0	15	2	0	0	35.9073	4.2963
D14Ertd449e	NM_025311	5.43243	0.815537	9.75817	0.00178527	0.0491625	0	0	4	6	0	0	11.3416	15.2665
Hnrnpf	NM_001166428	-1.81377	7.34158	9.75046	0.00179278	0.0492745	271	398	72	136	125.506	55.9703	18.9435	32.11
Ddx19a	NM_007916	-2.2518	6.15655	9.74768	0.00179549	0.0492745	135	165	21	53	53.9018	20.0048	4.76347	10.7883
Foxf2	NM_010225	3.95708	3.93071	9.72588	0.00181691	0.0497009	2	3	26	58	0.869085	0.395853	6.41859	12.8489
Ssh1	NM_198109	-2.3425	6.02369	9.72556	0.00181723	0.0497009	81	271	6	65	26.2377	26.6557	1.10414	10.734
Hnrnpr	NM_028871	2.10804	10.1475	9.71186	0.00183083	0.0499875	355	955	2360	2607	136.443	111.457	515.311	510.824
Lmtk2	NM_001081109	3.00775	4.62801	9.69678	0.00184592	0.0503138	5	11	45	81	0.633552	0.423238	3.23935	5.23244
Cuedc2	NM_024192	6.58278	2.02054	9.6843	0.00185849	0.0505417	0	0	3	23	0	0	17.6997	121.772
Cuedc2	NM_001164290	6.58277	2.02051	9.68074	0.0018621	0.0505417	0	0	3	23	0	0	16.2248	111.624
Gm9376	NM_001101609	-6.01417	1.41202	9.67912	0.00186374	0.0505417	4	13	0	0	6.70883	6.6208	0	0
Fga	NM_010196	6.53182	1.96964	9.67002	0.00187299	0.0507068	0	0	3	22	0	0	0.629183	4.14049
Ppp2cb	NM_017374	2.54805	5.72507	9.65148	0.00189199	0.0511134	13	34	125	113	7.27977	5.78141	39.7666	32.2597
Prkg1	NM_001013833	6.18059	1.61692	9.64915	0.00189439	0.0511134	0	0	3	16	0	0	3.67353	17.5815
Rab4a	NM_009003	-3.02977	5.45756	9.64182	0.00190197	0.0512317	84	126	0	33	61.1634	27.8589	0	12.2499
Adk	NM_001243041	5.79156	1.14645	9.63643	0.00190756	0.051296	0	0	9	2	0	0	2.88045	0.574409
Man2b2	NM_008550	6.11238	1.54775	9.63167	0.0019125	0.0513199	0	0	3	15	0	0	0.510272	2.28952
Heatr8	NM_001126487	6.0407	1.4748	9.62942	0.00191485	0.0513199	0	0	3	14	0	0	0.403193	1.68847
4933402N22Rik	NM_001177510	5.57932	0.932735	9.62494	0.00191952	0.0513593	0	0	7	3	0	0	3.69011	1.41917
Pacsin3	NM_030880	5.7918	1.14682	9.62177	0.00192284	0.0513622	0	0	9	2	0	0	46.1125	9.19558
Qpct	NM_027455	5.57953	0.933045	9.61297	0.00193208	0.0514722	0	0	7	3	0	0	2.12507	0.817279
Tmem56	NM_178936	-3.9947	4.00871	9.61173	0.00193338	0.0514722	31	54	0	6	5.12246	2.70951	0	0.505447
Wfdc16	NM_001012723	5.38727	0.782932	9.60206	0.00194359	0.0515467	0	0	3	7	0	0	1.56314	3.273
Eif3k	NM_028659	-4.72086	3.30945	9.59996	0.00194582	0.0515467	8	64	0	2	10.6404	25.8481	0	1.35614
Lpar6	NM_175116	1.89503	8.27057	9.59757	0.00194835	0.0515467	76	383	702	559	31.6603	48.4486	166.14	118.719
Gdf1	NM_008107	-3.36039	4.25421	9.59692	0.00194904	0.0515467	23	95	0	11	16.8666	21.1545	0	4.11243
Myc	NM_010849	1.94455	6.60992	9.58754	0.00195902	0.0517252	30	99	196	225	12.857	12.8835	47.7207	49.1594
Zfp462	NM_172867	-2.14204	6.61553	9.5811	0.0019659	0.0518216	113	415	10	111	11.0688	12.3439	0.55649	5.54311
Gpr108	NM_030084	3.51894	4.28355	9.54885	0.00200075	0.0526536	1	10	47	50	0.490987	1.49091	13.11	12.5155
Arf5	NM_007480	5.66394	1.09579	9.53263	0.00201851	0.0530338	0	0	2	11	0	0	1.25207	6.17967
Foxc1	NM_008592	1.89918	6.80894	9.52693	0.00202479	0.0531117	47	86	207	283	12.1108	6.72904	30.3025	37.1764
Mib2	NM_001256107	5.66384	1.0957	9.52196	0.00203028	0.0531628	0	0	2	11	0	0	1.50345	7.42037
Clec2d	NM_053109	5.38688	0.78314	9.51917	0.00203337	0.0531628	0	0	3	7	0	0	1.44339	3.02227
Xkr5	NM_001113350	5.30055	0.668583	9.51274	0.0020405	0.0532623	0	0	4	5	0	0	23.8405	26.7423
Rbm43	NM_001141982	1.86734	7.73395	9.49888	0.00205598	0.0534502	44	292	385	548	22.8819	46.1109	113.746	145.287
Keg1	NM_029550	-5.7923	1.19984	9.49701	0.00205807	0.0534502	3	12	0	0	1.85137	2.24871	0	0
Nr6a1	NM_001159549	5.30065	0.668847	9.49549	0.00205977	0.0534502	0	0	4	5	0	0	6.7137	7.53087
Maob	NM_172778	5.45856	0.877702	9.49265	0.00206297	0.0534502	0	0	2	9	0	0	0.484321	1.95578
Olfr31	NM_147027	-4.84359	3.39802	9.4914	0.00206437	0.0534502	23	31	0	2	24.7871	10.1447	0	1.09884
Olfr1371	NM_207253	-5.64041	0.937818	9.48717	0.00206913	0.0534564	6	4	0	0	6.59056	1.33417	0	0
Lfng	NM_008494	3.22501	4.8973	9.48337	0.00207343	0.0534564	2	19	99	28	0.900287	2.59708	25.3175	6.42564
Sorbs1	NM_178362	5.4584	0.877606	9.47744	0.00208014	0.0534564	0	0	2	9	0	0	1.03562	4.18203
Vrk3	NM_133945	-5.458	3.16759	9.47713	0.00208049	0.0534564	24	16	0	1	14.0839	2.85111	0	0.299171
Mrpl52	NM_026851	6.42339	1.86065	9.47643	0.00208129	0.0534564	0	0	3	20	0	0	4.25309	25.4441
Stx5a	NM_001167799	-2.30154	6.63662	9.47181	0.00208653	0.0534566	222	139	23	81	125.893	23.9356	7.40988	23.4175
Ccdc113	NM_172914	-4.33477	3.44879	9.47055	0.00208797	0.0534566	9	69	0	3	7.28021	16.9485	0	1.23717
Zfyve27	NM_001164531	5.34835	0.704932	9.46609	0.00209305	0.0535012	0	0	5	4	0	0	28.6319	20.5548
Mapk1	NM_001038663	5.56456	0.991324	9.45301	0.00210803	0.0535315	0	0	2	10	0	0	1.60685	7.20974
Rab19	NM_011226	5.45809	0.877426	9.44876	0.00211291	0.0535315	0	0	2	9	0	0	0.884317	3.57103
Snrpe	NM_009227	-2.01025	6.45797	9.44874	0.00211294	0.0535315	135	268	32	71	282.108	170.058	37.9897	75.6393
2610528E23Rik	NM_025599	6.42326	1.86044	9.4468	0.00211518	0.0535315	0	0	3	20	0	0	1.49639	8.95215
Ugt1a7c	NM_201642	-5.79199	1.19933	9.4405	0.00212245	0.0535315	3	12	0	0	3.15377	3.83063	0	0
Nrbp1	NM_147201	-5.2074	2.97001	9.44025	0.00212275	0.0535315	4	57	0	1	1.91725	8.29612	0	0.244358
Bex4	NM_212457	-1.97178	6.25774	9.43972	0.00212336	0.0535315	94	294	34	54	123.586	117.373	25.3953	36.1944
C77370	NM_001077354	5.45791	0.877324	9.43279	0.0021314	0.0535315	0	0	2	9	0	0	0.107271	0.43318
Impa1	NM_018864	6.4232	1.86034	9.4327	0.0021315	0.0535315	0	0	3	20	0	0	0.673693	4.03036
Dhrs7b	NM_001172112	5.56431	0.991132	9.42827	0.00213666	0.0535315	0	0	2	10	0	0	8.98603	40.3191
Ccdc85a	NM_001166662	-5.44524	0.833822	9.42805	0.00213691	0.0535315	3	8	0	0	1.43526	1.1622	0	0
Crls1	NM_001024385	5.45784	0.877284	9.42644	0.00213879	0.0535315	0	0	2	9	0	0	2.53953	10.2551
Dhx57	NM_001163759	5.56429	0.991113	9.42589	0.00213943	0.0535315	0	0	2	10	0	0	7.34707	32.9653
Scrg1	NM_009136	-5.44525	0.833796	9.42326	0.0021425	0.0535315	3	8	0	0	4.40626	3.56796	0	0
Pls3	NM_145629	6.03959	1.47332	9.41892	0.00214758	0.0535315	0	0	3	14	0	0	0.538996	2.25718
Vgll3	NM_028572	5.3011	0.670014	9.41835	0.00214824	0.0535315	0	0	4	5	0	0	0.701401	0.786773
C8g	NM_027062	5.27096	2.90027	9.41599	0.00215101	0.0535315	0	1	10	35	0	0.299038	5.59475	17.572
Grb2	NM_008163	-4.40324	3.50359	9.41064	0.0021573	0.0536046	14	60	0	3	5.51486	7.17692	0	0.602469
Msc	NM_010827	-6.05372	1.47219	9.40491	0.00216405	0.0536701	3	16	0	0	1.79847	2.91262	0	0
Nfxl1	NM_133921	1.80435	6.86636	9.39851	0.00217162	0.0536701	34	140	205	304	9.52489	11.9094	32.6264	43.4172
Yipf4	NM_026417	2.18731	6.09985	9.39725	0.00217311	0.0536701	19	59	161	132	9.15819	8.63552	44.0876	32.4367
Slc7a7	NM_011405	5.30123	0.670369	9.39465	0.0021762	0.0536701	0	0	4	5	0	0	12.9798	14.5597
Rreb1	NM_001177868	-2.36064	5.7173	9.39425	0.00217667	0.0536701	80	180	18	31	13.6153	9.30232	1.74038	2.68972
Hepacam	NM_175189	-1.81883	6.78204	9.36261	0.00221456	0.0544302	130	420	35	114	43.2826	42.4619	6.62021	19.35
AI987944	NM_001199330	5.84068	1.27852	9.36158	0.00221581	0.0544302	0	0	2	13	0	0	3.88101	22.6376
Pira1	NM_011087	-3.26952	4.39218	9.36002	0.00221769	0.0544302	32	86	0	13	9.56398	7.8049	0	1.98079
Ccl2	NM_011333	5.63599	0.983624	9.35696	0.0022214	0.0544379	0	0	8	2	0	0	5.79744	1.30062
Rab11fip2	NM_001164367	2.57487	5.12732	9.35101	0.00222863	0.0545317	5	30	59	115	0.958538	1.74639	6.42577	11.2394
Ppp6r2	NM_026813	6.14103	1.58246	9.34561	0.00223521	0.0546092	0	0	2	17	0	0	0.334627	2.55243
H2-T22	NM_010397	5.84051	1.27832	9.34049	0.00224145	0.0546785	0	0	2	13	0	0	3.23596	18.8751
Lysmd4	NM_001191051	5.40122	0.74767	9.33753	0.00224508	0.0546837	0	0	6	3	0	0	8.28499	3.71736
Zfp280c	NM_001166648	5.40128	0.74776	9.33452	0.00224877	0.0546906	0	0	6	3	0	0	85.4768	38.3523
Hhatl	NM_029095	5.40135	0.747864	9.33103	0.00225305	0.0547116	0	0	6	3	0	0	1.87409	0.84088
Wdr60	NM_146039	2.53932	5.49161	9.3251	0.00226036	0.0547595	7	39	105	99	1.93205	3.26863	16.4643	13.9304
Mcoln2	NM_026656	5.40153	0.748123	9.32238	0.00226371	0.0547595	0	0	6	3	0	0	1.3918	0.624482
Tstd1	NM_001164525	-4.72545	3.29253	9.32112	0.00226527	0.0547595	17	40	0	2	31.7208	22.664	0	1.90253
Gadd45g	NM_011817	1.96575	6.58249	9.31655	0.00227093	0.0548135	19	122	130	327	18.0874	35.2666	70.3073	158.7
Sacs	NM_172809	4.36357	3.64847	9.311	0.00227782	0.0548972	0	4	25	44	0	0.373552	4.36802	6.89875
Olfr521	NM_146356	-5.86233	1.2727	9.30005	0.00229147	0.0551433	3	13	0	0	3.19294	4.2014	0	0
Glt8d2	NM_029102	-6.31772	1.74305	9.29613	0.00229639	0.0551787	3	21	0	0	1.4326	3.04511	0	0
Phf17	NM_001130185	-4.42191	3.87008	9.28425	0.00231133	0.0554546	33	38	0	4	204.387	71.4666	0	12.6301
Hist1h2bk	NM_175665	3.02991	4.92348	9.28123	0.00231513	0.0554628	8	9	87	47	21.588	7.37471	133.375	64.6587
Slc39a8	NM_001135150	5.92129	1.36056	9.27106	0.00232802	0.0556884	0	0	2	14	0	0	3.97341	24.9594
Npw	NM_001099664	6.44457	1.88519	9.26656	0.00233376	0.0557424	0	0	2	22	0	0	1.9277	19.0285
Atg3	NM_026402	2.5523	5.31014	9.23607	0.00237293	0.0564879	12	20	88	94	6.12893	3.1018	25.5341	24.4759
Sardh	NM_138665	5.23328	2.86091	9.23423	0.00237532	0.0564879	0	1	11	32	0	0.0684941	1.40961	3.67985
Setdb1	NM_018877	5.25561	0.638477	9.23406	0.00237554	0.0564879	0	0	3	6	0	0	11.0206	19.7792
Traf7	NM_001172113	5.9979	1.43806	9.22834	0.00238298	0.0564901	0	0	2	15	0	0	5.61627	37.7992
Trim21	NM_001082552	-6.47355	1.91073	9.21981	0.0023941	0.0564901	2	27	0	0	0.759887	3.11504	0	0
Bfsp1	NM_009751	6.07081	1.51155	9.2195	0.00239451	0.0564901	0	0	2	16	0	0	0.492489	3.53557
Gng12	NM_001177559	-6.26839	1.69245	9.21822	0.00239619	0.0564901	3	20	0	0	25.9192	52.4699	0	0
F8	NM_007977	-6.21769	1.64054	9.2179	0.0023966	0.0564901	3	19	0	0	14.6875	28.2463	0	0
C1ql2	NM_207233	-6.21769	1.64054	9.21776	0.00239678	0.0564901	3	19	0	0	1.54219	2.96586	0	0
Tpm1	NM_001164256	5.99772	1.43783	9.20399	0.00241488	0.0568331	0	0	2	15	0	0	3.97341	26.7423
Nlrp9c	NM_001042612	-5.6252	1.05133	9.18317	0.00244251	0.0573989	2	12	0	0	0.680879	1.24051	0	0
Ash2l	NM_001080793	-3.14681	4.56803	9.17561	0.00245261	0.0575443	31	109	0	16	346.434	369.885	0	91.1562
Zfp865	NM_001033383	-2.46646	5.33164	9.17318	0.00245587	0.0575443	52	166	15	19	13.5075	13.0936	2.21359	2.51612
Cox18	NM_001033310	5.33887	0.749519	9.1533	0.0024827	0.0580539	0	0	2	8	0	0	9.57527	34.3704
Stx3	NM_152220	1.88004	7.60404	9.1517	0.00248487	0.0580539	31	289	311	572	11.709	33.1465	66.7349	110.144
Ccdc114	NM_001033243	5.3388	0.749487	9.14658	0.00249183	0.0581319	0	0	2	8	0	0	0.476226	1.70941
Chpt1	NM_001146690	-6.38596	1.82277	9.1369	0.00250505	0.0583554	2	25	0	0	1.40743	5.34216	0	0
NA	NM_001271375	-4.90944	4.09694	9.13205	0.0025117	0.0583573	52	9	1	2	115.221	6.05553	1.25882	2.25926
1700125D06Rik	NM_001085491	-6.38591	1.8227	9.13153	0.00251242	0.0583573	2	25	0	0	3.68504	13.9873	0	0
Krt17	NM_010663	5.3385	0.749364	9.1204	0.00252775	0.0586283	0	0	2	8	0	0	0.773119	2.77511
6330512M04Rik	NM_177265	5.33844	0.749336	9.11458	0.00253579	0.0587018	0	0	2	8	0	0	0.361667	1.2982
Apol9b	NM_173743	5.46016	0.798639	9.11089	0.00254092	0.0587018	0	0	7	2	0	0	2.73122	0.700265
Pdlim7	NM_026131	5.33836	0.749305	9.10806	0.00254485	0.0587018	0	0	2	8	0	0	1.29081	4.63336
Ghr	NM_010284	5.46025	0.798757	9.10755	0.00254556	0.0587018	0	0	7	2	0	0	0.979315	0.251089
Vmn1r41	NM_053230	-5.54142	0.964526	9.10166	0.00255377	0.0588065	2	11	0	0	2.0061	3.3504	0	0
Nsmaf	NM_010945	-3.06737	4.83076	9.08338	0.00257943	0.0592083	53	87	1	19	15.5377	7.74481	0.16655	2.8397
Agpat9	NM_172715	3.94872	4.10207	9.08249	0.00258068	0.0592083	3	2	47	36	1.07208	0.217029	9.54199	6.55869
Pde4dip	NM_178080	2.10029	6.59885	9.08134	0.0025823	0.0592083	14	125	236	167	3.47424	9.41939	33.2719	21.1279
Htr7	NM_008315	3.35937	6.45268	9.07832	0.00258658	0.0592216	10	42	0	571	3.33591	4.25446	0	97.1086
Lrrc61	NM_001110160	5.22812	2.8423	9.07203	0.00259549	0.0593408	0	1	20	17	0	3.28627	122.967	93.795
Pira7	NM_011094	-5.53928	0.81815	9.05443	0.00262059	0.0597525	6	3	0	0	21.4193	3.25204	0	0
Plxnd1	NM_026376	3.97243	3.76256	9.05418	0.00262095	0.0597525	1	4	22	54	0.148853	0.1808	1.86043	4.09787
3110062M04Rik	NM_199145	3.27181	4.84353	9.04625	0.00263234	0.0599268	0	22	93	32	0	13.9884	110.632	34.1604
Hnrnpc	NM_016884	1.76737	8.15737	9.0368	0.00264598	0.0601521	111	281	611	549	40.1273	30.8464	125.485	101.181
Id1	NM_010495	2.65558	5.72002	9.02686	0.00266041	0.0603873	2	57	125	117	2.25714	19.5337	80.1443	67.3165
Sytl3	NM_031395	-3.02289	4.89258	9.02375	0.00266494	0.0603873	43	123	0	22	44.5211	38.6708	0	11.6126
Acot13	NM_025790	-2.94251	5.15761	9.0219	0.00266764	0.0603873	77	77	4	22	115.402	35.0424	3.40578	16.8094
Prex2	NM_001033636	-5.45099	0.870531	9.00652	0.00269018	0.0608048	2	10	0	0	15.4606	23.4734	0	0
Gm7120	NM_001177666	2.60177	5.42389	9.00415	0.00269367	0.0608048	10	27	35	203	11.578	9.49245	23.0216	119.822
Hist1h2aa	NM_175658	-5.33577	0.715723	8.99599	0.00270572	0.0609091	3	7	0	0	7.90867	5.60352	0	0
Slc45a1	NM_173774	-5.42002	0.726351	8.99241	0.00271103	0.0609091	5	4	0	0	2.00571	0.487235	0	0
Cntnap3	NM_001081129	-5.42006	0.726386	8.99163	0.00271219	0.0609091	5	4	0	0	1.05601	0.256529	0	0
Fhl5	NM_021318	-5.45079	0.870237	8.99076	0.00271349	0.0609091	2	10	0	0	1.86086	2.8253	0	0
Hoxa7	NM_010455	1.96351	6.67236	8.9816	0.00272712	0.0611295	22	126	224	205	11.5934	20.1623	67.0613	55.0745
Tdpoz4	NM_207272	-5.35345	0.769408	8.97695	0.00273407	0.0611997	2	9	0	0	1.84749	2.5245	0	0
Cyp2c55	NM_028089	-5.96874	1.40169	8.95845	0.0027619	0.0616768	2	17	0	0	1.03381	2.66834	0	0
Tex15	NM_031374	3.55602	5.41906	8.95659	0.0027647	0.0616768	0	28	2	279	0	1.03966	0.138937	17.3926
Enah	NM_010135	-3.54321	4.00208	8.95512	0.00276693	0.0616768	4	121	0	8	0.961766	8.83436	0	0.980633
Esp3	NM_001251916	-5.35303	0.768767	8.94306	0.00278526	0.0619351	2	9	0	0	1.5625	2.13508	0	0
Wls	NM_026582	3.58996	4.09947	8.94241	0.00278625	0.0619351	1	8	41	45	0.382488	0.929155	8.90914	8.7748
Atad1	NM_026487	2.63213	5.15341	8.93746	0.0027938	0.0619635	12	13	58	120	4.3859	1.44278	12.0431	22.3597
Jrkl	NM_001033181	1.85881	8.44382	8.93352	0.00279984	0.0619635	95	420	829	556	33.0868	44.4181	164.028	98.7217
Cacng3	NM_019430	-5.69928	1.12644	8.93255	0.00280133	0.0619635	2	13	0	0	1.34836	2.66134	0	0
Zfp955b	NM_001142957	1.90805	7.6832	8.92961	0.00280585	0.0619635	32	302	454	398	10.1669	29.1357	81.9461	64.4657
Mmrn2	NM_153127	-2.55947	5.45469	8.92895	0.00280686	0.0619635	60	176	5	36	15.6806	13.9671	0.742364	4.79648
Shox2	NM_013665	3.48327	4.53676	8.92355	0.00281517	0.0620615	1	13	78	23	0.645809	2.54934	28.6176	7.57249
2210016F16Rik	NM_027335	-2.07005	6.36603	8.89053	0.00286654	0.0630202	142	215	17	84	51.7343	23.7853	3.51862	15.6019
Rd3	NM_023727	5.20378	0.543593	8.88693	0.0028722	0.0630202	0	0	5	3	0	0	9.36044	5.03989
Pigx	NM_001111025	2.95401	4.43438	8.88248	0.0028792	0.0630202	4	11	31	84	4.17938	3.49	18.4013	44.7444
Clcn5	NM_016691	5.10718	0.473041	8.88185	0.0028802	0.0630202	0	0	3	5	0	0	9.57527	14.321
Sphk1	NM_011451	5.20797	0.606765	8.87879	0.00288503	0.0630202	0	0	2	7	0	0	4.45872	14.004
Adora1	NM_001008533	5.10718	0.473082	8.87868	0.0028852	0.0630202	0	0	3	5	0	0	1.24011	1.85474
Ctps2	NM_001168569	5.20399	0.543903	8.87771	0.00288674	0.0630202	0	0	5	3	0	0	7.33784	3.95087
H2afj	NM_177688	1.73328	7.35845	8.87331	0.0028937	0.0630202	57	186	348	317	32.0762	31.7835	111.256	90.9442
Tas2r123	NM_207025	5.20789	0.606751	8.87209	0.00289564	0.0630202	0	0	2	7	0	0	1.16585	3.66171
Mum1l1	NM_001164632	5.2042	0.54421	8.86857	0.00290123	0.0630202	0	0	5	3	0	0	18.1395	9.76674
Slk	NM_001164639	1.76592	7.60972	8.86734	0.00290318	0.0630202	44	279	324	535	6.52121	12.5563	27.2806	40.4237
Slc15a3	NM_023044	5.20782	0.606738	8.86567	0.00290584	0.0630202	0	0	2	7	0	0	0.498159	1.56462
Usp4	NM_011678	-2.32241	5.69201	8.86311	0.00290991	0.0630232	63	218	8	47	17.6587	18.5547	1.27392	6.71619
Spag4	NM_139151	2.87771	4.55729	8.85891	0.00291662	0.0630832	3	16	32	94	2.05352	3.32566	12.444	32.8029
2210404J11Rik	NM_001039552	-1.73323	7.45743	8.8448	0.00293926	0.0634229	231	589	57	194	188.191	145.708	26.3813	80.5743
Upf1	NM_030680	-1.78395	6.65798	8.84419	0.00294024	0.0634229	107	415	33	106	24.0038	28.27	4.20577	12.123
Olfr282	NM_146457	-5.90498	1.33633	8.82624	0.0029693	0.0639637	2	16	0	0	2.21579	5.38269	0	0
Nhedc1	NM_028946	-3.09894	4.75717	8.81045	0.00299511	0.0643709	37	119	0	19	16.9446	16.5485	0	4.436
Cpne5	NM_153166	-2.09328	6.08067	8.80976	0.00299624	0.0643709	105	210	13	69	24.7259	15.0163	1.73916	8.28361
Gm15455	NM_001161816	-2.785	5.48391	8.7874	0.00303319	0.0650596	40	245	0	39	13.6356	25.3608	0	6.77778
Ap1s3	NM_183027	-1.96545	8.41162	8.78546	0.00303641	0.0650596	433	1265	57	400	154.791	137.319	11.5762	72.8996
Dnajc5g	NM_177677	5.26139	0.589891	8.77989	0.0030457	0.0650873	0	0	6	2	0	0	2.24219	0.670695
Pik3cd	NM_008840	5.26164	0.59024	8.77172	0.00305937	0.0650873	0	0	6	2	0	0	12.1686	3.63992
Cuedc2	NM_001164293	5.26164	0.590243	8.77164	0.0030595	0.0650873	0	0	6	2	0	0	36.89	11.0347
Serinc2	NM_001253386	-6.19037	1.62492	8.76826	0.00306518	0.0650873	2	21	0	0	1.09317	3.48544	0	0
Cyfip2	NM_133769	-5.77003	1.19831	8.76757	0.00306634	0.0650873	2	14	0	0	0.322904	0.686361	0	0
Matn4	NM_013592	5.26178	0.590439	8.76705	0.00306722	0.0650873	0	0	6	2	0	0	10.6846	3.19603
Tm4sf1	NM_008536	5.2618	0.590459	8.76659	0.00306798	0.0650873	0	0	6	2	0	0	1.84256	0.551155
Cuedc2	NM_001164292	5.2619	0.590603	8.76322	0.00307367	0.0650873	0	0	6	2	0	0	27.3793	8.18982
Esrrg	NM_001243792	-5.76997	1.19822	8.7625	0.00307487	0.0650873	2	14	0	0	0.38406	0.816351	0	0
Hist3h2a	NM_178218	1.8334	8.88822	8.75876	0.00308118	0.0650873	196	399	1008	947	101.263	62.5961	295.862	249.431
Rel	NM_009044	1.81087	8.55508	8.75805	0.00308238	0.0650873	129	400	846	668	51.3268	48.3276	191.231	135.5
Abhd14b	NM_029631	3.30135	4.6024	8.75	0.00309603	0.0651591	0	18	73	37	0	3.80985	28.9076	13.1481
Mrpl30	NM_027098	3.63239	3.99103	8.74937	0.00309708	0.0651591	2	5	34	48	2.97577	2.25902	28.7397	36.4097
Olfr1420	NM_146410	-6.40298	1.84794	8.74885	0.00309797	0.0651591	1	28	0	0	1.10551	9.39945	0	0
Slc6a3	NM_010020	-6.40289	1.84782	8.74095	0.00311143	0.0653563	1	28	0	0	0.297491	2.52937	0	0
Dmrtc2	NM_027732	-6.13736	1.57132	8.72623	0.00313664	0.0657997	2	20	0	0	1.27008	3.85665	0	0
Fkbp14	NM_153573	3.52567	4.66876	8.71182	0.00316154	0.0662352	7	1	74	42	2.72197	0.118077	16.3475	8.32611
Hilpda	NM_001190461	2.86012	4.9801	8.69846	0.00318478	0.0665991	2	27	76	72	2.23263	9.15233	48.1987	40.9758
Atp4a	NM_018731	-2.49909	5.26794	8.69707	0.00318721	0.0665991	30	213	10	24	8.94802	19.2915	1.69449	3.64942
Ch25h	NM_009890	2.67098	5.53242	8.69118	0.00319754	0.0667279	1	51	57	191	0.760449	11.7766	24.6252	74.0476
Prcp	NM_028243	-2.73226	4.70427	8.6725	0.00323047	0.0673274	44	86	6	14	15.2624	9.05832	1.18237	2.47573
Ncald	NM_001170868	5.0299	3.06773	8.66325	0.00324692	0.0675569	1	0	17	29	0.300622	0	2.90338	4.44453
D1Pas1	NM_033077	-3.27858	9.57969	8.66157	0.00324991	0.0675569	995	3554	0	512	318.489	345.437	0	83.5504
5330417C22Rik	NM_001033304	5.15041	3.18939	8.65851	0.00325538	0.0675828	1	0	27	18	0.309118	0	4.74157	2.83664
Kdm4d	NM_173433	2.7016	5.22831	8.64901	0.00327239	0.067848	0	42	81	98	0	4.92571	17.7729	19.2962
Ptgs2	NM_011198	2.74403	4.72496	8.64258	0.00328396	0.0680001	4	19	59	66	0.992162	1.43106	8.31397	8.34591
Shroom3	NM_001077595	-2.05799	6.36848	8.63938	0.00328973	0.0680317	75	398	13	91	11.2865	18.1871	1.11142	6.98148
Selk	NM_019979	1.81686	8.13191	8.63304	0.0033012	0.0680998	92	308	688	404	92.9153	94.4562	394.75	208.012
Dner	NM_152915	-5.21245	0.583696	8.63286	0.00330153	0.0680998	3	6	0	0	0.849224	0.515742	0	0
1200011I18Rik	NM_026177	-1.77811	8.54225	8.63014	0.00330646	0.068114	430	1433	143	361	81.1481	82.1177	15.3313	34.7316
NA	NM_007848_dup1	-5.21254	0.58371	8.62662	0.00331285	0.068158	3	6	0	0	7.36129	4.47059	0	0
NA	NM_001012307_dup1	-5.2126	0.583719	8.6228	0.00331981	0.0682136	3	6	0	0	15.0458	9.13745	0	0
Fam171a1	NM_001081161	-3.49654	3.97645	8.59128	0.00337777	0.0693036	25	63	3	4	6.19951	4.74393	0.422642	0.505691
Cyp2c39	NM_010003	-5.2417	0.651251	8.58885	0.00338228	0.0693036	2	8	0	0	1.1073	1.34495	0	0
Abca2	NM_007379	5.06364	3.10272	8.58694	0.00338583	0.0693036	1	0	21	24	0.127543	0	1.52164	1.56055
Adam23	NM_011780	-4.64851	3.70289	8.57335	0.00341119	0.0696212	36	17	0	3	5.56079	0.797376	0	0.236245
Tceal3	NM_001029978	-5.28828	0.577119	8.57264	0.00341252	0.0696212	5	3	0	0	4.61044	0.839989	0	0
Gm9125	NM_001163730	-5.28836	0.577186	8.57165	0.00341438	0.0696212	5	3	0	0	2.21103	0.402834	0	0
Rufy3	NM_027530	-2.38757	5.06581	8.56267	0.00343125	0.0698535	31	168	14	15	7.94614	13.0763	2.03871	1.96017
Serpinh1	NM_009825	2.90548	4.75776	8.55968	0.0034369	0.0698535	8	8	71	51	3.42709	1.04065	17.2794	11.1382
4921524J17Rik	NM_025722	1.89351	6.35087	8.55865	0.00343885	0.0698535	32	69	156	197	20.627	13.5057	57.1275	64.7381
NA	NM_001270496	5.06135	0.444455	8.55289	0.00344975	0.0699863	0	0	2	6	0	0	9.98447	26.8794
Vmn2r113	NM_001104578	-4.06506	3.96585	8.54537	0.00346401	0.0701868	31	49	4	0	12.3967	5.95006	0.908739	0
Slc44a3	NM_145394	-5.09177	2.8071	8.53813	0.00347782	0.0703776	17	17	0	1	6.82741	2.07318	0	0.204745
Zfp667	NM_001024928	-4.29621	3.39197	8.52898	0.00349535	0.0706431	15	50	0	3	4.20101	4.25219	0	0.428342
Klhl5	NM_175174	-3.63791	3.88759	8.52027	0.00351213	0.0708928	20	70	0	7	6.03361	6.41248	0	1.0766
Otx2	NM_144841	-3.04494	4.70383	8.50518	0.00354136	0.0713128	45	89	0	19	26.8363	16.1169	0	5.77658
Cetn4	NM_145825	3.00277	4.78332	8.50494	0.00354184	0.0713128	0	25	58	79	0	7.37007	31.9899	39.1008
3830406C13Rik	NM_146051	-4.51507	3.10621	8.49003	0.00357098	0.0718094	7	55	0	2	2.90549	6.93209	0	0.423212
Tnfsf11	NM_011613	-2.96113	4.45045	8.48419	0.00358247	0.0719501	19	123	1	15	8.74023	17.1813	0.261339	3.51777
Lca5l	NM_001001492	-3.05407	4.48081	8.48002	0.00359069	0.0720065	32	94	0	16	10.3786	9.25755	0	2.64554
Zbtb2	NM_001033466	-2.66477	5.17435	8.47821	0.00359426	0.0720065	13	245	8	21	4.14182	23.7025	1.44801	3.41094
Ttn	NM_011652	-3.4681	3.92757	8.45238	0.00364565	0.072945	7	106	0	8	0.321448	1.47808	0	0.187288
Hoxa11	NM_010450	2.3089	6.3179	8.44493	0.00366062	0.0731531	8	97	233	85	3.66534	13.4951	60.6477	19.8541
Epb4.1l5	NM_001113416	-2.85039	4.49996	8.43813	0.00367433	0.0733356	37	80	3	14	30.7773	20.2069	1.4177	5.93695
Engase	NM_172573	2.77468	5.19598	8.43217	0.0036864	0.0734535	6	25	110	45	1.57286	1.99003	16.382	6.01394
Atg5	NM_053069	-4.94679	2.69583	8.43069	0.00368941	0.0734535	8	35	0	1	3.49703	4.64578	0	0.222852
4930555G01Rik	NM_175393	-5.15714	2.85994	8.39456	0.00376346	0.074835	21	9	0	1	10.4555	1.36066	0	0.253825
Klk1b24	NM_010643	-5.17452	0.499335	8.38103	0.00379157	0.0753005	4	4	0	0	4.85538	1.47436	0	0
Gm8267	NM_001162954	2.6314	4.92997	8.37328	0.00380777	0.0754495	3	28	36	127	2.48741	7.04959	16.9575	53.6829
Nacc2	NM_001037098	4.98136	0.313431	8.37254	0.00380933	0.0754495	0	0	4	3	0	0	3.61667	2.43413
Ttll8	NM_172818	-6.16134	1.60703	8.3707	0.0038132	0.0754495	1	23	0	0	0.345473	2.41281	0	0
Cxcl12	NM_001012477	4.98146	0.313589	8.36823	0.00381836	0.0754586	0	0	4	3	0	0	0.442242	0.297642
F5	NM_007976	-4.41412	3.48796	8.36121	0.00383316	0.0755884	24	33	0	3	3.33177	1.3911	0	0.21232
Pcf11	NM_029078	-1.77028	8.85246	8.36064	0.00383436	0.0755884	531	1778	251	327	94.062	95.6383	25.2597	29.5308
Cacng7	NM_133189	-2.58979	6.11553	8.34881	0.00385941	0.0757756	58	381	0	69	72.0186	143.655	0	43.679
Ace2	NM_001130513	4.98198	0.314369	8.34706	0.00386312	0.0757756	0	0	4	3	0	0	0.655179	0.440955
Olfr479	NM_001011742	-6.16103	1.6066	8.3468	0.00386367	0.0757756	1	23	0	0	1.04485	7.29727	0	0
Pdzk1ip1	NM_001164557	-5.59932	1.04743	8.34679	0.0038637	0.0757756	1	14	0	0	2.0359	8.65494	0	0
Aym1	NM_001012726	-5.43705	0.883922	8.345	0.0038675	0.0757756	1	12	0	0	1.94721	7.09537	0	0
Oog1	NM_178657	-5.43652	0.883254	8.32245	0.00391582	0.0764415	1	12	0	0	0.560287	2.04161	0	0
4930444P10Rik	NM_001243238	-5.43643	0.883153	8.31902	0.00392321	0.0764415	1	12	0	0	1.43393	5.22504	0	0
Gm6432	NM_001244762	-5.4364	0.883117	8.31781	0.00392581	0.0764415	1	12	0	0	1.30972	4.77242	0	0
Smyd1	NM_009762	-5.59863	1.04655	8.31407	0.00393391	0.0764415	1	14	0	0	0.309491	1.3157	0	0
NA	NM_001267710	4.98289	0.315759	8.3091	0.00394469	0.0764415	0	0	4	3	0	0	12.5611	8.454
Atp1b4	NM_133690	-5.11877	0.522145	8.30496	0.0039537	0.0764415	2	7	0	0	0.506217	0.538004	0	0
Gm4858	NM_001177694	-5.99641	1.44319	8.30272	0.00395857	0.0764415	1	20	0	0	0.517948	3.14555	0	0
Hibadh	NM_145567	2.08291	6.46256	8.30247	0.00395912	0.0764415	7	130	167	231	4.15046	23.4057	56.2534	69.826
Sec11a	NM_019951	-2.67928	4.75741	8.3014	0.00396146	0.0764415	33	121	9	11	30.4836	33.9405	4.72311	5.18026
Stau1	NM_001109906	5.03594	0.354591	8.30132	0.00396162	0.0764415	0	0	5	2	0	0	7.78789	2.79546
Fgf3	NM_008007	-5.99637	1.44313	8.29983	0.00396488	0.0764415	1	20	0	0	0.861078	5.22942	0	0
Miip	NM_001025365	2.74598	5.54899	8.29882	0.00396708	0.0764415	0	52	106	115	0	8.95433	34.1499	33.2471
Ahnak	NM_001039959	-5.51952	0.966909	8.29879	0.00396716	0.0764415	1	13	0	0	2.3156	9.14088	0	0
Tdpoz1	NM_148949	-5.11869	0.521965	8.29477	0.00397593	0.0764415	2	7	0	0	0.893247	0.949337	0	0
NA	NM_001267872	-5.51943	0.966793	8.29469	0.00397611	0.0764415	1	13	0	0	7.55976	29.8423	0	0
Kcnj3	NM_008426	-5.51936	0.966704	8.29153	0.00398304	0.0764415	1	13	0	0	0.612345	2.41724	0	0
Ror1	NM_013845	4.98336	0.316467	8.28968	0.00398709	0.0764415	0	0	4	3	0	0	0.659618	0.443943
Hs6st3	NM_015820	-5.34658	0.791879	8.28663	0.00399381	0.0764415	1	11	0	0	0.576305	1.92498	0	0
Dapk1	NM_029653	-5.51921	0.966522	8.28505	0.00399728	0.0764415	1	13	0	0	0.378545	1.49431	0	0
Arhgef37	NM_177828	4.98349	0.31667	8.28409	0.0039994	0.0764415	0	0	4	3	0	0	0.722439	0.486223
Sntg1	NM_027671	-5.51916	0.96646	8.28287	0.00400208	0.0764415	1	13	0	0	0.245201	0.967934	0	0
Anxa7	NM_009674	1.92197	6.73742	8.28022	0.00400792	0.0764415	14	160	107	424	4.85456	16.847	21.0785	74.9541
Impg1	NM_022016	-5.34638	0.791633	8.27874	0.00401119	0.0764415	1	11	0	0	0.286626	0.95739	0	0
Tpra1	NM_011906	4.92665	2.97561	8.27278	0.00402438	0.0766018	1	0	11	35	0.562125	0	3.51285	10.0302
Zfp39	NM_011758	1.68466	6.8753	8.27003	0.00403048	0.0766269	51	112	182	333	13.4793	8.98868	27.3277	44.8693
Med19	NM_025885	1.8924	6.3254	8.26297	0.00404619	0.0768344	17	105	146	207	8.48867	15.9206	41.4169	52.6949
Trim72	NM_001079932	-2.70684	4.8026	8.26067	0.00405131	0.0768406	36	121	4	19	14.9727	15.2814	0.945132	4.02865
Cd6	NM_009852	5.03785	0.357059	8.25295	0.00406858	0.0770769	0	0	5	2	0	0	0.962577	0.345516
Pla2g10	NM_011987	5.03818	0.35749	8.24448	0.00408761	0.0773461	0	0	5	2	0	0	2.85759	1.02573
Tspan5	NM_019571	-3.14917	4.39267	8.23388	0.00411155	0.0777073	11	140	0	14	3.56539	13.7791	0	2.31339
Sox4	NM_009238	1.84636	6.48156	8.21947	0.00414433	0.0782346	23	111	165	223	8.00777	11.7351	32.6363	39.5818
Il4i1	NM_010215	-3.47427	4.06742	8.21485	0.00415489	0.0782596	28	64	0	9	22.3159	15.4888	0	3.65685
Qrfpr	NM_198192	-5.67124	1.11875	8.21462	0.00415542	0.0782596	1	15	0	0	0.570865	2.60019	0	0
Nkain2	NM_001013411	-5.7421	1.18956	8.211	0.00416373	0.078324	1	16	0	0	0.378963	1.84119	0	0
Mtap7d2	NM_001081124	-5.24886	0.691899	8.20527	0.00417688	0.0783829	1	10	0	0	0.266769	0.810057	0	0
Qpctl	NM_026111	-2.65483	5.23512	8.20311	0.00418187	0.0783829	65	118	1	34	31.823	17.5424	0.278139	8.48621
Dip2c	NM_001081426	-5.24878	0.691794	8.2021	0.0041842	0.0783829	1	10	0	0	0.128132	0.389078	0	0
Gnai1	NM_010305	-5.24871	0.691709	8.19949	0.00419021	0.0783829	1	10	0	0	0.321994	0.977752	0	0
Prmt2	NM_001077638	-5.24866	0.691655	8.19786	0.00419397	0.0783829	1	10	0	0	0.501037	1.52142	0	0
Zfp536	NM_172385	-5.24864	0.691624	8.1969	0.0041962	0.0783829	1	10	0	0	0.233083	0.707767	0	0
Tmem179	NM_178915	3.07618	5.42083	8.18638	0.00422061	0.078747	15	2	133	49	6.49891	0.263124	32.7367	10.8231
Cbl	NM_007619	3.30907	4.10297	8.16421	0.0042725	0.0796225	3	6	31	59	0.606804	0.368518	3.56224	6.08396
Lima1	NM_023063	4.72141	3.12326	8.15355	0.00429769	0.0799989	0	2	28	14	0	0.962084	25.1996	11.3067
Lgr4	NM_172671	-2.29355	5.69569	8.14377	0.00432094	0.0803384	60	226	5	53	12.1912	13.9439	0.577166	5.49009
D030056L22Rik	NM_177640	1.67542	6.76886	8.13108	0.00435128	0.0808087	36	135	174	301	22.6932	25.8409	62.3127	96.7312
4932425I24Rik	NM_001081025	4.89349	0.256538	8.12275	0.00437131	0.0810868	0	0	2	5	0	0	0.422489	0.947827
Sgol1	NM_028232	1.81326	6.72283	8.11852	0.00438152	0.0811823	22	149	213	231	6.26733	12.8892	34.4726	33.549
Aifm2	NM_178058	-5.7403	1.18717	8.1126	0.00439585	0.0813538	1	16	0	0	2.06038	10.0103	0	0
Sqle	NM_009270	1.66764	7.37492	8.09848	0.00443025	0.0818957	63	186	362	294	23.5706	21.1312	76.9437	56.077
Olfr370	NM_146270	-5.73993	1.18668	8.09243	0.00444504	0.0820746	1	16	0	0	0.938073	4.55761	0	0
1700023F06Rik	NM_001254724	-4.8655	2.6346	8.08676	0.00445897	0.0820975	3	45	0	1	2.57892	11.7465	0	0.438251
Mettl10	NM_028095	3.14952	4.47866	8.0857	0.0044616	0.0820975	6	5	57	47	5.72773	1.44938	30.9129	22.8737
Ttll4	NM_001014974	-2.76595	4.87148	8.08389	0.00446606	0.0820975	54	85	3	21	13.0541	6.23952	0.412009	2.58808
Mfsd1	NM_025813	2.52479	5.21503	8.08359	0.00446678	0.0820975	11	20	93	70	3.79765	2.09668	18.2406	12.3205
Vangl2	NM_033509	-2.3979	5.58037	8.07937	0.00447719	0.0821947	41	252	3	48	18.6519	34.8112	0.775343	11.1324
Nomo1	NM_153057	2.48423	5.55568	8.07016	0.00450002	0.0825192	13	29	141	49	3.13821	2.12578	19.3372	6.03035
Cep76	NM_001081073	1.63419	7.99137	8.06617	0.00450993	0.0826065	86	324	459	604	22.2214	25.4213	67.3783	79.5641
Scara5	NM_028903	-5.0141	2.72071	8.06204	0.00452022	0.0827004	18	11	0	1	8.04622	1.49311	0	0.227891
Runx1	NM_001111022	4.92171	2.53902	8.05944	0.00452672	0.0827249	0	1	16	14	0	0.620668	18.5795	14.5886
NA	NM_001270503_dup1	4.89284	0.257044	8.05681	0.0045333	0.0827509	0	0	2	5	0	0	1.17052	2.62599
Slc10a3	NM_145406	2.70636	4.95751	8.05353	0.0045415	0.0828061	4	25	79	61	2.03489	3.8619	22.8319	15.8204
Pnpla6	NM_015801	-1.64994	7.52695	8.04968	0.00455117	0.0828883	280	496	71	199	64.8661	34.8917	9.34441	23.5028
E030030I06Rik	NM_001254745	3.32233	4.20127	8.03932	0.00457727	0.0831805	1	11	48	40	1.03538	3.45837	28.234	21.1137
Fbxo22	NM_028049	1.60623	7.55073	8.03543	0.00458711	0.0831805	69	229	324	464	33.7492	34.0118	90.0313	115.702
Sfrp4	NM_016687	4.89263	0.257206	8.03528	0.00458749	0.0831805	0	0	2	5	0	0	0.664496	1.49075
Grb14	NM_016719	4.89261	0.257217	8.0338	0.00459125	0.0831805	0	0	2	5	0	0	0.595101	1.33507
Acad12	NM_178799	4.8926	0.257223	8.03304	0.00459317	0.0831805	0	0	2	5	0	0	0.491867	1.10347
NA	NM_001272024	-1.89118	6.22182	8.02278	0.00461926	0.0835511	111	228	41	45	27.5657	17.1934	5.78448	5.69726
Pnma5	NM_001100461	-2.82412	4.31722	8.0209	0.00462406	0.0835511	26	87	5	9	11.6884	11.8763	1.27698	2.06267
Pm20d1	NM_178079	-2.20258	5.71848	8.01807	0.0046313	0.0835876	68	206	9	51	19.7493	18.1673	1.48498	7.55129
Kalrn	NM_001164268	-4.41655	3.00824	8.01411	0.00464143	0.0836008	7	50	0	2	4.85948	10.54	0	0.70783
Herc2	NM_010418	-1.76625	6.40837	8.01363	0.00464266	0.0836008	90	347	36	77	6.02968	7.0593	1.37021	2.62996
Kdm5a	NM_145997	1.74103	8.84566	8.01167	0.00464767	0.0836008	138	580	871	1066	12.9348	16.5078	46.3801	50.9383
Trmt2b	NM_172540	-5.13973	0.579163	8.00602	0.00466221	0.0837683	1	9	0	0	0.31528	0.861627	0	0
Copa	NM_009938	-1.95463	6.13303	7.99344	0.00469472	0.0842579	69	316	14	78	15.3253	21.3122	1.76653	8.83205
Rcc1	NM_001197082	-4.42394	3.01759	7.98632	0.00471321	0.0844951	6	53	0	2	2.65095	7.11061	0	0.450493
Gfra3	NM_010280	-4.82855	2.59412	7.98032	0.00472886	0.084681	4	41	0	1	2.06451	6.42572	0	0.263127
Coq2	NM_027978	-2.49374	4.96796	7.97602	0.00474011	0.0847876	15	197	11	15	9.00813	35.9244	3.75293	4.59242
Mtl5	NM_001039658	-4.40144	2.97899	7.97393	0.00474558	0.0847909	12	36	0	2	6.09261	5.55015	0	0.517677
Mcc	NM_001085374	2.28115	5.42162	7.96353	0.00477291	0.0851843	14	28	77	124	25.2966	15.3629	79.0423	114.226
Fmn2	NM_019445	-2.64084	4.75389	7.94824	0.00481343	0.0857562	34	117	10	10	5.42632	5.67012	0.906693	0.813642
Srrm4	NM_026886	2.14141	5.88883	7.9474	0.00481566	0.0857562	13	62	131	126	1.78805	2.58945	10.2363	8.83514
Gpd1	NM_010271	4.0366	3.60315	7.93858	0.00483919	0.0860795	0	5	29	34	0	0.560496	6.0821	6.39894
Cnpy4	NM_178612	1.96775	6.22171	7.93388	0.00485175	0.0862073	33	48	168	142	19.0501	8.41404	55.0968	41.7906
Rpl15	NM_025586	-1.62038	7.05129	7.92769	0.00486839	0.0863191	185	398	72	112	103.315	67.4927	22.8433	31.8873
H1f0	NM_008197	1.78776	8.8765	7.92753	0.00486881	0.0863191	212	370	1047	841	95.2219	50.4642	267.166	192.577
Lipi	NM_177142	-2.07097	7.75762	7.91741	0.00489613	0.0865654	304	747	14	273	209.484	156.307	5.48075	95.9065
Ttpal	NM_181734	4.37671	3.13499	7.91572	0.00490072	0.0865654	1	1	12	39	0.227462	0.0690699	1.55069	4.52252
Helz	NM_198298	-2.61849	4.54821	7.91508	0.00490244	0.0865654	29	103	4	16	4.79506	5.17147	0.375742	1.34873
Cadps	NM_012061	-4.39077	3.11821	7.91439	0.00490431	0.0865654	18	27	1	1	3.37829	1.53875	0.106625	0.0956824
Tmem106b	NM_027992	2.02639	6.37496	7.90813	0.00492131	0.0867699	8	123	157	214	1.35235	6.31373	15.0777	18.4426
Gzmn	NM_153052	-4.97837	0.374291	7.90133	0.00493985	0.0869217	2	6	0	0	2.1554	1.9635	0	0
Spats2l	NM_001164566	-4.27922	3.35462	7.90099	0.00494077	0.0869217	23	27	0	3	9.69137	3.45463	0	0.644445
Rnf144b	NM_146042	-4.97835	0.374181	7.89443	0.00495873	0.087142	2	6	0	0	13.3523	12.1635	0	0
Sobp	NM_175407	-4.80423	2.76331	7.88909	0.00497338	0.0872743	10	32	1	0	2.06451	2.00608	0.117287	0
Gdf1	NM_001163282	-3.30746	4.06346	7.88772	0.00497715	0.0872743	22	78	0	10	25.3007	27.2386	0	5.86296
Mapkbp1	NM_011941	-1.89065	6.52569	7.8848	0.00498521	0.087283	110	356	17	110	16.303	16.0216	1.43139	8.31142
4930571K23Rik	NM_001145759	-4.97832	0.374007	7.88359	0.00498854	0.087283	2	6	0	0	0.955065	0.870031	0	0
Fetub	NM_021564	4.80761	2.44339	7.87787	0.00500435	0.0874417	0	1	8	24	0	0.19822	2.96681	7.98702
8430410K20Rik	NM_145609	2.04909	9.63901	7.87636	0.00500852	0.0874417	193	877	2273	757	72.4986	100.035	485.071	144.969
Gm962	NM_001033448	3.67026	3.86395	7.87375	0.00501574	0.0874726	1	6	37	35	0.332512	0.605814	6.98945	5.93311
Dda1	NM_025600	4.17962	3.37803	7.86567	0.00503822	0.087769	1	2	21	35	0.451924	0.274458	5.39162	8.06382
2610008E11Rik	NM_001004362	2.26981	5.3051	7.85073	0.00508003	0.0884014	6	43	84	94	1.45868	3.17438	11.6017	11.6505
Hrh1	NM_001252642	4.93473	2.54523	7.84688	0.00509086	0.0884937	0	1	18	11	0	0.0820705	2.76384	1.51568
Cdc14a	NM_001080818	-2.26991	5.10456	7.84222	0.00510399	0.0886258	36	159	8	28	8.25253	11.0678	1.04186	3.27227
EU599041	NM_001177525	-2.12392	6.03943	7.83871	0.0051139	0.0887018	55	334	6	76	39.5987	73.0207	2.45417	27.8958
Foxj2	NM_021899	3.26429	4.4304	7.83449	0.00512586	0.0888131	7	1	38	74	1.43565	0.0622773	4.42759	7.73728
Zfp40	NM_009555	2.37486	5.72824	7.82988	0.00513894	0.0889436	4	64	124	111	1.00822	4.89839	17.7562	14.2634
Kpna1	NM_008465	-2.741	4.82255	7.82749	0.00514574	0.0889653	45	101	2	22	11.5032	7.83983	0.290448	2.86705
Lpar2	NM_020028	2.73035	4.67613	7.81644	0.00517732	0.0894148	9	7	51	72	1.62307	0.383331	5.22517	6.61966
Egln1	NM_053207	-2.94816	4.61295	7.81044	0.00519451	0.0896151	52	56	2	16	15.171	4.96112	0.331494	2.37979
Setd1a	NM_178029	-1.81477	6.50318	7.80043	0.00522339	0.0900163	144	245	39	78	24.9621	12.8963	3.84076	6.8932
Vim	NM_011701	1.59801	8.2339	7.78527	0.0052674	0.0906042	104	390	456	851	58.3017	66.3885	145.227	243.212
Mrpl34	NM_053162	2.33162	5.26247	7.78479	0.0052688	0.0906042	14	20	72	107	22.2814	9.66551	65.1	86.8171
Zfp939	NM_001243021	-3.13896	4.24543	7.77669	0.00529247	0.0909137	25	85	8	1	12.9814	13.4024	2.35997	0.264721
Sh3bp1	NM_009164	2.60583	4.6711	7.77007	0.0053119	0.0911497	5	18	35	97	2.7056	2.95765	10.7596	26.7591
Olfr478	NM_146734	-3.38506	3.8459	7.76677	0.00532161	0.0912186	8	96	0	8	8.70372	31.7152	0	4.43723
NA	NM_001270456	-5.019	0.453747	7.76224	0.00533498	0.0913456	1	8	0	0	0.447206	1.08637	0	0
Tmem51	NM_145402	-5.01894	0.453679	7.7604	0.00534042	0.0913456	1	8	0	0	0.548627	1.33275	0	0
Vmn1r34	NM_001166719	-5.01885	0.453564	7.75725	0.00534975	0.0913577	1	8	0	0	1.10551	2.68556	0	0
Klf8	NM_173780	-4.76865	2.52026	7.75443	0.0053581	0.0913577	7	31	0	1	1.61474	2.17143	0	0.117601
Prx	NM_019412	-5.01875	0.45345	7.75412	0.00535901	0.0913577	1	8	0	0	0.214596	0.521304	0	0
Acin1	NM_001085472	4.85923	2.47032	7.75247	0.00536393	0.0913577	0	1	18	9	0	14.1907	477.893	214.424
Stmn3	NM_009133	-5.01856	0.453231	7.74814	0.00537679	0.0914796	1	8	0	0	0.905042	2.19856	0	0
Bcl11a	NM_016707	-4.73896	2.49125	7.74578	0.00538383	0.0915022	7	30	0	1	2.10128	2.73456	0	0.153036
Hoxa1	NM_010449	1.82786	6.15535	7.70299	0.00551294	0.0935974	24	75	104	222	9.97375	9.46431	24.5536	47.0335
NA	NM_001276278	-4.76907	2.5201	7.69571	0.00553524	0.0937989	7	31	0	1	12.1364	16.3205	0	0.883893
Cul5	NM_027807	1.68896	6.67904	7.69529	0.00553652	0.0937989	37	117	167	278	6.31591	6.06458	16.1951	24.1928
Vps37d	NM_001199677	2.55727	5.72875	7.69227	0.00554577	0.0938564	9	44	171	38	5.99297	8.89678	64.6889	12.9
Aurka	NM_011497	1.93915	6.80891	7.68384	0.00557176	0.0941968	55	60	286	154	29.6835	9.83295	87.6904	42.3721
Ror2	NM_013846	-4.10501	3.21324	7.67224	0.00560769	0.0947043	10	52	0	3	2.58974	4.08922	0	0.396082
Kit	NM_001122733	-4.90495	0.257198	7.66962	0.00561583	0.094742	3	4	0	0	9.4613	3.83063	0	0
Rps15a	NM_170669	-1.64932	7.36298	7.66023	0.00564513	0.0951361	268	393	59	185	53.6693	23.8981	6.71239	18.8873
A630076J17Rik	NM_001256174	-4.78845	3.3188	7.65436	0.00566354	0.0953462	29	10	0	2	44.7683	4.68763	0	1.57402
Amn	NM_033603	-3.12957	4.00676	7.64336	0.00569818	0.0955161	10	101	6	2	6.10165	18.7132	2.07985	0.622134
Orc3	NM_015824	-2.13696	5.7308	7.64126	0.0057048	0.0955161	78	179	11	51	12.703	8.85207	1.01774	4.23437
Dlgap4	NM_001042488	4.77969	0.0888975	7.63946	0.0057105	0.0955161	0	0	4	2	0	0	22.6832	10.1776
F830016B08Rik	NM_001101475	-1.86968	9.96985	7.63761	0.00571636	0.0955161	1145	3988	309	1022	357.054	377.628	54.742	162.475
Cep350	NM_001039184	-2.63764	4.94414	7.63655	0.00571971	0.0955161	26	169	0	29	2.00882	3.96492	0	1.14228
Cpsf4l	NM_001164532	4.77986	0.0891061	7.63596	0.00572158	0.0955161	0	0	4	2	0	0	5.94495	2.66742
Defa5	NM_007851	-4.90687	0.257972	7.63569	0.00572246	0.0955161	3	4	0	0	7.32632	2.96623	0	0
Cxcl5	NM_009141	4.77993	0.0891854	7.63463	0.0057258	0.0955161	0	0	4	2	0	0	1.4117	0.633412
Atp5c1	NM_001112738	2.07646	6.39777	7.63205	0.005734	0.0955161	14	106	238	89	8.00099	18.3951	77.2728	25.9306
2810002N01Rik	NM_001163388	4.78007	0.0893644	7.63163	0.00573534	0.0955161	0	0	4	2	0	0	3.41574	1.5326
Nfkbib	NM_010908	3.59403	3.94412	7.63042	0.00573919	0.0955161	0	9	41	34	0	1.44461	12.3125	9.16249
Sepp1	NM_009155	4.78041	0.0897723	7.62478	0.00575716	0.0957158	0	0	4	2	0	0	1.15092	0.516402
Fxyd7	NM_022007	4.78055	0.0899523	7.62176	0.00576683	0.0957771	0	0	4	2	0	0	3.44597	1.54616
Osta	NM_145932	4.78094	0.0904317	7.61369	0.00579267	0.0961068	0	0	4	2	0	0	1.51319	0.678949
Rbfox3	NM_001024931	4.73489	0.059051	7.6066	0.00581551	0.0961079	0	0	3	3	0	0	1.18237	1.06103
Pou4f1	NM_011143	-2.37102	5.36882	7.60564	0.0058186	0.0961079	59	153	4	40	15.9756	12.5799	0.615319	5.52171
Gabarapl1	NM_020590	1.74969	8.70248	7.60442	0.00582254	0.0961079	83	638	696	1126	48.1301	112.341	229.288	332.877
Gpr137	NM_001177360	3.44997	3.83142	7.60414	0.00582344	0.0961079	2	5	12	72	2.89206	2.19547	9.85809	53.0783
Rgag4	NM_183318	2.47765	5.27571	7.60368	0.00582491	0.0961079	16	11	37	170	3.45154	0.720553	4.53449	18.696
Stra6	NM_001162479	4.73497	0.0592026	7.60251	0.00582872	0.0961079	0	0	3	3	0	0	0.610124	0.547509
Ccng2	NM_007635	1.66851	6.81913	7.60005	0.00583665	0.0961398	27	168	195	287	11.1305	21.03	45.6688	60.317
Gpr128	NM_172825	4.73523	0.0596782	7.58965	0.00587044	0.0965059	0	0	3	3	0	0	0.64875	0.582171
Adamts16	NM_172053	4.73524	0.0596837	7.5895	0.00587092	0.0965059	0	0	3	3	0	0	0.352287	0.316133
C1ql1	NM_011795	4.73528	0.0597672	7.58724	0.00587829	0.096528	0	0	3	3	0	0	1.40632	1.26199
NA	NM_001271630	4.17491	3.10131	7.57932	0.00590417	0.0968538	0	3	17	30	0	0.992149	10.5186	16.6573
Hexim2	NM_001130516	-2.23133	5.59945	7.57445	0.00592016	0.0970168	81	141	14	37	43.4647	22.9748	4.26789	10.1219
Mgat4a	NM_173870	-1.8838	6.07134	7.56702	0.00594461	0.0972959	93	225	17	73	13.5548	9.95806	1.40765	5.42427
Pigz	NM_172822	1.54235	7.20648	7.56211	0.0059608	0.0972959	72	144	257	353	33.8943	20.5844	68.7324	84.7181
Sox21	NM_177753	-1.96728	6.68279	7.56062	0.00596576	0.0972959	138	363	9	133	37.3668	29.8465	1.38447	18.3597
Prdm1	NM_007548	-2.56096	4.73154	7.56033	0.00596669	0.0972959	40	97	6	17	7.99633	5.8882	0.681421	1.73255
Zfp472	NM_153063	1.63518	7.4049	7.55973	0.00596869	0.0972959	47	243	366	302	20.6769	32.462	91.4752	67.7333
Pik3cd	NM_001164050	-2.58113	4.54354	7.55824	0.00597362	0.0972959	35	86	5	15	7.32136	5.46264	0.594193	1.59964
Dhrs2	NM_027790	5.02095	3.08376	7.55145	0.00599618	0.0975642	1	0	31	7	0.807641	0	14.2238	2.8822
Ccdc127	NM_001168659	1.66087	7.77407	7.54693	0.00601126	0.0977103	74	272	503	343	22.1424	24.714	85.5059	52.3233
Usp26	NM_031388	-2.48492	4.79942	7.54463	0.0060189	0.0977142	25	145	3	24	6.21901	10.9529	0.423972	3.04369
Ensa	NM_019561	2.26544	5.6691	7.54106	0.00603085	0.0977142	7	58	103	129	6.11981	15.3974	51.1577	57.4959
Mkks	NM_001141946	4.52865	2.93815	7.5405	0.00603272	0.0977142	0	2	21	18	0	4.87806	95.8275	73.7084
Apoc1	NM_001110009	-4.70205	2.66144	7.53941	0.00603639	0.0977142	10	28	1	0	81.5974	69.3769	4.63565	0
Igsf10	NM_001162884	2.4296	5.89387	7.53774	0.00604198	0.0977142	20	30	177	61	2.03913	0.928786	10.2523	3.17067
Igf2	NM_001122736	-3.84471	3.5502	7.52966	0.00606914	0.0980546	20	45	2	2	197.717	135.085	11.2325	10.0798
4930433I11Rik	NM_207248	-4.88508	0.314157	7.51383	0.00612271	0.0987623	1	7	0	0	0.508471	1.0808	0	0
Spata7	NM_178914	-4.88501	0.314071	7.51159	0.00613034	0.0987623	1	7	0	0	0.507968	1.07973	0	0
Ces2e	NM_172759	-4.88497	0.314022	7.51033	0.00613463	0.0987623	1	7	0	0	0.380929	0.809697	0	0
Iqcj	NM_177585	-4.88494	0.313988	7.50945	0.0061376	0.0987623	1	7	0	0	0.772447	1.6419	0	0
Olfr469	NM_146426	-4.88485	0.313885	7.50678	0.00614673	0.09881	1	7	0	0	1.08797	2.31256	0	0
Chst11	NM_021439	-4.88463	0.313623	7.50002	0.00616984	0.0988878	1	7	0	0	0.186289	0.395973	0	0
Dcun1d3	NM_001163703	-1.92955	5.972	7.499	0.00617333	0.0988878	92	199	17	64	16.8365	11.0586	1.76745	5.97107
Cln5	NM_001033242	-1.9008	6.07932	7.49746	0.00617862	0.0988878	110	182	33	47	46.2174	23.2201	7.877	10.0674
NA	NM_001085530_dup1	4.04847	3.52244	7.4955	0.00618533	0.0988878	2	1	12	56	0.497883	0.0755923	1.69712	7.1071
Scarb1	NM_001205083	4.69593	0.03549	7.49472	0.006188	0.0988878	0	0	2	4	0	0	1.60907	2.88787
Camp	NM_009921	-4.88446	0.313412	7.49455	0.00618859	0.0988878	1	7	0	0	1.71641	3.64837	0	0
Nr0b1	NM_007430	-4.88434	0.313273	7.49097	0.0062009	0.0989859	1	7	0	0	0.573092	1.21816	0	0
S100a14	NM_001163526	-4.88417	0.313068	7.48566	0.00621922	0.0991795	1	7	0	0	1.10433	2.34734	0	0
Gfi1b	NM_008114	4.69587	0.0356838	7.48318	0.00622782	0.0992179	0	0	2	4	0	0	0.677994	1.21683
Zfp870	NM_207245	-1.53906	7.16839	7.47083	0.00627066	0.0998012	213	384	71	144	41.3503	22.6366	7.83053	14.2518
Rsf1	NM_001081267	-1.57721	7.00223	7.46675	0.00628489	0.0998839	176	386	71	111	16.2594	10.8283	3.72635	5.22782
Syne1	NM_153399	4.69577	0.0359747	7.46577	0.00628832	0.0998839	0	0	2	4	0	0	0.167314	0.300285
Tmem40	NM_144805	4.69576	0.0360064	7.46387	0.00629496	0.0998904	0	0	2	4	0	0	18.8417	33.816
Nsmce2	NM_026746	4.69575	0.0360372	7.46202	0.00630142	0.0998941	0	0	2	4	0	0	2.11245	3.79131
Hmha1	NM_027521	4.69571	0.0361524	7.4551	0.00632571	0.10018	0	0	2	4	0	0	9.42083	16.908
Otol1	NM_001018031	-4.61512	2.36744	7.44565	0.00635899	0.100608	7	26	0	1	3.33035	3.75618	0	0.242549
Nlrp12	NM_001033431	-2.29651	6.52794	7.43802	0.00638603	0.100916	159	258	2	107	37.7621	18.6063	0.269851	12.9554
Telo2	NM_001163661	3.50135	3.87084	7.4366	0.00639105	0.100916	3	3	27	50	0.873515	0.265247	4.46629	7.42209
Tcl1	NM_009337	-4.27309	2.86987	7.43392	0.00640057	0.100967	6	46	0	2	4.4284	10.3094	0	0.752546
Pcdhb22	NM_053147	-4.67338	2.43487	7.42545	0.00643077	0.101343	5	33	0	1	1.67611	3.35914	0	0.170899
Enpp6	NM_177304	4.74383	2.80828	7.41894	0.00645407	0.10161	1	0	11	29	0.335441	0	2.09625	4.95932
Dscr3	NM_007834	2.22501	5.34708	7.41296	0.00647556	0.101849	7	44	97	78	2.99247	5.7117	23.558	16.9994
G2e3	NM_001167963	1.58764	7.88383	7.4041	0.00650753	0.102251	103	250	439	528	15.7985	11.6439	38.254	41.2875
Hoxa3	NM_010452	4.40925	2.83772	7.3974	0.00653182	0.102532	0	2	10	32	0	0.245534	2.29686	6.59565
NA	NM_001271492	-3.69575	3.71879	7.39235	0.00655019	0.10272	23	49	0	6	9.71526	6.28497	0	1.29207
Usp25	NM_013918	3.18599	4.07023	7.38867	0.0065636	0.10283	0	13	23	70	0	0.91968	3.04421	8.31416
Troap	NM_030159	1.6834	7.37266	7.3864	0.00657187	0.102859	44	234	391	247	19.9636	32.2391	100.785	57.1336
Klhl9	NM_172871	1.61363	8.52714	7.36515	0.00665001	0.10398	149	412	737	747	36.327	30.5015	102.081	92.8477
Hilpda	NM_023516	3.7489	3.57503	7.35153	0.00670057	0.104599	0	6	9	64	0	10.1253	28.4153	181.327
Ccng1	NM_009831	-1.60478	8.49001	7.35097	0.00670267	0.104599	414	1312	207	288	122.066	117.465	34.6736	43.2907
Neurl2	NM_001082974	3.993	3.28202	7.34011	0.00674329	0.105115	0	4	19	34	0	1.08026	9.60012	15.4161
Ercc6l	NM_146235	1.69492	6.91807	7.33864	0.0067488	0.105115	24	190	254	235	5.87781	14.1299	35.3405	29.3413
Plekha1	NM_133942	4.70309	2.7661	7.32751	0.0067907	0.105665	1	0	12	26	0.309584	0	2.11054	4.10354
Lax1	NM_001159649	-4.60237	2.34763	7.32261	0.00680923	0.10574	8	23	0	1	3.46901	3.02847	0	0.221066
Dpysl3	NM_009468	4.9263	2.52291	7.32239	0.00681008	0.10574	0	1	22	4	0	0.649056	26.7152	4.35882
NA	NM_175657_dup1	2.52689	5.64191	7.321	0.00681535	0.10574	19	16	157	40	62.6103	16.0101	293.918	67.1985
Tktl1	NM_031379	-4.65493	2.36294	7.30925	0.00686005	0.106248	14	9	0	1	5.82509	1.1371	0	0.21212
Tpi1	NM_009415	1.66041	6.6545	7.30892	0.00686133	0.106248	38	114	170	261	24.4028	22.2301	62.021	85.4483
Ints10	NM_027590	3.63606	3.65463	7.30514	0.00687576	0.106369	1	5	21	48	0.426609	0.64771	5.0896	10.4395
Smurf1	NM_029438	-3.83527	3.33404	7.30323	0.00688306	0.106379	8	63	0	4	1.54489	3.69428	0	0.3938
Sncg	NM_011430	-2.79861	4.55524	7.29686	0.00690753	0.106654	39	81	0	20	54.7773	34.5463	0	14.321
Akap17b	NM_001081956	-2.20514	5.7427	7.29383	0.0069192	0.106674	79	183	6	57	13.2004	9.28521	0.569568	4.85559
Pitpnm1	NM_008851	2.18442	5.57743	7.29306	0.00692216	0.106674	10	49	70	162	2.27865	3.39043	9.06171	18.8192
Parl	NM_001005767	1.61313	7.05795	7.28587	0.00694989	0.106999	59	135	283	242	45.8847	31.8808	125.036	95.9485
6430704M03Rik	NM_001142965	-4.66555	2.6362	7.27899	0.00697657	0.107307	8	32	1	0	2.13415	2.59218	0.151555	0
Ubr3	NM_177783	2.19724	5.56737	7.26821	0.00701857	0.107849	10	48	83	139	1.2737	1.85647	6.0059	9.02584
Sycp3	NM_011517	-2.85434	4.31093	7.26536	0.0070297	0.107917	14	119	0	16	12.8287	33.1117	0	7.47449
Dst	NM_134448	-3.84189	3.33565	7.25824	0.00705765	0.108242	10	58	0	4	1.70163	2.99692	0	0.347003
Dot1l	NM_199322	-1.81065	6.06801	7.24494	0.0071101	0.108942	91	224	20	72	16.4313	12.2817	2.0516	6.6278
Maml3	NM_001004176	2.54243	5.15909	7.23551	0.00714756	0.109412	1	42	91	67	0.157882	2.01355	8.16221	5.3928
A430078G23Rik	NM_001033378	1.87659	7.6888	7.21955	0.0072114	0.110268	61	231	88	1012	21.1378	24.3065	17.3239	178.779
Rnf11	NM_013876	1.8782	6.58214	7.21808	0.00721728	0.110268	40	76	243	130	19.2894	11.1289	66.5733	31.9603
Usp12	NM_011669	-4.24445	2.84661	7.20115	0.00728568	0.111207	4	50	0	2	0.962216	3.65227	0	0.245273
Cul3	NM_016716	-2.03249	5.85754	7.19566	0.007308	0.111299	93	168	16	54	34.5933	18.9757	3.38114	10.2402
Pcdh8	NM_001042726	-3.47692	3.72918	7.19459	0.00731237	0.111299	19	59	0	7	7.73641	7.29488	0	1.45308
Amigo2	NM_001164563	2.06482	5.83125	7.19364	0.00731626	0.111299	13	62	31	275	4.6554	6.74196	6.30681	50.2058
Fbxo21	NM_145564	3.28019	3.93127	7.19285	0.00731946	0.111299	0	11	21	64	0	0.878526	3.13787	8.5816
Kif16b	NM_001081133	2.82906	4.30577	7.18813	0.00733876	0.111487	3	13	40	57	0.566461	0.745372	4.29085	5.48695
Rpl9	NM_011292	-1.50815	7.25508	7.18208	0.00736354	0.111757	174	545	93	128	246.751	234.685	74.9249	92.5393
Peg12	NM_013788	2.16364	5.60583	7.16895	0.00741761	0.112438	11	49	94	127	4.28386	5.79455	20.7972	25.2147
Rab44	NM_001002786	-2.46601	5.18948	7.16775	0.00742259	0.112438	71	86	17	12	17.7825	6.54053	2.41889	1.53222
Hlx	NM_008250	2.4774	4.81795	7.16609	0.00742944	0.112438	8	17	60	70	3.83094	2.47198	16.323	17.0891
4933421E11Rik	NM_001039488	-4.33568	2.89459	7.15489	0.007476	0.113036	16	22	0	2	11.1149	4.64075	0	0.708309
Eri1	NM_026067	1.5885	8.65804	7.14888	0.00750108	0.113308	161	469	725	947	32.668	28.8968	83.5734	97.961
Tmem132a	NM_133804	4.35385	2.77096	7.13376	0.0075646	0.11416	0	2	18	17	0	0.17896	3.01337	2.55389
Impad1	NM_177730	1.54922	7.12849	7.13065	0.00757771	0.11425	56	168	274	285	12.4514	11.3428	34.611	32.3059
Fadd	NM_010175	-1.52999	6.94436	7.1269	0.00759357	0.114305	153	408	70	109	54.7905	44.3664	14.2412	19.8997
Cxx1b	NM_001018063	2.1389	5.85065	7.12642	0.00759561	0.114305	9	70	139	104	7.51067	17.7384	65.9	44.2463
Cdv3	NM_175833	-1.94074	9.34051	7.11771	0.00763259	0.114677	939	2065	84	818	290.874	194.241	14.7827	129.181
Gucy2d	NM_001130693	-4.6239	2.32946	7.11724	0.00763463	0.114677	14	8	0	1	4.07064	0.706326	0	0.148232
Gpr155	NM_001080707	-4.25795	2.83515	7.11342	0.0076509	0.114814	11	32	0	2	4.30834	3.80582	0	0.399351
Gpr137	NM_001177361	4.45552	2.08141	7.10524	0.00768589	0.115231	0	1	13	8	0	0.592402	14.4083	7.95671
Mdm4	NM_008575	-2.01883	6.89964	7.09781	0.00771784	0.115602	256	160	78	39	75.4157	14.3127	13.0542	5.85724
Dynlt3	NM_025975	4.40545	2.81304	7.08335	0.00778036	0.116429	0	2	22	12	0	0.29001	5.96842	2.9214
Ppp6r2	NM_027805	-4.52033	2.25723	7.07812	0.00780307	0.116557	9	18	0	1	10.1017	6.13486	0	0.572214
Utrn	NM_011682	-3.52613	3.43858	7.07752	0.00780572	0.116557	9	65	1	4	0.747306	1.63889	0.0471726	0.169326
Arap3	NM_001205336	3.96305	3.25752	7.07637	0.00781072	0.116557	0	4	9	49	0	0.230191	0.969	4.73424
Chst7	NM_021715	4.4189	3.51892	7.07385	0.00782172	0.116613	2	0	40	11	0.93679	0	10.644	2.62671
Slc20a1	NM_001159593	-1.55095	7.11317	7.06653	0.00785373	0.116981	185	427	44	177	94.2068	66.0266	12.7291	45.9506
Pik3cd	NM_001164052	-4.7271	0.148185	7.06215	0.00787294	0.117065	1	6	0	0	6.23108	11.3526	0	0
Nefh	NM_010904	-2.99991	4.32987	7.06192	0.00787396	0.117065	36	65	0	15	9.27169	5.08335	0	1.9695
NA	NM_001163730_dup1	-4.72691	0.147954	7.0565	0.00789783	0.117223	1	6	0	0	0.442205	0.805667	0	0
Npffr1	NM_001177511	-4.53046	2.28712	7.05619	0.0078992	0.117223	6	26	0	1	4.71979	6.21048	0	0.401032
NA	NM_001177538_dup1	-4.72655	0.147507	7.04558	0.0079461	0.117726	1	6	0	0	0.4405	0.802561	0	0
Clec14a	NM_025809	-4.22166	2.82336	7.04388	0.00795367	0.117726	4	49	0	2	0.906039	3.37026	0	0.230953
Gstm4	NM_026764	3.76753	3.5362	7.0433	0.00795623	0.117726	2	2	20	43	1.23203	0.374112	6.9993	13.5041
Kcnc2	NM_001025581	4.24105	1.88496	7.04189	0.00796252	0.117726	0	1	10	9	0	0.0503867	0.942692	0.761352
Otud7b	NM_001025613	-4.53062	2.28705	7.036	0.00798871	0.11785	6	26	0	1	106.358	139.95	0	9.03704
Accn2	NM_009597	2.23524	5.0773	7.03258	0.00800399	0.11785	7	33	56	105	1.91203	2.73711	8.68999	14.6216
Itpr2	NM_019923	2.4431	4.81547	7.03205	0.00800636	0.11785	7	20	59	71	0.60872	0.528117	2.91478	3.14764
Wdr74	NM_134139	-1.74935	6.30383	7.02969	0.00801694	0.11785	123	215	28	82	105.033	55.7493	13.5835	35.6978
Tmem143	NM_144801	4.71512	2.80179	7.02852	0.00802215	0.11785	1	0	4	40	0.47401	0	1.07716	9.66617
Fam64a	NM_144526	2.14509	5.65291	7.02775	0.0080256	0.11785	10	55	106	116	7.01315	11.7127	42.2331	41.4742
Selp	NM_011347	4.50752	2.14652	7.02579	0.0080344	0.11785	0	1	8	17	0	0.0908075	1.35914	2.59177
Lep	NM_008493	4.59294	2.23253	7.02494	0.00803822	0.11785	0	1	6	22	0	0.0958539	1.07601	3.54046
Foxc2	NM_013519	2.97377	5.25886	7.02409	0.00804204	0.11785	2	32	139	11	0.754866	3.6675	29.805	2.1166
Clint1	NM_001045520	-3.29727	4.28079	7.02355	0.00804445	0.11785	43	44	0	12	13.0104	4.04256	0	1.85102
Adam25	NM_011781	-4.72568	0.146449	7.01971	0.00806173	0.117996	1	6	0	0	0.392265	0.71468	0	0
Gzme	NM_010373	-4.72541	0.146118	7.01163	0.00809818	0.118352	1	6	0	0	1.1139	2.02944	0	0
Ankrd36	NM_023816	-4.72539	0.146094	7.01104	0.00810084	0.118352	1	6	0	0	0.228931	0.417096	0	0
Tmem184c	NM_145599	1.76486	6.14618	7.00587	0.00812429	0.118586	15	102	105	215	5.75445	11.8821	22.8842	42.0492
Cacnb2	NM_023116	4.33262	2.74581	6.99936	0.0081539	0.11891	0	2	20	13	0	0.158274	2.96117	1.72723
1700021F05Rik	NM_026411	-4.70537	0.0482065	6.99667	0.00816616	0.118981	3	3	0	0	3.43472	1.04297	0	0
Nfe2l3	NM_010903	-1.6344	7.21003	6.95656	0.00835124	0.121567	266	282	57	162	107.501	34.6066	13.087	33.3774
Parva	NM_020606	4.45801	2.85529	6.94726	0.00839477	0.122062	0	2	26	7	0	0.140313	3.41267	0.824503
Igbp1	NM_008784	4.12279	3.03748	6.94604	0.0084005	0.122062	0	3	21	21	0	0.616988	8.08032	7.25106
Phospho2	NM_028521	1.84822	8.24942	6.94295	0.008415	0.122162	26	529	646	617	12.705	78.4942	179.336	153.707
NA	NM_001276397	-3.20476	4.40798	6.93861	0.00843545	0.122253	48	44	0	14	30.5384	8.50039	0	4.54089
Car9	NM_139305	3.17747	3.95506	6.93839	0.0084365	0.122253	0	12	13	78	0	1.91238	3.87606	20.8696
Atf4	NM_009716	1.79313	10.4554	6.93175	0.00846786	0.122597	546	1340	2801	3072	325.425	242.518	948.429	933.44
Uqcc	NM_018888	1.7795	6.03551	6.91397	0.00855251	0.123603	14	93	96	202	5.39497	10.8824	21.0168	39.6844
Myo1b	NM_001161817	-3.8477	3.3253	6.91327	0.00855584	0.123603	16	42	0	4	3.26325	2.60112	0	0.415908
Zfp706	NM_026521	2.15172	6.26626	6.9123	0.00856049	0.123603	36	30	30	396	8.37958	2.12042	3.96712	46.9918
Fkrp	NM_173430	-2.47675	4.69085	6.90179	0.00861096	0.124219	18	148	3	22	6.59526	16.4665	0.624474	4.1095
Ehhadh	NM_023737	-4.23931	2.84372	6.8995	0.00862198	0.124267	2	55	0	2	0.683141	5.70458	0	0.348271
Gpx5	NM_010343	1.75744	7.02426	6.89492	0.00864409	0.124397	70	77	86	571	44.1798	14.757	30.836	183.725
Rem1	NM_009047	3.11707	4.27843	6.89442	0.00864654	0.124397	0	16	3	119	0	3.11612	1.09312	38.9106
Nfyb	NM_010914	1.62829	8.34014	6.88542	0.00869014	0.124912	139	334	781	435	55.9991	40.8595	178.752	89.3435
C6	NM_016704	2.28139	5.22405	6.88291	0.00870236	0.124976	16	15	31	167	5.79023	1.64834	6.3734	30.8105
Rbm17	NM_152824	1.8631	6.12428	6.86529	0.00878862	0.126017	22	75	166	113	14.745	15.2638	63.2068	38.6107
Fbn1	NM_007993	2.82914	4.33508	6.86488	0.00879062	0.126017	5	9	43	54	0.519256	0.283815	2.53696	2.85899
Mtap7d1	NM_144941	-2.46504	5.60519	6.85636	0.00883263	0.126433	61	207	0	52	18.5221	19.0858	0	8.04953
Rab30	NM_029494	-3.78139	3.27113	6.8558	0.00883539	0.126433	12	49	0	4	6.40245	7.93856	0	1.08801
Foxq1	NM_008239	2.87686	4.33771	6.85024	0.00886292	0.126714	7	4	32	72	2.56574	0.445199	6.66343	13.4541
Fam58b	NM_197989	1.48986	8.06257	6.84835	0.00887231	0.126735	101	357	461	634	84.8373	91.0572	219.989	271.495
Ccdc79	NM_180958	-2.22883	5.26966	6.83641	0.00893183	0.127471	48	157	5	39	16.7289	16.6152	0.989986	6.92942
Fbxo11	NM_001081034	-2.00668	5.85346	6.8298	0.00896494	0.127766	99	149	16	55	25.3637	11.5916	2.3288	7.18369
Skp1a	NM_011543	2.0455	5.27665	6.82817	0.00897311	0.127766	12	35	72	102	8.48523	7.51504	28.9234	36.7697
Bmp4	NM_007554	1.54237	7.2316	6.82596	0.00898422	0.127766	37	244	289	315	19.0872	38.2217	84.6977	82.8433
Phldb2	NM_153412	2.63964	5.12751	6.82285	0.00899987	0.127766	16	2	50	129	2.99364	0.113629	5.31476	12.3048
Hist1h4c	NM_178208	3.07006	4.61704	6.8228	0.00900016	0.127766	5	10	86	13	16.4764	10.0063	161	21.8395
B930007M17Rik	NM_198659	-4.21249	1.93085	6.82277	0.00900027	0.127766	10	8	0	1	3.64843	0.886291	0	0.186
Brwd3	NM_001081477	1.5857	7.76624	6.82055	0.00901147	0.127811	61	324	462	391	9.74756	15.7214	41.9413	31.853
Bmp1	NM_009755	3.09722	3.90493	6.81209	0.00905426	0.12812	2	8	23	57	0.547022	0.664424	3.57385	7.94798
Srpx2	NM_026838	-4.61952	-0.000427405	6.80987	0.00906552	0.12812	2	4	0	0	0.703474	0.427227	0	0
Ccdc7	NM_001197041	-4.61957	-0.000436077	6.80821	0.00907399	0.12812	2	4	0	0	4.39371	2.66834	0	0
Zbtb38	NM_175537	-3.63567	3.42863	6.80739	0.00907814	0.12812	13	55	0	5	3.26709	4.19721	0	0.640611
Npepl1	NM_213733	-2.42007	4.91783	6.80664	0.00908196	0.12812	31	146	1	31	15.1988	21.7361	0.278537	7.7485
Xrcc5	NM_009533	-4.39146	2.11659	6.80546	0.00908793	0.12812	10	12	0	1	4.02241	1.46571	0	0.205066
Tfpi	NM_001177319	-4.61968	-0.00045403	6.80474	0.00909164	0.12812	2	4	0	0	0.905042	0.549641	0	0
Prr23a	NM_001134660	-3.62282	3.35398	6.80365	0.00909717	0.12812	11	55	2	2	10.6793	16.2142	1.1031	0.989893
Rbbp6	NM_175023	-1.68845	6.25243	6.79595	0.00913647	0.12856	107	234	32	75	68.414	45.4315	11.6237	24.4472
Dpy30	NM_001146223	2.02225	5.73095	6.78482	0.0091936	0.129251	13	58	103	132	18.9853	25.7207	85.4566	98.2778
Cxxc4	NM_001004367	4.32951	2.76023	6.77986	0.0092192	0.129321	0	2	4	39	0	0.111141	0.415872	3.63862
Tfg	NM_019678	4.48817	-0.213361	6.77834	0.00922706	0.129321	0	0	3	2	0	0	11.9202	7.13127
Apold1	NM_001109914	4.18512	2.62038	6.77595	0.00923941	0.129321	0	2	10	25	0	0.190132	1.7786	3.99017
Eci2	NM_011868	4.48831	-0.213186	6.77567	0.00924089	0.129321	0	0	3	2	0	0	5.56278	3.32793
Gucy2g	NM_001081076	2.87714	4.1173	6.77316	0.00925388	0.129321	3	10	23	70	0.793104	0.802767	3.45439	9.4344
0610007P22Rik	NM_026676	4.48853	-0.21291	6.77144	0.00926278	0.129321	0	0	3	2	0	0	7.96489	4.76498
Gm13298	NM_001085530	3.23798	3.93363	6.77018	0.00926933	0.129321	4	3	15	72	0.995765	0.226777	2.1214	9.13769
Trim59	NM_025863	1.50307	7.85711	6.76909	0.00927502	0.129321	78	332	385	578	27.4637	35.4963	77.0121	103.753
Npr3	NM_008728	-1.5402	6.74894	6.7687	0.00927705	0.129321	142	335	57	101	21.0791	15.1004	4.80699	7.64351
Htt	NM_010414	2.92944	4.17333	6.76826	0.00927932	0.129321	4	8	38	50	0.311412	0.189124	1.68071	1.98451
NA	NM_001099349_dup1	4.48883	-0.212548	6.7659	0.0092916	0.12938	0	0	3	2	0	0	1.26518	0.756893
Ctnna3	NM_177612	4.48906	-0.212267	6.76159	0.00931408	0.129581	0	0	3	2	0	0	21.3692	12.7841
Ly6a	NM_010738	-3.01209	4.42298	6.75158	0.00936644	0.130196	50	38	2	13	52.9417	12.2178	1.20307	7.01743
Rpl11	NM_025919	-1.75974	6.19916	6.72706	0.0094961	0.131884	114	201	48	40	197.317	105.642	47.1993	35.2962
Rbmxl2	NM_029660	-2.69063	4.65168	6.72143	0.00952614	0.132187	43	81	0	23	30.0336	17.1793	0	8.18982
St6galnac5	NM_012028	4.45688	-0.23135	6.70615	0.0096081	0.133208	0	0	2	3	0	0	0.584384	0.786616
Fat3	NM_001080814	4.4569	-0.231247	6.70295	0.00962535	0.133282	0	0	2	3	0	0	0.0632545	0.0851443
4930447A16Rik	NM_029113	4.45691	-0.231162	6.70032	0.00963959	0.133282	0	0	2	3	0	0	1.99009	2.67878
Lmna	NM_001111102	4.45692	-0.23111	6.6987	0.0096483	0.133282	0	0	2	3	0	0	1.99689	2.68794
NA	NM_001200004_dup1	4.45692	-0.231105	6.69855	0.00964914	0.133282	0	0	2	3	0	0	1.71539	2.30902
Gpld1	NM_008156	4.45693	-0.23107	6.69746	0.00965501	0.133282	0	0	2	3	0	0	0.250737	0.337507
Tmem184a	NM_001161548	4.45695	-0.230992	6.69504	0.00966817	0.133349	0	0	2	3	0	0	2.54506	3.42581
Hps3	NM_001146324	3.53009	3.56262	6.69123	0.00968884	0.133519	0	7	13	56	0	0.93592	3.2519	12.5706
Hist1h1a	NM_030609	-3.0685	4.19076	6.682	0.00973912	0.134097	33	59	0	13	45.4193	24.6581	0	9.12172
Eif6	NM_010579	1.48411	7.60785	6.67759	0.00976324	0.134228	68	277	350	439	46.7643	57.845	136.744	153.914
2310037I24Rik	NM_133714	1.55549	8.02064	6.67719	0.00976542	0.134228	111	291	577	414	54.0863	43.0564	159.726	102.842
2810474O19Rik	NM_026054	1.63441	9.23062	6.67015	0.00980409	0.134645	201	773	755	1981	33.9891	39.692	72.5311	170.779
Zfp296	NM_022409	-2.68488	4.78745	6.66706	0.00982111	0.134763	59	57	1	24	39.6467	11.6308	0.381759	8.22193
Pde1b	NM_008800	-4.16668	1.88163	6.66062	0.00985664	0.135135	10	7	0	1	3.48046	0.739801	0	0.177437
Arnt2	NM_007488	-4.3274	2.07664	6.64838	0.00992462	0.13595	7	18	0	1	1.20148	0.938152	0	0.0875039
Orc6	NM_001163791	1.62804	7.76289	6.64433	0.00994718	0.136143	48	348	484	360	32.382	71.2889	185.499	123.815
Zcchc4	NM_030185	4.42008	2.06719	6.63989	0.00997201	0.136366	0	1	5	20	0	0.162264	1.51791	5.44853
Zbtb37	NM_173424	-1.56865	6.60097	6.63814	0.0099818	0.136384	116	339	45	99	30.7141	27.2559	6.76903	13.3636
Ccny	NM_026484	-1.68887	6.08383	6.63601	0.00999374	0.136431	87	230	40	48	22.2671	17.8753	5.8162	6.26316
Trp53inp1	NM_001199105	-2.44235	5.5712	6.63371	0.0100067	0.136491	82	140	1	50	15.5261	8.04925	0.107568	4.82641
5031410I06Rik	NM_207657	-4.103	2.68874	6.61461	0.0101146	0.137845	9	31	0	2	3.13985	3.28404	0	0.355717
Gtf2b	NM_145546	1.5122	7.96194	6.61095	0.0101354	0.138012	76	376	304	809	62.4103	93.7586	141.824	338.687
Kirrel3	NM_001190912	3.96822	1.62742	6.60896	0.0101467	0.138048	0	1	8	8	0	0.083609	1.2514	1.12297
Ptma	NM_008972	-1.70873	9.64075	6.6061	0.010163	0.138153	1440	1535	443	592	1242.03	402.031	217.074	260.315
Atp6v1f	NM_025381	1.59446	7.37574	6.60264	0.0101828	0.138305	48	241	393	232	77.7167	118.487	361.493	191.5
Utf1	NM_009482	-2.26808	4.8389	6.60087	0.0101929	0.138325	11	182	8	21	9.74949	48.9825	4.02822	9.48889
Prph	NM_013639	2.89663	4.30479	6.5936	0.0102346	0.138773	0	19	47	47	0	3.18055	14.7197	13.2091
Zfp784	NM_001039532	-3.86573	2.98285	6.58323	0.0102944	0.139466	8	45	0	3	3.83272	6.54652	0	0.732733
Krt19	NM_008471	2.08127	5.23885	6.58034	0.0103111	0.139575	10	37	76	91	7.48818	8.41315	32.3314	34.7396
Socs3	NM_007707	1.67979	6.76311	6.56521	0.0103991	0.140647	24	166	247	178	9.05839	19.0252	52.9628	34.2505
Ppp1r12c	NM_029834	-3.86805	3.32737	6.56231	0.0104161	0.140727	23	24	0	4	7.92989	2.51264	0	0.703083
Prepl	NM_001163624	3.16044	3.82833	6.5612	0.0104226	0.140727	1	9	26	48	34.2709	93.6588	506.213	838.637
Gm14850	NM_001177522	-4.54295	-0.0453597	6.55781	0.0104425	0.140877	1	5	0	0	2.54487	3.86381	0	0
Zfp169	NM_001164576	-4.00218	2.78451	6.55155	0.0104793	0.141252	3	49	1	1	1.81755	9.0145	0.344191	0.308868
Myh10	NM_175260	-1.48665	7.40228	6.55005	0.0104881	0.141252	267	394	84	177	35.2705	15.8044	6.30396	11.9201
Npc2	NM_023409	1.80098	6.25187	6.54712	0.0105054	0.141252	9	126	130	206	2.83665	12.0591	23.2777	33.1007
Cldn20	NM_001101560	-4.5426	-0.0458226	6.54709	0.0105056	0.141252	1	5	0	0	1.55777	2.36512	0	0
Ppapdc2	NM_028922	2.54964	4.44182	6.5443	0.0105221	0.141275	3	19	16	105	1.07022	2.0582	3.2427	19.0963
Manbal	NM_026968	-1.64708	6.26167	6.54382	0.0105249	0.141275	75	320	39	67	69.6563	90.2464	20.5778	31.7235
Ube2j2	NM_001039159	3.84871	1.5192	6.54093	0.010542	0.141324	0	1	7	8	0	1.70599	22.3423	22.9136
Upf2	NM_001081132	1.7013	8.99713	6.54023	0.0105462	0.141324	185	579	1301	601	36.7614	34.9365	146.87	60.8839
Pkp4	NM_026361	-4.54215	-0.0464069	6.53356	0.0105858	0.141736	1	5	0	0	7.96998	12.1006	0	0
Magee1	NM_053201	1.81831	8.28928	6.53099	0.0106011	0.14179	97	359	916	199	28.3642	31.8767	152.17	29.666
Shoc2	NM_019658	-4.54204	-0.0465642	6.52992	0.0106075	0.14179	1	5	0	0	7.4502	11.3115	0	0
Egr2	NM_010118	1.44572	7.58524	6.52426	0.0106413	0.142123	94	208	319	467	32.5949	21.9011	62.8416	82.5556
Dhcr7	NM_007856	4.46203	2.10962	6.50845	0.0107363	0.143174	0	1	3	24	0	0.110865	0.622257	4.46717
Fbxl14	NM_133940	1.83185	5.96771	6.5082	0.0107378	0.143174	33	35	78	216	8.04177	2.58992	10.7986	26.8348
Kif13a	NM_010617	-2.09933	5.23465	6.50527	0.0107555	0.14329	41	164	9	35	6.14031	7.45814	0.765743	2.67228
Jmjd1c	NM_001242396	1.6481	7.00536	6.50091	0.0107819	0.143523	20	224	267	249	2.38628	8.11558	18.0982	15.146
Fbxl19	NM_172748	-2.40152	5.13292	6.49885	0.0107944	0.14357	74	66	10	23	22.3113	6.04251	1.71288	3.53531
Pet2	NM_008821	2.9794	5.22888	6.4922	0.0108349	0.143989	6	21	0	237	1.47508	1.5677	0	29.7042
Zmynd17	NM_029104	4.05209	1.69406	6.48965	0.0108505	0.144012	0	1	10	6	0	0.170692	3.1935	1.71946
Mrps2	NM_001166031	1.6722	6.16027	6.48831	0.0108586	0.144012	30	72	100	220	15.2541	11.1168	28.8868	57.029
Cyb5r1	NM_028057	-1.64265	6.29284	6.48736	0.0108644	0.144012	115	223	35	77	72.715	42.8166	12.5727	24.8213
Lamc1	NM_010683	-2.3517	4.57713	6.48602	0.0108726	0.144012	38	78	5	19	5.1258	3.19487	0.383162	1.30659
Gemin7	NM_027189	4.40367	2.01089	6.47863	0.0109179	0.144375	0	1	16	2	0	0.409169	12.2483	1.37391
Trmt12	NM_026642	1.59399	8.54251	6.47792	0.0109222	0.144375	109	541	842	585	27.1149	40.8657	118.995	74.1899
Pafah2	NM_133880	-3.46938	3.51443	6.47715	0.010927	0.144375	14	57	0	6	4.60159	5.689	0	1.0054
BC016423	NM_134063	-1.73234	6.18987	6.47397	0.0109466	0.144401	87	270	17	91	10.7276	10.1095	1.19088	5.7205
C87436	NM_001243741	1.51731	7.15588	6.47255	0.0109553	0.144401	38	228	305	244	56.2952	102.566	256.697	184.283
A730037C10Rik	NM_177203	4.05251	1.69421	6.47187	0.0109595	0.144401	0	1	10	6	0	0.137653	2.57536	1.38664
Ube2h	NM_009459	-2.34612	4.84074	6.47098	0.010965	0.144401	43	100	6	23	9.49312	6.7038	0.752534	2.58866
NA	NM_001276462	4.47528	2.54555	6.46583	0.0109968	0.144702	1	0	16	13	0.166337	0	1.51197	1.1024
Aox3l1	NM_001008419	4.08359	3.20239	6.45587	0.0110587	0.145356	2	0	10	44	0.430539	0	1.22297	4.82884
Tgds	NM_029578	-2.04171	5.59989	6.4549	0.0110647	0.145356	80	135	17	39	36.3136	18.6077	4.38391	9.02507
Krt15	NM_008469	4.06927	2.84288	6.45308	0.011076	0.145385	1	1	15	23	0.597749	0.181509	5.09382	7.00896
Nrxn2	NM_020253	3.85387	1.50744	6.44873	0.0111032	0.145622	0	1	9	5	0	0.227217	3.82593	1.90738
Hist1h2af	NM_175661	2.95218	4.04359	6.44344	0.0111363	0.145889	0	15	25	63	0	11.9159	37.156	84.0238
Ap4b1	NM_001163553	2.47609	4.92993	6.44258	0.0111417	0.145889	8	20	92	31	2.91048	2.20946	19.015	5.74968
Tex21	NM_019784	-2.96252	4.19946	6.4351	0.0111887	0.146371	31	64	0	14	14.9213	9.35419	0	3.43543
Rnf6	NM_028774	1.52804	7.46145	6.43146	0.0112116	0.146371	46	283	375	306	14.1091	26.3578	65.3444	47.8489
Rab3il1	NM_144538	3.76541	1.43803	6.43086	0.0112154	0.146371	0	1	7	7	0	0.134567	1.76235	1.58148
Katnb1	NM_028805	3.46185	4.28808	6.43076	0.011216	0.146371	5	2	69	12	1.50092	0.182304	11.7671	1.83643
Scnn1a	NM_011324	2.61618	4.3895	6.42855	0.01123	0.146371	0	24	27	84	0	2.142	4.50843	12.5868
Krt77	NM_001003667	3.8986	1.54324	6.42803	0.0112333	0.146371	0	1	10	4	0	0.181615	3.39786	1.21966
Ccdc162	NM_001177571	-3.13535	4.02008	6.4247	0.0112544	0.146526	29	54	0	11	10.846	6.13263	0	2.09736
Akr1b3	NM_009658	2.044	5.21591	6.41784	0.0112979	0.146974	6	47	56	120	4.39998	10.4659	23.3303	44.8629
Atp13a3	NM_001128096	1.53864	8.35583	6.41024	0.0113464	0.147485	196	218	475	942	27.5705	9.31164	37.9592	67.5534
Scrn3	NM_029022	-1.70156	6.16212	6.40618	0.0113724	0.147697	84	266	18	89	26.5977	25.5757	3.23796	14.3669
Zglp1	NM_001103168	-3.80638	2.91979	6.40467	0.011382	0.147697	10	37	0	3	10.1795	11.4369	0	1.55688
Vsig2	NM_020518	-3.83662	2.94188	6.40281	0.011394	0.147697	12	33	0	3	10.5449	8.80553	0	1.34397
Top1	NM_009408	1.4601	8.26821	6.40194	0.0113996	0.147697	161	300	527	729	43.0391	24.3523	80.0354	99.351
Gm13152	NM_001039209	-3.10114	3.73838	6.39984	0.0114131	0.147752	9	83	0	9	7.4502	20.8633	0	3.79818
1700067K01Rik	NM_183097	1.91996	6.04479	6.39495	0.0114446	0.147875	7	103	156	113	6.6392	29.6644	84.0575	54.6391
Zdhhc22	NM_001080943	-4.29163	2.23625	6.39415	0.0114497	0.147875	11	12	1	0	14.2795	4.73024	0.737489	0
D630045J12Rik	NM_194061	1.65412	6.21091	6.39407	0.0114502	0.147875	33	71	87	254	3.09282	2.02059	4.63227	12.1362
Chrm4	NM_007699	-1.9481	6.52806	6.39017	0.0114754	0.148081	119	338	5	126	44.2006	38.1222	1.05508	23.8594
Lox	NM_010728	1.74297	7.24227	6.38138	0.0115324	0.148687	11	283	223	460	3.13801	24.5148	36.1411	66.9002
Dedd2	NM_207677	-2.30215	5.02098	6.38006	0.0115409	0.148687	56	92	12	19	31.4962	15.7123	3.8343	5.44793
Bicd1	NM_009753	2.3994	4.89567	6.37642	0.0115646	0.148872	2	35	20	145	0.388486	2.0644	2.20703	14.3589
Gnb5	NM_138719	4.06803	1.73511	6.3741	0.0115798	0.148919	0	1	5	14	0	0.140313	1.31257	3.29801
Vmn2r55	NM_001104645	-1.72495	8.42144	6.37302	0.0115868	0.148919	392	1308	53	480	171.793	174.063	13.1956	107.243
Lrrc48	NM_029044	3.62814	1.31524	6.368	0.0116197	0.149222	0	1	6	7	0	0.168028	1.88619	1.97472
Hmbs	NM_001110251	-1.68034	6.52239	6.35536	0.0117027	0.150168	148	229	29	107	98.9355	46.4843	11.0134	36.4655
Bmpr1a	NM_009758	-2.80367	4.32975	6.35269	0.0117204	0.150274	32	73	0	17	6.00257	4.15806	0	1.62571
Itpripl1	NM_001163528	2.07111	5.67146	6.34994	0.0117385	0.150386	24	24	82	155	7.02393	2.13285	13.6338	23.1264
G3bp2	NM_001080795	1.66847	6.09136	6.3386	0.0118138	0.15123	22	86	122	166	7.81846	9.28063	24.6316	30.0756
2010015L04Rik	NM_001166029	1.95823	7.87307	6.33589	0.0118319	0.15125	61	266	49	1253	25.7348	34.0764	11.7441	269.494
Rtkn	NM_133641	2.28301	5.59481	6.33554	0.0118342	0.15125	3	64	130	70	0.99304	6.43289	24.4469	11.8127
Fam54a	NM_027930	-1.41111	7.47082	6.32697	0.0118915	0.151759	232	529	110	162	103.392	71.5872	27.8501	36.8063
Fbxw7	NM_001177774	-1.60464	6.28394	6.32675	0.011893	0.151759	101	254	41	69	25.4949	19.4691	5.87964	8.87951
Zfp326	NM_018759	1.49201	7.70358	6.3245	0.0119081	0.151831	90	247	452	339	34.695	28.9135	98.9912	66.624
Cdkn1b	NM_009875	1.44956	8.30912	6.32297	0.0119184	0.151841	128	417	606	640	54.7195	54.1313	147.177	139.482
Lgals2	NM_025622	3.204	4.6739	6.30564	0.0120354	0.153183	8	2	90	13	13.8936	1.05472	88.7977	11.51
Aldoa	NM_001177308	4.19791	1.85438	6.30417	0.0120454	0.153183	0	1	5	16	0	1.95123	18.2529	52.4148
Upp1	NM_001159401	-4.36384	2.36654	6.30315	0.0120524	0.153183	3	35	1	0	2.45572	8.69973	0.465041	0
Ccpg1	NM_028181	-2.94762	3.73946	6.30033	0.0120716	0.153305	6	89	2	7	3.5637	16.0517	0.67486	2.11961
Ppp2r5c	NM_001081457	-2.03711	5.11729	6.29764	0.0120899	0.153416	49	119	14	25	12.2664	9.04586	1.99106	3.19058
Tspyl5	NM_001085421	1.47495	7.57426	6.29173	0.0121303	0.153807	55	304	359	399	14.105	23.6736	52.3045	52.1664
Vamp7	NM_011515	1.98151	5.20912	6.28449	0.0121799	0.154298	8	44	59	112	3.24586	5.42093	13.5996	23.1668
Wfdc15a	NM_183271	3.78135	3.00707	6.28327	0.0121883	0.154298	1	2	12	33	2.20628	1.3399	15.041	37.1178
2810432L12Rik	NM_025944	-4.34056	2.12316	6.27997	0.012211	0.154464	2	31	0	1	0.689325	3.24441	0	0.175712
Acvr1	NM_001110204	-1.58771	6.25905	6.26894	0.0122872	0.155266	102	241	36	76	31.7978	22.8136	6.37577	12.0786
Oxr1	NM_130885	2.62793	4.29673	6.268	0.0122938	0.155266	1	20	30	71	0.24254	1.47297	4.1337	8.77908
Ick	NM_001163780	-2.2589	5.16647	6.26376	0.0123232	0.155515	46	142	24	5	7.04722	6.60585	2.08884	0.390514
Efcab2	NM_026626	3.81109	1.48659	6.25702	0.0123702	0.155956	0	1	6	9	0	0.123009	1.38083	1.85868
Rhob	NM_007483	1.48675	7.78644	6.25596	0.0123776	0.155956	111	220	470	372	51.2448	30.8411	123.27	87.5542
Lnx1	NM_001159577	-3.95175	1.64846	6.25231	0.0124032	0.156155	10	3	0	1	17.4555	1.59013	0	0.889895
Hint1	NM_008248	-3.18073	3.5985	6.25041	0.0124165	0.1562	12	65	4	2	21.4193	35.2305	4.05619	1.81996
Capn9	NM_023709	3.28522	3.66458	6.24597	0.0124476	0.156356	0	9	9	67	0	1.20591	2.25615	15.0721
Kcnq5	NM_023872	4.43405	2.08142	6.24585	0.0124485	0.156356	0	1	2	25	0	0.0450955	0.168739	1.89278
Osbpl5	NM_024289	3.52823	1.21841	6.24283	0.0124697	0.156356	0	1	6	6	0	0.0781663	0.877454	0.787404
Rnf17	NM_001033043	-2.27122	4.82754	6.24266	0.0124709	0.156356	40	104	8	21	7.99011	6.30822	0.907856	2.13855
Pira2	NM_011089	-2.9563	4.18995	6.2417	0.0124777	0.156356	34	55	0	14	15.7532	7.73807	0	3.30693
Id2	NM_010496	2.03484	5.82644	6.23789	0.0125045	0.15657	2	92	75	201	1.61655	22.5802	34.4394	82.8253
Epb4.9	NM_001252664	-3.91909	3.04349	6.23545	0.0125218	0.156664	1	66	0	3	4.48964	89.9779	0	6.86657
6230427J02Rik	NM_026597	3.02837	3.82745	6.23338	0.0125364	0.156725	1	10	23	52	0.969017	2.94247	12.6617	25.6887
Ppap2b	NM_080555	-2.66078	4.46356	6.2286	0.0125703	0.15697	3	162	6	11	0.975453	15.9949	1.10833	1.82341
1110059G10Rik	NM_025419	-1.42287	7.0038	6.22786	0.0125756	0.15697	152	429	63	143	46.4967	39.8489	10.9485	22.3009
Zfp35	NM_011755	1.42784	8.29384	6.22447	0.0125996	0.157082	127	420	546	717	43.0505	43.2319	105.148	123.908
Ascc1	NM_026937	3.5287	1.21859	6.22383	0.0126042	0.157082	0	1	6	6	0	0.209809	2.35521	2.1135
Kank3	NM_030697	-1.45364	7.26715	6.22084	0.0126255	0.15714	198	478	54	203	77.2852	56.6552	11.9745	40.3956
Aimp2	NM_001172146	-2.03976	5.24252	6.22043	0.0126284	0.15714	43	158	9	37	37.3076	41.6261	4.43614	16.3658
Kbtbd8	NM_001008785	1.91603	5.81221	6.21426	0.0126725	0.157212	10	77	114	127	48.7264	113.929	315.576	315.483
Zfp770	NM_175466	1.45924	6.84721	6.21304	0.0126812	0.157212	39	169	153	346	9.40581	12.3765	20.9632	42.5417
Pcdh8	NM_021543	-2.58813	4.3098	6.21195	0.0126891	0.157212	19	102	0	19	4.87995	7.95503	0	2.48784
Cd163l1	NM_172909	-3.98167	2.58599	6.21164	0.0126913	0.157212	5	37	0	2	1.48831	3.34431	0	0.303502
Pvrl3	NM_021496	-4.20058	2.13033	6.21097	0.0126961	0.157212	12	7	1	0	6.28184	1.11272	0.297399	0
Bcat1	NM_001024468	-1.64516	6.08532	6.21031	0.0127009	0.157212	91	217	25	75	11.9443	8.64886	1.8642	5.01865
Ptf1a	NM_018809	-4.26462	2.03561	6.21002	0.0127029	0.157212	4	24	0	1	2.72713	4.96864	0	0.347578
Derl3	NM_024440	-2.46301	5.28173	6.20647	0.0127284	0.157406	18	247	24	3	13.852	57.7189	10.4927	1.17698
Fgf4	NM_010202	-3.99959	2.59821	6.20332	0.0127511	0.157502	6	35	0	2	2.0359	3.60623	0	0.345972
Ccpg1	NM_001114328	-2.54857	4.25361	6.20203	0.0127604	0.157502	6	129	3	14	2.07983	13.5783	0.590787	2.47406
Gtf2a1	NM_031391	-1.4324	7.32252	6.2013	0.0127657	0.157502	253	361	109	127	45.6024	19.7586	11.1616	11.6702
Anp32e	NM_001253758	1.48374	7.62599	6.19955	0.0127783	0.157537	108	174	420	333	38.4081	18.7901	84.8559	60.3741
Foxa3	NM_008260	-2.42055	4.54613	6.19382	0.0128197	0.157788	36	81	2	22	18.1523	12.4021	0.57292	5.65535
Set	NM_023871	2.01172	5.3936	6.19365	0.0128209	0.157788	14	37	102	70	50.5045	40.5307	209.043	128.738
Ythdc2	NM_001163013	1.48496	7.97289	6.19138	0.0128374	0.157788	68	411	333	764	11.099	20.3703	30.8783	63.5735
Nfkb2	NM_019408	2.06241	5.10703	6.19129	0.0128381	0.157788	10	32	30	147	3.20789	3.11709	5.46732	24.0405
Gm5077	NM_173864	2.7376	4.23775	6.18015	0.0129192	0.158663	4	11	45	42	1.54489	1.29007	9.87383	8.26981
Dym	NM_027727	3.56839	4.1372	6.17742	0.012939	0.158761	5	0	55	23	2.08039	0	13.0008	4.87876
Mylpf	NM_016754	-3.77025	1.49118	6.17635	0.0129469	0.158761	8	5	0	1	10.8941	2.06752	0	0.694236
Ptprm	NM_008984	-3.77032	1.49123	6.17486	0.0129578	0.158772	8	5	0	1	1.47693	0.280298	0	0.0941189
Gab1	NM_021356	-2.82081	4.49329	6.16848	0.0130047	0.159198	51	41	2	16	10.7912	2.6343	0.240416	1.72595
Cdv3	NM_001134426	-1.75511	8.79473	6.16743	0.0130124	0.159198	625	1378	62	622	219.685	147.079	12.3807	111.46
Polr2d	NM_027101	1.75075	6.0918	6.16059	0.0130628	0.159693	12	106	146	132	12.3623	33.1591	85.4483	69.3262
Polr2d	NM_027002	1.74534	5.95886	6.14018	0.0132144	0.161423	12	94	126	132	18.1701	43.2201	108.388	101.896
Kif27	NM_175214	-3.40827	3.65125	6.13486	0.0132542	0.161786	22	45	0	7	5.06921	3.14855	0	0.822286
Wac	NM_001146298	1.45193	7.84395	6.13233	0.0132732	0.161895	72	358	414	507	15.1133	22.8187	49.3699	54.2554
Myh1	NM_030679	-4.1788	1.95285	6.12911	0.0132974	0.162067	4	22	0	1	0.683255	1.14111	0	0.0870823
1700008P20Rik	NM_001163810	-2.4175	4.6572	6.12554	0.0133242	0.16227	25	124	2	24	29.0104	43.6934	1.31849	14.1981
Hist1h4i	NM_175656	2.06448	6.95628	6.12118	0.0133571	0.162547	69	28	369	94	132.106	16.2784	401.359	91.7504
Fignl1	NM_021891	1.40971	7.97924	6.11868	0.0133761	0.162654	108	327	442	567	37.4621	34.4427	87.1014	100.267
Ccdc88a	NM_176841	1.45579	6.93994	6.11658	0.013392	0.162668	39	188	214	284	4.32919	6.33695	13.4955	16.0719
Larp7	NM_138593	-1.46541	6.83532	6.11585	0.0133975	0.162668	90	511	72	96	43.6263	75.2156	19.8277	23.7238
Agpat5	NM_026792	-1.95542	5.3084	6.11294	0.0134196	0.162813	52	143	16	31	13.9626	11.6595	2.44071	4.24356
Amica1	NM_001005421	-4.04148	3.10361	6.10442	0.0134844	0.163476	24	10	0	3	10.0387	1.27012	0	0.639725
Satb1	NM_001163631	-3.65973	1.4189	6.09588	0.0135497	0.163934	6	8	0	1	0.995765	0.403159	0	0.0846083
Crtac1	NM_145123	3.24563	4.16947	6.09581	0.0135503	0.163934	3	7	0	115	1.17905	0.835387	0	23.0417
Pdia6	NM_027959	1.97295	5.53494	6.09547	0.0135529	0.163934	20	31	92	109	9.67649	4.55439	25.2877	26.8857
Hoxd12	NM_008274	2.08969	5.34232	6.09036	0.0135921	0.164285	9	44	106	58	3.6516	5.42093	24.4332	11.9971
Epc1	NM_007935	4.24174	2.31517	6.08383	0.0136425	0.164769	1	0	11	15	4.21364	0	26.332	32.2222
Lsm12	NM_172947	-3.59544	3.09014	6.06985	0.0137509	0.165942	12	39	0	4	10.0797	9.94742	0	1.7129
Dock9	NM_134074	-3.50384	3.13959	6.06864	0.0137603	0.165942	6	56	1	3	0.794944	2.25296	0.0752695	0.202635
Slc37a1	NM_153062	3.54158	1.24874	6.06508	0.0137881	0.166151	0	1	4	9	0	1.14778	8.58958	17.3431
Btbd17	NM_028055	-3.13577	3.66669	6.06143	0.0138166	0.16637	19	52	1	7	8.64355	7.18327	0.258448	1.62347
Cnot4	NM_001164413	3.99457	1.67177	6.05641	0.0138559	0.166718	0	1	3	16	0	0.923657	5.18425	24.8118
Erbb2ip	NM_021563	1.48725	8.78875	6.05505	0.0138666	0.166722	160	613	841	915	25.8242	30.0434	77.1148	75.2897
Aco2	NM_080633	2.30451	4.60453	6.05287	0.0138837	0.166777	9	13	44	70	3.3429	1.46624	9.28469	13.2552
Cpsf7	NM_001164272	-4.37643	-0.249772	6.05016	0.013905	0.166777	2	3	0	0	14.0839	6.41499	0	0
Ubtfl1	NM_001033793	-3.84284	1.617	6.04899	0.0139142	0.166777	5	13	0	1	1.94795	1.53791	0	0.198616
Xrcc6bp1	NM_001159559	-4.37662	-0.249744	6.04794	0.0139225	0.166777	2	3	0	0	1.92714	0.877777	0	0
Pld1	NM_001164056	-3.84285	1.617	6.04786	0.0139232	0.166777	5	13	0	1	1.03081	0.813826	0	0.105103
Ehbp1l1	NM_053252	-4.37685	-0.249708	6.04514	0.0139446	0.166909	2	3	0	0	5.32709	2.42639	0	0
Pram1	NM_001002842	3.38823	3.42315	6.03637	0.0140141	0.167615	1	5	16	43	0.451329	0.685242	4.10249	9.89393
1700030J22Rik	NM_027103	-1.98135	5.04464	6.03445	0.0140293	0.167672	38	134	14	24	13.1501	14.0809	2.75237	4.23412
Ttc9	NM_001033149	-1.58734	6.46397	6.03144	0.0140533	0.167833	76	391	27	111	38.2653	59.779	7.72305	28.4919
Dguok	NM_013764	2.58	4.31039	6.02958	0.0140681	0.167885	1	21	42	52	0.926241	5.90641	22.1008	24.5547
Fam36a	NM_025511	-1.80014	6.20855	6.02357	0.0141161	0.168265	148	115	31	66	339.649	80.1396	40.4171	77.2183
Rbm46	NM_001146328	-3.17986	3.70222	6.02296	0.0141209	0.168265	22	47	1	7	12.6433	8.20191	0.326491	2.05089
2210404J11Rik	NM_001034891	-1.38278	7.3575	6.02142	0.0141333	0.168287	222	463	82	187	144.458	91.4853	30.3136	62.0353
Xrra1	NM_001164258	-3.9577	1.72809	6.01189	0.0142098	0.169072	5	15	0	1	1.95387	1.77991	0	0.19922
2010109K11Rik	NM_001162903	1.50519	7.71006	5.9976	0.0143254	0.170321	48	361	412	415	11.8773	27.1246	57.9172	52.3518
Fezf2	NM_080433	-4.1844	2.16804	5.9952	0.0143449	0.170427	6	22	1	0	2.67742	2.98104	0.253512	0
Sspo	NM_173428	2.09965	5.12357	5.99139	0.0143758	0.170658	11	29	21	165	0.725613	0.580886	0.786984	5.54886
Rpgr	NM_001177951	2.81705	4.45536	5.99019	0.0143856	0.170658	8	4	57	41	2.5808	0.391837	10.4466	6.74304
Kctd4	NM_026214	-2.05788	5.35326	5.98846	0.0143998	0.170699	66	119	7	44	22.5063	12.3222	1.3561	7.64926
Rps3	NM_012052	-1.45898	7.43878	5.98541	0.0144247	0.170756	276	391	129	115	151.099	64.9993	40.1213	32.0964
Slc27a1	NM_011977	-1.7644	5.84246	5.98526	0.0144259	0.170756	73	202	12	72	26.8527	22.563	2.50773	13.5022
Adamtsl1	NM_029967	-3.80324	1.56093	5.98313	0.0144433	0.170836	6	10	0	1	0.786933	0.39826	0	0.0668642
Eif3e	NM_008388	1.50557	9.01466	5.9738	0.01452	0.171616	177	734	957	1124	118.091	148.703	362.736	382.312
Ckap2l	NM_181589	1.501	6.54167	5.96854	0.0145633	0.172002	38	115	151	238	12.4542	11.4449	28.1153	39.7664
Dyrk1a	NM_001113389	-2.19815	5.60066	5.96642	0.0145809	0.172082	52	219	1	59	9.28816	11.8782	0.101475	5.37261
Tnfrsf26	NM_175649	-3.5144	3.30369	5.96187	0.0146185	0.172338	15	42	0	5	5.18035	4.40451	0	0.88033
Sympk	NM_026605	-2.28424	4.5641	5.9612	0.0146241	0.172338	18	127	8	15	4.49073	9.62119	1.13388	1.90784
Tmem57	NM_025382	-2.31269	4.76201	5.95543	0.014672	0.172776	52	64	6	22	13.9808	5.22504	0.916462	3.0155
Pcbp1	NM_011865	1.54751	9.15757	5.95229	0.0146982	0.172958	221	710	1243	948	136.139	132.81	435.007	297.719
Tuba1c	NM_009448	1.48685	6.645	5.94537	0.014756	0.17351	36	138	165	250	18.7216	21.7921	48.7482	66.2808
Hoxa5	NM_010453	2.73595	4.29824	5.94376	0.0147695	0.173541	3	14	3	116	1.64325	2.32858	0.933551	32.3928
Ntan1	NM_010946	3.80243	2.73519	5.94239	0.014781	0.173549	0	3	13	23	0	0.815843	6.61428	10.5012
Gm5134	NM_198635	-3.93974	2.7328	5.93521	0.0148413	0.17413	1	52	1	1	0.362527	5.72433	0.205956	0.18482
Golgb1	NM_030035	-1.60483	6.09546	5.93389	0.0148525	0.174133	74	263	22	83	6.90081	7.4474	1.16553	3.94597
Hiat1	NM_008246	1.57114	6.30473	5.92883	0.0148951	0.174506	30	97	153	166	11.0989	10.8971	32.1576	31.3093
Samd4	NM_028966	2.7519	3.99273	5.92521	0.0149257	0.174737	2	12	14	75	0.299921	0.546434	1.19272	5.73383
2310035K24Rik	NM_027129	2.70885	4.09443	5.91323	0.0150276	0.175801	1	16	19	74	0.717966	3.48822	7.74982	27.0859
Krt12	NM_010661	3.88318	2.33388	5.90831	0.0150697	0.176164	0	2	7	22	0	0.336781	2.20531	6.21967
Gopc	NM_001199272	1.72839	6.50774	5.88998	0.0152273	0.177536	39	84	241	95	9.28816	6.0747	32.6074	11.5344
Sec61b	NM_024171	-2.90115	3.75705	5.8891	0.0152349	0.177536	15	67	1	9	27.9382	37.8934	1.05814	8.5459
Defa23	NM_001012307	-4.31734	-0.282429	5.88817	0.015243	0.177536	1	4	0	0	5.01526	6.09163	0	0
Xdh	NM_011723	-4.31729	-0.282515	5.88626	0.0152595	0.177536	1	4	0	0	0.224139	0.272244	0	0
Hist1h1c	NM_015786	1.50103	6.57666	5.88581	0.0152634	0.177536	32	136	129	287	21.0763	27.1997	48.2689	96.3681
Gm14306	NM_001242944	-4.31726	-0.282569	5.88506	0.0152699	0.177536	1	4	0	0	0.793921	0.964312	0	0
Slc24a2	NM_001110240	-4.15693	2.16385	5.88486	0.0152716	0.177536	3	29	1	0	0.293695	0.862092	0.0556172	0
Ttc15	NM_001161410	3.8033	3.5702	5.88336	0.0152846	0.177536	3	0	35	20	46.7331	0	309.746	158.833
Defa-rs7	NM_007848	-4.31721	-0.282657	5.88312	0.0152867	0.177536	1	4	0	0	2.45376	2.98039	0	0
Bex6	NM_001033539	-3.71797	1.49306	5.87725	0.0153378	0.177585	5	11	0	1	5.22954	3.49355	0	0.533213
Gm572	NM_001085505	-2.93314	4.11507	5.87667	0.0153428	0.177585	36	42	1	12	26.7239	9.46732	0.421727	4.54136
Gpsm1	NM_153410	2.41968	4.45573	5.87624	0.0153465	0.177585	8	10	34	74	2.44356	0.927499	5.89992	11.5232
Zfp161	NM_009547	2.1275	5.27218	5.87597	0.0153489	0.177585	6	47	105	50	1.73037	4.11591	17.2033	7.35131
Shprh	NM_172937	1.74919	6.1459	5.87465	0.0153604	0.177585	8	122	130	173	1.1142	5.15957	10.2861	12.2836
Prnp	NM_011170	1.97822	5.20276	5.87412	0.015365	0.177585	8	44	73	88	3.76259	6.28391	19.5053	21.1002
Zfp457	NM_001003666	-1.39489	6.98778	5.87373	0.0153685	0.177585	167	374	69	134	81.1424	55.1802	19.0465	33.1928
Eef1g	NM_026007	-1.61761	6.35882	5.86389	0.0154546	0.178366	140	177	45	69	91.9731	35.3091	16.795	23.1094
Caps2	NM_178278	-3.10382	3.57429	5.86347	0.0154583	0.178366	10	69	0	8	3.7251	7.8049	0	1.51927
Tubb5	NM_011655	1.49189	8.72778	5.85425	0.0155395	0.179082	137	631	833	834	53.2527	74.4785	183.95	165.27
Irf1	NM_001159393	-3.29433	3.32283	5.85388	0.0155427	0.179082	7	62	2	3	5.67578	15.2651	0.92128	1.2401
Spcs2	NM_025668	1.35164	7.20608	5.85068	0.0155711	0.17928	56	221	240	355	20.453	24.5099	49.7982	66.1004
Ccdc28a	NM_144820	-3.05317	3.74251	5.8482	0.015593	0.179317	22	49	1	8	19.3986	13.1197	0.500936	3.59621
Gys1	NM_030678	-1.51662	6.70406	5.84779	0.0155967	0.179317	159	263	64	86	44.4097	22.3058	10.1554	12.2458
Bcl11a	NM_001242934	-2.75978	3.82101	5.84592	0.0156132	0.179379	12	78	2	9	2.33224	4.60327	0.220829	0.891746
Jun	NM_010591	1.62828	10.1598	5.84227	0.0156456	0.179609	466	1247	2409	2120	150.332	122.155	441.505	348.665
Gm9705	NM_001100187	-3.44691	3.24879	5.84114	0.0156557	0.179609	11	49	0	5	4.28062	5.79016	0	0.991954
Zic3	NM_009575	-2.52043	4.72578	5.83483	0.015712	0.180126	44	85	0	27	11.2113	6.57662	0	3.50731
Lcn9	NM_029959	3.73906	1.37755	5.82858	0.0157678	0.180637	0	1	10	2	0	0.372105	6.96176	1.24946
Dppa4	NM_028610	-2.15586	4.84925	5.82361	0.0158125	0.180935	30	131	4	30	20.1068	26.6608	1.52306	10.2506
Ralgapa1	NM_001112714	-1.91323	5.55237	5.82316	0.0158165	0.180935	54	188	11	51	7.02682	7.42854	0.813189	3.38331
Itpripl1	NM_001163527	3.95871	3.08899	5.8188	0.0158558	0.181129	2	0	20	23	8.46195	0	48.0734	49.6107
Pigx	NM_024464	2.96017	3.76459	5.81877	0.015856	0.181129	1	10	21	51	3.98499	12.1006	47.5423	103.611
Prpsap2	NM_144806	3.73957	1.37786	5.81544	0.015886	0.181343	0	1	10	2	0	3.25204	60.8429	10.9198
Hpse2	NM_001081257	3.89746	1.94278	5.80912	0.0159432	0.181867	1	0	10	9	0.472702	0	2.68548	2.16889
Myc	NM_001177354	2.02671	5.13167	5.80532	0.0159777	0.18213	13	27	66	90	17.3806	10.9614	50.1301	61.3438
Psg23	NM_020261	2.03912	7.86011	5.80215	0.0160066	0.182283	82	185	24	1298	38.6904	26.5059	6.43332	312.228
Nrm	NM_134122	1.52974	6.60756	5.79865	0.0160385	0.182283	27	151	183	211	18.9614	32.2006	73.0115	75.5432
Hoxa13	NM_008264	2.80693	4.28357	5.7979	0.0160453	0.182283	0	20	52	36	0	4.77729	23.2385	14.4371
Hoxa9	NM_010456	1.88048	5.8001	5.79638	0.0160592	0.182283	21	50	121	110	9.50294	6.87051	31.107	25.3769
Pax6	NM_001244202	-3.98408	2.53295	5.79617	0.0160611	0.182283	16	8	0	2	23.1691	3.5177	0	1.47647
Peg10	NM_130877	1.5509	7.72247	5.79559	0.0160664	0.182283	66	304	141	889	10.1795	14.2376	12.3548	69.9022
Zhx1	NM_009572	2.51153	4.63075	5.79512	0.0160707	0.182283	8	12	69	35	1.61719	0.736601	7.92417	3.607
Olfr239	NM_207175	-3.93669	1.71755	5.79385	0.0160823	0.182286	4	17	0	1	4.33809	5.59845	0	0.552899
Hnrpdl	NM_016690	-1.47467	7.93953	5.78587	0.0161555	0.182986	419	476	169	181	156.649	54.0383	35.8951	34.4985
Duox1	NM_001099297	2.44019	4.31796	5.78295	0.0161824	0.18316	5	14	34	63	0.976009	0.829836	3.77048	6.26948
Cited2	NM_010828	2.10965	5.55889	5.77865	0.016222	0.183355	4	67	118	77	2.08863	10.6232	35.004	20.4974
Dem1	NM_001160043	1.5864	6.30007	5.7786	0.0162225	0.183355	22	116	161	153	15.3452	24.569	63.7983	54.4062
Rnf169	NM_175388	-2.96306	3.74972	5.77382	0.0162666	0.183724	12	75	0	10	1.72408	3.27204	0	0.73246
Icosl	NM_015790	4.30395	2.38236	5.76955	0.0163062	0.184042	1	0	19	4	0.374137	0	4.03848	0.762952
2610034B18Rik	NM_027420	3.32817	1.04582	5.76762	0.0163242	0.184115	0	1	4	7	0	0.142947	1.06976	1.67996
Tomt	NM_001081679	-1.89382	5.72448	5.76419	0.0163561	0.184288	73	178	9	64	55.6363	41.1941	3.89683	24.8669
2003-03-01	NM_177115	3.83474	2.62609	5.7635	0.0163625	0.184288	1	1	10	24	0.586162	0.177991	3.33006	7.17193
Polr3k	NM_025901	1.48644	6.52136	5.76052	0.0163902	0.184385	31	132	153	227	10.9113	14.1081	30.5943	40.7332
Snx17	NM_153680	1.53391	6.31583	5.7601	0.0163941	0.184385	28	107	151	170	14.8313	17.2102	45.4394	45.9069
Gm128	NM_001024841	-3.58474	3.17991	5.75862	0.0164079	0.184411	21	20	1	3	14.6875	4.24757	0.397341	1.06969
Fcgr1	NM_010186	2.28661	4.76069	5.75546	0.0164375	0.184614	2	34	48	81	0.794228	4.09991	10.829	16.3986
Cebpd	NM_007679	1.36026	8.01174	5.75094	0.0164798	0.184882	107	360	422	618	48.6768	49.7304	109.065	143.329
Gm11545	NM_001105561	-3.30997	3.23495	5.75045	0.0164845	0.184882	8	55	1	4	3.05422	6.37608	0.216893	0.778534
Troap	NM_001162506	1.67331	6.1434	5.74797	0.0165077	0.185013	24	86	164	110	259.737	282.62	1008.33	606.909
1700019D03Rik	NM_144953	-3.7204	1.49359	5.74573	0.0165288	0.18512	5	11	0	1	6.16383	4.11769	0	0.628475
4930511M11Rik	NM_029154	2.94836	4.1724	5.74373	0.0165477	0.185146	7	1	21	77	4.9771	0.215903	8.48266	27.9111
Art1	NM_009710	-3.19014	3.65856	5.74303	0.0165542	0.185146	1	99	0	8	0.725566	21.8119	0	2.9592
Frk	NM_001159544	4.02606	3.15988	5.73922	0.0165902	0.185301	2	0	28	13	0.428119	0	3.40507	1.41868
Slc20a1	NM_015747	-1.87729	6.11236	5.73911	0.0165912	0.185301	119	167	7	93	57.0915	24.3289	1.90791	22.7465
Ltbr	NM_010736	2.50103	4.35436	5.72724	0.0167038	0.18631	1	23	40	58	0.491457	3.43237	11.1681	14.5318
Dcun1d3	NM_173408	-2.41518	4.20669	5.72713	0.0167048	0.18631	19	88	7	9	94.3692	132.721	19.7519	22.7891
Hdac2	NM_008229	-1.5667	6.02283	5.72451	0.0167297	0.186459	61	272	29	68	31.2953	42.3739	8.45242	17.7855
Bco2	NM_133217	-3.77889	2.36897	5.71987	0.016774	0.186822	9	20	0	2	4.45935	3.00912	0	0.505203
Spatc1	NM_028852	-3.77904	2.369	5.71191	0.0168502	0.187433	9	20	0	2	5.7652	3.89029	0	0.653144
Olfml3	NM_133859	2.47818	4.38188	5.7117	0.0168522	0.187433	7	10	41	57	4.14568	1.79836	13.7948	17.2099
Tfap2c	NM_009335	-2.3369	5.6695	5.70936	0.0168747	0.187457	83	158	0	59	30.0792	17.387	0	10.9005
Rrh	NM_009102	-2.82124	4.21898	5.70512	0.0169155	0.187457	39	42	7	5	28.764	9.4062	2.93303	1.88002
Mrpl42	NM_026065	2.23517	4.72982	5.70062	0.0169589	0.187457	8	20	63	51	12.3499	9.37526	55.2519	40.1375
4930572J05Rik	NM_198607	3.89266	1.94352	5.70057	0.0169594	0.187457	1	0	10	9	0.690946	0	3.92535	3.17025
Flrt3	NM_001172160	2.9734	4.14646	5.70044	0.0169606	0.187457	5	5	52	25	1.13305	0.344056	6.69446	2.88819
Cbx7	NM_144811	-3.50778	3.01794	5.70029	0.0169621	0.187457	7	48	0	4	2.48769	5.17989	0	0.724712
3230401D17Rik	NM_025699	1.36269	7.27081	5.69874	0.0169771	0.187457	49	255	253	370	32.2524	50.9667	94.6064	124.158
Siglec1	NM_011426	4.02832	1.69957	5.69767	0.0169875	0.187457	0	1	2	18	0	0.0488799	0.1829	1.47717
Agxt2	NM_001031851	-3.39628	1.20273	5.69704	0.0169936	0.187457	4	9	0	1	2.25343	1.5396	0	0.287205
Ttc23	NM_001168476	4.07762	2.15467	5.69662	0.0169977	0.187457	1	0	10	13	0.506217	0	2.87588	3.35496
Gpd1l	NM_175380	-3.52062	1.24869	5.69632	0.0170006	0.187457	7	4	0	1	1.63826	0.284267	0	0.119314
Mfn2	NM_133201	1.63793	6.03087	5.6954	0.0170094	0.187457	28	67	132	132	6.57701	4.77888	17.6148	15.8071
Usp5	NM_013700	1.90265	5.16867	5.69462	0.017017	0.187457	8	45	48	122	2.58974	4.42343	8.82758	20.1342
Pvrl1	NM_021424	-2.90713	3.74687	5.6945	0.0170181	0.187457	20	53	3	6	4.06294	3.26939	0.346231	0.621397
Hdac7	NM_001204280	3.04057	3.74543	5.69261	0.0170365	0.18753	3	5	22	48	0.755236	0.382219	3.14643	6.16041
Mdfic	NM_175088	2.04067	5.30358	5.68258	0.0171342	0.188476	3	59	77	99	0.897928	5.36232	13.0932	15.1065
Arl6ip1	NM_019419	-1.62402	6.03493	5.67737	0.0171851	0.188583	96	186	24	74	46.2296	27.1983	6.5659	18.1672
Fam199x	NM_146261	-2.68047	4.34141	5.6771	0.0171878	0.188583	44	40	5	11	5.45229	1.5051	0.35199	0.694906
Ext1	NM_010162	1.38065	7.08526	5.6762	0.0171965	0.188583	55	189	258	268	16.3336	17.0436	43.5285	40.5753
Wnt7b	NM_001163633	3.25263	0.961334	5.67615	0.017197	0.188583	0	1	5	5	0	0.651766	6.09699	5.47128
Rabl5	NM_026073	4.32306	2.4073	5.67558	0.0172027	0.188583	1	0	20	3	1.12857	0	12.8231	1.72606
Mtdh	NM_026002	1.3976	8.41705	5.66268	0.0173296	0.189269	123	513	485	956	34.364	43.5208	76.9795	136.165
Vdac3	NM_011696	1.90359	5.3303	5.66251	0.0173313	0.189269	10	48	74	103	7.24033	10.5531	30.4386	38.0192
2010-03-01	NM_172568	3.39555	1.11762	5.66233	0.0173331	0.189269	0	1	3	9	0	0.10156	0.570031	1.53459
Haghl	NM_026897	3.87618	3.01242	5.65775	0.0173784	0.189269	2	0	15	28	1.57567	0	6.7137	11.2461
Sgk1	NM_001161848	4.15679	-0.560686	5.65756	0.0173802	0.189269	0	0	2	2	0	0	11.2325	10.0798
Fzd6	NM_001162494	4.15679	-0.560686	5.65756	0.0173802	0.189269	0	0	2	2	0	0	7.63519	6.85161
NA	NM_001271395	4.15679	-0.560686	5.65756	0.0173802	0.189269	0	0	2	2	0	0	5.26209	4.72206
Entpd1	NM_009848	4.15679	-0.560686	5.65756	0.0173802	0.189269	0	0	2	2	0	0	0.278338	0.249773
Theg	NM_199226	4.15679	-0.560686	5.65756	0.0173802	0.189269	0	0	2	2	0	0	0.992509	0.890651
Cep110	NM_030000	3.3956	1.11758	5.65724	0.0173834	0.189269	0	1	3	9	0	1.73442	9.73486	26.2074
Ttpal	NM_029512	3.89959	1.94495	5.65597	0.017396	0.189278	1	0	12	6	2.20628	0	15.041	6.74869
Zfand2a	NM_001159908	2.31209	5.71162	5.65453	0.0174104	0.189305	12	46	176	17	57.3839	66.7954	478.14	41.4443
Fchsd1	NM_175684	2.2452	5.29453	5.65014	0.017454	0.189651	0	59	63	127	0	4.3576	8.70541	15.748
Zfp746	NM_001163475	-1.66275	5.79817	5.63438	0.0176116	0.191234	62	213	17	66	17.4593	18.2136	2.71968	9.47515
Hormad2	NM_029458	-2.36641	4.36118	5.63161	0.0176394	0.191406	32	69	7	12	24.4975	16.0399	3.04441	4.68338
Trpm6	NM_153417	3.93846	2.00046	5.62895	0.0176662	0.191568	1	0	10	10	0.157955	0	0.89736	0.805267
Tubgcp2	NM_133755	-1.95365	4.98708	5.62745	0.0176813	0.191601	35	132	12	26	11.6643	13.3581	2.27199	4.41746
Sclt1	NM_001081411	-4.08888	1.87875	5.62487	0.0177074	0.191755	2	25	0	1	0.680879	2.5844	0	0.173559
Ky	NM_024291	-3.68461	2.78207	5.62128	0.0177437	0.192018	14	21	0	3	2.64155	1.20318	0	0.288575
Kdm2b	NM_013910	-2.14971	5.34587	5.61926	0.0177642	0.19211	66	121	2	49	19.2829	10.7348	0.331965	7.29846
Kcna5	NM_145983	4.07675	2.14163	5.61792	0.0177777	0.192126	1	0	15	5	0.342139	0	2.9156	0.872127
Ankdd1b	NM_001042714	-3.41275	1.16559	5.61538	0.0178035	0.192217	6	5	0	1	1.86086	0.470884	0	0.158114
Zik1	NM_009577	-3.25956	3.59257	5.61473	0.0178101	0.192217	25	32	1	6	6.13295	2.38374	0.139368	0.750391
Eid3	NM_025499	-1.71212	5.85725	5.60924	0.017866	0.192691	80	183	31	45	63.0753	43.8128	13.8856	18.0879
Rtcd1	NM_025517	1.4767	9.17276	5.60683	0.0178906	0.192827	248	698	1155	1090	163.446	139.688	432.452	366.232
Tbp	NM_013684	1.44699	8.36909	5.60378	0.0179218	0.193033	83	576	534	832	46.3271	97.6248	169.33	236.749
Rab11fip2	NM_001033172	1.89495	5.58051	5.59704	0.0179908	0.193646	11	60	73	147	2.60826	4.32006	9.83365	17.7698
Dem1	NM_028457	1.33565	7.16241	5.59558	0.0180058	0.193676	50	229	257	302	25.8323	35.9261	75.4329	79.5441
Smox	NM_001177835	-3.41398	1.16645	5.59442	0.0180178	0.193676	6	5	0	1	8.1168	2.05392	0	0.689669
Rc3h2	NM_001100591	-1.38554	7.61819	5.59219	0.0180407	0.193792	277	524	80	254	31.767	18.2477	5.2122	14.8504
Sgk1	NM_011361	3.37183	3.56045	5.59089	0.0180541	0.193807	0	8	34	21	0	15.6098	124.119	68.7945
Flt3l	NM_013520	-3.76082	2.35581	5.58945	0.0180689	0.193836	8	22	0	2	7.65118	6.38913	0	0.97516
Oscar	NM_175632	3.20486	0.928423	5.58558	0.018109	0.194135	0	1	4	6	0	0.171442	1.28301	1.72701
Cpsf3l	NM_028020	1.86749	5.20366	5.57841	0.0181833	0.194802	10	43	49	124	4.3806	5.71983	12.1945	27.6925
Sphk1	NM_001172475	2.92974	3.82036	5.57687	0.0181992	0.194842	0	13	25	48	0	12.4495	44.7923	77.1752
Ppp1cc	NM_013636	1.55203	6.317	5.57171	0.0182529	0.195197	30	100	82	286	12.965	13.123	20.1326	63.0124
Ankrd26	NM_001081112	1.43534	6.86798	5.57038	0.0182668	0.195197	28	206	166	331	5.04691	11.275	16.9985	30.416
Trib3	NM_175093	-3.07444	3.52037	5.57018	0.0182689	0.195197	15	52	2	5	7.51922	7.91526	0.569568	1.27779
Sp7	NM_130458	2.01301	5.12331	5.56539	0.0183189	0.195601	9	37	77	71	4.05129	5.05747	19.6914	16.2936
Creb3l2	NM_178661	3.01822	3.68015	5.5625	0.0183492	0.195695	0	11	16	55	0	1.03501	2.8166	8.68841
Pcp2	NM_001129803	-3.74317	1.5451	5.5621	0.0183534	0.195695	3	16	0	1	40.584	65.7255	0	6.89669
Fam193a	NM_001243123	-3.41353	3.20213	5.55994	0.018376	0.195695	17	31	0	5	3.15433	1.74663	0	0.472973
Zfp608	NM_175751	2.10305	4.94576	5.55895	0.0183864	0.195695	3	42	35	120	0.504644	2.14533	3.34477	10.2909
Snx21	NM_133924	2.1731	4.87816	5.55873	0.0183888	0.195695	10	21	68	58	6.764	4.31324	26.1304	20.0004
Arl13b	NM_026577	-3.2788	3.20088	5.54603	0.0185227	0.19699	10	48	1	4	2.9175	4.25239	0.165747	0.594947
Dhx16	NM_026987	-1.59478	6.01741	5.53948	0.0185921	0.197597	92	189	31	63	27.902	17.4056	5.34125	9.74081
NA	NM_001276443	-3.60507	3.07728	5.5364	0.0186249	0.197814	18	23	0	4	8.02876	3.11519	0	0.909585
Fosl2	NM_008037	2.46084	4.37107	5.53319	0.018659	0.198045	1	24	43	54	0.175359	1.27796	4.2838	4.82756
Fkbp4	NM_010219	1.83345	5.62541	5.53138	0.0186784	0.19812	18	48	55	182	8.54005	6.91528	14.8247	44.0217
B4galnt3	NM_198884	-3.45027	2.96653	5.52798	0.0187147	0.198374	6	48	0	4	2.08334	5.06093	0	0.708069
Sowahd	NM_173779	3.28116	3.50931	5.52484	0.0187483	0.198598	1	6	3	68	0.653194	1.19007	1.11326	22.6443
Macrod2	NM_028387	-3.91473	1.70459	5.51962	0.0188043	0.198869	3	19	0	1	0.897928	1.72685	0	0.15259
Sos2	NM_001135559	-1.77893	5.59717	5.51939	0.0188068	0.198869	45	215	25	36	8.24407	11.9605	2.60198	3.36232
Trpm7	NM_021450	1.37246	7.18233	5.51899	0.0188111	0.198869	66	184	139	514	9.49705	8.03976	11.363	37.7064
Yes1	NM_001205133	3.56478	2.86563	5.51768	0.0188252	0.198887	0	4	14	25	0	1.55709	10.1961	16.3388
Lin9	NM_001103182	2.93346	4.16102	5.50816	0.018928	0.199841	7	1	32	58	3.94566	0.17116	10.2472	16.667
1700088E04Rik	NM_138581	3.25676	3.29612	5.50123	0.0190031	0.200388	1	5	22	27	0.820533	1.24579	10.2554	11.2945
Bex1	NM_009052	-1.48227	6.51671	5.50107	0.0190048	0.200388	88	369	30	121	104.475	133.026	20.2341	73.2355
Nr1h2	NM_009473	-1.97652	5.45922	5.49974	0.0190193	0.200409	48	185	30	14	25.1402	29.4225	8.92652	3.73819
Suv39h1	NM_011514	-3.00738	3.77285	5.49622	0.0190577	0.200681	22	51	0	10	7.25892	5.10976	0	1.68212
Btg1	NM_007569	-1.39057	7.93238	5.49329	0.0190896	0.200761	382	546	173	192	78.4235	34.0374	20.1773	20.0951
2410076I21Rik	NM_028598	-3.62594	2.73229	5.49323	0.0190902	0.200761	12	24	0	3	13.9723	8.48551	0	1.7808
Lilrb3	NM_011095	-1.91377	5.67282	5.4885	0.019142	0.201173	81	143	31	25	30.5272	16.3651	6.63741	4.80341
Gtf3c4	NM_001166033	1.32859	8.04034	5.48549	0.0191749	0.201387	112	370	434	616	16.1592	16.21	35.5734	45.3095
Osbpl3	NM_027881	-3.55465	1.4542	5.47748	0.019263	0.201937	8	4	1	0	1.26597	0.192209	0.0899018	0
G3bp2	NM_011816	1.49365	6.38523	5.47741	0.0192638	0.201937	31	112	138	209	7.38632	8.10335	18.6801	25.3875
Gm7609	NM_001081746	-1.33876	7.32393	5.47687	0.0192697	0.201937	199	493	66	213	127	95.5386	23.9293	69.3008
Pde4d	NM_011056	-2.19369	5.22086	5.47614	0.0192777	0.201937	77	67	18	18	11.2308	2.96739	1.49151	1.33844
Gm11544	NM_001205037	-3.97792	1.98041	5.47267	0.0193161	0.202207	4	22	1	0	3.03059	5.0614	0.430429	0
Zfp451	NM_133817	1.327	7.26312	5.4665	0.0193844	0.20279	56	241	265	340	15.774	20.6135	42.4067	48.8248
Tgm1	NM_001161715	3.55207	1.26528	5.46472	0.0194041	0.202863	0	1	2	12	0	1.52291	5.69846	30.6819
Calu	NM_007594	-3.30919	1.09003	5.46343	0.0194185	0.202882	5	6	0	1	26.4981	9.65555	0	2.7018
1700020A23Rik	NM_001163483	3.55213	1.26516	5.45691	0.0194911	0.203488	0	1	2	12	0	0.444724	1.66408	8.9598
NA	NM_001271873	3.59244	1.61735	5.45594	0.019502	0.203488	1	0	8	7	0.414735	0	1.88493	1.48005
Sohlh1	NM_001001714	3.64072	3.16808	5.45249	0.0195405	0.203758	2	1	3	53	1.59771	0.242577	1.36152	21.585
Psrc1	NM_001190161	-1.30235	7.089	5.44818	0.0195887	0.204086	157	446	65	171	92.6613	79.9308	21.7945	51.452
Etv3	NM_012051	3.64375	1.34722	5.44703	0.0196016	0.204086	0	1	2	13	0	5.57493	20.8604	121.677
Serpinh1	NM_001111044	3.83884	1.88669	5.44627	0.0196101	0.204086	1	0	12	5	5.49801	0	37.4818	14.0147
Rho	NM_145383	3.78917	2.24291	5.44307	0.0196462	0.204294	0	2	5	23	0	0.192952	0.90249	3.72541
Ttc4	NM_001172073	2.03654	4.98206	5.44222	0.0196557	0.204294	6	38	56	88	31.9625	61.4687	169.477	238.99
Ptprv	NM_007955	-1.36749	6.74867	5.43496	0.0197376	0.205012	115	386	47	135	19.4465	19.8203	4.51518	11.6382
Ppp2r5c	NM_001081458	3.65301	1.69125	5.42765	0.0198203	0.205738	1	0	8	8	1.03329	0	4.69621	4.21426
Prss23	NM_029614	3.45462	1.17687	5.42652	0.0198332	0.205739	0	1	2	11	0	0.096775	0.362115	1.78724
Enkur	NM_027728	3.84086	1.91434	5.42155	0.0198896	0.206012	1	0	7	13	0.857487	0	3.41004	5.68301
U2af2	NM_001205231	-1.34296	6.79139	5.42021	0.0199049	0.206012	129	365	66	113	60.2309	51.7491	17.5068	26.8977
Celsr2	NM_017392	-1.54547	7.18017	5.41974	0.0199104	0.206012	228	351	23	225	22.234	10.3937	1.27422	11.1859
2010317E24Rik	NM_001081085	3.18066	3.41166	5.41969	0.0199109	0.206012	1	6	17	40	0.329422	0.600185	3.18153	6.7177
Cox7a1	NM_009944	3.67862	1.72823	5.41803	0.0199298	0.206074	1	0	7	10	2.80909	0	11.1712	14.321
Cldn12	NM_001193660	3.55559	1.5841	5.40615	0.020066	0.207217	1	0	7	8	6.04781	0	24.0508	24.6658
Appl1	NM_145221	1.35095	6.94673	5.40612	0.0200662	0.207217	41	200	198	301	6.05563	8.96986	16.614	22.6647
Arl3	NM_019718	3.6866	2.48417	5.4038	0.020093	0.20736	1	1	10	20	1.25076	0.379801	7.10574	12.753
Palm2	NM_172868	-1.84302	5.02481	5.40086	0.0201268	0.207399	29	150	12	30	3.63828	5.71439	0.85529	1.91879
Tprkb	NM_001170488	3.61821	1.6587	5.39957	0.0201417	0.207399	1	0	7	9	9.5197	0	37.8578	43.679
Csn1s1	NM_007784	3.59793	2.90309	5.39869	0.0201518	0.207399	0	4	3	44	0	0.953271	1.33761	17.605
Cd164	NM_016898	-1.87635	5.39856	5.39861	0.0201528	0.207399	61	134	10	47	22.1611	14.7824	2.06393	8.70494
Ubac2	NM_026861	-3.37437	3.35214	5.39786	0.0201615	0.207399	10	56	4	0	4.77311	8.11652	1.08466	0
Gdf9	NM_008110	3.55513	1.58419	5.39641	0.0201783	0.207439	1	0	7	8	0.569915	0	2.26643	2.32438
Dtwd1	NM_026981	2.24077	4.40913	5.39385	0.0202079	0.207557	2	26	24	85	1.53109	6.044	10.438	33.1739
Zfp53	NM_013843	1.72435	5.87207	5.39318	0.0202156	0.207557	14	83	118	124	4.67482	8.41581	22.3848	21.1089
Ubr1	NM_009461	1.78865	5.71161	5.38938	0.0202597	0.207767	17	59	98	126	2.25205	2.37335	7.37547	8.50956
Gpbp1	NM_028487	-1.31708	7.49492	5.38917	0.0202621	0.207767	204	605	88	221	57.8747	52.1188	14.1832	31.9638
Leprot	NM_175036	-3.08761	3.96281	5.38409	0.0203212	0.20824	34	35	0	11	19.1332	5.98077	0	3.15579
Unc13c	NM_001081153	-3.60804	2.70633	5.38096	0.0203577	0.208481	14	18	0	3	1.78163	0.695572	0	0.194634
Chchd7	NM_181391	-1.55185	5.80976	5.37963	0.0203732	0.208507	55	227	29	53	84.5247	105.932	25.3194	41.5245
Ppp2r2c	NM_172994	2.12661	4.5822	5.3761	0.0204145	0.208796	9	16	36	78	2.2955	1.23918	5.2164	10.1423
Dennd5a	NM_021494	3.71676	1.75772	5.37431	0.0204354	0.208877	1	0	10	6	0.207493	0	1.17879	0.63469
Wee2	NM_201370	-2.24222	4.90743	5.37032	0.0204822	0.209221	19	172	0	36	6.76868	18.6063	0	6.53823
Gpx8	NM_027127	2.19792	4.98331	5.36507	0.0205439	0.2094	3	41	75	61	3.03581	12.5985	43.117	31.4695
Dll1	NM_007865	3.26171	3.504	5.36461	0.0205493	0.2094	3	2	9	57	0.899762	0.182145	1.5335	8.71542
Hnrnpc	NM_001170984	2.33787	5.18272	5.36451	0.0205506	0.2094	19	4	77	86	83.4804	5.33669	192.201	192.636
Smarcc2	NM_001114097	-1.37992	6.96925	5.3644	0.0205519	0.2094	203	262	72	128	42.2918	16.5745	8.5217	13.5949
Prf1	NM_011073	-3.42581	2.84148	5.36056	0.0205971	0.209522	8	37	2	1	4.00439	5.62379	0.568736	0.255184
Tsc22d3	NM_010286	2.88768	4.45744	5.35977	0.0206065	0.209522	5	10	78	8	15.1195	9.18224	133.998	12.3329
Mthfd1	NM_138745	-1.84666	5.25517	5.35889	0.0206169	0.209522	59	110	15	34	18.249	10.3314	2.63579	5.36132
Ubfd1	NM_138589	-1.29834	7.19318	5.35838	0.0206229	0.209522	210	365	80	168	44.6919	23.5876	9.67239	18.2275
Herpud1	NM_022331	2.06713	5.21161	5.35747	0.0206337	0.209522	17	19	86	69	9.34162	3.17035	26.8476	19.3299
Tcf23	NM_053085	3.62729	2.08898	5.35674	0.0206423	0.209522	0	2	8	15	0	0.152254	1.13941	1.91715
Wdr83	NM_026399	1.49283	6.94177	5.35143	0.0207052	0.209872	31	205	286	169	25.7447	51.6964	134.936	71.5517
Ift88	NM_009376	-2.74892	3.68902	5.35123	0.0207077	0.209872	5	86	4	5	1.66958	8.71999	0.758807	0.851166
Trak1	NM_175114	-2.29596	4.70427	5.35051	0.0207162	0.209872	50	60	15	7	10.5233	3.83455	1.79353	0.751083
Aspscr1	NM_026877	4.27152	2.36827	5.34676	0.0207608	0.210019	1	0	20	2	4.04775	0	45.9915	4.12715
Zfp157	NM_028130	-1.41043	6.54359	5.3452	0.0207794	0.210019	76	404	56	88	14.7318	23.7796	6.16688	8.69628
Lrrc27	NM_001143755	3.95212	2.04771	5.34421	0.0207912	0.210019	1	0	6	17	0.607281	0	2.07002	5.26315
Wtap	NM_175394	3.62705	2.07218	5.34355	0.020799	0.210019	0	2	13	7	0	2.703	32.871	15.8833
Ptp4a2	NM_008974	-2.11137	4.4442	5.34318	0.0208035	0.210019	19	107	7	17	5.72353	9.78757	1.19796	2.61076
Slc17a3	NM_001164743	-3.54591	1.35755	5.34269	0.0208093	0.210019	3	13	0	1	0.742867	0.977493	0	0.12624
Rapgef4	NM_001204166	3.64959	2.11136	5.34	0.0208414	0.210138	0	2	7	17	0	0.155128	1.01581	2.21379
Hist1h2be	NM_178194	-1.41592	6.50044	5.33951	0.0208473	0.210138	112	289	49	94	45.9498	36.0035	11.4208	19.6608
Tshr	NM_011648	-1.87916	5.82161	5.33456	0.0209066	0.210604	95	142	37	25	27.6848	12.5657	6.12568	3.7142
2310022A10Rik	NM_001122767	-3.89033	1.89269	5.33013	0.0209598	0.210803	4	20	1	0	2.19334	3.33009	0.311516	0
Stx5a	NM_019829	-1.98565	5.63473	5.32986	0.0209631	0.210803	107	67	17	43	158.287	30.0966	14.2871	32.4293
Fam40a	NM_153563	3.56434	3.35342	5.32906	0.0209727	0.210803	3	0	15	41	0.954622	0	2.71166	6.65122
D1Bwg0212e	NM_028043	1.43931	6.5115	5.32854	0.020979	0.210803	40	112	138	244	12.9896	11.0442	25.4595	40.3955
Galnt7	NM_001167981	-1.86045	6.0186	5.32401	0.0210335	0.211218	133	96	22	63	31.5071	6.90572	2.96083	7.6086
Ppargc1b	NM_133249	-3.89103	1.69071	5.32113	0.0210683	0.211435	2	21	0	1	0.562433	1.79325	0	0.143367
Nlrp14	NM_001002894	-3.89103	1.69064	5.31734	0.0211142	0.211746	2	21	0	1	0.626525	1.9976	0	0.159704
Fam65c	NM_001080708	4.14221	2.22684	5.31581	0.0211327	0.211746	1	0	18	2	0.350299	0	3.58216	0.357171
Rpl5	NM_016980	1.3183	7.30409	5.3153	0.0211389	0.211746	72	211	315	277	36.6643	32.6267	91.1287	71.9114
Dlg4	NM_001109752	-2.94507	3.84419	5.31298	0.0211671	0.211896	25	48	0	11	7.74893	4.51776	0	1.73821
Hydin	NM_172916	-1.41028	8.53529	5.3116	0.0211839	0.211931	637	676	199	391	41.4951	13.3716	7.36452	12.985
Fiz1	NM_001110330	-2.93585	3.83709	5.30654	0.0212455	0.212415	24	50	0	11	725.737	459.112	0	169.577
Fbxo3	NM_212433	1.47054	6.30584	5.30489	0.0212657	0.212485	37	88	102	243	8.165	5.89681	12.7876	27.3381
Rspry1	NM_026274	-1.46787	6.67604	5.30249	0.021295	0.212644	151	265	78	64	40.3344	21.4944	11.8366	8.71538
Psma2	NM_008944	1.27107	7.42579	5.29793	0.0213508	0.21307	86	219	256	438	93.4661	72.2737	158.063	242.682
Haus2	NM_025475	1.28557	7.2977	5.29168	0.0214276	0.213702	80	194	254	370	34.8666	25.6745	62.8908	82.2106
Tom1l1	NM_028011	3.43819	2.99652	5.28764	0.0214774	0.213794	1	3	20	19	0.491222	0.447486	5.58138	4.75815
Exoc2	NM_025588	-3.29206	3.53295	5.28755	0.0214784	0.213794	24	31	0	7	5.8059	2.2772	0	0.863303
3010026O09Rik	NM_026543	-2.1752	4.72155	5.28697	0.0214856	0.213794	52	55	9	19	46.897	15.0621	4.61125	8.7358
Fam188b	NM_177883	3.30707	3.13904	5.2866	0.0214901	0.213794	0	6	19	26	0	0.847208	5.01933	6.16366
Il12rb2	NM_008354	-1.83795	5.48892	5.2851	0.0215087	0.213846	51	178	14	46	17.7925	18.8568	2.77478	8.18148
Erap1	NM_030711	3.69813	2.48419	5.28131	0.0215555	0.214123	1	1	17	9	0.256135	0.0777768	2.47373	1.17522
Rfx7	NM_001033536	1.39056	7.21817	5.28068	0.0215633	0.214123	32	282	188	455	4.11251	11.0049	13.7262	29.8109
Hacl1	NM_019975	3.61803	2.06899	5.27888	0.0215856	0.214212	0	2	11	10	0	0.2385	2.45417	2.00209
Orm1	NM_008768	-3.20878	1.02003	5.2775	0.0216028	0.214223	4	7	0	1	5.35483	2.84554	0	0.682485
1700013F07Rik	NM_029314	-3.60016	2.69358	5.27664	0.0216134	0.214223	15	15	0	3	26.0505	7.91037	0	2.65616
Sphk1	NM_001172472	3.61633	2.54578	5.27524	0.0216309	0.214263	0	3	17	11	0	3.77657	40.0385	23.2485
Usp9x	NM_009481	1.45579	9.0288	5.27399	0.0216463	0.214283	247	582	1164	775	21.3365	15.2662	57.1234	34.13
Hrct1	NM_027511	3.78727	2.68948	5.2718	0.0216735	0.214329	0	3	24	4	0	1.02584	15.354	2.29638
Tshz3	NM_172298	-3.48283	2.77761	5.27104	0.021683	0.214329	2	50	1	2	0.411087	3.12071	0.116772	0.209575
Pomgnt1	NM_026651	2.35987	4.46565	5.26957	0.0217013	0.214329	0	30	26	89	0	3.44461	5.58528	17.1567
Fam57b	NM_026884	3.33672	1.34736	5.26831	0.0217171	0.214329	1	0	5	8	2.18286	0	6.20055	8.90273
B4galt4	NM_019804	3.66357	1.73212	5.26708	0.0217324	0.214329	1	0	5	13	0.447012	0	1.26976	2.96258
Adam30	NM_027665	-2.49368	4.06923	5.26702	0.0217331	0.214329	21	72	2	14	9.14085	9.51656	0.494574	3.10672
Dnttip1	NM_133763	3.6382	1.69702	5.26611	0.0217445	0.214329	1	0	6	11	0.826469	0	2.81716	4.63475
Ssfa2	NM_080558	1.32639	7.77112	5.26176	0.0217989	0.214717	80	343	378	481	16.1497	21.0256	43.351	49.5023
Ccdc81	NM_001162979	-3.53878	2.65545	5.26083	0.0218106	0.214717	10	26	0	3	3.82062	3.01639	0	0.584335
Zc3h12c	NM_001162921	-2.35609	4.40183	5.25748	0.0218527	0.214998	36	63	3	19	6.03499	3.20697	0.285713	1.62381
Tpm1	NM_001164255	2.08492	4.7956	5.24753	0.0219779	0.216098	9	23	46	83	5.86756	4.55327	17.0376	27.5868
Abca4	NM_007378	3.27616	3.31456	5.24464	0.0220144	0.216137	0	7	8	51	0	0.301514	0.644693	3.68813
Magohb	NM_025564	1.87063	5.52582	5.24439	0.0220177	0.216137	9	63	75	133	12.0798	25.6767	57.1891	91.0075
Nppc	NM_010933	-3.1337	3.37657	5.24402	0.0220223	0.216137	18	36	2	4	17.7604	10.786	1.1211	2.01209
Ifi30	NM_023065	2.24463	4.97963	5.24087	0.0220622	0.216396	15	10	79	53	15.7206	3.18243	47.0369	28.3179
Olfr545	NM_146840	-3.61258	3.60454	5.23572	0.0221277	0.216905	35	8	0	6	37.8386	2.62626	0	3.30693
Iqsec1	NM_001134383	3.63596	2.44106	5.23155	0.0221808	0.217281	1	1	8	22	0.587501	0.178398	2.67013	6.58929
Whrn	NM_001008798	-3.20354	0.985196	5.22923	0.0222103	0.217281	5	5	0	1	5.19256	1.57675	0	0.529443
Btn3a3	NM_030746	3.40821	1.43647	5.22861	0.0222183	0.217281	1	0	5	9	0.583832	0	1.65841	2.67878
Phip	NM_001081216	1.46053	6.59581	5.22751	0.0222323	0.217281	21	173	124	299	2.01237	5.03401	6.75062	14.6072
Upp1	NM_009477	-3.90787	1.92287	5.2264	0.0222466	0.217281	3	23	1	0	16.9472	39.4534	3.20929	0
Cep164	NM_001081373	-1.71359	5.59663	5.22634	0.0222473	0.217281	52	193	18	50	9.74173	10.9792	1.91575	4.7754
Gtpbp2	NM_001145979	1.69963	6.16444	5.22511	0.0222631	0.217302	26	81	188	77	102.813	97.2611	422.343	155.229
Surf6	NM_009298	-1.76652	6.01398	5.21811	0.0223529	0.218021	120	124	20	71	48.0433	15.0749	4.549	14.4916
Recql4	NM_058214	1.55001	6.04006	5.21725	0.0223639	0.218021	27	77	120	149	7.07788	6.1293	17.8712	19.9128
Add3	NM_013758	3.48894	2.79624	5.21481	0.0223953	0.218195	0	4	10	29	0	14.8665	69.5347	180.956
Txnip	NM_023719	1.42204	8.93615	5.21188	0.022433	0.218429	171	736	562	1607	62.8341	82.1216	117.319	301.039
Trim34b	NM_001243916	-3.73665	2.28355	5.20827	0.0224796	0.218618	15	3	0	2	10.0468	0.610155	0	0.682929
Ube4a	NM_145400	-2.24681	4.29136	5.20743	0.0224906	0.218618	24	81	4	17	4.07112	4.17223	0.385475	1.47014
Gpr176	NM_201367	3.49275	2.72584	5.20722	0.0224933	0.218618	1	2	19	12	0.262881	0.15965	2.83757	1.60823
Ccdc11	NM_028948	2.2184	4.41937	5.20063	0.0225787	0.219194	7	15	28	78	3.8363	2.49624	8.71779	21.7929
Sec14l1	NM_001166506	-2.79361	3.7344	5.19956	0.0225927	0.219194	6	88	0	11	1.30694	5.82061	0	1.22153
NA	NM_001276292	1.74308	5.64664	5.19948	0.0225937	0.219194	13	67	70	158	2.12389	3.32387	6.49713	13.1599
Gng10	NM_025277	3.5017	1.96195	5.19639	0.0226338	0.219273	0	2	11	8	0	0.557493	5.73661	3.74392
Cyb5rl	NM_175471	-3.38774	1.28942	5.19606	0.0226382	0.219273	7	4	1	0	4.48405	0.778059	0.36392	0
Mapre2	NM_001162942	-3.38775	1.28944	5.1957	0.0226429	0.219273	7	4	1	0	1.82848	0.317272	0.148397	0
Stk3	NM_019635	1.75345	6.08586	5.19364	0.0226697	0.219401	42	27	137	143	14.8339	2.89567	27.489	25.7483
Klf1	NM_010635	1.68889	5.78456	5.19	0.0227172	0.219728	21	60	101	131	14.0748	12.2111	38.4571	44.761
Fam100b	NM_176902	-2.31064	4.11947	5.18839	0.0227383	0.219799	12	97	3	15	8.32492	20.4339	1.18237	5.30514
Zkscan14	NM_023322	1.45724	6.63765	5.18607	0.0227687	0.21996	34	146	214	163	17.6458	23.0089	63.0972	43.1278
1810008A18Rik	NM_133998	2.46495	4.47725	5.17504	0.0229136	0.221227	7	12	62	31	2.96412	1.54298	14.915	6.69217
Tmem39a	NM_001205287	-3.63676	2.23898	5.17276	0.0229437	0.221282	7	21	0	2	51.7762	47.1663	0	7.5417
Ddx10	NM_029936	1.33104	7.65538	5.17252	0.022947	0.221282	82	293	413	337	25.0316	27.1596	71.6241	52.446
Htr2b	NM_008311	3.8674	1.96739	5.17038	0.0229752	0.221421	1	0	5	17	0.496201	0	1.40949	4.30044
Phactr2	NM_001195065	3.12551	0.834479	5.16895	0.0229941	0.221471	0	1	5	4	0	0.915531	8.56439	6.14837
Cdv3	NM_001134427	-1.52754	8.93843	5.16196	0.0230868	0.222058	652	1500	106	726	194.583	135.934	17.9721	110.459
1700106J16Rik	NM_028859	-3.57988	2.17853	5.16057	0.0231054	0.222058	8	17	0	2	6.74735	4.35384	0	0.859964
Dtx4	NM_172442	2.98227	3.63882	5.16045	0.0231069	0.222058	0	11	20	46	0	0.595175	2.02458	4.17865
Myo9a	NM_173018	1.74041	5.64368	5.15996	0.0231134	0.222058	11	72	57	179	0.944497	1.87724	2.78046	7.83552
Tdg	NM_172552	-2.33019	4.10836	5.15914	0.0231244	0.222058	8	106	8	7	2.55594	10.2837	1.45206	1.14016
Ppp3ca	NM_008913	3.12605	0.834766	5.15616	0.023164	0.22229	0	1	5	4	0	0.142295	1.33111	0.955603
Tspan6	NM_019656	3.16238	3.5255	5.15436	0.0231881	0.22229	0	9	28	28	0	1.59374	9.27656	8.32453
Arid3a	NM_007880	2.3073	4.53306	5.1542	0.0231902	0.22229	7	16	59	39	1.35128	0.937878	6.47041	3.83811
Gstm5	NM_010360	3.74032	2.90417	5.15181	0.0232221	0.222463	2	0	5	40	2.25714	0	3.20577	23.0142
Patl2	NM_026251	3.36756	1.36317	5.14844	0.0232673	0.22267	1	0	8	4	0.422402	0	1.91978	0.861378
Pcbp3	NM_021568	3.8034	1.85987	5.14755	0.0232792	0.22267	1	0	13	3	0.472702	0	3.49112	0.722963
NA	NM_001270495_dup1	3.59869	1.66527	5.14709	0.0232854	0.22267	1	0	5	12	2.86386	0	8.13498	17.5203
Morf4l2	NM_001168225	-1.85401	5.60539	5.14581	0.0233025	0.222701	63	172	34	19	308.438	255.703	94.5672	47.4229
Lin54	NM_001115010	-2.49342	4.28576	5.14112	0.0233655	0.22317	27	77	0	20	6.04781	5.23728	0	2.28387
NA	NM_026679_dup1	3.59818	1.66527	5.13791	0.0234089	0.22337	1	0	5	12	2.74167	0	7.78789	16.7727
Uty	NM_009484	-2.39862	4.40027	5.13675	0.0234244	0.22337	31	77	0	23	6.09639	4.59814	0	2.30593
Bsdc1	NM_133889	-2.34624	4.17228	5.13647	0.0234283	0.22337	23	74	2	17	8.89317	8.68842	0.439332	3.35108
Dnaja2	NM_019794	1.51192	9.76496	5.13486	0.02345	0.223444	411	910	1914	1379	148.841	100.07	393.784	254.597
1810062G17Rik	NM_028183	2.00912	5.90178	5.13303	0.0234747	0.223547	29	29	169	58	32.7285	9.93819	108.355	33.3706
Rreb1	NM_001177869	-1.80959	5.43376	5.12594	0.0235708	0.224329	45	181	13	46	5.50586	6.72468	0.903629	2.86931
Dnmt1	NM_010066	-3.41288	1.39165	5.11862	0.0236704	0.225122	4	11	1	0	54.112	45.1863	7.68542	0
Foxn2	NM_180974	-2.59239	3.92657	5.11775	0.0236823	0.225122	24	53	5	7	4.85347	3.2546	0.574441	0.721683
Snx33	NM_175483	1.32255	7.8829	5.11283	0.0237495	0.225627	73	409	374	577	16.4446	27.9773	47.8638	66.265
Irak3	NM_028679	-3.65959	1.47451	5.10924	0.0237988	0.225881	2	17	0	1	0.692575	1.78758	0	0.17654
Gm7102	NM_001177513	-1.32647	8.01009	5.10883	0.0238044	0.225881	339	735	103	352	214.615	141.296	37.0452	113.608
Fkbp10	NM_010221	1.53134	6.37947	5.1059	0.0238445	0.226016	37	92	195	115	14.6142	11.0342	43.7564	23.1568
Tgfbr1	NM_009370	-2.18195	4.24448	5.10574	0.0238468	0.226016	16	96	4	17	2.90329	5.28959	0.412349	1.57263
Fos	NM_010234	1.38599	8.02458	5.10361	0.0238761	0.226072	67	468	275	885	32.9119	69.8078	76.744	221.63
Rgs17	NM_001161822	-2.3426	4.91515	5.10298	0.0238847	0.226072	65	52	1	33	8.15974	1.9822	0.0713177	2.11195
Cxcr5	NM_007551	-2.63158	3.92523	5.10223	0.0238951	0.226072	6	101	0	14	2.35899	12.0581	0	2.80615
Tnrc6b	NM_144812	-1.45412	7.56129	5.10006	0.023925	0.226222	155	830	47	281	9.19401	14.9497	1.58382	8.49741
Fgd6	NM_053072	1.43956	6.68214	5.09619	0.0239785	0.226594	38	145	216	174	4.85689	5.6276	15.6842	11.3379
Mpzl1	NM_001083897	-3.21639	3.71683	5.0927	0.0240267	0.226916	33	19	1	7	14.4008	2.51771	0.247917	1.55732
4933403G14Rik	NM_028908	-1.62568	7.33808	5.08971	0.0240682	0.227174	126	764	16	255	36.5119	67.226	2.63401	37.6713
Nav2	NM_175272	3.61737	1.65167	5.08819	0.0240893	0.227239	1	0	11	3	1.01795	0	6.36139	1.55688
Arfgap3	NM_025445	3.44228	2.74712	5.08628	0.0241159	0.227356	0	4	14	21	0	0.476999	3.12348	4.2044
Prickle2	NM_001081146	3.78312	2.60033	5.08256	0.0241677	0.2275	1	1	2	36	0.131828	0.0400303	0.149786	2.41946
Luc7l2	NM_138680	1.41231	6.80027	5.0818	0.0241783	0.2275	60	111	223	204	22.6543	12.7263	47.8342	39.2678
Cdon	NM_021339	-3.09647	0.913449	5.08159	0.0241812	0.2275	4	6	0	1	0.570073	0.259659	0	0.0726571
Spinlw1	NM_029325	3.67726	1.76465	5.08111	0.0241879	0.2275	1	0	4	15	1.36176	0	3.09453	10.4135
Sil1	NM_030749	2.25519	4.59068	5.07735	0.0242404	0.227732	3	28	66	33	1.81541	5.14508	22.6898	10.1806
Slc25a17	NM_011399	3.57105	3.86882	5.0773	0.024241	0.227732	0	9	57	2	0	1.68552	19.9719	0.628852
NA	NM_001099349_dup7	3.20168	1.18179	5.07606	0.0242585	0.227762	1	0	6	5	0.74233	0	2.53036	1.89223
Ccdc109b	NM_025779	3.71479	2.87183	5.07114	0.0243274	0.228148	2	0	13	26	1.56013	0	5.76115	10.3398
Rbm26	NM_134077	-1.38089	8.91585	5.0711	0.024328	0.228148	496	1799	340	386	124.227	136.819	48.3779	49.2865
Sv2a	NM_022030	-1.71531	5.82386	5.06885	0.0243595	0.228243	85	161	16	67	22.3107	12.8322	2.38587	8.96552
Cd200r2	NM_206535	-3.51824	2.28978	5.06813	0.0243697	0.228243	9	17	1	1	5.28751	3.03276	0.333767	0.299513
Cd37	NM_007645	-3.23258	3.04543	5.06734	0.0243808	0.228243	11	38	0	5	9.22464	9.67655	0	2.13764
Phrf1	NM_001081118	-2.1012	5.00206	5.06343	0.0244358	0.228624	66	56	14	20	12.6268	3.25325	1.52164	1.95068
Maf	NM_001025577	1.84527	5.73517	5.06138	0.0244647	0.228685	25	37	123	91	7.05744	3.17168	19.7263	13.0965
Ppp1r18	NM_175242	1.50732	6.52638	5.06095	0.0244709	0.228685	40	107	210	135	12.9121	10.4882	38.5115	22.2166
Gm1045	NM_001177577	-3.05838	3.41576	5.05833	0.0245078	0.228806	18	38	1	6	24.3825	15.6304	0.769554	4.14346
Slc29a1	NM_001199115	2.92743	3.64836	5.05801	0.0245124	0.228806	3	5	17	50	1.51716	0.767821	4.88419	12.891
Fut11	NM_028428	-1.45473	6.08362	5.05657	0.0245327	0.228863	85	217	36	69	26.1336	20.2591	6.28807	10.8153
Pqbp1	NM_001252529	1.80674	5.40953	5.05308	0.0245822	0.229041	15	44	103	64	13.9691	12.4426	54.4941	30.3854
Gba	NM_001077411	3.32875	3.14559	5.05198	0.0245978	0.229041	0	6	26	15	0	5.81732	47.1627	24.4168
Rfxap	NM_133231	1.49089	6.36241	5.05169	0.024602	0.229041	27	120	179	134	12.8397	17.3282	48.3591	32.4865
Ncoa1	NM_010881	-1.82447	5.05877	5.05093	0.0246127	0.229041	40	126	10	35	5.61128	5.36727	0.79696	2.5031
Mtpn	NM_008098	1.51644	10.0119	5.05018	0.0246234	0.229041	308	1582	1942	2200	78.3432	122.191	280.63	285.286
Atp7b	NM_007511	-2.66668	3.74664	5.0473	0.0246643	0.22929	3	95	2	9	0.654719	6.29561	0.247969	1.00134
Id3	NM_008321	1.75296	5.83984	5.04498	0.0246973	0.229463	22	58	131	96	23.7343	19.0004	80.2896	52.7998
Sbno1	NM_001081203	1.34969	8.08888	5.04182	0.0247424	0.229749	128	342	597	393	13.0673	10.6018	34.6244	20.4538
Tm9sf2	NM_080556	-1.80284	5.38093	5.03975	0.0247721	0.229891	61	127	13	44	20.482	12.9487	2.47981	7.53185
NA	NM_001271374	-1.61149	5.7346	5.03634	0.0248209	0.230211	54	215	16	66	38.4214	46.4513	6.46745	23.9403
Cyp2j13	NM_145548	1.9408	4.97389	5.0315	0.0248904	0.230722	7	38	24	137	1.64538	2.71227	3.20489	16.4171
Birc2	NM_007465	1.44511	7.86248	5.02855	0.0249328	0.230982	106	274	588	227	34.7075	27.2426	109.378	37.8922
6720489N17Rik	NM_173381	3.53455	2.00759	5.0231	0.0250113	0.231317	0	2	5	18	0	0.236692	1.10707	3.57645
Dnaja4	NM_021422	-1.76875	5.87087	5.02256	0.0250191	0.231317	98	142	12	74	33.5296	14.7527	2.33248	12.9075
NA	NM_001270996	-3.04812	3.72374	5.02234	0.0250223	0.231317	29	29	1	8	7.38195	2.24157	0.144613	1.03817
Chst4	NM_011998	2.42931	4.26946	5.02153	0.025034	0.231317	0	25	31	65	0	3.90245	9.05342	17.0348
Cdc42se1	NM_001038708	3.51776	2.80126	5.02103	0.0250412	0.231317	0	4	22	10	0	3.19382	32.8645	13.4053
Xlr5c	NM_031493	-3.11246	0.954147	5.01473	0.0251325	0.231968	3	8	0	1	5.71182	4.62513	0	0.970645
Eid2b	NM_001177427	-1.28433	6.84997	5.01417	0.0251406	0.231968	130	383	83	101	55.1389	49.328	19.9998	21.8395
Hnrnpc	NM_001170983	3.26383	3.3021	5.01286	0.0251596	0.23201	3	1	21	28	19.1577	1.93911	76.1859	91.1562
Dcp1b	NM_001033379	2.20776	5.52836	5.00174	0.0253218	0.233362	0	72	122	68	0	6.78892	21.522	10.7647
Hmx3	NM_008257	-3.60605	2.34174	4.99916	0.0253597	0.233362	15	4	1	1	11.2816	0.913522	0.42728	0.38343
Ccr7	NM_007719	3.55671	1.6331	4.99795	0.0253774	0.233362	1	0	4	13	0.520571	0	1.18297	3.45009
Fn3k	NM_001038699	3.61563	2.40612	4.99647	0.025399	0.233362	1	1	17	7	0.299309	0.0908868	2.8907	1.06813
Gstm1	NM_010358	3.22734	3.26445	4.9951	0.0254192	0.233362	2	3	27	17	1.58907	0.723793	12.1874	6.88603
Gpr64	NM_001079848	3.29724	1.78277	4.99508	0.0254194	0.233362	0	2	9	8	0	0.134683	1.13391	0.904484
Nup214	NM_172268	-1.3123	7.55396	4.99161	0.0254705	0.233362	285	428	80	251	35.7555	16.3051	5.70193	16.0538
Slc35c1	NM_211358	2.20131	4.83485	4.99073	0.0254835	0.233362	1	41	57	73	0.327638	4.07904	10.6097	12.1934
Hist1h2be	NM_001177653	-1.39164	6.48268	4.9899	0.0254956	0.233362	112	279	49	94	46.4316	35.1221	11.5405	19.8669
Fnbp1l	NM_153118	-2.30378	4.60724	4.98974	0.025498	0.233362	52	43	6	19	10.369	2.60365	0.679703	1.9315
Kdm3a	NM_173001	1.27317	8.09783	4.98696	0.025539	0.233362	111	420	401	711	23.5061	27.0077	48.2432	76.7599
Nln	NM_029447	2.67804	3.87745	4.98605	0.0255524	0.233362	0	16	18	61	0	1.32146	2.78139	8.45848
Fzd10	NM_175284	-1.99757	4.74982	4.98536	0.0255627	0.233362	19	141	14	15	6.53762	14.7321	2.73671	2.63127
NA	NM_001033123_dup1	-4.02915	-0.585962	4.98479	0.0255711	0.233362	1	3	0	0	3.41571	3.11159	0	0
Ube2ql1	NM_001145162	-4.02915	-0.585962	4.98479	0.0255711	0.233362	1	3	0	0	0.383344	0.349213	0	0
F13a1	NM_001166391	-4.02915	-0.585962	4.98479	0.0255711	0.233362	1	3	0	0	0.266769	0.243017	0	0
Spp1	NM_009263	-4.02915	-0.585962	4.98479	0.0255711	0.233362	1	3	0	0	11.955	10.8906	0	0
Aqp11	NM_175105	-4.02915	-0.585962	4.98479	0.0255711	0.233362	1	3	0	0	0.777706	0.708463	0	0
Idh3b	NM_130884	-1.46626	6.14325	4.98399	0.0255829	0.233362	103	188	42	64	69.6692	38.6137	16.1394	22.0694
D10Jhu81e	NM_138601	-2.35606	4.37695	4.98122	0.0256239	0.233603	39	52	6	14	29.4182	11.9106	2.5712	5.38377
Hbegf	NM_010415	1.43739	6.32568	4.97828	0.0256674	0.233867	27	120	114	227	11.6882	15.7741	28.0364	50.0975
Ebf3	NM_001113414	-1.83958	5.19128	4.97577	0.0257048	0.234009	34	165	9	41	6.99686	10.3107	1.05221	4.30146
Nr1d1	NM_145434	1.58774	5.79817	4.97527	0.0257122	0.234009	16	80	60	197	6.26191	9.5073	13.3405	39.3061
Dpep3	NM_027960	3.18388	3.0275	4.97381	0.0257339	0.234041	1	4	9	37	0.611617	0.742882	3.1272	11.5369
Ptk7	NM_175168	-3.47851	2.07128	4.97307	0.025745	0.234041	9	12	0	2	2.17465	0.880459	0	0.246368
Cd276	NM_133983	3.41046	2.37164	4.97004	0.0257901	0.234319	0	3	9	19	0	0.294062	1.65049	3.12679
Dgkd	NM_177646	-3.44556	2.5938	4.96657	0.0258418	0.234565	3	41	0	3	0.54169	2.24799	0	0.276158
4933407P14Rik	NM_001082535	3.39913	1.4071	4.96572	0.0258545	0.234565	1	0	9	3	0.463121	0	2.36794	0.708309
Fam83e	NM_001033170	-1.61501	5.99911	4.96519	0.0258625	0.234565	104	152	35	54	36.8708	16.3634	7.04938	9.76
Sfmbt1	NM_001166531	-3.11074	3.55267	4.96401	0.0258802	0.234565	21	39	0	8	2.78841	1.57247	0	0.541545
Eef2	NM_007907	-1.37941	7.57713	4.96326	0.0258914	0.234565	348	288	96	218	115.416	29.004	18.088	36.8595
Pi16	NM_023734	-3.44802	2.5755	4.96198	0.0259106	0.234565	8	28	0	3	3.66371	3.89376	0	0.700421
Cldn5	NM_013805	-2.74333	3.69022	4.96128	0.025921	0.234565	5	87	0	11	3.63039	19.1815	0	4.07177
Col14a1	NM_181277	-2.84919	3.81714	4.96039	0.0259344	0.234565	27	39	5	4	4.30512	1.88828	0.452925	0.325154
Ccin	NM_001002787	3.15984	3.77387	4.95881	0.0259581	0.234648	5	0	20	53	2.53233	0	5.7546	13.6847
Lyrm1	NM_029610	-1.56108	5.85793	4.95632	0.0259955	0.234809	73	192	34	48	58.8192	46.9762	15.5636	19.7172
Pabpc4	NM_148917	-1.42438	8.90592	4.95521	0.0260122	0.234809	616	1466	149	681	253.432	183.145	34.8258	142.835
Adhfe1	NM_175236	-1.6004	5.91076	4.95459	0.0260215	0.234809	83	182	40	40	27.1853	18.1012	7.44303	6.67918
Gfra1	NM_010279	2.16795	4.54332	4.95318	0.0260427	0.234809	9	14	14	111	2.87008	1.35569	2.53638	18.046
Ctnnd1	NM_001085453	3.10555	3.67078	4.95182	0.0260633	0.234809	3	4	38	18	29.3751	11.8932	211.386	89.854
Vmn1r56	NM_030740	-3.22007	0.962434	4.95178	0.0260638	0.234809	6	3	0	1	3.36723	0.511238	0	0.286107
Polr2k	NM_023127	1.56233	6.09705	4.94248	0.0262044	0.235942	19	103	154	108	40.5278	66.7141	186.619	117.444
Taf9b	NM_001001176	3.33028	1.81505	4.93954	0.026249	0.23606	0	2	8	10	0	2.36512	17.6997	19.8541
D16Ertd472e	NM_001252438	-1.77848	5.49404	4.9383	0.0262679	0.23606	60	152	15	47	10.0142	7.70354	1.4223	3.99918
Foxn4	NM_148935	3.3085	2.90463	4.93795	0.0262731	0.23606	0	5	15	24	0	0.525583	2.94996	4.23554
Sema4f	NM_001113481	3.11694	1.11097	4.93774	0.0262763	0.23606	1	0	4	7	0.375915	0	0.854247	1.34151
Runx1t1	NM_001111027	-3.83338	1.86288	4.93631	0.0262981	0.236086	2	24	1	0	3.30588	12.0462	0.939054	0
Ttc35	NM_025736	1.80828	5.68406	4.93562	0.0263087	0.236086	5	87	85	144	4.12903	21.8161	39.8777	60.6244
Il25	NM_080729	-3.24921	3.28315	4.93179	0.0263671	0.236446	21	24	0	6	20.3111	7.04864	0	2.9585
Ppm1m	NM_198931	3.62659	2.78397	4.93064	0.0263846	0.236446	2	0	13	23	7.67259	0	28.3328	44.9829
Clp1	NM_133840	1.46863	8.50547	4.92747	0.0264329	0.236446	66	695	757	635	37.08	118.566	241.616	181.877
Slc1a2	NM_001077514	3.35542	1.40356	4.9269	0.0264418	0.236446	1	0	4	10	1.66095	0	3.77442	8.46766
Cdyl2	NM_029441	-2.19027	4.75743	4.92637	0.0264498	0.236446	54	55	3	29	6.8652	2.12326	0.216678	1.8796
Gcnt2	NM_008105	-1.63881	6.20263	4.92636	0.02645	0.236446	102	224	65	20	68.6315	45.767	24.8468	6.86058
Uap1	NM_133806	3.01665	3.92493	4.92545	0.0264638	0.236446	6	0	13	73	2.70204	0	3.32597	16.7599
Ankar	NM_176980	-2.1085	5.13403	4.92526	0.0264668	0.236446	46	133	0	46	10.342	9.07983	0	5.27243
Trim16	NM_053169	3.06073	1.02646	4.9198	0.0265506	0.237062	1	0	5	5	0.263893	0	0.749604	0.672675
Nt5e	NM_011851	3.48578	2.28694	4.91731	0.0265889	0.237271	1	1	12	12	0.287186	0.0872056	1.95785	1.75692
Cd99l2	NM_138309	3.70974	2.16497	4.91499	0.0266246	0.237458	0	2	2	26	0	0.176832	0.330836	3.85949
2210021J22Rik	NM_197998	3.56053	2.02983	4.90917	0.0267145	0.238127	0	2	4	20	0	4.24757	15.8937	71.3127
Gpr155	NM_001190297	-3.31635	3.10186	4.90113	0.0268391	0.239105	18	23	0	5	6.9286	2.68832	0	0.981184
Efemp2	NM_001164352	3.26819	1.74923	4.89807	0.0268868	0.239397	0	2	10	6	0	1.40629	13.1552	7.08309
Ildr1	NM_134109	-3.11569	3.18912	4.89518	0.0269317	0.2395	8	52	0	6	2.85789	5.64079	0	1.09273
Ereg	NM_007950	3.49505	2.2917	4.89405	0.0269495	0.2395	1	1	14	9	0.24858	0.0754826	1.9771	1.14055
Acbd4	NM_025988	-1.35764	7.66477	4.89354	0.0269573	0.2395	242	655	185	97	119.849	98.5012	52.0506	24.4906
BC021614	NM_144869	-3.12186	3.46397	4.89349	0.0269581	0.2395	2	82	5	0	3.0463	37.926	4.32661	0
Cyp4f15	NM_134127	-3.29868	1.14305	4.89176	0.0269852	0.239506	2	12	0	1	0.96402	1.75638	0	0.245733
Ahcy	NM_016661	-2.06014	4.84165	4.89153	0.0269887	0.239506	50	74	6	29	20.2308	9.0919	1.3792	5.98202
Ccl27a	NM_001164045	1.48987	6.18771	4.88993	0.0270139	0.239597	14	132	107	205	16.3195	46.7232	70.8592	121.826
Tmem87a	NM_173734	-1.28672	8.10968	4.88711	0.027058	0.239855	286	989	117	377	100.459	105.488	23.3477	67.5107
Hus1b	NM_153072	-3.29867	1.1429	4.88556	0.0270823	0.239938	2	12	0	1	1.73377	3.15881	0	0.441946
Qk	NM_001159517	-2.03367	4.42882	4.8837	0.0271114	0.240063	22	96	7	18	6.98974	9.26169	1.26349	2.91553
Ankrd33	NM_144790	3.09955	1.06618	4.87817	0.0271984	0.2407	1	0	6	4	0.712	0	2.42697	1.45193
Dmc1	NM_010059	-1.32141	7.14912	4.8757	0.0272374	0.240807	183	414	125	81	85.8336	58.964	33.3081	19.3686
Rufy1	NM_172557	-1.42814	6.4919	4.87482	0.0272512	0.240807	130	238	35	115	50.3036	27.9649	7.69409	22.6861
Chd3	NM_146019	1.72582	5.58556	4.87455	0.0272555	0.240807	16	56	51	177	2.25931	2.40118	4.09129	12.742
Zfp319	NM_024467	1.87843	5.27246	4.87222	0.0272924	0.24091	22	16	63	110	4.91606	1.08566	7.99778	12.5313
Htr4	NM_008313	-3.78707	1.81747	4.87191	0.0272972	0.24091	2	23	1	0	0.441541	1.54187	0.125422	0
Fbxl7	NM_176959	-3.45523	1.28364	4.86931	0.0273384	0.241141	2	14	0	1	0.445463	0.946869	0	0.11355
Gstm3	NM_010359	3.21962	1.72128	4.86631	0.027386	0.241427	0	2	7	10	0	0.519461	3.40153	4.36063
Agtr1b	NM_175086	3.67259	2.49612	4.86488	0.0274087	0.241495	1	1	2	33	0.478867	0.14541	0.5441	8.05631
Lbx1	NM_010691	3.33882	2.65121	4.86378	0.0274263	0.241517	0	4	14	18	0	1.44535	9.46445	10.9198
Gabrg3	NM_008074	-3.45522	1.28329	4.85406	0.0275812	0.242748	2	14	0	1	1.22908	2.61252	0	0.313298
Itprip	NM_001001738	3.64337	2.8137	4.85139	0.0276238	0.242812	2	0	8	32	0.546005	0	1.24077	4.45373
Commd6	NM_001033132	3.42027	1.4854	4.85009	0.0276447	0.242812	1	0	4	11	85.6773	0	194.697	480.469
Tmigd1	NM_025655	3.42026	1.4854	4.84985	0.0276485	0.242812	1	0	4	11	0.752656	0	1.71037	4.22081
Abhd6	NM_025341	-2.17528	4.34812	4.84982	0.0276491	0.242812	15	108	13	5	7.64218	16.7082	3.76273	1.29868
Nphs2	NM_130456	-3.46157	2.02569	4.8474	0.0276879	0.24302	12	4	0	2	3.9696	0.401797	0	0.33729
D5Ertd579e	NM_001081232	-2.49452	3.98539	4.8446	0.0277328	0.24328	13	86	0	16	2.03404	4.08596	0	1.27627
Nubpl	NM_029760	-3.45648	2.07317	4.84293	0.0277597	0.243384	6	19	0	2	5.1708	4.97211	0	0.878706
Ccdc99	NM_027411	1.3882	6.60915	4.8397	0.0278118	0.243707	47	115	191	184	19.2518	14.3038	44.4468	38.4236
Tcof1	NM_011552	-2.18908	4.53488	4.83617	0.0278687	0.244072	25	104	1	27	5.68529	7.18168	0.129195	3.13028
Fancb	NM_175027	1.542	6.00999	4.83147	0.0279448	0.244605	13	111	122	139	5.31438	13.7788	28.3337	28.9688
Eif2s3x	NM_012010	1.50941	9.05179	4.82376	0.0280701	0.245498	202	694	1386	471	57.8985	60.4026	225.69	68.8246
Taf7l	NM_028958	-2.43158	4.23273	4.82321	0.028079	0.245498	25	76	0	20	13.2833	12.262	0	5.41755
Ppp3cb	NM_008914	-2.11371	4.51354	4.82236	0.0280928	0.245498	15	125	13	9	3.9737	10.0553	1.9565	1.21549
Dst	NM_133833	-1.46372	5.98018	4.81629	0.0281919	0.24623	59	257	27	74	3.52672	4.66479	0.916888	2.25506
Vkorc1	NM_178600	-2.91274	4.13286	4.81471	0.0282178	0.246322	42	27	0	14	57.7291	11.2691	0	9.81026
Alms1	NM_145223	1.32075	8.21837	4.81157	0.0282692	0.246636	78	557	423	810	8.03225	17.4172	24.7467	42.5241
4930550C14Rik	NM_029247	-3.44791	1.45663	4.80461	0.0283838	0.247273	3	14	1	0	2.49344	3.53334	0.472184	0
Cilp	NM_173385	-3.11872	0.98081	4.8035	0.0284021	0.247273	2	10	0	1	0.495125	0.751736	0	0.12621
Tgfbr3	NM_011578	3.23672	1.28062	4.8023	0.0284217	0.247273	1	0	3	10	0.169854	0	0.289489	0.865931
Slc23a3	NM_194333	-1.84523	5.17265	4.80215	0.0284242	0.247273	58	98	8	42	28.9754	14.8665	2.27052	10.6969
Egf	NM_010113	-3.26152	1.87121	4.80152	0.0284347	0.247273	8	10	0	2	1.72904	0.656288	0	0.220369
Ralgapa1	NM_019994	-2.12668	5.02439	4.80111	0.0284414	0.247273	27	166	0	42	20.2181	37.7455	0	16.0337
Sgsh	NM_018822	2.82442	3.70114	4.80057	0.0284503	0.247273	4	4	9	65	0.951089	0.288803	1.21573	7.8792
Speer4b	NM_028561	-3.34263	2.472	4.79859	0.0284831	0.247425	9	22	0	3	4.6804	3.47411	0	0.795369
Arhgef6	NM_152801	-3.4023	2.19049	4.79739	0.0285028	0.247462	7	19	1	1	1.57516	1.29825	0.127838	0.114718
Odf3	NM_027019	-3.37914	3.3897	4.79417	0.0285562	0.247684	28	12	0	6	31.1554	4.05449	0	3.40356
Ogfod2	NM_025671	2.14895	4.33088	4.79398	0.0285594	0.247684	2	26	21	82	1.32833	5.2436	7.92372	27.765
Tmem203	NM_177344	1.59398	6.07471	4.79216	0.0285895	0.247812	13	114	155	103	14.6233	38.9391	99.0527	59.067
Kctd1	NM_001142731	1.27626	7.45765	4.78542	0.0287016	0.248649	60	299	348	305	17.8494	27.01	58.8148	46.2573
4930538K18Rik	NM_029198	3.30982	1.36928	4.77919	0.0288056	0.249415	1	0	3	11	0.683595	0	1.16508	3.83353
Lyrm4	NM_201358	1.97689	5.10252	4.77796	0.0288263	0.249443	6	45	87	51	4.07179	9.27315	33.5419	17.6446
Ppp1r3g	NM_029628	2.25193	4.65545	4.77647	0.0288512	0.249443	0	37	27	104	0	5.00488	6.83296	23.6185
Man1a2	NM_010763	1.29186	7.07032	4.77622	0.0288555	0.249443	43	233	254	256	5.56584	9.15796	18.678	16.8931
Mlh1	NM_026810	1.40349	6.64391	4.77469	0.0288811	0.24953	35	151	217	155	13.8508	18.1453	48.7867	31.2714
Zbtb42	NM_001100460	3.20247	3.03241	4.77283	0.0289122	0.249644	2	2	7	40	0.591218	0.179526	1.17557	6.02816
Nufip1	NM_013745	-1.21813	7.28589	4.77205	0.0289254	0.249644	155	562	111	149	40.1006	44.1505	16.3146	19.6523
2310014L17Rik	NM_029809	-1.42363	6.1154	4.76816	0.0289907	0.250052	58	297	37	72	18.4104	28.6268	6.67224	11.6513
Kdm5c	NM_013668	1.37624	7.3128	4.76672	0.0290151	0.250052	61	232	392	162	10.0073	11.5573	36.5349	13.5491
Tmem183a	NM_020588	-1.4451	6.1792	4.76645	0.0290196	0.250052	95	220	24	98	30.8211	21.6734	4.42354	16.2091
Sepn1	NM_029100	2.47889	4.18881	4.76137	0.0291054	0.250656	6	9	45	35	1.79064	0.815607	7.62964	5.32516
Galnt10	NM_134189	3.63957	2.81895	4.7581	0.0291608	0.250999	2	0	5	37	0.437408	0	0.621242	4.1254
Sin3a	NM_011378	3.52995	2.00142	4.75095	0.0292821	0.251908	0	2	3	21	0	2.4486	6.87167	43.1652
Rtkn	NM_009106	2.22858	4.96965	4.74524	0.0293795	0.252519	3	40	96	25	4.6804	18.9497	85.0877	19.8842
3110062M04Rik	NM_001135611	2.5358	3.93018	4.74494	0.0293847	0.252519	1	16	32	40	0.30239	1.46916	5.49733	6.16645
Zfp580	NM_026900	-2.28306	4.30824	4.74294	0.0294188	0.25266	22	89	0	23	20.5252	25.2137	0	10.9396
Sdr9c7	NM_027301	-3.36312	2.1522	4.74213	0.0294326	0.25266	7	18	1	1	2.52611	1.97246	0.205016	0.183976
Psmd14	NM_021526	1.29818	6.68502	4.74053	0.0294599	0.252702	46	142	149	272	30.6904	28.7682	56.4761	92.5168
Azi2	NM_013727	2.34311	4.17896	4.74	0.029469	0.252702	2	20	35	50	0.593607	1.80252	5.90162	7.56565
Parp3	NM_145619	2.61982	4.25368	4.73888	0.0294883	0.252732	9	1	26	72	3.5143	0.11857	5.76771	14.333
Rsph3a	NM_025789	2.35877	4.33688	4.73588	0.0295397	0.252917	7	11	50	37	3.67188	1.75212	14.9003	9.89464
Mad2l1bp	NM_025649	1.53074	6.3446	4.73527	0.0295503	0.252917	13	151	166	154	10.5076	37.061	76.2258	63.4582
Trim71	NM_001042503	-1.71163	5.50274	4.73486	0.0295573	0.252917	21	255	21	40	4.15845	15.3332	2.36247	4.03812
Pdcd7	NM_016688	-1.41781	6.88506	4.72723	0.0296886	0.253906	210	201	73	108	87.9457	25.5607	17.3681	23.0583
9130409I23Rik	NM_001033819	-3.14633	2.96317	4.72521	0.0297236	0.254069	11	34	0	5	5.95859	5.59255	0	1.38079
Ttc32	NM_029321	-2.31817	4.04287	4.72133	0.0297908	0.254508	18	75	3	14	18.5063	23.4147	1.75228	7.33808
Pcdha4-g	NM_001174154	3.092	3.9988	4.71927	0.0298265	0.254677	6	0	42	31	2.15993	0	8.58958	5.68928
Rnf8	NM_021419	1.72618	5.35612	4.71651	0.0298743	0.254949	12	52	83	86	6.07461	7.9932	23.8698	22.1944
Ppp2r5a	NM_144880	-1.93943	8.3159	4.71518	0.0298975	0.255012	259	1588	5	463	86.4001	160.859	0.947585	78.7413
Wasl	NM_028459	1.41551	6.15595	4.7103	0.0299823	0.255599	33	85	106	192	7.83019	6.12432	14.2889	23.2256
Get4	NM_026269	3.13477	1.11346	4.70339	0.0301031	0.256357	1	0	7	3	3.4734	0	13.813	5.31231
Srcin1	NM_018873	-1.21324	7.35031	4.70339	0.0301032	0.256357	200	482	122	147	29.5227	21.605	10.231	11.0624
Ube2i	NM_001177609	-1.39869	6.40086	4.70139	0.0301382	0.256441	128	204	49	84	40.781	19.736	8.86907	13.6438
Zfp930	NM_001013379	3.2815	3.54816	4.701	0.030145	0.256441	4	0	25	33	1.37267	0	4.87393	5.77333
Gabarapl2	NM_026693	-1.9375	4.94775	4.69823	0.0301937	0.256616	46	96	16	19	48.259	30.5825	9.53619	10.1621
Slc5a6	NM_001177622	3.10968	1.61518	4.69769	0.0302031	0.256616	0	2	8	7	0	3.6092	27.01	21.2083
Ncor2	NM_001253904	1.98753	4.77339	4.6971	0.0302136	0.256616	4	37	45	81	0.472865	1.32819	3.02221	4.88168
Son	NM_019973	-1.87021	4.92322	4.69301	0.0302856	0.257091	39	109	14	23	48.4849	41.148	9.88789	14.5773
Mbd1	NM_013594	1.40929	6.74305	4.6895	0.0303474	0.257404	48	133	242	150	18.4694	15.5397	52.9005	29.4245
Shisa7	NM_172737	-2.9787	3.50935	4.68887	0.0303586	0.257404	23	30	1	7	3.93656	1.55916	0.0972352	0.610794
Mbp	NM_010777	-2.52603	3.77661	4.68819	0.0303707	0.257404	13	70	1	12	5.28078	8.63442	0.230775	2.4851
Ctgf	NM_010217	3.40938	3.20093	4.68704	0.030391	0.25744	0	6	33	6	0	0.77984	8.02457	1.30928
Elane	NM_015779	3.26964	3.59852	4.68413	0.0304425	0.25774	0	9	44	6	0	3.05409	27.9348	3.41836
Aard	NM_175503	-3.27102	2.57394	4.6824	0.0304732	0.25782	4	37	1	2	3.05082	8.56918	0.433302	0.777668
Zbtb7c	NM_145356	-2.25749	4.742	4.68178	0.0304841	0.25782	37	100	0	32	8.32037	6.82844	0	3.66858
C130022K22Rik	NM_172730	1.3334	9.25178	4.67525	0.0306003	0.258666	308	718	1068	1322	180.23	127.579	355.043	394.379
Ppap2c	NM_015817	2.64955	3.84365	4.67067	0.0306819	0.259219	0	16	27	44	0	3.03471	9.58109	14.0113
Zbtb1	NM_178744	-1.71525	5.09641	4.66794	0.0307308	0.259427	38	133	16	30	9.79906	10.4144	2.34398	3.94393
Use1	NM_001145780	1.72592	5.51888	4.66704	0.0307469	0.259427	12	62	84	111	33.7091	52.8857	134.054	158.963
Fuk	NM_172283	-3.49376	2.13176	4.66658	0.030755	0.259427	2	30	0	2	0.530783	2.41763	0	0.270598
Nkain3	NM_172987	-1.37505	6.38147	4.6654	0.0307763	0.25947	113	235	50	82	40.2141	25.395	10.1089	14.8772
Ndufb2	NM_026612	2.4176	4.07584	4.66426	0.0307967	0.259505	6	8	23	62	13.5577	5.48916	29.5255	71.4224
Vps35	NM_022997	1.2655	6.81255	4.66297	0.0308199	0.259564	54	150	193	243	17.5194	14.7773	35.5726	40.1919
Tmem43	NM_028766	1.7625	5.10962	4.6584	0.030902	0.260119	13	35	36	129	4.6897	3.83399	7.378	23.7246
Zfp711	NM_177747	-2.03551	7.39928	4.65681	0.0309307	0.260224	131	875	0	236	31.105	63.0881	0	28.5679
Tcfl5	NM_178254	-3.37293	2.48284	4.6546	0.0309705	0.26029	12	15	0	3	5.59018	2.12186	0	0.712481
Vcan	NM_019389	-2.82741	3.47812	4.65443	0.0309735	0.26029	10	61	0	9	1.23011	2.27853	0	0.56441
Synj2	NM_011523	3.03797	3.54208	4.65346	0.030991	0.26029	0	10	33	20	0	0.756472	4.67047	2.54009
Hyi	NM_026601	1.95814	4.85595	4.65277	0.0310035	0.26029	10	26	60	64	11.0909	8.75631	37.8053	36.1872
Dbndd2	NM_026797	1.96024	4.746	4.65037	0.0310469	0.26049	8	27	37	90	2.21938	2.2745	5.83146	12.7289
Slc26a1	NM_174870	2.11744	4.73747	4.64965	0.0310599	0.26049	1	40	33	100	0.318997	3.8746	5.98046	16.2627
Vangl1	NM_177545	-2.23682	4.58873	4.64577	0.0311302	0.260943	32	93	0	29	9.62554	8.49451	0	4.44713
Fbxo6	NM_001163705	2.96828	0.96001	4.6409	0.0312187	0.261548	1	0	3	7	10.7097	0	18.2529	38.2191
Mapk4	NM_172632	3.0471	0.736466	4.63966	0.0312412	0.2616	0	1	6	2	0	0.0676775	0.759712	0.227248
Tmem55a	NM_028264	3.15705	1.64888	4.63782	0.0312747	0.261744	0	2	9	6	0	0.273856	2.30563	1.37934
Sox1	NM_009233	-2.18628	4.4247	4.6352	0.0313225	0.262007	32	73	1	25	8.14964	5.64536	0.144685	3.2459
Ppm1a	NM_008910	-2.71524	3.92227	4.63236	0.0313744	0.262219	32	33	3	9	11.7964	3.69397	0.628281	1.69141
Rps19	NM_023133	-1.38324	6.24667	4.63202	0.0313805	0.262219	98	228	56	57	160.185	113.165	52.0018	47.4983
Pcdhga12	NM_033595	-3.17514	2.80489	4.62976	0.0314219	0.262428	14	20	1	3	4.86112	2.10872	0.197262	0.531052
Ghitm	NM_078478	1.79243	5.63885	4.62639	0.0314838	0.262692	22	41	129	60	176.709	100	588.655	245.695
Dach1	NM_007826	-2.83937	3.32802	4.62591	0.0314926	0.262692	3	70	2	5	0.590312	4.18253	0.223576	0.501577
Cyp3a13	NM_007819	-3.01659	0.88677	4.62536	0.0315027	0.262692	2	9	0	1	0.695856	0.950851	0	0.177377
Fam43a	NM_177632	1.61551	5.73149	4.61922	0.0316156	0.263497	23	55	82	148	7.69006	5.584	15.5758	25.2273
2010002M12Rik	NM_053217	2.22223	4.19363	4.61791	0.0316398	0.263561	5	15	19	75	1.52768	1.39166	3.29799	11.6824
Fasn	NM_007988	1.28536	7.31839	4.61596	0.0316758	0.263724	106	129	178	508	10.9661	4.05245	10.4617	26.7928
Abtb1	NM_030251	1.95737	4.65123	4.61415	0.0317091	0.263864	6	29	49	61	3.28126	4.81579	15.2237	17.0069
Hist1h2ba	NM_175663	-1.78512	5.01835	4.61059	0.0317751	0.264276	38	123	18	22	101.742	100	27.3793	30.0293
Net1	NM_019671	1.3253	6.51144	4.60726	0.0318368	0.264652	32	146	146	221	9.53626	13.2118	24.7181	33.5759
Dapk2	NM_010019	-3.26994	2.76416	4.60468	0.0318848	0.264913	14	19	0	4	8.13668	3.35315	0	1.18519
Rbfa	NM_199197	2.40556	3.99121	4.60223	0.0319304	0.265154	2	16	12	75	1.53566	3.7305	5.23458	29.3586
Ap3b2	NM_021492	-1.94272	4.68811	4.60116	0.0319503	0.265154	44	66	12	18	11.8859	5.41381	1.84159	2.47889
Wdr16	NM_027963	-3.3245	3.09862	4.60046	0.0319634	0.265154	21	15	0	5	9.80949	2.12764	0	1.1907
Slc25a44	NM_001145876	1.94969	5.98069	4.5968	0.0320318	0.265495	22	57	197	28	61.8	48.6207	314.388	40.0988
NA	NM_001271727	2.83627	3.74007	4.59539	0.0320581	0.265495	1	11	38	21	2.25962	7.5476	48.7813	24.1915
Myo9b	NM_015742	-1.38185	6.23591	4.59527	0.0320602	0.265495	75	287	35	90	10.859	12.618	2.87892	6.6432
Mdk	NM_001012335	-2.07204	5.21943	4.59471	0.0320708	0.265495	52	131	0	50	322.064	246.372	0	157.876
Vamp5	NM_016872	-1.93415	4.67247	4.59363	0.0320909	0.265525	37	82	15	13	26.7516	18.0029	6.1613	4.79179
[truncated: 14,090 more rows]

## Sheet: MEF Kdm6b
symbs	genes	logFC_MEF_K6B_Divided_By_ES	logCPM	LR	PValue	FDR	ES_Counts_ES_K50_BrUTP_H20_CGTAGA_L006.QCed.bam	ES_Counts_ES_K52_BrUTP_H20_CGTAGA_Merged_2.bam	MEF_K6B_Counts_MEF_K50_BrUTP_K6b_AGTGAG_L008.QCed.bam	MEF_K6B_Counts_MEF_K52_BrUTP_K6b_AGTGAG_L006.QCed.bam	ES_RPKM_ES_K50_BrUTP_H20_CGTAGA_L006.QCed.bam	ES_RPKM_ES_K52_BrUTP_H20_CGTAGA_Merged_2.bam	MEF_K6B_RPKM_MEF_K50_BrUTP_K6b_AGTGAG_L008.QCed.bam	MEF_K6B_RPKM_MEF_K52_BrUTP_K6b_AGTGAG_L006.QCed.bam
[truncated: 15,853 more rows]

[truncated: 10 more sheets: MEF USP21, MEF USP21&Kdm6b, MEF USP21&Kdm6b&Kdm4d, Dnmt1N MEF, Dnmt1N MEF Kdm4d, Dnmt1N MEF Kdm6b, Dnmt1N MEF USP21, Dnmt1N MEF USP21&Kdm6b, Dnmt1N MEF USP21&Kdm6b&Kdm4d, Sheet12]
