# Supplementary material for: Gene Resistance to Transcriptional Reprogramming following Nuclear Transfer Is Directly Mediated by Multiple Chromatin-Repressive Pathways
Source: Mol Cell. 2017 Mar 2;65(5):873–884.e8. doi: 10.1016/j.molcel.2017.01.030 (PMC5344684; doi:10.1016/j.molcel.2017.01.030)
Supplement: Table S4. Digital Signature of MEF-NT-Resistant Gene Sensitivity to Chromatin Modifiers, Related to Figure 4 [file mmc5.xls]

## Sheet: DigSigPlus_RPKMJan2016AverageK5
ES_vs_MEF_DEGenes.xls	ES_vs_MEF_K4D_DEGenes.xls	ES_vs_MEF_K6B_DEGenes.xls	ES_vs_MEF_USP21_DEGenes.xls	ES_vs_MEF_K6B_And_USP21_DEGenes.xls	ES_vs_MEF_K4D_And_K6B_And_USP21_DEGenes.xls	ES_vs_Dnmt1N_DEGenes.xls	ES_vs_Dnmt1N_K4D_DEGenes.xls	ES_vs_Dnmt1N_K6B_DEGenes.xls	ES_vs_Dnmt1N_USP21_DEGenes.xls	ES_vs_Dnmt1N_K6B_And_USP21_DEGenes.xls	ES_vs_Dnmt1N_K4D_And_K6B_And_USP21_DEGenes.xls	un	symbs	digSig	MEF_K50_K52_BrUTP_H20_AACCAG	MEF_K50_K52_BrUTP_K4D_TGGTGA	MEF_K50_K52_BrUTP_K6b_AGTGAG	MEF_K50_K52_BrUTP_USP21_GCACTA	MEF_K50_K52_BrUTP_USP21_And_K6b_ACCTCA	MEF_K50_K52_BrUTP_K4D_And_K6b_And_USP21_GTGCTT	Dnmt1N_K50_K52_BrUTP_H20_AAGCCT	Dnmt1N_K50_K52_BrUTP_K4D_GTCGTA	Dnmt1N_K50_K52_BrUTP_K6b_AAGAGG	Dnmt1N_K50_K52_BrUTP_USP21_GGAGAA	Dnmt1N_K50_K52_BrUTP_USP21_And_K6b_AGCATG	Dnmt1N_K50_K52_BrUTP_K4D_And_K6b_And_USP21_GAGTCA	ES_K50_K52_BrUTP_H20_CGTAGA
1	0	0	0	0	0	0	0	0	0	0	0	NM_025341	Abhd6	1_0_0_0_0_0_0_0_0_0_0_0	0	2.53071	2.91236	1.86354	3.21598	7.1776	2.81932	0.902044	3.55957	8.22695	3.09316	2.49391	12.1752
1	0	0	0	0	0	0	0	0	0	0	0	NM_145953	Cth	1_0_0_0_0_0_0_0_0_0_0_0	0	2.47377	1.65429	1.09899	2.49659	4.77599	0.774368	2.54015	1.00287	3.37778	0.929464	2.91293	10.374
1	0	0	0	0	0	0	0	0	0	0	0	NM_175162	Stox2	1_0_0_0_0_0_0_0_0_0_0_0	0	9.01799	2.7102	8.51301	6.48947	9.58317	11.2471	11.4508	11.0978	7.07163	12.0697	3.52566	42.476
1	0	0	0	0	0	0	0	0	0	0	0	NM_001040400	Tet2	1_0_0_0_0_0_0_0_0_0_0_0	0.333417	2.50067	1.24683	2.28495	1.58056	0.898933	0.970631	1.76057	1.21123	2.517	1.26674	2.79303	4.15008
1	0	0	0	0	0	0	0	0	0	0	0	NM_027033	Ppp1r42	1_0_0_0_0_0_0_0_0_0_0_0	0	63.1127	21.3634	17.5766	18.7181	94.4402	1.24351	75.8042	1.78368	1.90443	20.8028	65.7542	40.9107
1	0	0	0	0	0	0	0	0	0	0	0	NM_001081125	Gli2	1_0_0_0_0_0_0_0_0_0_0_0	0	0.625102	0.451977	0.4278	0.52433	1.51877	0.851779	0.139499	0.291905	0.539228	0.760286	0.472887	1.83801
1	0	0	0	0	0	0	0	0	0	0	0	NM_008107	Gdf1	1_0_0_0_0_0_0_0_0_0_0_0	0.893659	2.05622	2.42867	4.30549	6.73382	4.87809	8.87077	1.48663	3.85308	3.47033	3.01803	1.01818	19.0105
1	0	0	0	0	0	0	0	0	0	0	0	NM_009902	Cldn3	1_0_0_0_0_0_0_0_0_0_0_0	0.219828	2.90502	8.91576	1.33196	6.8917	3.57297	4.19724	2.95726	2.74493	2.73335	2.3146	7.64631	12.4234
1	0	0	0	0	0	0	0	0	0	0	0	NM_027308	2210010C17Rik	1_0_0_0_0_0_0_0_0_0_0_0	0	2.78177	6.41945	3.44664	3.70471	3.19702	1.24583	1.27207	2.16104	0.988991	0.422364	0.894049	5.53759
1	0	0	0	0	0	0	0	0	0	0	0	NM_177753	Sox21	1_0_0_0_0_0_0_0_0_0_0_0	6.91388	9.87208	15.4568	22.3618	19.993	8.83043	11.8885	8.00002	11.8754	15.9755	11.5036	13.5342	33.6066
1	0	0	0	0	0	0	0	0	0	0	0	NM_001254724	1700023F06Rik	1_0_0_0_0_0_0_0_0_0_0_0	0	0.219126	2.14176	0.99282	4.45719	4.14167	1.00019	1.39094	2.15739	2.47448	3.89286	2.69168	7.16271
1	0	0	0	0	0	0	0	0	0	0	0	NM_198600	Papd7	1_0_0_0_0_0_0_0_0_0_0_0	0	0.974253	0.704428	1.10369	1.42281	0.617828	0.306665	1.87832	1.13713	0.840414	0.285746	0.357177	4.19345
1	0	0	0	0	0	0	0	0	0	0	0	NM_001243021	Zfp939	1_0_0_0_0_0_0_0_0_0_0_0	0.773006	1.31234	1.35014	1.64918	1.94348	1.96486	0.774798	3.79295	1.96734	1.32861	1.95461	3.10753	13.1919
1	0	0	0	0	0	0	0	0	0	0	0	NM_010075	Dpp6	1_0_0_0_0_0_0_0_0_0_0_0	0	1.30492	0.0874691	0.0406756	0.710027	2.98514	0.0827346	0.256407	0.756915	0.891979	0.885606	0.0902643	1.77159
1	0	0	0	0	0	0	0	0	0	0	0	NM_021492	Ap3b2	1_0_0_0_0_0_0_0_0_0_0_0	0.293274	2.16024	1.5932	1.14409	6.52842	3.61173	1.56735	0.590072	2.21048	2.15121	2.38889	3.58938	8.64984
1	0	0	0	0	0	0	0	0	0	0	0	NM_001252616	Fut8	1_0_0_0_0_0_0_0_0_0_0_0	7465.04	14564	16804.6	10458.3	17653.9	15811.1	6429.18	8848.6	11227.9	11285.8	14622.8	15577.2	46544.9
1	0	0	0	0	0	0	0	0	0	0	0	NM_148933	Slco4a1	1_0_0_0_0_0_0_0_0_0_0_0	0	1.44572	0.229794	1.02586	1.55264	4.17268	1.61429	1.95505	1.74584	1.7576	3.32947	1.7796	2.60245
1	0	0	0	0	0	0	0	0	0	0	0	NM_175503	Aard	1_0_0_0_0_0_0_0_0_0_0_0	0	0.605485	4.94668	2.20246	5.20804	1.97313	2.03085	0.848444	1.397	1.58561	0.792879	0.0814588	5.81
1	0	0	0	0	0	0	0	0	0	0	0	NM_024236	Qdpr	1_0_0_0_0_0_0_0_0_0_0_0	0	0.752006	1.5106	4.40122	2.46877	1.62142	1.50068	1.49172	2.18088	2.90124	1.38639	1.96723	5.6048
1	0	0	0	0	0	0	0	0	0	0	0	NM_183147	Sprn	1_0_0_0_0_0_0_0_0_0_0_0	0	1.07952	0.179816	2.32044	3.42191	1.22172	2.82681	1.27622	0.342855	1.56288	3.00925	1.02004	1.55038
1	0	0	0	0	0	0	0	0	0	0	0	NM_007746	Map3k8	1_0_0_0_0_0_0_0_0_0_0_0	0.110747	1.374	2.77899	2.64481	1.11686	5.07898	1.97916	1.32714	2.8553	3.58069	4.31388	0.416756	5.41282
1	0	0	0	0	0	0	0	0	0	0	0	NM_001195760	S100a2	1_0_0_0_0_0_0_0_0_0_0_0	0	18.6842	0.450396	7.5401	8.91025	25.3251	1.27805	9.90219	8.19122	4.69759	12.8284	10.5983	12.6197
1	0	0	0	0	0	0	0	0	0	0	0	NM_001013777	Zfp488	1_0_0_0_0_0_0_0_0_0_0_0	231.598	423.034	329.438	298.519	505.999	731.958	216.18	317.383	269.324	268.044	362.389	468.204	916.396
1	0	0	0	0	0	0	0	0	0	0	0	NM_001034902	Gm5878	1_0_0_0_0_0_0_0_0_0_0_0	0	1.35468	0.825032	0.575454	1.11396	1.78656	0.768276	0.471297	0.609081	0.467303	0.499285	0.611547	1.54829
1	0	0	0	0	0	0	0	0	0	0	0	NM_001145778	Zkscan3	1_0_0_0_0_0_0_0_0_0_0_0	0	4.38618	2.45275	21.1156	2.84255	3.07748	2.91765	2.17517	12.6594	4.81343	5.87074	6.82653	7.66319
1	0	0	0	0	0	0	0	0	0	0	0	NM_146698	Olfr1443	1_0_0_0_0_0_0_0_0_0_0_0	0	4.52001	2.29336	0.958306	4.49519	6.95718	0.758169	1.79912	1.37269	0.0833789	0.481623	1.26093	1.63642
1	0	0	0	0	0	0	0	0	0	0	0	NM_010549	Il11ra1	1_0_0_0_0_0_0_0_0_0_0_0	0	4.59779	30.9852	17.3621	22.9279	11.6629	8.56355	5.68272	11.3168	26.8187	13.8705	16.2382	44.6918
1	0	0	0	0	0	0	0	0	0	0	0	NM_172873	Cdcp2	1_0_0_0_0_0_0_0_0_0_0_0	0	0.501865	1.14108	0.227416	0.681479	1.57857	0.640966	0.621209	0.0884665	0.629703	0.474765	0.136995	1.3256
1	0	0	0	0	0	0	0	0	0	0	0	NM_013465	Ahsg	1_0_0_0_0_0_0_0_0_0_0_0	0	4.27319	0.65596	3.46411	1.69455	4.39091	0.106364	1.65135	0.766913	0.434387	1.01862	3.02155	4.33574
1	0	0	0	0	0	0	0	0	0	0	0	NM_175329	Chchd10	1_0_0_0_0_0_0_0_0_0_0_0	0	2.7645	0.149657	4.07077	1.29488	2.47198	2.46308	4.88143	1.76481	4.02199	9.42613	1.6415	3.81565
1	0	0	0	0	0	0	0	0	0	0	0	NM_176980	Ankar	1_0_0_0_0_0_0_0_0_0_0_0	1.30611	2.63621	2.27297	6.44893	2.74911	3.25102	1.16552	2.08019	2.42632	2.25692	1.36817	2.71757	9.71091
1	0	0	0	0	0	0	0	0	0	0	0	NM_172575	Zfp277	1_0_0_0_0_0_0_0_0_0_0_0	149.718	290.8	215.033	208.689	335.122	459.768	158.175	222.328	186.368	172.108	214.396	299.961	550.104
1	0	0	0	0	0	0	0	0	0	0	0	NM_028889	Efhd1	1_0_0_0_0_0_0_0_0_0_0_0	0	0.871161	0.471606	0.493385	3.48059	1.53307	1.31351	0.979247	2.67924	0.965377	3.38246	0.304173	3.75898
1	0	0	0	0	0	0	0	0	0	0	0	NM_001252266	Ica1	1_0_0_0_0_0_0_0_0_0_0_0	0	1.96679	1.15345	1.23782	1.43616	3.49229	0.453193	0.845309	0.529674	1.68588	0.219754	2.54676	3.10041
1	0	0	0	0	0	0	0	0	0	0	0	NM_001081232	D5Ertd579e	1_0_0_0_0_0_0_0_0_0_0_0	0.106167	0.638135	0.535268	1.62642	1.09776	1.897	0.936071	0.886088	1.51401	2.30121	0.994494	0.242557	3.06
1	0	0	0	0	0	0	0	0	0	0	0	NM_172682	Fam160a1	1_0_0_0_0_0_0_0_0_0_0_0	0	0.537527	0.0646649	0.0451065	0.290744	1.30111	0.366989	0.0958729	0.811375	0.352166	0.72071	1.53732	0.717626
1	0	0	0	0	0	0	0	0	0	0	0	NM_001081291	Ccdc88b	1_0_0_0_0_0_0_0_0_0_0_0	0.868233	4.26412	2.94983	3.25281	5.79478	4.95676	2.43747	2.65468	2.69603	3.65987	3.99858	2.55612	6.96318
1	0	0	0	0	0	0	0	0	0	0	0	NM_001190804	Dnajb11	1_0_0_0_0_0_0_0_0_0_0_0	0	4.84134	6.54676	1.49379	8.34477	8.69653	12.2022	10.3319	3.79008	5.21154	2.90366	7.0092	3.70701
1	0	0	0	0	0	0	0	0	0	0	0	NM_023258	Pycard	1_0_0_0_0_0_0_0_0_0_0_0	1.17039	5.30638	2.92389	3.33738	4.39934	4.43715	3.31464	8.5396	1.96394	5.25131	4.26318	5.612	12.8795
1	0	0	0	0	0	0	0	0	0	0	0	NM_007382	Acadm	1_0_0_0_0_0_0_0_0_0_0_0	0	1.44167	0.695353	1.58379	3.72934	2.15609	4.93736	5.11215	1.19488	4.03377	1.20707	0.745534	2.20845
1	0	0	0	0	0	0	0	0	0	0	0	NM_007933	Eno3	1_0_0_0_0_0_0_0_0_0_0_0	0	11.8526	14.5983	54.7001	11.5398	23.302	17.3113	4.17982	26.1313	21.3142	7.50448	17.3754	13.2406
1	0	0	0	0	0	0	0	0	0	0	0	NM_021099	Kit	1_0_0_0_0_0_0_0_0_0_0_0	0	0.874192	0.576839	0.958023	2.12425	2.13657	0.690631	0.0411896	0.218771	0.28005	0.97324	0.530943	0.851447
1	0	0	0	0	0	0	0	0	0	0	0	NM_031880	Tnk1	1_0_0_0_0_0_0_0_0_0_0_0	2.54908	6.15313	5.43816	5.99295	8.52419	10.2228	6.62675	3.51113	6.54121	6.4014	7.18869	7.12367	17.5835
1	0	0	0	0	0	0	0	0	0	0	0	NM_007695	Chi3l1	1_0_0_0_0_0_0_0_0_0_0_0	0.164383	2.6733	0.587995	0.703117	1.5107	5.17141	0.190686	2.30988	2.22991	2.02424	1.24249	2.21796	6.93638
1	0	0	0	0	0	0	0	0	0	0	0	NM_001159407	B3gnt5	1_0_0_0_0_0_0_0_0_0_0_0	0	10.328	23.3604	19.5003	40.7349	30.257	20.32	11.268	6.99079	41.7761	21.4448	20.325	14.2921
1	0	0	0	0	0	0	0	0	0	0	0	NM_001256184	Gm5108	1_0_0_0_0_0_0_0_0_0_0_0	0	2.41321	0.632622	1.45789	0.850973	3.67283	0.444847	0.200316	0.854568	0.605582	0.332548	0.658737	5.3431
1	0	0	0	0	0	0	0	0	0	0	0	NM_001038499	Arsi	1_0_0_0_0_0_0_0_0_0_0_0	0	0.760959	1.89496	5.97691	4.22901	1.69863	0.890882	0.425441	0.134138	1.29806	2.17944	1.22252	1.50355
1	0	0	0	0	0	0	0	0	0	0	0	NM_183389	Duxbl	1_0_0_0_0_0_0_0_0_0_0_0	0	0.681748	0.906481	0.541574	0.586724	1.64131	0.400584	0.36687	1.10152	0.196218	1.58794	1.98403	1.23322
1	0	0	0	0	0	0	0	0	0	0	0	NM_020601	Tbl1x	1_0_0_0_0_0_0_0_0_0_0_0	0	0.227693	0.0875929	1.93435	0.509363	0.09389	0.302918	2.0172	1.06482	0.571383	0.693258	0.466152	1.31999
1	0	0	0	0	0	0	0	0	0	0	0	NM_008792	Pcsk2	1_0_0_0_0_0_0_0_0_0_0_0	0	0.165765	0.179475	0.0834609	0.0683388	0.532611	0.105188	0.395596	0.0649338	0.0831537	0.350877	0.140895	0.640652
1	0	0	0	0	0	0	0	0	0	0	0	NM_001014836	4930404N11Rik	1_0_0_0_0_0_0_0_0_0_0_0	0	3.56626	6.9197	6.54979	4.45554	3.25218	7.55713	3.14163	4.04492	7.80678	4.24838	4.24822	6.71101
1	0	0	0	0	0	0	0	0	0	0	0	NM_029327	Lyrm7	1_0_0_0_0_0_0_0_0_0_0_0	5.67554	19.7297	13.4482	15.9332	15.1027	34.3943	9.54606	16.4948	8.07161	7.1175	10.8487	22.6595	30.7683
1	0	0	0	0	0	0	0	0	0	0	0	NM_001205274	Crxos1	1_0_0_0_0_0_0_0_0_0_0_0	0.0652596	1.71611	0.188624	0.370304	0.358032	1.11937	1.63077	0.340417	0.337724	1.30733	2.0955	0.167303	7.1062
1	0	0	0	0	0	0	0	0	0	0	0	NM_009342	Dynlt1b	1_0_0_0_0_0_0_0_0_0_0_0	1.62898	11.9324	3.20047	3.59868	1.88988	6.48747	7.65204	7.73409	6.44809	11.4433	6.88323	16.2215	27.6162
1	0	0	0	0	0	0	0	0	0	0	0	NM_001163189	Enthd1	1_0_0_0_0_0_0_0_0_0_0_0	0	0.692052	0.672393	5.62795	5.92887	7.68191	1.40645	0.795243	3.91315	5.96821	7.78777	6.61722	1.27045
1	0	0	0	0	0	0	0	0	0	0	0	NM_172868	Palm2	1_0_0_0_0_0_0_0_0_0_0_0	0.72901	1.38704	1.68754	1.58189	2.47502	2.88909	1.46796	1.47486	0.948651	1.40822	1.42749	2.25928	4.67633
1	0	0	0	0	0	0	0	0	0	0	0	NM_013811	Dnahc8	1_0_0_0_0_0_0_0_0_0_0_0	0.409575	1.98047	1.70157	2.51089	2.54274	3.88403	0.610288	0.616667	0.695343	1.2781	1.49594	1.83865	2.72036
1	0	0	0	0	0	0	0	0	0	0	0	NM_001198809	Sfmbt2	1_0_0_0_0_0_0_0_0_0_0_0	0.466234	3.08064	0.595612	3.32372	6.34652	10.112	1.94243	3.40466	1.79262	4.08514	5.94578	2.77382	13.9135
1	0	0	0	0	0	0	0	0	0	0	0	NM_010329	Pdpn	1_0_0_0_0_0_0_0_0_0_0_0	0	0.592593	0.69654	0.671277	1.44238	2.86122	1.99291	1.49921	1.4433	1.58002	0.507625	2.11952	2.08129
1	0	0	0	0	0	0	0	0	0	0	0	NM_207667	Fgf14	1_0_0_0_0_0_0_0_0_0_0_0	0	0.650308	0.52807	0.276252	0.560434	0.982032	0.32778	1.0687	0.999763	0.836295	0.258854	0.909945	1.4325
1	0	0	0	0	0	0	0	0	0	0	0	NM_001163671	Mapk9	1_0_0_0_0_0_0_0_0_0_0_0	0	0.280173	0.151673	0.655876	0.218223	0.966544	1.60594	0.51541	0.0605094	0.35154	0.583306	0.328692	0.44367
1	0	0	0	0	0	0	0	0	0	0	0	NM_011924	Avpr1b	1_0_0_0_0_0_0_0_0_0_0_0	0	0.779847	0.410438	1.57464	2.89124	1.0178	0.1747	0.870747	0.755021	0.285364	1.51305	0.552165	0.575516
1	0	0	0	0	0	0	0	0	0	0	0	NM_022016	Impg1	1_0_0_0_0_0_0_0_0_0_0_0	0	0	0.079105	0.165516	1.6034	0.773825	0.375585	0.904363	0.308049	1.42024	0.205447	1.32434	0.622008
1	0	0	0	0	0	0	0	0	0	0	0	NM_146410	Olfr1420	1_0_0_0_0_0_0_0_0_0_0_0	0	0	0.457661	1.48961	0.548725	4.20087	1.9093	0.670793	2.96246	1.80262	5.29494	0.128206	5.25248
1	0	0	0	0	0	0	0	0	0	0	0	NM_013861	Tpk1	1_0_0_0_0_0_0_0_0_0_0_0	0	0.797939	2.3319	1.12018	0.0269218	0.681287	2.17742	0.254734	1.64717	0.654543	0.561947	1.37151	1.90664
1	0	0	0	0	0	0	0	0	0	0	0	NM_001033246	Ccdc110	1_0_0_0_0_0_0_0_0_0_0_0	0	0.997998	0.972486	0.67835	1.74898	1.72145	0.0613231	0.554311	0.996893	2.07769	0.886495	0.359645	0.748178
1	0	0	0	0	0	0	0	0	0	0	0	NM_001177899	Skap1	1_0_0_0_0_0_0_0_0_0_0_0	1.03695	4.53054	4.30526	4.85104	8.40624	2.11042	1.5009	4.87491	4.55618	6.19953	1.4149	5.55406	10.6649
1	0	0	0	0	0	0	0	0	0	0	0	NM_172540	Trmt2b	1_0_0_0_0_0_0_0_0_0_0_0	0	0	0.478572	0.424844	0	0.481628	0.23368	0.0318838	0.0472219	0.211728	0.701898	0.0336727	0.588453
1	0	0	0	0	0	0	0	0	0	0	0	NM_001162855	Nsmce4a	1_0_0_0_0_0_0_0_0_0_0_0	7.95128	21.5091	25.9884	12.689	21.2376	23.6022	26.1657	9.93191	19.9371	21.4456	14.4166	14.8698	44.7784
1	0	0	0	0	0	0	0	0	0	0	0	NM_013649	Ryk	1_0_0_0_0_0_0_0_0_0_0_0	0	0.401093	0.477693	0.363503	1.66124	1.2616	1.60458	0.52536	0.0471352	0.150978	0.56467	0.201665	0.921834
1	0	0	0	0	0	0	0	0	0	0	0	NM_028788	1300002K09Rik	1_0_0_0_0_0_0_0_0_0_0_0	0	0.0726772	2.17027	3.23842	0.558447	2.62746	0.254381	0.634333	0.598998	0.884349	0.973098	1.16498	0.835173
1	0	0	0	0	0	0	0	0	0	0	0	NM_011249	Rbl1	1_0_0_0_0_0_0_0_0_0_0_0	0	0.0819238	0.170413	1.54679	1.009	1.07283	0.960915	0.879046	1.17936	0.657743	0.393603	0.346199	0.941429
1	0	0	0	0	0	0	0	0	0	0	0	NM_009237	Sox3	1_0_0_0_0_0_0_0_0_0_0_0	3.36129	11.4366	7.90102	15.7192	10.9004	8.78469	4.00567	4.36728	7.86021	10.2368	13.9179	7.30027	24.1639
1	0	0	0	0	0	0	0	0	0	0	0	NM_001081959	Klc1	1_0_0_0_0_0_0_0_0_0_0_0	0	0.657652	2.49216	6.33235	1.28059	7.81018	4.8996	10.5167	2.58995	14.2722	5.75602	6.67289	5.14971
1	0	0	0	0	0	0	0	0	0	0	0	NM_133833	Dst	1_0_0_0_0_0_0_0_0_0_0_0	0.913783	1.58597	1.36929	1.58798	2.90174	2.32891	2.26484	0.947102	1.16324	1.34572	1.52653	1.41077	4.09575
1	0	0	0	0	0	0	0	0	0	0	0	NM_001172068	Senp8	1_0_0_0_0_0_0_0_0_0_0_0	0.607636	3.18595	2.7199	2.75108	4.12005	3.45265	3.70904	1.91415	3.62031	3.2078	2.58779	1.52554	5.88918
1	0	0	0	0	0	0	0	0	0	0	0	NM_207245	Zfp870	1_0_0_0_0_0_0_0_0_0_0_0	8.7946	11.0412	11.0967	11.9589	12.1965	16.4035	10.3518	11.6526	13.3757	11.1232	10.8712	16.315	31.9934
1	0	0	0	0	0	0	0	0	0	0	0	NM_028339	Tmx1	1_0_0_0_0_0_0_0_0_0_0_0	2.46332	7.98192	9.94956	12.0284	6.78369	12.7708	13.2289	13.038	8.47072	6.70341	16.4565	11.9254	23.146
1	1	1	1	1	1	1	1	1	1	1	1	NM_001161855	4933416C03Rik	1_1_1_1_1_1_1_1_1_1_1_1	0.246355	1.39525	0.377662	0.790305	2.30384	3.4471	0.214332	0.0965142	0.478232	0.0874885	0.0822779	1.33625	172.125
1	1	1	1	1	1	1	1	1	1	1	1	NM_198601	Trim52	1_1_1_1_1_1_1_1_1_1_1_1	0.0452562	1.66373	0.506203	1.41239	1.97066	2.88942	0.0261165	0.722225	0.174819	0.0639633	0.270692	0.641102	72.2198
1	1	1	1	1	1	1	1	1	1	1	1	NM_001098723	Yy2	1_1_1_1_1_1_1_1_1_1_1_1	0.0486658	0	0.317758	0.207109	0	1.06959	1.63335	0.0725308	1.45236	0.114695	0.616216	2.78636	64.9577
1	1	1	1	1	1	1	1	1	1	1	1	NM_001100452	BC032203	1_1_1_1_1_1_1_1_1_1_1_1	0.0636229	0.68175	1.61736	0.571587	1.51468	1.05088	0.71834	2.04063	1.26801	0.839651	0.982898	1.00816	16.4281
1	1	1	1	1	1	1	1	1	1	1	1	NM_001271574	NA	1_1_1_1_1_1_1_1_1_1_1_1	0.0219103	0.329239	0.111397	0	1.18365	0.542851	0	0.098718	0.255204	0.526442	0.270536	0	11.9134
1	1	1	1	1	1	1	1	1	1	1	1	NM_001243067_dup1	NA	1_1_1_1_1_1_1_1_1_1_1_1	2.39128	9.21223	3.40479	4.31705	8.10244	9.7285	5.01835	3.1844	4.09022	2.4409	3.40848	6.89849	77.3506
1	1	1	1	1	1	1	1	1	1	1	1	NM_028927	Tktl2	1_1_1_1_1_1_1_1_1_1_1_1	0	0.899715	0.347903	0	3.37874	0.847688	0	0	0.759265	1.64413	0.344665	0	30.1331
1	1	1	1	1	1	1	1	1	1	1	1	NM_013780	Npas3	1_1_1_1_1_1_1_1_1_1_1_1	0.30709	1.0164	0.358186	1.5654	1.83828	3.55118	0.16068	0.0723744	1.25474	1.31443	1.59552	1.95435	21.0894
1	1	1	1	1	1	1	1	1	1	1	1	NM_133720	Cysltr2	1_1_1_1_1_1_1_1_1_1_1_1	0	0	0	0	0	0	0	0	0	0.182481	0	0	31.702
1	1	1	1	1	1	1	1	1	1	1	1	NM_001033191	Naa11	1_1_1_1_1_1_1_1_1_1_1_1	0	0.856961	0.590442	0.176511	0.379247	0.869514	0.023935	0	0.0767014	0	0	0.402907	17.6228
1	1	1	1	1	1	1	1	1	1	1	1	NM_001243067	Zfp433	1_1_1_1_1_1_1_1_1_1_1_1	2.39069	9.45723	2.80335	5.43788	9.95087	8.45622	5.13293	3.32128	2.96514	3.66833	2.28051	7.11693	72.4477
1	1	1	1	1	1	1	1	1	1	1	1	NM_011635	Trap1a	1_1_1_1_1_1_1_1_1_1_1_1	5.91951	4.01817	3.14203	0.67437	2.97825	9.26702	4.98824	0.269776	1.29215	0.700236	4.27344	6.95386	129.615
1	1	1	1	1	1	1	1	1	1	1	1	NM_001163191	Otud6a	1_1_1_1_1_1_1_1_1_1_1_1	0	0	1.85611	0	3.79959	2.28448	0	0	0	0	1.59325	1.88671	61.0911
1	1	1	1	1	1	1	1	1	1	1	1	NM_001163836	Pabpc6	1_1_1_1_1_1_1_1_1_1_1_1	1.94752	1.22541	0.972957	0.616981	3.04394	1.35994	0.778066	0.064821	0.24001	0.61471	0.807818	0.889953	63.72
1	1	1	1	1	1	1	1	1	1	1	1	NM_172882	Wdfy3	1_1_1_1_1_1_1_1_1_1_1_1	0.262779	0.297901	0.525112	0.28417	0.683964	0.725284	0.756611	0.36648	0.388582	0.230287	0.489849	0.586309	7.64885
1	1	1	1	1	1	1	1	1	1	1	1	NM_175349	Ldhal6b	1_1_1_1_1_1_1_1_1_1_1_1	0.482785	0.725465	0	1.91764	0.882897	3.40443	0.44577	0.719536	0.982097	0.682694	0.911902	0.683916	57.6771
1	1	1	1	1	1	1	1	1	1	1	1	NM_207232	Ptpdc1	1_1_1_1_1_1_1_1_1_1_1_1	0.225575	1.45901	0.277143	0.344297	0.177562	0.7923	0.317512	0.265299	0.269336	0.930536	1.25887	0.339871	14.7162
1	1	1	1	1	1	1	1	1	1	1	1	NM_010029	Ddx4	1_1_1_1_1_1_1_1_1_1_1_1	0	0	0	0	0.116973	0.431833	0	0.0375218	0	0.616826	0	0	12.239
1	1	1	1	1	1	1	1	1	1	1	1	NM_011516	Sycp1	1_1_1_1_1_1_1_1_1_1_1_1	0	0	0.0412787	0.0575873	0.465498	0	0	0.126589	0	0.0478369	0.0269791	0.19169	9.61914
1	1	1	1	1	1	1	1	1	1	1	1	NM_027614	Wdr20b	1_1_1_1_1_1_1_1_1_1_1_1	4.55256	0.954473	1.40092	4.8858	2.20689	4.00589	0.625959	0.193127	1.90346	0.973604	2.51466	3.79493	55.4125
1	1	1	1	1	1	1	1	1	1	1	1	NM_031997	Tmem2	1_1_1_1_1_1_1_1_1_1_1_1	2.94299	7.67773	2.45961	5.71472	5.16674	7.54385	4.5881	5.08426	3.0382	4.99517	6.47104	5.32671	39.1895
1	1	1	1	1	1	1	1	1	1	1	1	NM_207240	Olfr1320	1_1_1_1_1_1_1_1_1_1_1_1	0	0	0	0	0	0	0	0	0	0	0	0	26.1679
1	1	1	1	1	1	1	1	1	1	1	1	NM_009179	St3gal2	1_1_1_1_1_1_1_1_1_1_1_1	3.94807	2.23463	2.74818	8.76711	3.61161	5.57902	3.10618	3.47686	1.83045	6.90545	3.84315	3.62478	40.2625
1	1	1	1	1	1	1	1	1	1	1	1	NM_001167949	Atp2b4	1_1_1_1_1_1_1_1_1_1_1_1	0.167416	0.161643	0.280965	0.0477394	0.435803	0.555198	0.00971024	0.0381955	0.108414	0.463896	0.255437	0.119182	6.77815
1	1	1	1	1	1	1	1	1	1	1	1	NM_001081202	L1td1	1_1_1_1_1_1_1_1_1_1_1_1	0.188744	0.979883	0.0964479	0.672765	0.243792	0.754247	0.519996	0.0353409	0.464688	1.34125	0.149297	0.891601	12.3985
1	1	1	1	1	1	1	1	1	1	1	1	NM_183208	Zmiz1	1_1_1_1_1_1_1_1_1_1_1_1	4.44924	5.91672	1.84871	4.58974	3.96819	4.12149	2.42696	4.34661	2.57611	2.44645	2.66102	0.710447	40.4911
1	1	1	1	1	1	1	1	1	1	1	1	NM_010169	F2r	1_1_1_1_1_1_1_1_1_1_1_1	0.716648	0.477077	1.81481	0.540434	1.09652	0.640451	0.21811	0.415911	1.25004	0.339086	1.94859	2.30374	19.7151
1	1	1	1	1	1	1	1	1	1	1	1	NM_010021	Dazl	1_1_1_1_1_1_1_1_1_1_1_1	3.11428	4.45401	4.34016	6.05489	3.81608	5.10676	0.0474043	0.899833	0.77165	3.3631	1.42828	3.68895	49.7879
1	1	1	1	1	1	1	1	1	1	1	1	NM_008634	Mtap1b	1_1_1_1_1_1_1_1_1_1_1_1	2.01889	1.74693	0.912962	1.28586	2.62551	2.09871	2.29633	1.01722	1.48589	2.19955	2.06176	1.4364	19.3199
1	1	1	1	1	1	1	1	1	1	1	1	NM_020587	Srsf4	1_1_1_1_1_1_1_1_1_1_1_1	4.56507	4.09947	1.45439	3.64386	2.81505	2.69132	2.60126	6.62117	2.09103	3.15091	2.65454	2.01011	49.1471
1	1	1	1	1	1	1	1	1	1	1	1	NM_018788	Extl3	1_1_1_1_1_1_1_1_1_1_1_1	0.418703	0.678934	0.308527	0.744953	0.663317	0.191842	0.0735968	0.594559	0.356455	0.660082	0.309412	0.418846	8.86062
1	1	1	1	1	1	1	1	1	1	1	1	NM_001111121	Ccdc6	1_1_1_1_1_1_1_1_1_1_1_1	0.479501	1.34519	0.384839	2.49609	0.361644	0.680152	1.7034	1.24867	0.550904	1.1336	1.08659	0.983247	27.8774
1	1	1	1	1	1	1	1	1	1	1	1	NM_010806	Mllt4	1_1_1_1_1_1_1_1_1_1_1_1	1.39503	1.34586	0.80709	1.59507	0.650171	1.72127	1.56867	1.272	1.21081	1.65211	1.15283	2.37563	14.088
1	1	1	1	1	1	1	1	1	1	1	1	NM_144939	Frs3	1_1_1_1_1_1_1_1_1_1_1_1	2.60812	3.20557	0	2.31765	0.597558	2.97385	1.13139	1.90152	1.66759	2.74117	0.992076	1.44758	31.8061
1	1	1	1	1	1	1	1	1	1	1	1	NM_001177503	3830431G21Rik	1_1_1_1_1_1_1_1_1_1_1_1	2.44109	1.73669	2.05149	3.70354	4.45427	4.41795	1.16058	0.719744	2.58356	2.28335	1.49026	1.88589	22.8085
1	1	1	1	1	1	1	1	1	1	1	1	NM_019763	Spen	1_1_1_1_1_1_1_1_1_1_1_1	3.54784	2.9254	1.33512	2.80813	3.74447	2.36102	3.51444	1.9073	2.44718	2.53931	3.34392	2.20098	20.7656
1	1	1	1	1	1	1	1	1	1	1	1	NM_139148	Clca4	1_1_1_1_1_1_1_1_1_1_1_1	1.42768	0.246883	0.729544	0.419084	1.17856	1.18649	0.340969	0	0.786158	0.0497325	0.0826681	0.467851	17.5347
1	1	1	1	1	1	1	1	1	1	1	1	NM_022033	Oxct2a	1_1_1_1_1_1_1_1_1_1_1_1	5.62023	0.725967	1.68373	5.31808	2.76229	2.90504	2.45497	0.885309	3.50469	2.91457	5.72395	2.63338	38.8409
1	1	1	1	1	1	1	1	1	1	1	1	NM_009100	Rptn	1_1_1_1_1_1_1_1_1_1_1_1	0.168265	0.189634	0	0	0	0.0641373	0	0	0.155586	0.0396564	0.0223655	0	6.81807
1	1	1	1	1	1	1	1	1	1	1	1	NM_029453	Wdr64	1_1_1_1_1_1_1_1_1_1_1_1	0	0	0	0	0	0	0	0	0.0403539	0	0	0	3.18298
1	1	1	1	1	1	1	1	1	1	1	1	NM_177742	Triml1	1_1_1_1_1_1_1_1_1_1_1_1	0	0	0	0	0	0.0718684	0.118909	0.0587954	0.0697361	0.106594	0.100246	0.0593549	7.13587
1	1	1	1	1	1	1	1	1	1	1	1	NM_001085536	Gm13178	1_1_1_1_1_1_1_1_1_1_1_1	0	0	0	0	0	0	0	0	0	0	0	0	8.6729
1	1	1	1	1	1	1	1	1	1	1	1	NM_001085542	Gm13124	1_1_1_1_1_1_1_1_1_1_1_1	0	0	0	0	0	0	0	0	0	0	0	0	9.09037
1	1	1	1	1	1	1	1	1	1	1	1	NM_022326	Ctsm	1_1_1_1_1_1_1_1_1_1_1_1	0	0	0	0	0	0	0	0	0	0	0	0	7.46605
1	1	1	1	1	1	1	1	1	1	1	1	NM_025503	1700029P11Rik	1_1_1_1_1_1_1_1_1_1_1_1	16.2681	10.7491	6.51184	11.2107	9.20635	10.3066	12.3574	4.97839	6.31602	9.62934	8.57402	3.65512	115.682
1	1	1	1	1	1	1	1	1	1	1	1	NM_001254725	2310001H18Rik	1_1_1_1_1_1_1_1_1_1_1_1	0	0	0	0	0	0	0	0	0	0	0	0	6.0346
1	1	1	1	1	1	1	1	1	1	1	1	NM_146668	Olfr739	1_1_1_1_1_1_1_1_1_1_1_1	0	0	0	0	0	0	0	0	0	0	0	0	6.57506
1	0	0	0	0	0	1	0	0	0	0	0	NM_001080743	Grk4	1_0_0_0_0_0_1_0_0_0_0_0	289.039	507.469	382.83	342.589	654.084	765.549	254.448	396.821	358.442	333.701	479.947	603.231	1300.02
1	0	0	0	0	0	1	0	0	0	0	0	NM_001252629	Smn1	1_0_0_0_0_0_1_0_0_0_0_0	425.054	813.056	857.993	564.931	1017.88	1049.48	335.2	612.31	682.895	756.495	964.576	924.966	1937.21
1	0	0	0	0	0	1	0	0	0	0	0	NM_027049	1700008O03Rik	1_0_0_0_0_0_1_0_0_0_0_0	0	3.42765	3.78727	8.47263	0.0757122	2.28049	0	1.4837	3.60683	0.360956	4.30715	4.82136	8.72712
1	0	0	0	0	0	1	0	0	0	0	0	NM_008077	Gad1	1_0_0_0_0_0_1_0_0_0_0_0	0	2.02781	1.89973	8.63751	4.8728	3.77042	0	0.225259	1.60427	1.98443	2.28536	2.117	2.46648
1	0	0	0	0	0	1	0	0	0	0	0	NM_008604	Mme	1_0_0_0_0_0_1_0_0_0_0_0	0	0.639306	0.100383	0.886939	1.37762	0.344935	0	0.613048	0.358265	1.13227	1.067	0.815498	1.85351
1	0	0	0	0	0	1	0	0	0	0	0	NM_145521	Ppapdc3	1_0_0_0_0_0_1_0_0_0_0_0	0	2.06504	0.622258	4.01498	2.00022	1.25749	0.152921	3.47102	2.05005	1.18979	1.61074	0.180603	2.87882
1	0	0	0	0	0	1	0	0	0	0	0	NM_001142724	Kbtbd12	1_0_0_0_0_0_1_0_0_0_0_0	0	0.479696	1.10723	2.05294	4.55676	3.08258	0	1.9031	1.49556	6.23738	0.541932	3.07433	2.04442
1	0	0	0	0	0	1	0	0	0	0	0	NM_001199337	Apoo	1_0_0_0_0_0_1_0_0_0_0_0	0	4.51852	9.14084	5.68692	6.59889	3.17691	0	8.47595	1.55467	5.47966	6.78764	6.58155	9.36572
1	0	0	0	0	0	1	0	0	0	0	0	NM_025292	Synj2bp	1_0_0_0_0_0_1_0_0_0_0_0	30.196	49.3956	38.8665	35.5279	58.7349	84.384	26.6025	57.4482	49.5207	40.948	58.0224	78.0227	108.176
1	0	0	0	0	0	1	0	0	0	0	0	NM_001252615	Fut8	1_0_0_0_0_0_1_0_0_0_0_0	81.4046	159.969	203.556	117.276	203.12	193.168	38.5353	80.1777	100.778	81.258	121.675	131.489	386.11
1	0	0	0	0	0	1	0	0	0	0	0	NM_029247	4930550C14Rik	1_0_0_0_0_0_1_0_0_0_0_0	0	0.236092	1.49101	2.24009	1.00913	1.18231	0.0650908	1.34484	0.312882	0.930403	0.224884	0.192775	3.01339
1	0	0	0	0	0	1	0	0	0	0	0	NM_134127	Cyp4f15	1_0_0_0_0_0_1_0_0_0_0_0	0	0.122866	0.665142	2.41262	0.358871	0.685665	0	0.682429	0.879974	0.554709	0.30202	0.205919	1.3602
1	0	0	0	0	0	1	0	0	0	0	0	NM_001033542	Slc47a2	1_0_0_0_0_0_1_0_0_0_0_0	0	2.36577	1.12464	0.70776	4.27348	1.23056	0.0338735	0.0874825	0.388702	0.636316	0.710394	3.07684	1.87728
1	0	0	0	0	0	1	0	0	0	0	0	NM_177593	Gm4763	1_0_0_0_0_0_1_0_0_0_0_0	0	2.67423	4.25001	1.57085	3.62793	8.98896	0.158122	0.734502	3.09303	5.10521	1.80385	3.32241	4.35135
1	0	0	0	0	0	1	0	0	0	0	0	NM_011441	Sox17	1_0_0_0_0_0_1_0_0_0_0_0	0	0.270341	1.04253	6.51327	5.45089	7.20538	0	0.0679695	0.345046	2.6785	4.35647	1.87846	0.812568
1	0	0	0	0	0	1	0	0	0	0	0	NM_029653	Dapk1	1_0_0_0_0_0_1_0_0_0_0_0	0	0	0.296964	0.510123	0.576458	1.60049	0	0.0800969	0.132547	1.4044	0.167111	0.570695	0.936428
1	0	0	0	0	0	1	0	0	0	0	0	NM_001024478	Cdhr3	1_0_0_0_0_0_1_0_0_0_0_0	0	2.48496	1.15306	1.20647	0.422719	2.70146	0	1.09149	0.830079	0.59008	1.40643	0.874399	0.649829
1	0	0	0	0	0	1	0	0	0	0	0	NM_001177897	9830107B12Rik	1_0_0_0_0_0_1_0_0_0_0_0	0	1.02615	0.435563	1.04945	1.89407	0.104376	0.0389237	0.176789	0.179459	0.146813	0.155279	0.247803	0.492003
1	0	0	0	0	0	1	0	0	0	0	0	NM_175663	Hist1h2ba	1_0_0_0_0_0_1_0_0_0_0_0	11.9684	28.7043	14.4877	23.9671	26.8149	18.245	5.93835	22.9398	18.1048	20.9736	35.8529	27.5596	100.871
1	0	0	0	0	0	1	0	0	0	0	0	NM_001146328	Rbm46	1_0_0_0_0_0_1_0_0_0_0_0	0.620777	1.18869	1.42747	1.10636	5.17308	8.23549	0	2.68236	2.32406	2.49861	2.98714	1.77998	10.4226
1	1	1	1	0	1	1	1	1	1	1	1	NM_031185	Akap12	1_1_1_1_0_1_1_1_1_1_1_1	2.02345	7.73625	3.52884	3.40574	6.91215	3.73588	5.09592	5.3211	5.25472	5.36774	7.02096	7.75407	34.9203
1	1	1	1	0	1	1	1	1	1	1	1	NM_001085515	AI464131	1_1_1_1_0_1_1_1_1_1_1_1	4.23479	6.95905	4.23007	8.10611	6.91675	6.66722	3.21685	4.89338	7.05309	6.07145	11.6521	11.0726	43.621
1	1	1	1	0	1	1	1	1	1	1	1	NM_023894	Rhox9	1_1_1_1_0_1_1_1_1_1_1_1	0.314787	0	0	0	2.60365	0.150744	0	0	0	0	0	0	29.2419
1	1	1	1	0	1	1	1	1	1	1	1	NM_011076	Abcb1a	1_1_1_1_0_1_1_1_1_1_1_1	2.70628	3.54007	2.79663	2.22703	4.10138	3.23084	2.4547	0.675572	1.37768	2.26534	1.74838	1.39251	26.995
1	1	1	1	0	1	1	1	1	1	1	1	NM_011400	Slc2a1	1_1_1_1_0_1_1_1_1_1_1_1	7.62101	8.01801	6.75312	13.8511	14.4176	9.25395	9.52338	7.20745	7.44904	10.6089	8.48751	7.41208	47.5398
1	1	1	1	0	1	1	1	1	1	1	1	NM_146826	Olfr969	1_1_1_1_0_1_1_1_1_1_1_1	0	0	0	0	2.99864	0	0	0	0	0	0	0	7.27772
1	1	1	1	0	1	1	1	1	1	1	1	NM_172293	Fam113b	1_1_1_1_0_1_1_1_1_1_1_1	6.12235	3.12449	4.41262	2.78894	4.7552	6.05509	1.8345	3.90444	2.35995	3.43642	2.25163	3.29012	35.1422
1	1	1	1	0	1	1	1	1	1	1	1	NM_001079873	Brdt	1_1_1_1_0_1_1_1_1_1_1_1	0	0	0	0	0.383119	0	0	0	0	0	0	0	7.14068
1	1	1	1	0	1	1	1	1	1	1	1	NM_007774	Cryga	1_1_1_1_0_1_1_1_1_1_1_1	1.8058	0.426137	0.230691	0	6.22335	0.864759	0.22677	0	0	0	1.62679	0	34.126
1	0	0	0	0	0	0	1	0	0	0	0	NM_009598	Ace	1_0_0_0_0_0_0_1_0_0_0_0	0.088732	1.50762	1.30777	4.74419	3.70933	3.86675	0.35657	0.0664576	0.633115	0.788185	1.80304	1.63853	5.09114
1	0	0	0	0	0	0	1	0	0	0	0	NM_010769	Matn1	1_0_0_0_0_0_0_1_0_0_0_0	0	1.83269	1.20473	0.790919	1.50194	0.863355	0.201092	0	0.807643	2.77465	1.10674	4.22333	2.44406
1	0	0	0	0	0	0	1	0	0	0	0	NM_010820	Mpdz	1_0_0_0_0_0_0_1_0_0_0_0	0	0.116585	0.0188789	0.421403	0.0770843	1.05952	0.204138	0	0.360512	0.240661	0.45654	0.345285	0.487426
1	0	0	0	0	0	0	1	0	0	0	0	NM_010600	Kcnh1	1_0_0_0_0_0_0_1_0_0_0_0	0	0.330207	0.0198621	0.0831279	1.53602	1.054	0.0225444	0.0145559	0.0865212	0.565985	0.267146	0.195027	0.665783
1	0	0	0	0	0	0	1	0	0	0	0	NM_001166662	Ccdc85a	1_0_0_0_0_0_0_1_0_0_0_0	0	0	0.132038	3.26961	5.42984	4.43201	0.214766	0.048382	1.71102	1.23938	0.765326	0.162061	1.29873
1	0	0	0	0	0	0	1	0	0	0	0	NM_001243792	Esrrg	1_0_0_0_0_0_0_1_0_0_0_0	0	0	0.211991	0.609968	0.279545	0.124166	0.0300774	0	0.240579	0.699903	0.323596	0.0427788	0.600205
1	0	0	0	0	0	0	1	0	0	0	0	NM_019445	Fmn2	1_0_0_0_0_0_0_1_0_0_0_0	0.71255	0.860168	1.91152	1.98163	3.00947	1.27463	1.08514	0.245077	1.08568	1.97024	1.92124	0.648237	5.54822
1	0	0	0	0	0	0	1	0	0	0	0	NM_008104	Gcm2	1_0_0_0_0_0_0_1_0_0_0_0	0	0.283499	0.344955	0.0687487	0.594084	1.17478	1.28745	0	0.519668	0.456695	0.0915386	0.0381405	0.88341
1	0	0	0	0	0	0	1	0	0	0	0	NM_001253877	Mtf2	1_0_0_0_0_0_0_1_0_0_0_0	0	6.51566	3.07362	1.64028	7.7534	5.97058	4.44847	0	3.91456	3.17931	2.91204	0.658737	4.00733
1	0	0	1	0	0	0	0	0	0	0	0	NM_009710	Art1	1_0_0_1_0_0_0_0_0_0_0_0	0	1.4796	2.20272	0	3.33382	5.31316	1.13645	2.27915	2.5611	0.928246	1.05391	1.52556	11.2687
1	0	0	1	0	0	0	0	0	0	0	0	NM_001177577	Gm1045	1_0_0_1_0_0_0_0_0_0_0_0	0	2.45651	2.43	0.260774	4.00739	3.28514	5.9463	8.59854	2.13302	9.74402	7.81889	1.88074	20.0064
1	0	0	1	0	0	0	0	0	0	0	0	NM_026639	Art4	1_0_0_1_0_0_0_0_0_0_0_0	0	2.63833	0.773647	0	3.1791	4.57674	1.638	4.08954	1.54322	1.03408	1.22623	3.97972	1.60197
1	0	0	1	0	0	0	0	0	0	0	0	NM_133740	Prmt3	1_0_0_1_0_0_0_0_0_0_0_0	0	0.630238	0.511773	0	0.204535	0.319735	3.01845	0.416725	1.63134	0.606222	0.512488	0.76461	1.59327
1	0	0	1	0	0	0	0	0	0	0	0	NM_018757	Nme6	1_0_0_1_0_0_0_0_0_0_0_0	0	0.767046	2.9067	0	2.55663	2.33485	2.35514	6.22979	1.76211	0.320811	2.05689	3.12234	3.33207
1	0	0	1	0	0	0	0	0	0	0	0	NM_009136	Scrg1	1_0_0_1_0_0_0_0_0_0_0_0	0	0	1.21607	0	1.82255	0.379876	6.32636	0.297066	0.957197	2.16075	6.10047	0.510992	3.98711
1	0	0	1	0	0	0	0	0	0	0	0	NM_146670	Olfr815	1_0_0_1_0_0_0_0_0_0_0_0	0	4.14173	3.01539	0	3.92312	14.3512	0.253998	3.17562	3.37632	0.172887	1.63192	12.0122	2.72251
1	0	0	1	0	0	0	0	0	0	0	0	NM_029975	Ulbp1	1_0_0_1_0_0_0_0_0_0_0_0	0.697173	2.93991	5.43346	0.619685	6.33503	7.38005	2.89722	4.4602	9.21486	4.77501	6.95537	8.33237	15.5839
1	0	0	0	0	0	0	0	1	0	0	0	NM_152808	Slc44a2	1_0_0_0_0_0_0_0_1_0_0_0	0.0806736	1.61708	1.24776	2.23138	0.388771	2.86655	0.41733	1.53299	0.394043	0.617925	1.26136	1.07934	6.82925
1	0	0	0	0	0	0	0	1	0	0	0	NM_007511	Atp7b	1_0_0_0_0_0_0_0_1_0_0_0	0.0589349	0.624657	1.56612	1.59653	2.91891	3.21209	0.275592	0.596915	0.0326875	2.37248	1.13126	1.33599	3.47517
1	0	0	0	0	0	0	0	1	0	0	0	NM_028941	4933407C03Rik	1_0_0_0_0_0_0_0_1_0_0_0	0.096202	1.10486	0.698491	1.22823	1.03341	1.76663	1.01844	0.723507	0.035392	0.415553	0.473343	0.436285	4.35156
1	0	0	0	0	0	0	0	1	0	0	0	NM_001177513	Gm7102	1_0_0_0_0_0_0_0_1_0_0_0	42.8923	75.3269	46.6113	77.5112	99.6866	152.877	73.8004	66.8702	54.495	79.7608	65.5213	113.775	177.955
1	0	0	0	0	0	0	0	1	0	0	0	NM_080455	Tshz2	1_0_0_0_0_0_0_0_1_0_0_0	0	0.358795	0.443966	0.116117	1.74936	0.832117	0.472427	0.659479	0.0301175	0.0385682	0.412345	0.0662712	1.60337
1	0	0	0	0	0	0	0	1	0	0	0	NM_008804	Pde9a	1_0_0_0_0_0_0_0_1_0_0_0	0	0.380922	0.0687378	0.863056	0.233923	0.450919	1.14868	0.251872	0	0.557611	1.35251	1.48962	2.34846
1	0	0	0	0	0	0	0	1	0	0	0	NM_019641	Stmn1	1_0_0_0_0_0_0_0_1_0_0_0	5.77301	26.4205	15.7519	19.045	17.0261	23.0668	21.8528	16.7986	6.5332	21.6159	17.2562	10.8179	42.7602
1	0	0	0	0	0	0	0	1	0	0	0	NM_001077638	Prmt2	1_0_0_0_0_0_0_0_1_0_0_0	0	0	2.29276	0.385787	1.11911	2.51099	0.611682	1.26673	0.0375221	0.88137	1.03934	1.1621	1.01123
1	1	1	1	1	0	1	1	1	1	1	1	NM_001160412	Triml2	1_1_1_1_1_0_1_1_1_1_1_1	0.189259	9.78992	3.28817	1.21428	5.61282	20.6131	0	4.35496	2.09939	1.20981	0.422499	4.32433	77.3242
1	1	1	1	1	0	1	1	1	1	1	1	NM_007496	Zfhx3	1_1_1_1_1_0_1_1_1_1_1_1	4.32939	7.3768	2.15861	3.12432	3.2639	5.76517	1.51188	2.96038	3.74836	3.29966	1.9306	4.22723	28.4515
1	1	1	1	1	0	1	1	1	1	1	1	NM_053216	1700102P08Rik	1_1_1_1_1_0_1_1_1_1_1_1	4.17286	2.38683	1.80897	1.98288	4.93056	7.47116	4.1785	5.11342	0.420739	1.79689	3.38692	5.74367	58.0686
1	1	1	1	1	0	1	1	1	1	1	1	NM_026450	Zfp169	1_1_1_1_1_0_1_1_1_1_1_1	1.46053	1.15024	1.11858	0.283663	1.1911	3.47271	1.9365	1.34279	0.694954	1.46074	0.704192	0.769051	13.606
1	1	1	1	1	0	1	1	1	1	1	1	NM_001018079	Lce3f	1_1_1_1_1_0_1_1_1_1_1_1	0	0	0	0	0	2.29931	0	0	0	0	0	0	18.1217
1	1	1	1	1	0	1	1	1	1	1	1	NM_010114	Klk1b22	1_1_1_1_1_0_1_1_1_1_1_1	0	0	0	0	0	1.33123	0	0	0	0	0	0	12.5813
1	1	1	1	1	0	1	1	1	1	1	1	NM_134239	Vmn1r217	1_1_1_1_1_0_1_1_1_1_1_1	0	0	0	0	0	0.296447	0	0	0	0	0	0	3.68455
1	1	1	1	0	0	1	1	1	1	1	1	NM_001190466	Dact1	1_1_1_1_0_0_1_1_1_1_1_1	6.83406	7.94491	8.49915	9.48038	16.0339	9.7575	9.40649	6.05773	6.77592	8.60694	8.00746	6.16782	49.8974
1	1	1	1	0	0	1	1	1	1	1	1	NM_001171052	Mta3	1_1_1_1_0_0_1_1_1_1_1_1	1.38426	0.373325	0.707353	0	2.86379	3.21975	0	0	0.932279	0.351315	0	0	24.2357
1	1	1	1	0	0	1	1	1	1	1	1	NM_001164613	Atp13a4	1_1_1_1_0_0_1_1_1_1_1_1	0	0	0	0.0685582	0.207837	0.276321	0	0	0.0266697	0	0.0304283	0	4.99874
1	1	1	1	0	0	1	1	1	1	1	1	NM_022987	Zic5	1_1_1_1_0_0_1_1_1_1_1_1	7.81914	5.71878	2.48809	11.2125	9.35611	10.302	6.12463	3.93284	5.8811	11.1745	7.22532	7.96039	39.9426
1	1	1	1	0	0	1	1	1	1	1	1	NM_008976	Ptpn14	1_1_1_1_0_0_1_1_1_1_1_1	2.23615	1.64897	1.61454	3.01194	2.56185	3.12507	1.40594	1.03681	1.26394	2.8826	1.62755	2.55993	10.7905
1	1	1	1	0	0	1	1	1	1	1	1	NM_007921	Elf3	1_1_1_1_0_0_1_1_1_1_1_1	0	0	0	0	8.0455	1.19781	0	0	0.346826	0	0	0	18.8156
1	1	1	1	0	0	1	1	1	1	1	1	NM_175315	Ceacam15	1_1_1_1_0_0_1_1_1_1_1_1	1.1976	0	0	0	1.28404	1.7205	0.0578845	0	0	0	0.0666622	0	23.739
1	0	1	0	0	0	0	0	0	0	0	0	NM_175537	Zbtb38	1_0_1_0_0_0_0_0_0_0_0_0	0	0.320306	0.0346798	1.45144	0.362432	0.643912	1.82684	0.560304	0.464914	0.940387	1.67491	0.253088	3.73215
1	0	1	0	0	0	0	0	0	0	0	0	NM_017400	Sh3gl3	1_0_1_0_0_0_0_0_0_0_0_0	0	1.66502	0	1.63473	1.38021	8.50612	0.153464	0.552841	0.880505	1.37845	0.613921	3.98484	7.25003
1	0	1	0	0	0	0	0	0	0	0	0	NM_145394	Slc44a3	1_0_1_0_0_0_0_0_0_0_0_0	0	0.102373	0	1.31436	2.94716	1.1426	1.69724	0.0849778	1.16724	0.911953	0.627203	0.648365	4.45029
1	0	1	0	0	0	0	0	0	0	0	0	NM_001163631	Satb1	1_0_1_0_0_0_0_0_0_0_0_0	0	0.0423041	0	0.319496	0.901689	0.493624	0.0389914	0.218958	0.0497145	0.334356	0.700347	0.0754642	0.699462
1	0	1	0	0	0	0	0	0	0	0	0	NM_134202	Vmn1r233	1_0_1_0_0_0_0_0_0_0_0_0	0	3.27593	0	3.71114	3.53462	0.415489	2.46967	0.21661	1.47826	1.78096	0.732054	1.24199	7.60316
1	0	1	0	0	0	0	0	0	0	0	0	NM_001205037	Gm11544	1_0_1_0_0_0_0_0_0_0_0_0	0	0.215214	0	2.77094	1.41787	1.05942	0.237339	0.612958	0.815793	1.16293	1.19402	1.30164	4.04599
1	0	1	0	0	0	0	0	0	0	0	0	NM_001193305	Mical2	1_0_1_0_0_0_0_0_0_0_0_0	0	0.91315	0	5.97691	1.1854	4.54591	0.161979	0.252663	0.749197	0.763835	1.85919	1.24632	4.40432
1	0	0	0	0	0	1	1	1	0	0	0	NM_010202	Fgf4	1_0_0_0_0_0_1_1_1_0_0_0	0	0.172986	1.06476	0.783871	2.85899	0.960168	0	0	0	1.13951	1.61712	1.46203	2.82106
1	0	0	0	0	0	1	1	1	0	0	0	NM_008075	Gabrr1	1_0_0_0_0_0_1_1_1_0_0_0	0	0.375907	0.869225	0.659415	4.50368	3.24861	0	0	0	1.18322	1.54802	0.943591	2.63879
1	0	0	0	0	0	1	1	1	0	0	0	NM_001033782	Gm5592	1_0_0_0_0_0_1_1_1_0_0_0	0	0.259223	0.140331	0.391548	1.76667	1.53428	0.0459821	0	0	0.260071	0.0611455	0.506855	1.51032
1	0	0	0	0	0	1	1	1	0	0	0	NM_001134427	Cdv3	1_0_0_0_0_0_1_1_1_0_0_0	49.0675	64.2156	45.4505	55.8434	53.4609	74.907	28.7363	39.2341	43.187	51.3168	45.731	48.2995	165.259
1	0	0	0	0	0	1	1	1	0	0	0	NM_012061	Cadps	1_0_0_0_0_0_1_1_1_0_0_0	0.02547	0.101154	0.177214	0.867152	0.978149	0.194168	0.0401572	0.0379602	0.0140554	0.402148	0.236981	0.128873	2.45852
1	0	0	0	0	0	1	1	1	0	0	0	NM_001029978	Tceal3	1_0_0_0_0_0_1_1_1_0_0_0	0	0	0.254484	0.53254	3.20418	1.31168	0	0	0	0.294916	0.240736	2.13868	2.72521
1	0	0	0	0	0	1	1	1	0	0	0	NM_008426	Kcnj3	1_0_0_0_0_0_1_1_1_0_0_0	0	0	2.04161	2.47534	2.73975	0.683044	0	0	0	0.783397	3.47642	0.0653999	1.51479
1	0	0	0	0	0	1	1	0	0	0	0	NM_144841	Otx2	1_0_0_0_0_0_1_1_0_0_0_0	0	2.88829	15.1737	6.08438	15.7574	13.8753	0.127599	0.608658	10.076	5.93187	16.1046	9.06322	21.4766
1	0	0	0	0	0	1	1	0	0	0	0	NM_212457	Bex4	1_0_0_0_0_0_1_1_0_0_0_0	20.4338	30.7948	31.0444	39.4822	93.8864	64.5834	19.2574	24.0981	42.7188	74.1178	50.3077	86.8259	120.479
1	0	0	0	0	0	1	1	0	0	0	0	NM_198117	Pcdha2	1_0_0_0_0_0_1_1_0_0_0_0	0	0.200977	0.0815998	0.891685	0.440264	0.790195	0	0.0208534	0.132852	0.126085	0.0888873	0.23157	0.980379
1	0	0	0	0	0	1	1	0	0	0	0	NM_001166705	1700101E01Rik	1_0_0_0_0_0_1_1_0_0_0_0	0	3.9814	2.38241	1.16916	0.496325	0.749928	0	0.111679	1.52431	0.176601	0.849214	0.707668	4.55599
1	0	0	0	0	0	1	1	0	0	0	0	NM_023529	Ms4a10	1_0_0_0_0_0_1_1_0_0_0_0	0	2.835	1.26548	0.196162	1.26441	6.45676	0	0	2.0417	1.69398	1.6542	2.94486	2.21124
1	0	0	0	0	0	1	1	0	0	0	0	NM_009348	Tectb	1_0_0_0_0_0_1_1_0_0_0_0	0	0.684217	0.0520642	0.435748	1.49817	1.44548	0	0	0.0565103	0.663696	0.0985028	0.0437547	1.79259
1	0	0	0	0	0	1	1	0	0	0	0	NM_172818	Ttll8	1_0_0_0_0_0_1_1_0_0_0_0	0	0	0	1.19714	1.8005	2.79788	0	0	1.24463	1.2151	0.124633	1.72689	1.37914
1	0	0	0	0	0	1	0	0	1	0	0	NM_029660	Rbmxl2	1_0_0_0_0_0_1_0_0_1_0_0	0.377232	4.09491	5.01188	5.98352	3.29347	3.34198	0.273496	2.43849	3.55685	0.8038	1.44886	1.04436	23.6064
1	0	0	0	0	0	1	0	0	1	0	0	NM_027582	Akr1cl	1_0_0_0_0_0_1_0_0_1_0_0	0	0.968493	1.03208	0.585152	4.38846	5.4909	0.103077	1.998	0.667467	0	0.259709	4.8698	6.22224
1	0	0	0	0	0	1	0	0	1	0	0	NM_009903	Cldn4	1_0_0_0_0_0_1_0_0_1_0_0	0.306449	2.31412	1.25276	3.38618	1.9943	1.68764	0.0444356	1.4398	1.10593	0.362948	1.73183	1.15321	12.0579
1	0	0	0	0	0	1	0	0	1	0	0	NM_001190386	Caly	1_0_0_0_0_0_1_0_0_1_0_0	1.58834	5.69726	12.0123	9.96432	5.91776	4.71585	0.343819	3.34924	3.32375	1.91812	4.85246	5.21581	23.9514
1	0	0	0	0	0	1	0	0	1	0	0	NM_001185153	Zpbp	1_0_0_0_0_0_1_0_0_1_0_0	0.302278	2.06863	3.70713	3.82495	1.66679	3.69123	0	0.383569	0.602069	0.107348	3.65962	1.94704	5.35273
1	0	0	0	0	0	1	0	0	1	0	0	NM_172613	Atp13a4	1_0_0_0_0_0_1_0_0_1_0_0	0	0.428226	1.3179	0.538977	0.833847	0.724165	0	0.0566301	0.196077	0	0.991492	1.59272	1.49521
1	0	0	0	0	0	0	0	0	0	0	1	NM_001177732	Plch1	1_0_0_0_0_0_0_0_0_0_0_1	0	0.292307	0.719829	0.0630744	0.498862	1.58887	0.705617	0.066267	0.057361	0.10479	0.0738744	0.0174963	1.39714
1	0	0	0	0	0	0	0	0	0	0	1	NM_178633	Klhl2	1_0_0_0_0_0_0_0_0_0_0_1	0	1.16552	0.587354	0.261636	0.50593	1.01058	0.425736	0.446678	1.30176	1.86837	0.324175	0	1.75662
1	0	0	0	0	0	0	0	0	0	0	1	NM_011089	Pira2	1_0_0_0_0_0_0_0_0_0_0_1	0.439508	1.65346	1.68272	1.51634	1.49484	1.91736	1.69694	1.49938	2.923	1.11119	1.3526	0.453857	11.7456
1	0	0	0	0	0	0	0	0	0	0	1	NM_001013832	Gpr31c	1_0_0_0_0_0_0_0_0_0_0_1	0	1.48985	4.62089	2.16479	0.0718477	1.60191	1.41381	1.62958	1.74703	0.342532	0.823561	0.124199	4.62864
1	0	0	0	0	0	0	0	0	0	0	1	NM_033174	Snurf	1_0_0_0_0_0_0_0_0_0_0_1	0.155373	7.96357	0.789949	0.661228	11.5519	3.04504	0.400272	0.594945	0.57237	1.28164	0.994551	0.122279	13.5769
1	0	0	0	0	0	0	0	0	0	0	1	NM_001111029	Zfp661	1_0_0_0_0_0_0_0_0_0_0_1	0	2.17489	0.529823	0.739148	1.01011	3.13809	2.2575	1.67525	0.749446	3.38287	2.60421	0	1.52772
1	1	0	1	1	0	1	1	1	1	1	1	NM_026097	Rffl	1_1_0_1_1_0_1_1_1_1_1_1	12.379	54.251	62.8045	31.5171	20.6008	80.612	29.7269	37.198	43.7331	26.6949	5.90619	54.2172	367.985
1	1	0	1	1	0	1	1	1	1	1	1	NM_175296	Mael	1_1_0_1_1_0_1_1_1_1_1_1	0	0.169518	1.4683	0.768153	0.165043	1.032	0.0902093	0.0672529	0	0	0	0	15.7671
1	1	0	1	1	0	1	1	1	1	1	1	NM_172765	Zbtb44	1_1_0_1_1_0_1_1_1_1_1_1	4.48611	6.41698	12.5601	6.29098	4.6284	8.24596	3.37698	5.28939	6.09956	4.78414	6.17512	8.88059	41.7628
1	1	0	1	1	0	1	1	1	1	1	1	NM_001130184	Phf17	1_1_0_1_1_0_1_1_1_1_1_1	0	0	6.59883	0	0	7.73004	0	0	0	0	0	0	206.769
1	1	0	1	1	0	1	1	1	1	1	1	NM_001080809	Cps1	1_1_0_1_1_0_1_1_1_1_1_1	0	0	0.0904814	0	0	0.0565292	0	0	0	0	0	0	2.47683
1	1	1	1	1	1	1	1	1	1	1	0	NM_029916	Stk31	1_1_1_1_1_1_1_1_1_1_1_0	0	0.333004	0.832496	1.65041	1.26081	2.07127	0.172284	0.451025	0.039843	0.761345	1.42734	1.80431	16.0004
1	1	1	1	1	1	1	1	1	1	1	0	NM_153802	Zfp128	1_1_1_1_1_1_1_1_1_1_1_0	0.473213	0.273492	0.592225	0.490549	0.350837	0.138749	0.109155	0	0.314883	0.0428947	0.0241918	1.02406	8.88441
1	1	1	1	1	1	1	1	1	1	1	0	NM_021332	Glp1r	1_1_1_1_1_1_1_1_1_1_1_0	0	0	0	0	0	0	0	0	0	0	0	1.45011	4.47896
1	1	1	1	1	1	1	1	1	1	1	0	NM_001033421	Pate2	1_1_1_1_1_1_1_1_1_1_1_0	0	0	0	0	0	0	0	0.0469404	0	0	0	0.215316	1.49212
1	1	0	0	0	0	0	0	0	0	0	0	NM_001164503	Akap11	1_1_0_0_0_0_0_0_0_0_0_0	1.50544	2.61	3.65448	3.04784	4.41592	3.57994	3.97101	4.94417	4.71247	7.6425	5.54224	4.59174	10.7399
1	1	0	0	0	0	0	0	0	0	0	0	NM_001163175	Begain	1_1_0_0_0_0_0_0_0_0_0_0	0.409502	0.869715	1.46478	1.45964	2.06986	2.08056	2.08667	2.26785	1.50774	1.33357	2.89547	3.1154	11.3303
1	1	0	0	0	0	0	0	0	0	0	0	NM_173011	Idh2	1_1_0_0_0_0_0_0_0_0_0_0	0	0.154071	1.14142	0.581798	0.600017	2.80927	1.70407	3.44555	0.878346	0.676607	1.13617	0.925921	9.25615
1	1	0	0	0	0	0	0	0	0	0	0	NM_133365	Dnahc5	1_1_0_0_0_0_0_0_0_0_0_0	0	0	0.136278	0.126747	0.539203	0.70512	0.130187	0.0998716	0.0395762	0.128443	0.213767	0.173196	0.809525
1	0	1	1	1	1	1	1	1	1	1	1	NM_201642	Ugt1a7c	1_0_1_1_1_1_1_1_1_1_1_1	0	0	0	0	0	0	0	0	0	0	0	0	3.4922
1	0	1	1	1	1	1	1	1	1	1	1	NM_001012307_dup1	NA	1_0_1_1_1_1_1_1_1_1_1_1	0	0	0	0	0	0	0	0	0	0	0	0	12.0916
1	0	1	1	1	1	1	1	1	1	1	1	NM_007848_dup1	NA	1_0_1_1_1_1_1_1_1_1_1_1	0	0	0	0	0	0	0	0	0	0	0	0	5.91594
1	0	1	1	1	1	1	1	1	1	1	1	NM_148949	Tdpoz1	1_0_1_1_1_1_1_1_1_1_1_1	0	0	0	0	0	0	0	0	0	0	0	0	0.921292
1	0	1	1	1	0	1	1	1	1	1	1	NM_019956	Krt71	1_0_1_1_1_0_1_1_1_1_1_1	0	1.32604	0	0	0	1.40662	0	0	0.0354164	0	0.0426528	0	2.25069
1	0	1	1	1	0	1	1	1	1	1	1	NM_001163609	Psma8	1_0_1_1_1_0_1_1_1_1_1_1	0	0.345004	0	0	0	0.471199	0	0	0	0	0.0547709	0	2.71683
1	0	1	1	1	0	1	1	1	1	1	1	NM_001163730	Gm9125	1_0_1_1_1_0_1_1_1_1_1_1	0	0	0	0	0	0.150147	0	0	0	0	0	0	1.30693
1	0	1	1	1	0	1	1	1	1	1	1	NM_001251916	Esp3	1_0_1_1_1_0_1_1_1_1_1_1	0	0	0	0	0	0.202062	0	0	0	0	0	0	1.84879
1	0	1	0	0	0	1	0	0	0	0	0	NM_153505	Nckap1l	1_0_1_0_0_0_1_0_0_0_0_0	0	1.25408	0	0.545486	0.609647	1.02541	0	0.0230595	0.218803	0.243992	0.785286	0.349183	1.83552
1	0	1	0	0	0	1	0	0	0	0	0	NM_019784	Tex21	1_0_1_0_0_0_1_0_0_0_0_0	0.457245	1.71771	0.388063	3.19674	4.3004	4.36945	0.391752	0.584118	1.17097	2.52431	2.28025	2.00511	12.1378
1	0	1	0	0	0	1	0	0	0	0	0	NM_001082552	Trim21	1_0_1_0_0_0_1_0_0_0_0_0	0	0	0	0.219404	0.282879	0.049134	0	0.0768462	1.23958	0.425317	0.3571	1.36592	1.93746
1	0	1	0	0	0	1	0	0	0	0	0	NM_028679	Irak3	1_0_1_0_0_0_1_0_0_0_0_0	0	0.0882702	0	0.266659	0.538874	1.19234	0	0.219814	0.304171	0.398684	1.15722	0.332859	1.24008
1	0	0	1	0	0	1	0	1	1	1	0	NM_199062	Zfp781	1_0_0_1_0_0_1_0_1_1_1_0	19.5434	46.2315	34.9531	24.6249	40.1234	60.6068	17.6624	33.8017	22.8495	17.3306	26.0878	51.5739	92.6529
1	0	0	1	0	0	1	0	1	1	1	0	NM_199062_dup1	NA	1_0_0_1_0_0_1_0_1_1_1_0	21.352	50.0981	37.1031	27.3989	38.3446	59.2008	18.9019	35.1735	24.8598	18.5107	25.6414	52.42	96.1814
1	0	0	1	0	0	1	0	1	1	1	0	NM_001177536	Prdm11	1_0_0_1_0_0_1_0_1_1_1_0	1.0393	7.84039	3.26236	1.37597	3.49605	3.05729	0.298318	1.18557	0.865754	0.703382	0.375814	1.3808	15.8244
1	0	0	1	0	0	1	0	1	1	1	0	NM_008105	Gcnt2	1_0_0_1_0_0_1_0_1_1_1_0	11.3707	15.8537	10.1849	9.64964	11.6051	23.2925	6.69584	10.6527	8.19545	10.3707	10.4059	17.2341	57.1993
1	0	0	1	0	0	0	0	0	1	0	0	NM_026484	Ccny	1_0_0_1_0_0_0_0_0_1_0_0	2.70081	6.03968	3.66214	2.43898	6.9015	19.4285	4.03169	10.9825	4.41516	1.33399	5.27887	17.272	20.0712
1	0	0	1	0	0	0	0	0	1	0	0	NM_001034891	2210404J11Rik	1_0_0_1_0_0_0_0_0_1_0_0	21.5809	46.1744	34.5918	38.7689	38.5504	39.6863	39.7066	40.8906	45.4332	37.617	42.8608	50.5773	117.972
1	0	0	1	0	0	0	0	0	1	0	0	NM_010738	Ly6a	1_0_0_1_0_0_0_0_0_1_0_0	0.71846	4.11025	1.18442	0.407678	6.71151	21.2332	14.6116	4.53682	4.85819	1.69326	3.40269	18.9416	32.5797
1	0	0	1	0	0	0	0	0	1	0	0	NM_011087	Pira1	1_0_0_1_0_0_0_0_0_1_0_0	0.445746	0.990396	1.37415	0.0575371	0.589459	2.07759	1.84195	2.0762	1.75121	0.764723	1.70387	0.617449	8.68444
1	0	0	0	0	0	1	0	1	0	0	0	NM_001163008	Tnik	1_0_0_0_0_0_1_0_1_0_0_0	0	0.411596	0.526663	0.438012	0.0787822	0.47102	0.0114959	0.238202	0.0219861	1.05607	0.671016	1.07018	1.63465
1	0	0	0	0	0	1	0	1	0	0	0	NM_013669	Snap91	1_0_0_0_0_0_1_0_1_0_0_0	0	0.56726	0.199351	0.999561	0.568877	1.55312	0	0.680149	0.0370348	0.861799	1.58102	0.87828	2.33407
1	0	0	0	0	0	1	0	1	0	0	0	NM_015767	Ttpa	1_0_0_0_0_0_1_0_1_0_0_0	0	0.257525	0.232353	0.5834	0.914906	0.566143	0	0.476784	0	0.646245	0.431608	0.911517	1.43431
1	0	0	0	0	0	1	0	1	0	0	0	NM_001199339	Apoo	1_0_0_0_0_0_1_0_1_0_0_0	0	3.9469	9.58136	5.96098	6.14837	3.33001	0	6.96204	0	5.74374	5.15967	6.89873	8.40655
1	0	0	0	0	0	0	0	0	1	0	0	NM_001243139	Gm13247	1_0_0_0_0_0_0_0_0_1_0_0	0.470102	16.9233	3.81574	2.01078	5.91562	12.0842	1.11936	14.3188	2.03723	1.45821	3.8805	18.81	13.9866
1	0	0	0	0	0	0	0	0	1	0	0	NM_025734	Kcng4	1_0_0_0_0_0_0_0_0_1_0_0	0.51138	2.61661	3.0489	8.1646	9.90771	10.7707	1.19413	1.05742	1.33078	0.881077	0.706539	3.80348	7.55512
1	0	0	0	0	0	0	0	0	1	0	0	NM_001271446	NA	1_0_0_0_0_0_0_0_0_1_0_0	0	6.0017	5.3873	1.5109	8.05432	24.8659	28.7444	5.28717	12.9934	0	8.06564	34.5611	22.0756
1	0	0	0	0	0	0	0	0	1	0	0	NM_010865	Myoc	1_0_0_0_0_0_0_0_0_1_0_0	0.0670793	2.07359	0.0969417	2.18862	1.97294	3.77137	0.603448	3.20762	0.930373	0	1.82075	0.286614	5.51736
1	1	1	1	0	0	1	1	1	1	1	0	NM_001111110	Cmah	1_1_1_1_0_0_1_1_1_1_1_0	36.3721	67.1104	46.3224	96.0116	143.343	239.057	34.5992	50.4124	40.9521	55.1409	84.5759	127.671	450.182
1	1	1	1	0	0	1	1	1	1	1	0	NM_183222	Fcrl5	1_1_1_1_0_0_1_1_1_1_1_0	0.702896	2.34823	0.536051	0.249279	4.13449	2.17687	0.101407	1.31553	3.92328	1.11794	0.344208	8.09235	48.0285
1	1	1	1	0	0	1	1	1	1	1	0	NM_001164159	Ppp6r3	1_1_1_1_0_0_1_1_1_1_1_0	9.79846	7.89836	5.68341	1.61017	11.9714	21.9559	8.84436	7.53253	8.39349	7.47403	7.0536	15.5911	43.7673
1	1	0	1	0	0	1	1	1	1	1	1	NM_008955	Rhox6	1_1_0_1_0_0_1_1_1_1_1_1	0	0	1.96821	0.228818	7.07951	2.76673	0	0	0	0.570227	0.535995	0.126944	27.3213
1	1	0	1	0	0	1	1	1	1	1	1	NM_021532	Dact1	1_1_0_1_0_0_1_1_1_1_1_1	7.64988	11.0761	16.1795	10.7636	16.2956	12.8597	9.50362	8.66097	7.94165	11.1231	8.40895	7.41472	42.4346
1	1	0	1	0	0	1	1	1	1	1	1	NM_134222	Vmn1r218	1_1_0_1_0_0_1_1_1_1_1_1	0	0	0.948996	0	0.284456	1.03757	0	0	0	0	0	0	10.6035
1	1	0	0	0	0	1	1	0	0	0	0	NM_001037744	Timm8a2	1_1_0_0_0_0_1_1_0_0_0_0	0	0	0.375425	0.216314	1.11544	0.290616	0.087997	0.118876	0.309292	0.215518	0.501372	0.240014	7.8565
1	1	0	0	0	0	1	1	0	0	0	0	NM_175651	Cnpy1	1_1_0_0_0_0_1_1_0_0_0_0	0.852037	0.344683	0.621985	3.03703	2.69378	1.63983	0.0352991	0.230015	1.08287	1.65785	1.69668	3.32328	10.9638
1	1	0	0	0	0	1	1	0	0	0	0	NM_011443	Sox2	1_1_0_0_0_0_1_1_0_0_0_0	24.9925	21.7167	35.4761	74.4217	118.317	65.6404	5.43795	3.86284	36.0136	69.9411	66.652	44.7848	93.553
1	0	1	1	1	0	1	1	1	1	1	0	NM_015801	Pnpla6	1_0_1_1_1_0_1_1_1_1_1_0	4.3249	16.4236	9.35216	4.32589	6.52189	24.7915	3.9411	6.99845	4.70891	4.14861	5.42691	18.0239	49.8789
1	0	1	1	1	0	1	1	1	1	1	0	NM_001014397	Gm13154	1_0_1_1_1_0_1_1_1_1_1_0	4.12486	11.302	3.36244	2.41544	5.43043	9.87185	0.313297	3.26933	0.426935	1.03491	1.68664	5.28601	29.093
1	0	1	1	1	0	1	1	1	1	1	0	NM_001115130	Zbtb44	1_0_1_1_1_0_1_1_1_1_1_0	0	7.99007	0	0	0	1.62142	0	0	0	0	0	10.1783	32.8054
1	0	1	1	0	0	1	1	1	1	1	0	NM_028127	Frmd6	1_0_1_1_0_0_1_1_1_1_1_0	0.774811	10.8463	1.13402	4.22413	4.40374	20.3363	0.342946	2.97031	1.93491	1.65756	3.5111	10.0044	18.5851
1	0	1	1	0	0	1	1	1	1	1	0	NM_001101475	F830016B08Rik	1_0_1_1_0_0_1_1_1_1_1_0	63.785	108.608	66.2635	75.2194	122.435	186.944	41.6968	67.0956	60.2723	63.0737	88.9376	114.187	367.341
1	0	1	1	0	0	1	1	1	1	1	0	NM_010059	Dmc1	1_0_1_1_0_0_1_1_1_1_1_0	14.9698	26.3384	14.0155	17.5163	24.2575	19.6756	13.9915	19.7839	15.9729	15.9584	12.3545	21.384	72.3988
1	0	1	0	0	0	1	1	1	0	0	0	NM_001033043	Rnf17	1_0_1_0_0_0_1_1_1_0_0_0	0.647311	1.5232	0.275646	2.11502	1.28892	2.32487	0	0.436334	0.245001	0.651328	0.558489	0.746693	7.14916
1	0	1	0	0	0	1	1	1	0	0	0	NM_175658	Hist1h2aa	1_0_1_0_0_0_1_1_1_0_0_0	0	0	0	5.58257	1.96275	2.72732	0	0	0.197424	7.07894	2.85314	1.68933	6.7561
1	0	1	0	0	0	1	1	1	0	0	0	NM_010827	Msc	1_0_1_0_0_0_1_1_1_0_0_0	0	0	0	2.13506	9.24986	4.82645	0	0	0	1.62977	1.96922	1.19096	2.35555
1	0	1	0	0	0	0	0	0	0	0	1	NM_009548	Rnf112	1_0_1_0_0_0_0_0_0_0_0_1	0	1.23662	0	1.56766	2.14996	1.45384	1.89963	0.455561	0.868257	1.38486	1.05437	0	1.94029
1	0	1	0	0	0	0	0	0	0	0	1	NM_011643	Trpc1	1_0_1_0_0_0_0_0_0_0_0_1	0	0.183971	0	0.591417	0.423568	0.132427	0.740842	0.0345196	0.0683954	0.327521	0.466648	0	0.585275
1	0	1	0	0	0	0	0	0	0	0	1	NM_173182	Fndc3b	1_0_1_0_0_0_0_0_0_0_0_1	0.26342	1.56951	0.111875	0.834806	0.596837	2.3224	0.367657	1.03048	1.09053	1.47774	1.03499	0.218601	3.66969
1	0	0	1	0	0	1	1	1	1	1	1	NM_172867	Zfp462	1_0_0_1_0_0_1_1_1_1_1_1	1.93356	3.0498	2.91696	2.97935	3.63477	2.87093	1.59724	1.44048	1.96594	2.34273	2.3086	2.34621	11.7064
1	0	0	1	0	0	1	1	1	1	1	1	NM_031388	Usp26	1_0_0_1_0_0_1_1_1_1_1_1	0.538097	1.73383	1.17618	0.670417	1.60515	1.79753	0.155852	0.693165	0.878072	0.182921	0.913962	0.334782	8.58597
1	0	0	1	0	0	1	1	1	1	1	1	NM_001134426	Cdv3	1_0_0_1_0_0_1_1_1_1_1_1	47.6529	61.9203	45.575	52.2045	50.8553	72.6182	22.9688	32.4532	39.4067	44.4478	41.6025	49.3777	183.382
1	0	0	1	0	0	1	1	1	1	1	0	NM_001024468	Bcat1	1_0_0_1_0_0_1_1_1_1_1_0	0.994263	3.44143	1.19542	2.57731	2.2644	5.54311	1.32619	1.4693	1.36174	0.9443	1.47975	3.8482	10.2966
1	0	0	1	0	0	1	1	1	1	1	0	NM_183027	Ap1s3	1_0_0_1_0_0_1_1_1_1_1_0	31.507	42.2379	51.398	46.0049	56.1511	78.2575	34.779	35.8755	33.4475	38.4166	36.355	58.6818	146.055
1	0	0	1	0	0	1	1	1	1	1	0	NM_001077595	Shroom3	1_0_0_1_0_0_1_1_1_1_1_0	2.461	4.04645	3.19594	3.20119	3.68129	4.4457	1.40117	1.64196	1.81866	2.93519	2.37232	4.09134	14.7368
1	0	0	1	0	0	1	1	1	0	0	0	NM_175833	Cdv3	1_0_0_1_0_0_1_1_1_0_0_0	55.4738	71.9821	53.4526	58.53	64.591	83.8463	44.1277	43.0605	54.8266	65.366	52.2431	68.2066	242.557
1	0	0	1	0	0	1	1	1	0	0	0	NM_001252664	Epb4.9	1_0_0_1_0_0_1_1_1_0_0_0	0	3.43329	1.50006	0	16.2015	5.80597	0.351604	0	0	7.46386	9.24925	8.1248	47.2338
1	0	0	1	0	0	1	1	1	0	0	0	NM_001159577	Lnx1	1_0_0_1_0_0_1_1_1_0_0_0	0	0.444948	0.722622	0	0.866408	0.451466	0	0	0	1.11657	1.19316	4.6559	9.5228
1	0	0	1	0	0	1	0	0	1	1	0	NM_153404	Liph	1_0_0_1_0_0_1_0_0_1_1_0	7.53514	25.7395	20.1098	9.28689	18.2515	42.0236	1.54178	27.5744	11.9241	7.02137	6.7123	33.4852	41.2877
1	0	0	1	0	0	1	0	0	1	1	0	NM_001115075	H2-M5	1_0_0_1_0_0_1_0_0_1_1_0	0	3.96817	0.848824	0	0.235808	0.795467	0	1.83063	0.197424	0	0	2.34387	2.55799
1	0	0	1	0	0	1	0	0	1	1	0	NM_001145300	4931440L10Rik	1_0_0_1_0_0_1_0_0_1_1_0	65.5639	105.371	72.8736	61.7046	88.3189	105.987	32.0131	83.7017	72.7554	43.819	63.5597	85.4966	234.045
1	0	0	1	0	0	0	1	0	0	0	0	NM_011517	Sycp3	1_0_0_1_0_0_0_1_0_0_0_0	0	3.73724	2.52896	2.38145	3.49156	1.5405	1.50701	0.37067	2.24414	7.32334	1.81383	2.27614	22.9702
1	0	0	1	0	0	0	1	0	0	0	0	NM_001080793	Ash2l	1_0_0_1_0_0_0_1_0_0_0_0	6.03571	45.5781	64.769	27.968	67.3125	60.6976	145.281	9.45839	41.5738	87.8822	56.4426	96.206	358.159
1	0	0	1	0	0	0	1	0	0	0	0	NM_001033779	Gm5544	1_0_0_1_0_0_0_1_0_0_0_0	0	2.05894	2.03676	0	3.43646	0.895331	4.53922	0.116692	0.434383	2.02982	2.07046	6.55706	5.91443
1	0	0	0	0	0	1	0	1	1	1	0	NM_001037926	Gm13051	1_0_0_0_0_0_1_0_1_1_1_0	3.08834	25.0408	7.83623	5.86847	7.17888	23.0201	1.59664	9.26267	3.36489	1.48508	2.30151	10.8499	22.6398
1	0	0	0	0	0	1	0	1	1	1	0	NM_175642	Bai3	1_0_0_0_0_0_1_0_1_1_1_0	0	0.33222	0.205541	0.143374	0.323452	0.216699	0	0.112973	0.0278867	0	0.0167923	0.27899	1.76093
1	0	0	0	0	0	1	0	1	1	1	0	NM_001081184	BC057079	1_0_0_0_0_0_1_0_1_1_1_0	1.24595	10.0551	2.64641	1.70745	1.92644	11.5998	0.567319	5.64684	1.7592	1.12885	1.34218	7.86346	8.47628
1	1	1	1	1	1	1	1	1	1	0	1	NM_007772	Hivep1	1_1_1_1_1_1_1_1_1_1_0_1	0.47676	0.359293	0.194505	0.373068	0.270238	0.206971	0.273329	0.0480624	0.273866	0.150271	0.597711	0.307917	5.26963
1	1	1	1	1	1	1	1	1	1	0	1	NM_001113559	Sox5	1_1_1_1_1_1_1_1_1_1_0_1	0	0	0	0	0	0	0	0	0	0	4.4868	0	58.6456
1	1	1	1	1	0	1	1	1	1	0	1	NM_009910	Cxcr3	1_1_1_1_1_0_1_1_1_1_0_1	0.347077	0	0	0	0.793399	2.79579	0.0500729	0.135288	0	0.306745	2.13061	0	19.6567
1	1	1	1	1	0	1	1	1	1	0	1	NM_007677	Psg17	1_1_1_1_1_0_1_1_1_1_0_1	0	0	0	0	0	1.02078	0	0	0.0738919	0	0.59014	0	4.77577
1	1	1	1	1	0	1	0	1	1	1	1	NM_175293	D630023F18Rik	1_1_1_1_1_0_1_0_1_1_1_1	7.33444	14.9517	12.7633	11.8481	10.2623	25.5731	6.61981	17.8133	9.81464	6.31887	11.2383	17.1383	70.8344
1	1	1	1	1	0	1	0	1	1	1	1	NM_011082	Pigr	1_1_1_1_1_0_1_0_1_1_1_1	6.15257	11.9433	7.45588	8.20122	7.25498	10.7342	5.33429	14.2001	9.84449	6.87488	6.0507	7.76098	51.4415
1	1	1	1	0	0	1	1	1	1	0	0	NM_134238	Vmn1r219	1_1_1_1_0_0_1_1_1_1_0_0	0	0	0	0	0.815199	4.10622	0	0	0	0	2.07377	1.67731	20.9122
1	1	1	1	0	0	1	1	1	1	0	0	NM_178657_dup1	NA	1_1_1_1_0_0_1_1_1_1_0_0	0	0	0	0	0.417151	0.869471	0	0	0	0	0.101065	0.0598401	1.80111
1	1	1	0	1	1	1	1	1	1	1	1	NM_001081206	Dgki	1_1_1_0_1_1_1_1_1_1_1_1	0	0	0	0.215232	0.0150008	0	0.0175114	0	0.0841747	0.042888	0.0201669	0	3.83164
1	1	1	0	1	1	1	1	1	1	1	1	NM_009769	Klf5	1_1_1_0_1_1_1_1_1_1_1_1	14.8313	15.1802	9.84003	31.8388	9.07549	11.6404	10.9337	13.3085	11.6348	21.6695	16.9158	9.22353	89.3638
1	1	1	0	0	0	1	1	1	0	1	1	NM_001271704	NA	1_1_1_0_0_0_1_1_1_0_1_1	0	0	0.0836526	4.49297	4.86594	2.3208	0.0274103	0.0204349	0.42083	4.0059	1.09923	1.43493	11.6903
1	1	1	0	0	0	1	1	1	0	1	1	NM_007614	Ctnnb1	1_1_1_0_0_0_1_1_1_0_1_1	0	0	0	7.45334	4.27041	2.92127	0.336892	0	0.322156	2.75172	0.77596	0	23.2768
1	1	1	0	0	0	1	1	0	1	0	0	NM_029850	Bcl7a	1_1_1_0_0_0_1_1_0_1_0_0	1.02195	1.03206	0.786149	4.20885	3.67168	2.29072	0.711539	0.994018	2.68732	2.34773	3.28775	2.38618	12.197
1	1	1	0	0	0	1	1	0	1	0	0	NM_001033408	Rbm44	1_1_1_0_0_0_1_1_0_1_0_0	0	0	0	1.3877	0.397544	0.414303	0	0	0.502513	0.0426942	0.114057	0.509208	2.56493
1	1	1	0	0	0	0	0	0	0	0	0	NM_080442	Tssk3	1_1_1_0_0_0_0_0_0_0_0_0	0	0.76037	0	4.68922	1.94101	0.651155	0.944144	1.20665	3.13742	3.33919	4.69157	5.04633	18.2384
1	1	1	0	0	0	0	0	0	0	0	0	NM_028320	Adipor1	1_1_1_0_0_0_0_0_0_0_0_0	0.754811	1.872	0.771059	4.9382	4.8689	2.74668	4.27285	2.64832	3.11822	7.11389	5.85451	3.30333	16.6604
1	1	0	1	1	1	1	1	1	1	1	1	NM_198322	Zfp273	1_1_0_1_1_1_1_1_1_1_1_1	8.13793	10.0431	8.67371	9.7213	4.96821	5.50772	10.4381	5.42245	7.16964	8.4841	6.84849	7.58379	46.5016
1	1	0	1	1	1	1	1	1	1	1	1	NM_001195383	2300003K06Rik	1_1_0_1_1_1_1_1_1_1_1_1	0	0	0.771898	0	0	0	0	0	0.0837816	0	0	0	8.48129
1	1	0	1	0	0	0	0	0	0	0	0	NM_001004177	Celsr2	1_1_0_1_0_0_0_0_0_0_0_0	9.41874	9.20182	13.2525	8.30115	14.6363	24.8691	11.7462	17.029	24.0506	15.7582	13.3574	20.1201	51.914
1	1	0	1	0	0	0	0	0	0	0	0	NM_027468	Cpm	1_1_0_1_0_0_0_0_0_0_0_0	8.36059	10.1603	8.61742	11.6198	10.1623	13.4616	13.1922	18.8163	19.0939	12.6078	16.83	13.9807	37.6786
1	1	0	0	0	0	1	0	1	0	0	0	NM_029416	Klf17	1_1_0_0_0_0_1_0_1_0_0_0	0	0	0.43411	0.770789	1.93553	0.268177	0	0.544614	0.0573038	0.155442	0.283727	0.0610885	3.33001
1	1	0	0	0	0	1	0	1	0	0	0	NM_180600	Ube2q2	1_1_0_0_0_0_1_0_1_0_0_0	6.33321	8.47333	11.5404	12.3825	11.847	11.6298	6.73276	12.3838	6.91982	19.4724	15.5604	12.4668	33.8304
1	0	1	1	1	1	1	0	0	1	1	1	NM_001276397	NA	1_0_1_1_1_1_1_0_0_1_1_1	0.515425	2.27044	0.702351	1.16354	0	0	0.249125	1.09377	1.89546	0.101742	0	0	19.5194
1	0	1	1	1	1	1	0	0	1	1	1	NM_152915	Dner	1_0_1_1_1_1_1_0_0_1_1_1	0	0	0	0	0	0	0	0.429404	0.0423983	0	0.0255306	0	0.682483
1	0	1	1	0	1	1	1	1	1	1	1	NM_207272	Tdpoz4	1_0_1_1_0_1_1_1_1_1_1_1	0	0	0	0	0.458504	0	0	0	0	0	0	0	2.18599
1	0	1	1	0	1	1	1	1	1	1	1	NM_008074	Gabrg3	1_0_1_1_0_1_1_1_1_1_1_1	0	0.156649	0	0	0.0412276	0	0	0	0	0	0	0	1.9208
1	0	1	1	0	0	1	1	1	0	0	0	NM_001177674	Gpr68	1_0_1_1_0_0_1_1_1_0_0_0	0	1.4128	0	0	0.687755	2.15024	0	0	0	0.886337	0.947132	0.642757	6.13723
1	0	1	1	0	0	1	1	1	0	0	0	NM_015820	Hs6st3	1_0_1_1_0_0_1_1_1_0_0_0	0	0	0	0	3.01162	0.437983	0.0781747	0	0.0431588	0.645128	0.689379	1.72711	1.25064
1	0	1	1	0	0	1	0	1	0	0	0	NM_177857	Dennd2c	1_0_1_1_0_0_1_0_1_0_0_0	0.112203	4.29498	0.570466	1.79064	5.0662	5.33841	1.62653	1.39827	1.3768	2.88207	3.65193	5.90368	9.74446
1	0	1	1	0	0	1	0	1	0	0	0	NM_001270487	NA	1_0_1_1_0_0_1_0_1_0_0_0	0	0.952997	0	0	1.9811	2.35783	0	2.27723	0	0.597875	3.0347	8.02102	7.42824
1	0	1	1	0	0	0	0	0	0	0	0	NM_025382	Tmem57	1_0_1_1_0_0_0_0_0_0_0_0	0.581578	1.96598	0.296809	0.698741	1.67898	1.62763	1.41258	0.256	1.35933	1.29831	2.72989	2.71659	9.60293
1	0	1	1	0	0	0	0	0	0	0	0	NM_001164557	Pdzk1ip1	1_0_1_1_0_0_0_0_0_0_0_0	0	0	0	0	4.90265	4.65733	1.23281	0.205887	3.20179	9.56856	9.25821	2.39183	5.34542
1	0	1	0	1	0	1	0	1	0	1	0	NM_001104624	Vmn2r13	1_0_1_0_1_0_1_0_1_0_1_0	0	0.351017	0	0.237894	0	0.159804	0	0.348627	0	0.39503	0	0.131979	1.28746
1	0	1	0	1	0	1	0	1	0	1	0	NM_008313	Htr4	1_0_1_0_1_0_1_0_1_0_1_0	0	0.0627112	0	0.318717	0	0.285498	0	0.0446523	0	0.0423446	0	0.310572	0.991708
1	0	1	0	0	0	1	1	1	1	1	1	NM_001002894	Nlrp14	1_0_1_0_0_0_1_1_1_1_1_1	0	0.079852	0	0.422149	0.466467	0.729195	0	0	0	0	0	0	1.31206
1	0	1	0	0	0	1	1	1	1	1	1	NM_007430	Nr0b1	1_0_1_0_0_0_1_1_1_1_1_1	0	0	0	0	0	0.370559	0	0	0.0429182	0	0	0	0.895624
1	0	1	0	0	0	1	1	1	0	0	1	NM_146734	Olfr478	1_0_1_0_0_0_1_1_1_0_0_1	0.587603	2.21862	0.600529	3.77005	2.97008	5.90918	0	0	0	5.00823	0.883116	0	20.2094
1	0	1	0	0	0	1	1	1	0	0	1	NM_001122733	Kit	1_0_1_0_0_0_1_1_1_0_0_1	0	0	0	0	10.9577	6.52548	0	0	0	3.4283	7.57506	0	6.64596
1	0	1	0	0	0	1	0	1	1	1	1	NM_001033383	Zfp865	1_0_1_0_0_0_1_0_1_1_1_1	0.913691	2.36486	1.11133	5.22556	2.78629	2.711	1.81921	1.95401	0.995228	1.72799	2.40936	1.00672	13.3006
1	0	1	0	0	0	1	0	1	1	1	1	NM_146276	Olfr1394	1_0_1_0_0_0_1_0_1_1_1_1	0	3.34919	0	0.421571	1.08693	2.69028	0	0.775091	0	0	0.197502	0	5.3771
1	0	1	0	0	0	0	1	0	0	0	0	NM_001101609	Gm9376	1_0_1_0_0_0_0_1_0_0_0_0	0	0	0	3.22883	0.832487	1.08447	0.45502	0	1.26276	1.07286	7.45191	0.583514	6.66481
1	0	1	0	0	0	0	1	0	0	0	0	NM_178058	Aifm2	1_0_1_0_0_0_0_1_0_0_0_0	0	0	0	2.37959	2.55669	3.58061	3.07435	0	8.6072	2.30643	1.9365	0.238941	6.03534
1	0	0	1	1	0	1	1	1	1	1	1	NM_028598	2410076I21Rik	1_0_0_1_1_0_1_1_1_1_1_1	0	0.890399	3.0528	0	0	0.903443	0	0	0	0	0	0	11.2289
1	0	0	1	1	0	1	1	1	1	1	1	NM_153052	Gzmn	1_0_0_1_1_0_1_1_1_1_1_1	0	0	0.148716	0	0	2.36925	0	0	0	0	0	0	2.05945
1	0	0	1	1	0	1	0	1	1	1	0	NM_134240	Vmn1r222	1_0_0_1_1_0_1_0_1_1_1_0	0	1.13085	0.652553	0	0	0.860561	0	5.15939	0	0	0	1.5399	3.06014
1	0	0	1	1	0	1	0	1	1	1	0	NM_144845	Ugt3a2	1_0_0_1_1_0_1_0_1_1_1_0	0	0.358025	0.479457	0	0	0.181635	0	0.094693	0	0	0	0.200012	1.67659
1	0	0	1	0	0	1	1	0	0	0	0	NM_001104645	Vmn2r55	1_0_0_1_0_0_1_1_0_0_0_0	29.7724	60.2191	54.342	42.2677	77.7745	71.3156	28.137	32.8889	42.2434	39.117	55.2506	67.2598	172.928
1	0	0	1	0	0	1	1	0	0	0	0	NM_028914	4933406J08Rik	1_0_0_1_0_0_1_1_0_0_0_0	0	0.372441	0.0672074	0	1.48312	1.02355	0	0	0.855597	0.700966	1.12357	1.58147	1.13086
1	0	0	1	0	0	1	0	1	1	0	0	NM_001127188	Zfp534	1_0_0_1_0_0_1_0_1_1_0_0	4.86285	31.6497	7.42051	4.73533	7.12852	29.498	0.870957	16.0868	2.58965	2.17669	6.53537	13.4245	34.4897
1	0	0	1	0	0	1	0	1	1	0	0	NM_008392	Irg1	1_0_0_1_0_0_1_0_1_1_0_0	27.2269	45.2437	25.7924	15.1041	32.6568	66.5926	5.10786	35.6377	20.9594	6.69444	35.8918	57.0888	96.4078
1	0	0	1	0	0	1	0	1	0	0	0	NM_018732	Scn3a	1_0_0_1_0_0_1_0_1_0_0_0	0	0.555345	0.192926	0	0.0533802	0.309461	0	0.0900183	0.0080539	0.0894206	0.0959739	0.0833599	0.291943
1	0	0	1	0	0	1	0	1	0	0	0	NM_178936	Tmem56	1_0_0_1_0_0_1_0_1_0_0_0	0.179169	0.252723	0.646895	0.190853	1.03631	2.01277	0	0.267369	0.0993284	0.491454	0.502783	0.643435	3.91599
1	0	0	1	0	0	1	0	0	0	0	0	NM_009596	Abpa	1_0_0_1_0_0_1_0_0_0_0_0	0	6.2066	2.08129	0	20.0318	20.1964	0.196864	11.1854	7.7895	6.26794	18.1492	20.9733	32.8626
1	0	0	1	0	0	1	0	0	0	0	0	NM_010135	Enah	1_0_0_1_0_0_1_0_0_0_0_0	0.227421	0.490316	1.30797	0.370286	0.590289	1.80373	0.11298	1.42975	0.967948	1.06094	0.346968	1.77421	4.89806
1	0	0	1	0	0	0	1	0	1	1	1	NM_175174	Klhl5	1_0_0_1_0_0_0_1_0_1_1_1	0	0.538298	0.874229	0	0.29948	1.32645	0.938709	0.122034	0.439004	0.096488	0	0	6.22305
1	0	0	1	0	0	0	1	0	1	1	1	NM_001039552	2210404J11Rik	1_0_0_1_0_0_0_1_0_1_1_1	45.9602	53.4778	44.4852	40.6977	53.7133	49.3252	59.0333	44.583	55.203	51.7084	42.5195	46.1902	166.95
1	0	0	0	1	0	0	0	0	0	0	0	NM_147027	Olfr31	1_0_0_0_1_0_0_0_0_0_0_0	0	0.549422	1.93331	1.03736	0.26746	2.78735	6.13991	1.19885	2.64365	2.92984	5.24869	1.85495	17.4659
1	0	0	0	1	0	0	0	0	0	0	0	NM_001163810	1700008P20Rik	1_0_0_0_1_0_0_0_0_0_0_0	2.20151	7.75832	10.2483	8.82387	1.43994	10.6545	5.65705	2.44451	8.51641	6.23202	8.42223	7.31217	36.3519
1	0	0	0	0	0	1	1	1	0	1	1	NM_009575	Zic3	1_0_0_0_0_0_1_1_1_0_1_1	0.722664	1.75366	0.928999	1.27535	2.18421	1.36965	0.128991	0.386517	0.222792	2.15911	0.290282	0.0567628	8.89396
1	0	0	0	0	0	1	1	1	0	1	1	NM_019430	Cacng3	1_0_0_0_0_0_1_1_1_0_1_1	0	0	0.0930327	0.778731	0.633202	0.959031	0.0527982	0	0	0.129311	0	0	2.00485
1	0	0	0	0	0	1	1	0	1	0	0	NM_001100461	Pnma5	1_0_0_0_0_0_1_1_0_1_0_0	0	1.66983	1.72722	2.03378	5.64821	12.1415	0.10562	0.188145	2.81244	0.675691	3.23722	6.89659	11.7823
1	0	0	0	0	0	1	1	0	1	0	0	NM_001160304	Gm4788	1_0_0_0_0_0_1_1_0_1_0_0	0	0.0967063	0.157057	0.146072	0.376616	1.37372	0	0	0.795524	0	0.239517	0.081038	0.650497
1	0	0	0	0	0	1	0	1	1	1	1	NM_001272024	NA	1_0_0_0_0_0_1_0_1_1_1_1	3.42805	5.74087	4.03687	8.77246	5.29885	6.17274	1.9917	3.91048	4.53875	4.93148	4.39587	2.91995	22.3796
1	0	0	0	0	0	1	0	1	1	1	1	NM_001177525	EU599041	1_0_0_0_0_0_1_0_1_1_1_1	9.92073	15.175	20.4251	12.8902	20.2055	12.9139	11.5587	12.1761	4.58305	6.55966	4.52836	5.18499	56.3097
1	0	0	0	0	0	1	0	1	1	0	0	NM_028610	Dppa4	1_0_0_0_0_0_1_0_1_1_0_0	2.71581	5.88684	2.77461	3.61276	13.6394	12.2602	1.68896	3.20438	2.59507	1.15729	4.90264	9.88503	23.3838
1	0	0	0	0	0	1	0	1	1	0	0	NM_177823	Ubash3a	1_0_0_0_0_0_1_0_1_1_0_0	0	0.720137	0.240222	0.938363	0.172812	1.08058	0	0.176046	0	0	1.33867	1.08905	0.755551
1	0	0	0	0	0	1	0	0	0	1	0	NM_001198791	Ak1	1_0_0_0_0_0_1_0_0_0_1_0	0	12.8468	1.39093	7.76112	65.1771	11.5709	0	2.03869	12.0979	9.6715	0	16.3651	45.0941
1	0	0	0	0	0	1	0	0	0	1	0	NM_021610	Gpa33	1_0_0_0_0_0_1_0_0_0_1_0	0	0.127364	0.273556	0.863115	0.556383	0.695804	0	0.142309	0.268627	0.0717032	0.0383107	0.155994	1.10918
1	0	0	0	0	0	1	0	0	0	0	1	NM_016754	Mylpf	1_0_0_0_0_0_1_0_0_0_0_1	0	0.347118	0.939569	0.786467	1.01387	2.11322	0.18472	0.55085	0.305942	0.653307	1.39624	0	6.4808
1	0	0	0	0	0	1	0	0	0	0	1	NM_001161817	Myo1b	1_0_0_0_0_0_1_0_0_0_0_1	0.0827549	0.207954	0.434018	0.431899	0.418614	0.422001	0.0159725	0.0825018	0.511033	0.169582	0.80452	0.0435654	2.93218
1	0	0	0	0	0	0	0	0	1	0	1	NM_170687	Ank3	1_0_0_0_0_0_0_0_0_1_0_1	0	5.25289	0.520475	5.6978	2.66455	3.55067	4.26986	0.787674	1.44088	0.249114	1.0722	0	11.7687
1	0	0	0	0	0	0	0	0	1	0	1	NM_009637	Aebp2	1_0_0_0_0_0_0_0_0_1_0_1	0	10.2774	1.39093	9.70233	10.0062	14.0944	5.46916	1.01934	3.2845	0	1.72248	0	21.8739
1	0	0	0	0	0	0	0	0	0	1	0	NM_001033630	2310061I04Rik	1_0_0_0_0_0_0_0_0_0_1_0	5.83062	17.5123	11.4243	8.6989	10.3726	10.6235	5.20276	6.1713	7.20921	10.6868	6.006	5.25012	39.1512
1	0	0	0	0	0	0	0	0	0	1	0	NM_019491	Rala	1_0_0_0_0_0_0_0_0_0_1_0	0	0.514769	0.159889	0.0743529	1.3238	0.171735	0.419124	0.942805	0.919274	0.345766	0.0330002	0.0447902	0.662227
1	1	1	1	1	1	1	1	0	1	1	1	NM_010642	Klk1b21	1_1_1_1_1_1_1_1_0_1_1_1	0	0	0	0	0	0	0	0	0.596863	0	0	0	5.4901
1	1	1	1	1	1	1	0	1	1	1	0	NM_198109	Ssh1	1_1_1_1_1_1_1_0_1_1_1_0	6.25772	5.91906	2.98551	5.05101	3.1352	3.76488	0.431252	6.25369	2.71877	0.921927	4.30838	6.64071	26.4467
1	1	1	1	1	0	1	1	1	1	1	0	NM_145516	Plekhb2	1_1_1_1_1_0_1_1_1_1_1_0	0	0	0	0.0711714	0.0917502	0.977369	0	0	0	0	0	0.986092	11.0289
1	1	1	1	1	0	0	1	1	1	1	1	NM_023485	Sync	1_1_1_1_1_0_0_1_1_1_1_1	2.52065	3.13037	2.99369	5.48669	4.839	5.70083	6.35576	4.46125	5.8383	1.90378	3.45793	4.74926	32.7008
1	1	1	1	1	0	0	1	1	1	0	1	NM_133739	Tmem123	1_1_1_1_1_0_0_1_1_1_0_1	9.46128	13.6038	7.63416	14.5501	7.40159	19.2959	24.9706	17.747	14.1513	26.223	30.8211	24.4764	106.255
1	1	1	1	1	0	0	0	1	1	0	0	NM_007916	Ddx19a	1_1_1_1_1_0_0_0_1_1_0_0	6.91648	7.77588	4.81968	8.60859	4.73235	13.5241	8.97175	7.47114	7.92187	6.71628	10.009	8.25357	36.9533
1	1	1	1	0	1	1	0	1	1	0	0	NM_001199334	Gm10229	1_1_1_1_0_1_1_0_1_1_0_0	0	0	0	0	0.447644	0	0	0.547226	0	0	1.23293	5.6478	10.5815
1	1	1	1	0	0	1	1	1	0	1	0	NM_175519	Kctd8	1_1_1_1_0_0_1_1_1_0_1_0	0	0	0	0	0.353281	0.175472	0	0	0.0266512	0.284554	0	1.10225	4.33105
1	1	1	1	0	0	1	0	1	1	1	1	NM_001159532	Tex21	1_1_1_1_0_0_1_0_1_1_1_1	0	0	0	0	1.56538	0.815685	0	1.27574	0	0	0	0	13.2919
1	1	1	1	0	0	1	0	0	1	1	0	NM_001033477	Gm1322	1_1_1_1_0_0_1_0_0_1_1_0	0	0.39991	0	0	1.03828	0.473396	0	0.47597	0.901806	0	0.0471654	1.69811	11.1982
1	1	1	1	0	0	1	0	0	0	0	0	NM_173415	Nyx	1_1_1_1_0_0_1_0_0_0_0_0	0.500918	0.876791	0.251592	1.31178	2.9272	3.84166	0.321629	0.832702	1.84068	3.15044	2.081	1.27026	10.854
1	1	1	1	0	0	0	1	0	1	1	1	NM_001177883	Elavl2	1_1_1_1_0_0_0_1_0_1_1_1	0.0675666	0.126912	0.0687045	0	0.696296	0.547279	0.844211	0	0.555732	0.11943	0	0	4.65487
1	1	1	1	0	0	0	0	1	1	0	0	NM_001034059	Ccdc160	1_1_1_1_0_0_0_0_1_1_0_0	0.181673	0	0	0	2.802	0.589718	0.262101	0.637333	0	0	1.97948	1.00084	11.2545
1	1	1	1	0	0	0	0	1	0	0	0	NM_001159729	Rab23	1_1_1_1_0_0_0_0_1_0_0_0	2.31376	2.1455	1.73328	3.15057	5.12844	5.44973	3.05935	3.63089	3.21797	4.80366	4.1464	3.66828	14.4448
1	1	1	0	1	0	1	1	1	1	1	0	NM_001168511	Ffar2	1_1_1_0_1_0_1_1_1_1_1_0	0	0	0	7.66171	0	6.86228	0	0	0	0	0	10.0001	59.8189
1	1	1	0	0	1	1	1	1	0	1	1	NM_010367	Magi1	1_1_1_0_0_1_1_1_1_0_1_1	4.01077	2.75781	3.70075	7.49793	5.44801	3.94537	4.28571	2.06097	3.6452	7.16881	3.87716	4.21983	18.9706
1	1	1	0	0	0	1	1	1	1	0	1	NM_029153	Scamp1	1_1_1_0_0_0_1_1_1_1_0_1	1.35436	0.82852	0.382958	2.15137	2.35079	2.87667	0.28411	0.931307	1.47307	1.85108	1.6744	0.344522	10.0769
1	1	1	0	0	0	1	0	1	1	0	0	NM_025274	Dppa5a	1_1_1_0_0_0_1_0_1_1_0_0	1.31009	1.64053	0	12.3898	3.59376	13.5512	0	6.0654	0.605689	1.0292	10.9293	1.20289	33.5349
1	1	1	0	0	0	1	0	0	0	0	0	NM_001122730	Tnrc18	1_1_1_0_0_0_1_0_0_0_0_0	0.856154	1.22184	0.257815	2.88795	1.07708	1.47547	0.180831	0.813927	2.70612	2.581	1.92166	1.24568	11.6793
1	1	1	0	0	0	0	1	1	0	1	1	NM_001105254	Gm10436	1_1_1_0_0_0_0_1_1_0_1_1	0	0	0	0.209115	0.26958	1.7559	0.170137	0	0	0.173709	0.0489842	0	1.85257
1	1	1	0	0	0	0	0	1	0	0	0	NM_181548	Eras	1_1_1_0_0_0_0_0_1_0_0_0	0	0	0	0.367553	3.31681	0.571035	0.224282	1.06193	0	1.52661	6.11745	1.32848	5.89011
1	1	0	1	1	1	1	1	1	1	1	0	NM_029238	Slc35f4	1_1_0_1_1_1_1_1_1_1_1_0	0	0	1.05595	0	0	0	0	0	0	0	0.0492967	0.0633873	3.74875
1	1	0	1	1	1	1	1	0	0	1	0	NM_023132	Renbp	1_1_0_1_1_1_1_1_0_0_1_0	0	0	1.86677	0	0	0	0	0	52.542	12.9802	0	18.7827	102.557
1	1	0	1	1	1	1	0	1	1	1	1	NM_144807	Chpt1	1_1_0_1_1_1_1_0_1_1_1_1	0	0.381476	0.96373	0	0	0.0645107	0	1.41254	0	0	0.0449914	0	9.47532
1	1	0	1	1	1	0	0	1	0	1	1	NM_024458	Pdc	1_1_0_1_1_1_0_0_1_0_1_1	0	0	0.114878	0	0	0	1.80682	0.58932	0	0.93191	0	0	3.47158
1	1	0	1	1	0	1	1	0	0	1	1	NM_001081104	Chrna9	1_1_0_1_1_0_1_1_0_0_1_1	0	0	0.0708312	0	0	1.38153	0	0	0.26908	0.164169	0.0462942	0	4.82241
1	1	0	1	1	0	1	1	0	0	0	0	NM_001142792	Tmem150b	1_1_0_1_1_0_1_1_0_0_0_0	0	0	0.276829	0	0	2.07542	0	0.101437	0.653695	1.63604	1.71884	2.03544	9.71794
1	1	0	1	1	0	1	0	1	1	0	0	NM_181405	Rnpepl1	1_1_0_1_1_0_1_0_1_1_0_0	1.23405	1.56213	1.23347	0.521033	0.823737	2.6444	0.347734	1.91592	0.839467	1.42822	3.59724	1.48763	11.8521
1	1	0	1	0	1	1	1	1	1	1	1	NM_027395	Basp1	1_1_0_1_0_1_1_1_1_1_1_1	1.80517	4.49691	6.69095	6.56138	6.61462	3.62927	2.23924	4.44434	5.59759	7.62142	5.55125	4.44341	48.0184
1	1	0	1	0	1	1	0	0	1	0	1	NM_008087	Gas2	1_1_0_1_0_1_1_0_0_1_0_1	0	0	0.663897	0	0.661551	0	0	1.11904	0.301853	0	0.411074	0	2.24682
1	1	0	1	0	1	0	1	1	1	1	1	NM_031384	Tex11	1_1_0_1_0_1_0_1_1_1_1_1	0.0429307	0	0.218269	0	0.549569	0	0.300383	0	0	0	0.0285314	0	6.00807
1	1	0	1	0	0	1	1	1	1	0	0	NM_023794	Etv5	1_1_0_1_0_0_1_1_1_1_0_0	1.34519	0.617129	2.41678	0.466077	2.66144	1.39149	0.182448	0.462465	0.0402906	1.31628	3.84734	1.69508	11.7993
1	1	0	1	0	0	1	1	1	0	1	0	NM_029993	Mlana	1_1_0_1_0_0_1_1_1_0_1_0	0	0	1.23102	0	1.10697	4.90296	0	0	0	2.21101	0.201144	0.476384	17.5438
1	1	0	1	0	0	1	0	1	1	1	0	NM_001168227	Morf4l2	1_1_0_1_0_0_1_0_1_1_1_0	20.579	17.5493	25.2867	22.9244	29.4095	28.9647	30.9419	39.3702	28.3244	27.0557	28.375	37.9843	116.204
1	1	0	1	0	0	1	0	0	0	0	0	NM_146477	Olfr90	1_1_0_1_0_0_1_0_0_0_0_0	0	0	1.09949	0	1.21968	0.889767	0	1.29221	0.493353	0.94311	1.77765	0.341964	7.76796
1	1	0	1	0	0	0	1	0	1	0	0	NM_028615	Dppa2	1_1_0_1_0_0_0_1_0_1_0_0	1.86678	4.41725	3.42791	4.38448	6.73286	8.32785	4.95335	2.26051	6.11613	5.18271	4.04309	8.892	28.6154
1	1	0	1	0	0	0	1	0	0	1	1	NM_011919	Ing1	1_1_0_1_0_0_0_1_0_0_1_1	29.7632	26.5182	23.3738	22.3734	28.2745	25.0761	30.6337	21.3763	32.6784	39.6291	28.9838	29.4738	104.093
1	1	0	1	0	0	0	1	0	0	0	0	NM_001081294	Prr19	1_1_0_1_0_0_0_1_0_0_0_0	0	0	0.877803	0	2.38409	2.5707	2.80437	0	1.47256	1.16978	0.20382	1.97037	3.74882
1	1	0	1	0	0	0	0	1	1	1	0	NM_033591	Pcdhga8	1_1_0_1_0_0_0_0_1_1_1_0	0	1.20448	1.5931	0.379026	0.908696	1.31142	3.55615	0.749861	0.353866	0.314852	0	0.63083	13.3189
1	1	0	1	0	0	0	0	1	0	0	1	NM_029256	Ccdc83	1_1_0_1_0_0_0_0_1_0_0_1	0	0	0.458845	0	1.48539	2.52663	2.53056	1.78582	0	0.212698	3.28305	0	2.49992
1	1	0	0	1	1	1	1	1	1	0	0	NM_013570	Krt33b	1_1_0_0_1_1_1_1_1_1_0_0	0	0	0.179475	0.375574	0.0436267	0	0	0	0	0	0.762463	0.527906	6.80592
1	1	0	0	1	0	1	1	1	1	0	1	NM_019777	Ikbke	1_1_0_0_1_0_1_1_1_1_0_1	1.38911	1.22732	2.04938	3.42953	1.37579	2.92942	0.331729	2.21684	1.05182	3.48962	3.2546	1.44383	15.992
1	1	0	0	0	1	1	0	0	0	1	0	NM_029025	Tmem81	1_1_0_0_0_1_1_0_0_0_1_0	0	0	0.162887	0.170409	0.292947	0	0	1.73089	0.814655	0.603938	0	0.205335	3.40983
1	1	0	0	0	0	1	1	1	1	1	0	NM_031255	Rsph6a	1_1_0_0_0_0_1_1_1_1_1_0	10.1676	14.7701	10.942	25.8728	26.1156	31.23	0.364611	5.02876	11.4596	20.3676	14.1499	30.072	99.9441
1	1	0	0	0	0	1	1	1	1	0	0	NM_010016	Cd55	1_1_0_0_0_0_1_1_1_1_0_0	0.219828	0.415003	1.12332	1.72383	4.23984	2.36859	0	0.0861216	0.90699	0.468603	2.57929	1.40355	12.2733
1	1	0	0	0	0	1	1	1	0	0	0	NM_009989	Cyct	1_1_0_0_0_0_1_1_1_0_0_0	0	0	3.04639	4.85712	6.26153	5.26378	0	0	0	3.22641	3.41327	5.38928	23.5003
1	1	0	0	0	0	1	0	1	1	1	0	NM_001081417	Chd7	1_1_0_0_0_0_1_0_1_1_1_0	0.103428	0.148288	0.270438	1.289	0.326445	1.04469	0.0232957	0.314902	0.122523	0.167117	0.0759731	0.682778	2.50953
1	1	0	0	0	0	1	0	1	1	0	0	NM_015755	Hunk	1_1_0_0_0_0_1_0_1_1_0_0	0.0554287	0.209283	0.538156	0.967988	2.04173	1.23434	0.21643	0.629741	0.271698	0.610368	0.838889	0.613812	5.55201
1	1	0	0	0	0	0	1	1	1	0	0	NM_010816	Morc1	1_1_0_0_0_0_0_1_1_1_0_0	0	0.687408	1.72111	1.33032	0.88181	0.697477	0.502983	0.0340895	0	0	0.547242	1.32497	8.02826
1	1	0	0	0	0	0	0	1	1	0	0	NM_031377	Pramel1	1_1_0_0_0_0_0_0_1_1_0_0	0.512911	1.08636	3.89574	2.59577	3.08914	5.19054	1.12196	2.08667	0.946664	1.02419	1.3041	1.53782	12.4851
1	1	0	0	0	0	0	0	0	1	0	0	NM_177137	Gnal	1_1_0_0_0_0_0_0_0_1_0_0	5.37335	4.61278	7.40354	7.2435	5.00377	8.3445	6.64501	9.99775	7.05941	6.75703	8.14235	7.96385	21.6803
1	1	0	0	0	0	0	0	0	0	0	1	NM_183417	Cdk2	1_1_0_0_0_0_0_0_0_0_0_1	0	0	6.8967	53.6043	9.62664	6.46317	15.496	22.583	20.5489	26.2608	15.9629	0.762545	80.9096
1	0	1	1	1	1	1	1	1	1	1	0	NM_010672	Krtap6-1	1_0_1_1_1_1_1_1_1_1_1_0	0	0.882405	0	0	0	0	0	0	0	0	0	1.40508	3.57039
1	0	1	1	1	1	1	1	1	0	1	1	NM_146270	Olfr370	1_0_1_1_1_1_1_1_1_0_1_1	0	0	0	0	0	0	0	0	0	0.179926	0	0	2.74784
1	0	1	1	1	1	1	0	1	1	0	1	NM_001033325	A630095E13Rik	1_0_1_1_1_1_1_0_1_1_0_1	0	5.0806	0	0	0	0.214793	0	0.503908	0	0	0.567667	0	11.0787
1	0	1	1	1	1	1	0	1	0	0	1	NM_001164743	Slc17a3	1_0_1_1_1_1_1_0_1_0_0_1	0	0.06312	0	0	0	0	0	0.400666	0.0185441	0.0395991	0.410224	0	0.86018
1	0	1	1	1	1	0	0	1	1	1	1	NM_007977	F8	1_0_1_1_1_1_0_0_1_1_1_1	0	0	0	0	0	0	16.4869	4.45598	0	0	0	0	21.4669
1	0	1	1	1	0	1	1	1	0	1	1	NM_001164268	Kalrn	1_0_1_1_1_0_1_1_1_0_1_1	0	0.353915	0.0957967	0.133645	0	0.17955	0	0.0702046	0.103977	0.577219	0.0593157	0.0741435	7.69976
1	0	1	1	1	0	1	0	1	1	1	0	NM_008697	Nin	1_0_1_1_1_0_1_0_1_1_1_0	5.34788	15.9873	4.24908	4.73559	5.71319	26.7713	3.4429	14.7804	7.93198	2.5684	4.37181	22.6802	27.8425
1	0	1	1	1	0	1	0	0	1	1	1	NM_011094	Pira7	1_0_1_1_1_0_1_0_0_1_1_1	0	0	0	0	0	3.23158	0.484249	7.22034	2.23979	0	0.321969	0	12.3357
1	0	1	1	1	0	1	0	0	1	1	0	NM_146356	Olfr521	1_0_1_1_1_0_1_0_0_1_1_0	0	0	0	0	0	1.65164	0	0.538162	2.13684	0	0.0959909	0.123428	3.69717
1	0	1	1	1	0	0	1	0	1	1	1	NM_025423	1110059E24Rik	1_0_1_1_1_0_0_1_0_1_1_1	8.27253	19.6377	1.8826	9.49418	5.35603	5.26166	11.4298	5.9021	9.54046	8.97893	5.1196	6.48163	47.5934
1	0	1	1	1	0	0	0	1	0	1	0	NM_001037997	Fert2	1_0_1_1_1_0_0_0_1_0_1_0	0	0.667788	0	0	0	0.810711	0.335337	0.497431	0	0.125317	0.0669562	1.09053	2.44931
1	0	1	1	1	0	0	0	0	0	0	1	NM_207253	Olfr1371	1_0_1_1_1_0_0_0_0_0_0_1	0	0	0	0	0	1.56252	2.7112	1.2219	0.275666	0.351315	0.391056	0	3.96237
1	0	1	1	0	1	1	0	1	1	1	1	NM_001042612	Nlrp9c	1_0_1_1_0_1_1_0_1_1_1_1	0	0	0	0	0.0844892	0	0	0.137713	0	0	0	0	0.960697
1	0	1	1	0	1	1	0	1	0	0	0	NM_001276278	NA	1_0_1_1_0_1_1_0_1_0_0_0	0	0.441946	0	0	0.430282	0	0	1.40267	0	0.554521	3.99976	9.85218	14.2285
1	0	1	1	0	1	1	0	0	0	0	0	NM_001164056	Pld1	1_0_1_1_0_1_1_0_0_0_0_0	0	0.0525515	0	0	0.767467	0.0266606	0	0.0416976	0.439783	0.0659376	0.0557813	0.220186	0.922317
1	0	1	1	0	0	1	1	1	1	0	0	NM_010617	Kif13a	1_0_1_1_0_0_1_1_1_1_0_0	0.161978	1.71901	0.344819	0.951436	2.27341	1.6839	0.363589	0.22788	0.7696	0.589122	0.661855	1.51137	6.79923
1	0	1	1	0	0	1	1	1	0	0	1	NM_178657	Oog1	1_0_1_1_0_0_1_1_1_0_0_1	0	0	0	0	0.417151	0.869471	0	0	0	0.322396	0.101065	0	1.30095
1	0	1	1	0	0	1	1	0	1	1	1	NM_010643	Klk1b24	1_0_1_1_0_0_1_1_0_1_1_1	0	0	0	0	0.602496	0.627894	0	0	0.181807	0	0	0	3.16487
1	0	1	1	0	0	0	1	1	1	1	1	NM_010486	Elavl2	1_0_1_1_0_0_0_1_1_1_1_1	0.0471209	0.796578	0.0479145	0	0.367985	0.583734	0.0815778	0	0.0780094	0.055527	0	0	4.20117
1	0	1	1	0	0	0	1	1	0	1	0	NM_016961	Mapk9	1_0_1_1_0_0_0_1_1_0_1_0	0	0.399503	0	0	0.311167	1.37821	1.36062	0	0	0.100253	0	0.468686	0.632635
1	0	1	1	0	0	0	1	0	1	1	1	NM_001018031	Otol1	1_0_1_1_0_0_0_1_0_1_1_1	0	0.121274	0	0	0.299982	0.307628	0.0745186	0.0503339	0.106888	0	0.0835603	0.0508128	3.54326
1	0	1	1	0	0	0	1	0	0	1	0	NM_001009947	Dock11	1_0_1_1_0_0_0_1_0_0_1_0	0	0.346046	0	0	0.267982	0.0997424	0.229532	0	0.42148	0.394696	0.0139126	0.644011	0.776927
1	0	1	1	0	0	0	1	0	0	0	0	NM_001038624	Ric3	1_0_1_1_0_0_0_1_0_0_0_0	0	0.278151	0	0	0.358656	1.86269	0.236831	0	0.0821557	0.349003	0.281779	0.455565	2.29551
1	0	1	1	0	0	0	0	1	1	1	0	NM_010881	Ncoa1	1_0_1_1_0_0_0_0_1_1_1_0	0.304598	1.65003	0.500259	0.499555	0.796987	2.36979	0.646986	0.95377	0.29159	0.941937	0.73049	0.973535	5.48928
1	0	1	1	0	0	0	0	1	1	0	0	NM_172671	Lgr4	1_0_1_1_0_0_0_0_1_1_0_0	2.08701	3.03363	1.62921	1.74061	3.42641	2.96272	3.23927	2.10348	1.85183	2.20934	2.57618	3.24245	13.0676
1	0	1	1	0	0	0	0	0	0	1	1	NM_001110009	Apoc1	1_0_1_1_0_0_0_0_0_0_1_1	0	2.31782	0	0	4.05011	34.9622	6.39026	33.8325	13.3107	3.91465	0	0	75.4872
1	0	1	0	1	0	1	1	0	0	1	0	NM_001042606	Sstr2	1_0_1_0_1_0_1_1_0_0_1_0	0	1.84173	0	1.96144	0	0.876222	0	0	2.20275	1.18498	0.079141	0.537079	4.7306
1	0	1	0	1	0	1	0	1	1	1	0	NM_133893	Oas1d	1_0_1_0_1_0_1_0_1_1_1_0	0	0.824831	0	1.71218	0	4.36601	0	0.125457	0.0444033	0	0.104137	0.56993	1.99604
1	0	1	0	1	0	1	0	0	0	1	1	NM_148942	Serpinb6c	1_0_1_0_1_0_1_0_0_0_1_1	0	0.592035	0	0.745209	0	0.700826	0	0.327625	0.869676	0.619034	0	0	4.42422
1	0	1	0	0	1	0	1	1	0	1	1	NM_001252552	Folr1	1_0_1_0_0_1_0_1_1_0_1_1	0	6.87408	0	11.032	1.28887	0	8.18373	0	0	13.4701	0.304024	0	16.7661
1	0	1	0	0	1	0	0	1	0	1	1	NM_019740	Foxo3	1_0_1_0_0_1_0_0_1_0_1_1	3.95339	13.9085	5.65828	13.5298	11.2869	4.34394	8.97217	7.72772	8.12843	14.405	7.89745	6.44985	35.643
1	0	1	0	0	0	1	1	1	0	1	1	NM_015798	Fbxo15	1_0_1_0_0_0_1_1_1_0_1_1	0	2.80912	0	0.249593	0.321762	0.15197	0	0.0655567	0.0485469	1.76234	0	0	4.33575
1	0	1	0	0	0	1	1	0	1	1	0	NM_009556	Zfp42	1_0_1_0_0_0_1_1_0_1_1_0	0	1.89171	0	1.70341	0.708377	1.32883	0	0	0.384763	0	0.0487765	1.34133	6.43921
1	0	1	0	0	0	1	1	0	1	0	1	NM_172759	Ces2e	1_0_1_0_0_0_1_1_0_1_0_1	0	0	0	0	0.472688	0.138563	0	0	0.0477998	0	0.432163	0	0.595313
1	0	1	0	0	0	1	1	0	0	0	1	NM_001163282	Gdf1	1_0_1_0_0_0_1_1_0_0_0_1	0.780341	2.93148	0.634787	6.75201	7.9915	3.42058	0.786448	0.121668	2.82108	4.70665	3.41189	0	26.2696
1	0	1	0	0	0	1	1	0	0	0	0	NM_001033215	Zfp957	1_0_1_0_0_0_1_1_0_0_0_0	0	0.76212	0	0.107907	0.371003	0.193321	0.0292684	0.0377946	0.0839644	0.466028	0.134827	0.0399151	2.49964
1	0	1	0	0	0	1	0	1	0	0	0	NM_001271761	NA	1_0_1_0_0_0_1_0_1_0_0_0	0	1.06267	0	0.982677	1.5436	1.30693	0.0333129	0.0430174	0	0.340123	0.763251	2.38989	0.877457
1	0	1	0	0	0	1	0	0	1	0	1	NM_175249	Psapl1	1_0_1_0_0_0_1_0_0_1_0_1	0	0.411581	0	0.54397	0.10018	0.365409	0	0.449039	0.253262	0	0.109219	0	2.80767
1	0	1	0	0	0	1	0	0	0	1	0	NM_029431	Them4	1_0_1_0_0_0_1_0_0_0_1_0	0	2.34605	0	0.343227	0.589959	0.523588	0	0.1803	0.820306	0.855341	0	0.27568	3.64039
1	0	1	0	0	0	1	0	0	0	0	1	NM_198192	Qrfpr	1_0_1_0_0_0_1_0_0_0_0_1	0	0	0	1.26381	0.0382975	0.475307	0	0.230923	0.286534	0.182582	0.292659	0	1.58553
1	0	1	0	0	0	0	1	1	0	0	0	NM_001163526	S100a14	1_0_1_0_0_0_0_1_1_0_0_0	0	0	0	0.212597	0.822204	1.57092	3.59519	0	0	4.30724	2.13877	3.30245	1.72583
1	0	1	0	0	0	0	0	1	0	0	0	NM_198298	Helz	1_0_1_0_0_0_0_0_1_0_0_0	0.179058	0.862234	0.26302	0.556994	1.10694	0.864676	0.721679	0.869507	0.268401	0.930497	0.660867	0.514699	4.98327
1	0	0	1	1	1	1	1	1	1	1	0	NM_033077	D1Pas1	1_0_0_1_1_1_1_1_1_1_1_0	38.5519	41.7752	33.0835	19.3799	32.4518	34.096	8.31707	21.6038	14.2492	13.4046	16.5981	33.3317	331.963
1	0	0	1	1	1	1	0	0	1	0	1	NM_177158	Rinl	1_0_0_1_1_1_1_0_0_1_0_1	3.77625	8.18114	6.66424	2.10115	2.23239	2.5022	1.58995	5.09105	6.07535	4.41657	5.18274	0.855112	21.5778
1	0	0	1	1	1	1	0	0	1	0	0	NM_001112715	Ifitm1	1_0_0_1_1_1_1_0_0_1_0_0	0	1.11997	0.287235	0	0	0	0	1.62921	1.47022	0	1.50165	4.53617	3.62299
1	0	0	1	1	0	1	1	1	1	1	0	NM_001033149	Ttc9	1_0_0_1_1_0_1_1_1_1_1_0	5.645	18.1075	12.6568	9.93513	7.54805	13.2717	3.47481	8.96064	4.18118	3.81592	8.31479	13.6798	49.0221
1	0	0	1	1	0	1	1	1	0	0	1	NM_173780	Klf8	1_0_0_1_1_0_1_1_1_0_0_1	0	0.0588006	0.0318319	0	0	0.0242467	0.0312909	0	0	0.147557	0.0624145	0	1.89309
1	0	0	1	1	0	1	0	1	0	1	1	NM_001080712	Gm7534	1_0_0_1_1_0_1_0_1_0_1_1	0	1.23303	0.485457	0	0	0.284338	0	0.266825	0	0.351616	0.0793218	0	3.18064
1	0	0	1	1	0	1	0	0	1	0	1	NM_001145192	A330050F15Rik	1_0_0_1_1_0_1_0_0_1_0_1	0	1.25558	0.0617922	0	0	0.0470677	0	0.588697	0.505708	0	0.888501	0	1.09954
1	0	0	1	1	0	1	0	0	0	0	1	NM_033594	Pcdhga11	1_0_0_1_1_0_1_0_0_0_0_1	0	0.201984	0.164017	0	0	0.256178	0	1.16193	0.118683	0.0633586	0.176784	0	1.41156
1	0	0	1	1	0	1	0	0	0	0	0	NM_009370	Tgfbr1	1_0_0_1_1_0_1_0_0_0_0_0	0.343507	0.992489	0.275437	0.104797	0.282372	1.08404	0.0492282	0.558979	0.446209	1.40969	0.784684	0.647353	4.09644
1	0	0	1	1	0	0	1	1	1	1	1	NM_019571	Tspan5	1_0_0_1_1_0_0_1_1_1_1_1	0.78865	1.1567	1.78909	0.43674	0.693551	1.16063	0.830864	0.53353	0.478243	0.622001	0.613892	0.649855	8.67227
1	0	0	1	1	0	0	1	0	0	1	0	NM_021531	Carm1	1_0_0_1_1_0_0_1_0_0_1_0	0	15.1927	40.9122	0	0	5.78072	10.1061	0	18.6078	4.76567	1.34387	1.5914	38.1866
1	0	0	1	1	0	0	1	0	0	0	0	NM_178254	Tcfl5	1_0_0_1_1_0_0_1_0_0_0_0	0	0.35624	1.09283	0	0	1.38559	2.4606	0	0.980564	2.10033	2.94768	0.585725	3.85602
1	0	0	1	0	1	1	1	1	1	1	1	NM_021318	Fhl5	1_0_0_1_0_1_1_1_1_1_1_1	0	0	1.02715	0	0.230912	0	0	0	0	0	0	0	2.34308
1	0	0	1	0	1	1	1	1	0	0	0	NM_001033466	Zbtb2	1_0_0_1_0_1_1_1_1_0_0_0	1.89457	2.42948	2.25622	2.08538	2.75053	1.41647	0.889306	0.386636	0.97306	4.19729	4.0032	4.5969	13.9222
1	0	0	1	0	1	0	0	1	0	1	1	NM_020597	Msmb	1_0_0_1_0_1_0_0_1_0_1_1	0	9.06911	1.90619	0.379899	1.46924	0	3.73938	1.19739	0	5.11215	0.177979	0	27.188
1	0	0	1	0	0	1	1	1	1	0	0	NM_175189	Hepacam	1_0_0_1_0_0_1_1_1_1_0_0	6.79209	12.9851	15.1452	10.0307	21.2077	20.947	4.05679	8.68426	11.374	10.4132	18.6111	18.3716	42.8722
1	0	0	1	0	0	1	1	1	0	1	0	NM_001177694	Gm4858	1_0_0_1_0_0_1_1_1_0_1_0	0	0	0.21442	0	0.385628	0.27221	0	0	0	0.082829	0.0467139	0.110636	1.83175
1	0	0	1	0	0	1	1	0	1	1	1	NM_146466	Olfr165	1_0_0_1_0_0_1_1_0_1_1_1	0	2.50389	0.602441	0	1.35434	1.41143	0	0	0.653888	0	0.0984365	0	13.7999
1	0	0	1	0	0	1	1	0	1	0	0	NM_177142	Lipi	1_0_0_1_0_0_1_1_0_1_0_0	30.5325	50.6936	52.4056	38.2722	69.629	75.7276	23.3961	42.5948	57.2634	40.9986	64.8972	71.237	182.896
1	0	0	1	0	0	1	1	0	0	0	1	NM_025809	Clec14a	1_0_0_1_0_0_1_1_0_0_0_1	0	0.115477	0.0312569	0	1.18358	0.234336	0	0	0.227384	0.326006	0.506422	0	2.13815
1	0	0	1	0	0	1	0	1	0	0	1	NM_011855	Odz1	1_0_0_1_0_0_1_0_1_0_0_1	0	0.564989	0.0508938	0	0.274592	0.492844	0.0166763	0.117057	0	0.0471599	0.29937	0	0.395198
1	0	0	1	0	0	1	0	0	1	0	0	NM_178593	Rcsd1	1_0_0_1_0_0_1_0_0_1_0_0	23.4696	109.096	56.4582	32.8376	64.9173	126.943	13.8658	104.31	55.8178	25.0787	51.7447	136.937	151.942
1	0	0	1	0	0	1	0	0	0	0	1	NM_144862	Lims2	1_0_0_1_0_0_1_0_0_0_0_1	0	0.621029	0.336196	0	0.163445	2.47665	0	5.15979	0.152858	1.07143	0.106975	0	3.54117
1	0	0	1	0	0	0	1	1	0	0	0	NM_001081096	Fam154a	1_0_0_1_0_0_0_1_1_0_0_0	0	0.714098	0.231948	0	0.695251	0.0724559	0.152004	0	0.0419593	0.447999	0.20213	0.194929	2.28657
1	0	0	1	0	0	0	1	0	1	0	0	NM_001159649	Lax1	1_0_0_1_0_0_0_1_0_1_0_0	0	0.110533	0.0850438	0	0.645695	0.707996	2.96166	0	0.573993	0.0693444	0.518706	0.142912	3.24874
1	0	0	1	0	0	0	0	1	1	1	0	NM_001104578	Vmn2r113	1_0_0_1_0_0_0_0_1_1_1_0	0.43196	0.454369	0.34565	0.0769847	1.91247	4.65857	0.688985	3.07846	0.0501796	0.06395	0.180333	2.05373	9.17339
1	0	0	1	0	0	0	0	1	1	0	1	NM_146457	Olfr282	1_0_0_1_0_0_0_0_1_1_0_1	0	0	0.764412	0	1.27081	5.93767	0.237048	0.560199	0.139021	0	1.09388	0	3.79924
1	0	0	1	0	0	0	0	1	1	0	0	NM_001243138	Gm13247	1_0_0_1_0_0_0_0_1_1_0_0	2.34496	133.998	21.4601	8.31628	18.0228	76.3962	21.9774	50.9985	5.39471	10.2204	18.8448	42.357	118.161
1	0	0	1	0	0	0	0	1	0	0	1	NM_025588	Exoc2	1_0_0_1_0_0_0_0_1_0_0_1	0	0.431652	0.0808268	0	0.288835	0.692251	0.39378	1.00303	0	0.38686	0.993297	0	4.04155
1	0	0	1	0	0	0	0	0	1	1	1	NM_026177	1200011I18Rik	1_0_0_1_0_0_0_0_0_1_1_1	22.8561	25.0314	27.6286	18.1097	27.1727	26.8962	28.8652	31.3915	31.4609	19.3537	22.7983	26.1399	81.6329
1	0	0	1	0	0	0	0	0	0	1	0	NM_030740	Vmn1r56	1_0_0_1_0_0_0_0_0_0_1_0	0	0.143054	0.696984	0	0.557112	0.508022	0.837391	0.510784	0.281685	1.597	0	0.494938	1.93923
1	0	0	1	0	0	0	0	0	0	0	1	NM_009758	Bmpr1a	1_0_0_1_0_0_0_0_0_0_0_1	0.532781	0.812855	3.68399	0.288893	1.20536	1.35389	0.205664	2.21187	1.79044	1.53557	1.01062	0.279358	5.08031
1	0	0	0	1	1	1	1	1	0	0	1	NM_181989	Sdr16c5	1_0_0_0_1_1_1_1_1_0_0_1	0	1.14028	0.205765	0.14353	0	0	0.101134	0.0753974	0.0558342	0.238456	3.24886	0.0864622	2.84948
1	0	0	0	1	1	1	1	0	1	1	1	NM_001033539	Bex6	1_0_0_0_1_1_1_1_0_1_1_1	0	0.266606	0.144328	0.20135	0	0	0	0	0.313307	0	0	0.121293	4.36154
1	0	0	0	1	0	1	1	1	0	1	1	NM_001276443	NA	1_0_0_0_1_0_1_1_1_0_1_1	0	0.454792	0.123102	0.171738	0	0.807546	0.12101	0.0471894	0	0.256658	0.120686	0.0993657	5.57198
1	0	0	0	1	0	1	1	1	0	0	1	NM_053147	Pcdhb22	1_0_0_0_1_0_1_1_1_0_0_1	0	0.0854497	0.277551	0.645346	0	0.0867014	0	0	0	0.482471	1.26982	0	2.51762
1	0	0	0	1	0	1	1	1	0	0	0	NM_027671	Sntg1	1_0_0_0_1_0_1_1_1_0_0_0	0	0	0.0676723	0.141613	0	0.76102	0.0192028	0	0.0307684	0.517336	0.088459	0.0261881	0.606568
1	0	0	0	1	0	1	0	0	1	1	0	NM_026301	Rnf125	1_0_0_0_1_0_1_0_0_1_1_0	0	0.982287	2.84387	1.18697	0	1.69435	0	3.05408	1.19335	0	0	0.418634	6.33109
1	0	0	0	1	0	1	0	0	0	0	0	NM_001201322	4930415O20Rik	1_0_0_0_1_0_1_0_0_0_0_0	0	7.87149	5.10598	6.29452	0	2.68695	0	0.734791	3.13242	1.74292	0.646693	1.26394	5.04511
1	0	0	0	1	0	0	1	0	0	1	0	NM_146042	Rnf144b	1_0_0_0_1_0_0_1_0_0_1_0	0	0	1.30934	69.4012	0	52.9535	1.04568	0	11.3772	10.6763	0	13.5476	12.7579
1	0	0	0	1	0	0	0	1	1	0	0	NM_028946	Nhedc1	1_0_0_0_1_0_0_0_1_1_0_0	0.618357	2.218	1.39031	2.9094	0.371691	4.19757	2.23705	2.37408	0.308667	0	2.12606	5.98274	16.7466
1	0	0	0	0	1	1	1	1	1	1	1	NM_001011742	Olfr479	1_0_0_0_0_1_1_1_1_1_1_1	0	0	0	0.201146	0	0	0	0	0	0	0	0	4.17106
1	0	0	0	0	1	1	1	1	1	1	0	NM_001166719	Vmn1r34	1_0_0_0_0_1_1_1_1_1_1_0	0	0	1.9832	0	0	0	0	0	0	0	0	3.07694	1.89554
1	0	0	0	0	1	1	1	0	0	0	0	NM_145389	BC016579	1_0_0_0_0_1_1_1_0_0_0_0	0	0.836916	0.0647239	0.99325	1.72426	0	0	0.0474329	1.50652	1.50014	0.120228	0.601131	1.67108
1	0	0	0	0	1	1	0	0	0	0	1	NM_033603	Amn	1_0_0_0_0_1_1_0_0_0_0_1	0	1.35099	1.99887	2.11413	0.916867	0.552342	0.378856	1.79514	1.43869	6.10719	3.60307	0.348209	12.4074
1	0	0	0	0	1	0	1	0	0	0	0	NM_001256133	Nipa2	1_0_0_0_0_1_0_1_0_0_0_0	0	8.94018	17.3724	0	0	0	17.2537	0	21.8488	7.71441	1.89239	2.24095	16.3954
1	0	0	0	0	1	0	0	0	1	0	1	NM_001243238	4930444P10Rik	1_0_0_0_0_1_0_0_0_1_0_1	0	0	0.593619	0.414021	2.84694	0	0.89838	6.37155	4.92212	0	2.71586	0	3.32948
1	0	0	0	0	0	1	1	1	1	1	1	NM_198294	Tanc1	1_0_0_0_0_0_1_1_1_1_1_1	1.11166	2.51181	1.32506	1.257	2.41586	4.16842	0.542384	0.886242	0.238669	1.24443	0.472974	0.337546	7.11221
1	0	0	0	0	0	1	1	1	1	1	0	NM_007851	Defa5	1_0_0_0_0_0_1_1_1_1_1_0	0	0	2.69596	0	3.63645	1.57906	0	0	0	0	0	1.04329	5.14628
1	0	0	0	0	0	1	1	1	1	0	0	NM_001033431	Nlrp12	1_0_0_0_0_0_1_1_1_1_0_0	3.72083	6.61262	5.8527	7.86405	7.79318	9.52118	1.90909	1.6709	5.82069	4.22943	8.73033	7.0817	28.1842
1	0	0	0	0	0	1	1	1	0	0	1	NM_011010	Omp	1_0_0_0_0_0_1_1_1_0_0_1	0	1.12909	1.22247	3.22142	1.09929	0.815484	0	0	0	0.472232	0.443883	0	4.34182
1	0	0	0	0	0	1	1	0	1	1	0	NM_001141983	Golga7b	1_0_0_0_0_0_1_1_0_1_1_0	0	2.9523	4.375	3.92367	4.08607	2.04999	0	0	4.83084	0	0	7.69189	5.90451
1	0	0	0	0	0	1	1	0	0	0	1	NM_183166	Gm4884	1_0_0_0_0_0_1_1_0_0_0_1	0	0.183783	0.0994915	1.24919	1.96825	2.65727	0	0	0.243694	0.345721	1.0079	0	0.782308
1	0	0	0	0	0	1	0	1	1	0	1	NM_134109	Ildr1	1_0_0_0_0_0_1_0_1_1_0_1	0.0484798	0.546367	1.2817	0.687726	0.265973	1.29353	0	0.144507	0	0.0685195	0.193316	0	4.24934
1	0	0	0	0	0	1	0	1	0	1	1	NM_011918	Ldb3	1_0_0_0_0_0_1_0_1_0_1_1	0	2.92005	0.561668	0	0	4.07388	0	4.34427	0	0.457982	0	0	6.03505
1	0	0	0	0	0	1	0	1	0	0	1	NM_001146690	Chpt1	1_0_0_0_0_0_1_0_1_0_0_1	0	0	0.0971081	1.49021	0.23605	1.04094	0	0.284662	0	0.112536	0.126937	0	3.3748
1	0	0	0	0	0	0	1	1	1	1	0	NM_001195229	Nek10	1_0_0_0_0_0_0_1_1_1_1_0	0	0.626223	0.084752	0.591181	0.152424	1.27079	0.0416558	0	0	0	0	0.276457	1.73877
1	0	0	0	0	0	0	1	1	0	1	0	NM_172385	Zfp536	1_0_0_0_0_0_0_1_1_0_1_0	0	0	0.0321639	0.0448714	0.0625471	0.0301421	0.0365075	0	0	0.342898	0.0199153	0.0519243	0.470425
1	0	0	0	0	0	0	1	1	0	0	0	NM_010287	Gpr83	1_0_0_0_0_0_0_1_1_0_0_0	0	0.129683	0.251998	4.74604	1.01972	0.295197	0.123858	0	0.0341897	0.365043	0.494106	0.635336	1.1007
1	0	0	0	0	0	0	1	0	1	0	0	NM_009337	Tcl1	1_0_0_0_0_0_0_1_0_1_0_0	0	0.376273	2.77677	3.83636	0.915855	2.57705	0.462411	0	1.9449	0	2.08107	2.04951	7.36891
1	0	0	0	0	0	0	1	0	0	1	0	NM_026408	Sncaip	1_0_0_0_0_0_0_1_0_0_1_0	0	0.442568	0.079862	0.612779	0.0718146	0.374209	0.392523	0	0.333826	0.0462751	0	0.33558	0.992315
1	0	0	0	0	0	0	1	0	0	0	1	NM_001242616	Taz	1_0_0_0_0_0_0_1_0_0_0_1	0	29.1193	9.60185	83.2486	90.4265	70.8495	53.6545	1.72653	30.2879	23.4879	50.8178	0	119.49
1	0	0	0	0	0	0	0	1	1	1	0	NM_144953	1700019D03Rik	1_0_0_0_0_0_0_0_1_1_1_0	0	0.314238	1.53102	0.949293	0.305944	0.797102	0.334445	0.997342	0	0	0	1.5726	5.14076
1	0	0	0	0	0	0	0	1	0	0	1	NM_001252553	Folr1	1_0_0_0_0_0_0_0_1_0_0_1	0	0.794164	0.644886	5.6978	0.773204	0.201449	1.89094	1.10274	0	3.11242	0.632231	0	5.56424
