# Supplementary material for: Gene Resistance to Transcriptional Reprogramming following Nuclear Transfer Is Directly Mediated by Multiple Chromatin-Repressive Pathways
Source: Mol Cell. 2017 Mar 2;65(5):873–884.e8. doi: 10.1016/j.molcel.2017.01.030 (PMC5344684; doi:10.1016/j.molcel.2017.01.030)
Supplement: Table S5. Differential Gene Expression Analysis among Control, USP21, Ring1a&b KO, and Xlring1B Mutant MEF-NT, Related to Figure 5 [file mmc6.xlsx]

## Sheet: WT versus ring1A&BKO
genes	logFC_ring1A&BdKO_Divided_By_WT	logCPM	LR	PValue	FDR	ID	FamID	PanFamily	GO	GOID	GODesc	NA	NA	NA	NA	WT_Counts_WT_ACCTCA_L007.QCed.	WT_Counts_WT_AACCAG_L006.QCed.	ring1A&BdKO_Counts_ring1A&BdKO_TGGTGA_L006.QCed.	ring1A&BdKO_Counts_ring1A&BdKO_GTGCTT_L007.QCed.	WT_RPKM_WT_ACCTCA_L007.QCed.	WT_RPKM_WT_AACCAG_L006.QCed.	ring1A&BdKO_RPKM_ring1A&BdKO_TGGTGA_L006.QCed.	ring1A&BdKO_RPKM_ring1A&BdKO_GTGCTT_L007.QCed.	tranMM
NM_011277	-5.78247	6.96804	47.7224	4.91051e-12	6.92481e-08	NM_011277	PANTHER	PANTHER	GOSLIM	GO:0000122	negative regulation of transcription from RNA polymerase II promoter	NA	NA	NA	NA	1157	1051	47	0	97.2329	65.7578	2.46428	0	Rnf2
NM_001172091	9.3325	3.12405	17.8472	2.3937e-05	0.0277721	NM_001172091	PANTHER	PANTHER	GOSLIM	GO:0008150	biological_process	NA	NA	NA	NA	0	0	12	118	0	0	1.42176	27.7029	1700001C19Rik
NM_145744	6.69886	0.472192	15.4184	8.61438e-05	0.0277721	NM_145744	PANTHER	PANTHER	GOSLIM	GO:0006470	protein dephosphorylation	NA	NA	NA	NA	0	0	14	11	0	0	4.13137	6.43218	Dusp15
NM_028427	6.71936	0.489997	15.411	8.64844e-05	0.0277721	NM_028427	PANTHER	PANTHER	GOSLIM	GO:0008150	biological_process	NA	NA	NA	NA	0	0	13	12	0	0	1.83459	3.35565	Tmem192
NM_001253381	6.71938	0.490026	15.3978	8.70876e-05	0.0277721	NM_001253381	PANTHER	PANTHER	GOSLIM	GO:0005975	carbohydrate metabolic process	NA	NA	NA	NA	0	0	13	12	0	0	5.27855	9.655	B4galt2
NM_175394	6.97182	0.743327	15.2415	9.45999e-05	0.0277721	NM_175394	PANTHER	PANTHER	GOSLIM	GO:0006397	mRNA processing	NA	NA	NA	NA	0	0	13	16	0	0	8.9347	21.7899	Wtap
NM_001177379	6.70597	0.487085	15.1947	9.69752e-05	0.0277721	NM_001177379	PANTHER	PANTHER	GOSLIM	GO:0006417	regulation of translation	NA	NA	NA	NA	0	0	17	9	0	0	112.457	117.972	Cpeb2
NM_015820	6.70596	0.487079	15.1711	9.81946e-05	0.0277721	NM_015820	PANTHER	PANTHER	GOSLIM	GO:0016020	membrane	NA	NA	NA	NA	0	0	17	9	0	0	1.51287	1.58707	Hs6st3
NM_001204156	6.5001	0.272428	15.1579	9.88813e-05	0.0277721	NM_001204156	PANTHER	PANTHER	GOSLIM	GO:0006351	transcription, DNA-dependent	NA	NA	NA	NA	0	0	13	9	0	0	5.79751	7.95317	Tead3
NM_001168589	7.00806	0.776638	15.1553	9.9019e-05	0.0277721	NM_001168589	PANTHER	PANTHER	GOSLIM	GO:0008150	biological_process	NA	NA	NA	NA	0	0	11	18	0	0	0.563715	1.82784	Vrtn
NM_028034	6.9755	0.752298	15.1058	0.000101648	0.0277721	NM_028034	PANTHER	PANTHER	GOSLIM	GO:0006200	ATP catabolic process	NA	NA	NA	NA	0	0	16	14	0	0	1.56706	2.71702	Tdrd12
NM_030004	7.0291	0.801209	15.0884	0.000102592	0.0277721	NM_030004	PANTHER	PANTHER	GOSLIM	GO:0055114	oxidation-reduction process	NA	NA	NA	NA	0	0	13	17	0	0	1.46377	3.79296	Cryl1
NM_001271486	6.5329	0.311451	15.0831	0.000102881	0.0277721	NA	NA	NA	NA	NA	NA	NA	NA	NA	NA	0	0	15	8	0	0	2.0512	2.16773	NA
NM_177326	6.63355	0.387345	14.997	0.000107684	0.0277721	NM_177326	PANTHER	PANTHER	GOSLIM	GO:0008152	metabolic process	NA	NA	NA	NA	0	0	7	15	0	0	0.271124	1.15123	Pak2
NM_001253888	6.70613	0.461507	14.9919	0.000107971	0.0277721	NM_001253888	PANTHER	PANTHER	GOSLIM	GO:0006468	protein phosphorylation	NA	NA	NA	NA	0	0	7	16	0	0	0.873008	3.95403	Tssk4
NM_021503	6.45343	0.207684	14.9847	0.000108386	0.0277721	NM_021503	PANTHER	PANTHER	GOSLIM	GO:0005737	cytoplasm	NA	NA	NA	NA	0	0	8	12	0	0	1.10156	3.27416	Myoz2
NM_145398	7.06434	0.833907	14.9825	0.000108512	0.0277721	NM_145398	PANTHER	PANTHER	GOSLIM	GO:0008150	biological_process	NA	NA	NA	NA	0	0	11	19	0	0	0.464465	1.58969	Casd1
NM_010010	7.15594	0.931814	14.9778	0.000108785	0.0277721	NM_010010	PANTHER	PANTHER	GOSLIM	GO:0055114	oxidation-reduction process	NA	NA	NA	NA	0	0	15	18	0	0	1.12438	2.67359	Cyp46a1
NM_001034902	-6.77876	0.567268	14.9752	0.000108935	0.0277721	NM_001034902	PANTHER	PANTHER	GOSLIM	GO:0008150	biological_process	NA	NA	NA	NA	13	14	0	0	0.712493	0.571255	0	0	Gm5878
NM_001099348_dup1	6.35962	0.130143	14.9519	0.000110289	0.0277721	NA	NA	NA	NA	NA	NA	NA	NA	NA	NA	0	0	12	8	0	0	3.64274	4.81212	NA
NM_025529	-6.76365	0.54688	14.9473	0.000110555	0.0277721	NM_025529	PANTHER	PANTHER	GOSLIM	GO:0008152	metabolic process	NA	NA	NA	NA	15	11	0	0	4.85629	2.65137	0	0	Nudt8
NM_027570	-6.77933	0.56072	14.9293	0.000111617	0.0277721	NM_027570	PANTHER	PANTHER	GOSLIM	GO:0008152	metabolic process	NA	NA	NA	NA	16	10	0	0	1.83319	0.853005	0	0	Ldhd
NM_029932	6.94658	0.709402	14.9247	0.000111889	0.0277721	NM_029932	PANTHER	PANTHER	GOSLIM	GO:0006810	transport	NA	NA	NA	NA	0	0	8	19	0	0	0.698242	3.28601	Spns3
NM_018784	7.00531	0.769322	14.919	0.000112227	0.0277721	NM_018784	PANTHER	PANTHER	GOSLIM	GO:0006464	protein modification process	NA	NA	NA	NA	0	0	8	20	0	0	0.797802	3.95216	St3gal6
NM_001110271	-8.44949	2.24693	14.9119	0.000112649	0.0277721	NM_001110271	PANTHER	PANTHER	GOSLIM	GO:0008150	biological_process	NA	NA	NA	NA	27	65	0	0	12.6067	22.5953	0	0	Abhd14a
NM_138743	-6.70035	0.491773	14.8998	0.000113373	0.0277721	NM_138743	PANTHER	PANTHER	GOSLIM	GO:0008150	biological_process	NA	NA	NA	NA	11	15	0	0	5.59833	5.68357	0	0	Fam165b
NM_001099348	6.39703	0.174928	14.8608	0.00011574	0.0277721	NM_001099348	PANTHER	PANTHER	GOSLIM	GO:0007566	embryo implantation	NA	NA	NA	NA	0	0	14	7	0	0	4.24986	4.2106	Gm13305
NM_001163676	7.10616	0.885951	14.8244	0.000117996	0.0277721	NM_001163676	PANTHER	PANTHER	GOSLIM	GO:0006855	drug transmembrane transport	NA	NA	NA	NA	0	0	18	15	0	0	0.519209	0.857355	Abcc4
NM_026629	-6.51254	0.305344	14.8085	0.000118997	0.0277721	NM_026629	PANTHER	PANTHER	GOSLIM	GO:0008150	biological_process	NA	NA	NA	NA	9	14	0	0	1.33931	1.55107	0	0	2410066E13Rik
NM_145515	7.15218	0.920678	14.7838	0.000120564	0.0277721	NM_145515	PANTHER	PANTHER	GOSLIM	GO:0000226	microtubule cytoskeleton organization	NA	NA	NA	NA	0	0	9	22	0	0	0.313004	1.51611	Mark1
NM_144557	-6.74772	0.540136	14.7836	0.000120582	0.0277721	NM_144557	PANTHER	PANTHER	GOSLIM	GO:0006886	intracellular protein transport	NA	NA	NA	NA	11	16	0	0	0.587813	0.636548	0	0	Myrip
NM_177345	-6.65034	0.43199	14.7724	0.000121299	0.0277721	NM_177345	PANTHER	PANTHER	GOSLIM	GO:0006950	response to stress	NA	NA	NA	NA	14	10	0	0	1.18044	0.627742	0	0	Mapkap1
NM_173419	-6.85257	0.644921	14.7396	0.000123429	0.0277721	NM_173419	PANTHER	PANTHER	GOSLIM	GO:0008150	biological_process	NA	NA	NA	NA	12	17	0	0	2.29252	2.41794	0	0	Dleu7
NM_175122	-6.41542	0.201766	14.7186	0.000124807	0.0277721	NM_175122	PANTHER	PANTHER	GOSLIM	GO:0016192	vesicle-mediated transport	NA	NA	NA	NA	10	11	0	0	0.756899	0.619862	0	0	Rab39b
NM_207216	6.27207	0.0442119	14.7084	0.000125487	0.0277721	NM_207216	PANTHER	PANTHER	GOSLIM	GO:0008152	metabolic process	NA	NA	NA	NA	0	0	12	7	0	0	0.847488	0.979602	Ugt3a1
NM_028216	-6.66815	0.464	14.6935	0.00012648	0.0277721	NM_028216	PANTHER	PANTHER	GOSLIM	GO:0016020	membrane	NA	NA	NA	NA	9	17	0	0	2.6755	3.76249	0	0	Psca
NM_023913	6.56371	0.347837	14.6875	0.000126885	0.0277721	NM_023913	PANTHER	PANTHER	GOSLIM	GO:0008152	metabolic process	NA	NA	NA	NA	0	0	17	7	0	0	0.678814	0.55386	Ern1
NM_053178	-6.732	0.526441	14.6808	0.000127339	0.0277721	NM_053178	PANTHER	PANTHER	GOSLIM	GO:0000038	very long-chain fatty acid metabolic process	NA	NA	NA	NA	10	17	0	0	0.917007	1.16061	0	0	Acsbg1
NM_178780	-6.68368	0.461153	14.6782	0.000127514	0.0277721	NM_178780	PANTHER	PANTHER	GOSLIM	GO:0006457	protein folding	NA	NA	NA	NA	16	8	0	0	2.12058	0.789385	0	0	Ric3
NM_011270	-6.4698	0.246969	14.6542	0.000129147	0.0277721	NM_011270	PANTHER	PANTHER	GOSLIM	GO:0008150	biological_process	NA	NA	NA	NA	13	8	0	0	2.18501	1.00107	0	0	Rhd
NM_033078	7.15812	0.937999	14.6465	0.000129674	0.0277721	NM_033078	PANTHER	PANTHER	GOSLIM	GO:0002223	stimulatory C-type lectin receptor signaling pathway	NA	NA	NA	NA	0	0	18	16	0	0	0.876066	1.54306	Klrk1
NM_001003912	-6.43846	0.232888	14.6192	0.000131569	0.0277721	NM_001003912	PANTHER	PANTHER	GOSLIM	GO:0007186	G-protein coupled receptor signaling pathway	NA	NA	NA	NA	8	14	0	0	0.363528	0.473631	0	0	Arhgef11
NM_172477	7.0377	0.82355	14.6011	0.000132834	0.0277721	NM_172477	PANTHER	PANTHER	GOSLIM	GO:0008150	biological_process	NA	NA	NA	NA	0	0	22	11	0	0	0.787549	0.780274	Dennd2a
NM_001271777	6.48801	0.274165	14.6	0.000132913	0.0277721	NA	NA	NA	NA	NA	NA	NA	NA	NA	NA	0	0	17	6	0	0	14.0571	9.83101	NA
NM_031377	6.20452	-0.0268261	14.5869	0.000133843	0.0277721	NM_031377	PANTHER	PANTHER	GOSLIM	GO:0008150	biological_process	NA	NA	NA	NA	0	0	11	7	0	0	0.715733	0.902519	Pramel1
NM_173440	8.61234	2.4022	14.5714	0.000134946	0.0277721	NM_173440	PANTHER	PANTHER	GOSLIM	GO:0000122	negative regulation of transcription from RNA polymerase II promoter	NA	NA	NA	NA	0	0	25	60	0	0	0.876367	4.1677	Nrip1
NM_001254747	-6.9362	0.729985	14.5648	0.000135418	0.0277721	NM_001254747	PANTHER	PANTHER	GOSLIM	GO:0001866	NK T cell proliferation	NA	NA	NA	NA	12	19	0	0	2.39501	2.82321	0	0	Il15
NM_008357	-6.9362	0.72998	14.5578	0.000135923	0.0277721	NM_008357	PANTHER	PANTHER	GOSLIM	GO:0001866	NK T cell proliferation	NA	NA	NA	NA	12	19	0	0	10.2816	12.1199	0	0	Il15
NM_144514	-6.99006	0.783058	14.5544	0.000136171	0.0277721	NM_144514	PANTHER	PANTHER	GOSLIM	GO:0006878	cellular copper ion homeostasis	NA	NA	NA	NA	13	19	0	0	4.04414	4.40049	0	0	Commd1
NM_001172424	-6.39148	0.168874	14.5473	0.000136682	0.0277721	NM_001172424	PANTHER	PANTHER	GOSLIM	GO:0008152	metabolic process	NA	NA	NA	NA	12	8	0	0	14.6107	7.25177	0	0	Dhrs3
NM_001159646	-7.0612	0.843502	14.5236	0.000138417	0.0277721	NM_001159646	PANTHER	PANTHER	GOSLIM	GO:0008152	metabolic process	NA	NA	NA	NA	21	10	0	0	18.6197	6.60113	0	0	Dut
NM_001271873	6.24779	0.0251451	14.5096	0.00013945	0.0277721	NA	NA	NA	NA	NA	NA	NA	NA	NA	NA	0	0	13	6	0	0	0.83256	0.761417	NA
NM_023120	-6.8804	0.675068	14.5071	0.000139636	0.0277721	NM_023120	PANTHER	PANTHER	GOSLIM	GO:0035176	social behavior	NA	NA	NA	NA	11	19	0	0	0.784959	1.00942	0	0	Gnb1l
NM_152823	7.36428	1.14388	14.474	0.000142111	0.0277721	NM_152823	PANTHER	PANTHER	GOSLIM	GO:0007165	signal transduction	NA	NA	NA	NA	0	0	17	21	0	0	0.95168	2.32949	Unc5cl
NM_001037909	-7.14747	0.931201	14.4691	0.000142479	0.0277721	NM_001037909	PANTHER	PANTHER	GOSLIM	GO:0008150	biological_process	NA	NA	NA	NA	22	11	0	0	2.96679	1.10439	0	0	C130026I21Rik
NM_007662	7.3051	1.08815	14.4571	0.000143385	0.0277721	NM_007662	PANTHER	PANTHER	GOSLIM	GO:0007155	cell adhesion	NA	NA	NA	NA	0	0	21	17	0	0	1.17271	1.88114	Cdh15
NM_008768	-6.36084	0.157181	14.398	0.000147957	0.0277721	NM_008768	PANTHER	PANTHER	GOSLIM	GO:0002682	regulation of immune system process	NA	NA	NA	NA	7	14	0	0	2.31938	3.45356	0	0	Orm1
NM_001146119	7.46411	1.24149	14.397	0.000148035	0.0277721	NM_001146119	PANTHER	PANTHER	GOSLIM	GO:0008150	biological_process	NA	NA	NA	NA	0	0	13	26	0	0	0.432234	1.71296	Fam49a
NM_007443	-6.65061	0.423866	14.3626	0.000150769	0.0277721	NM_007443	PANTHER	PANTHER	GOSLIM	GO:0006810	transport	NA	NA	NA	NA	17	6	0	0	3.5085	0.92191	0	0	Ambp
NM_001271566	5.46368	3.24862	14.2966	0.000156144	0.0277721	NA	NA	NA	NA	NA	NA	NA	NA	NA	NA	0	4	107	64	0	2.77586	62.2257	73.7506	NA
NM_013734	-6.29833	0.093195	14.292	0.000156526	0.0277721	NM_013734	PANTHER	PANTHER	GOSLIM	GO:0008152	metabolic process	NA	NA	NA	NA	7	13	0	0	0.511129	0.706709	0	0	Atp1a4
NM_007503	-6.2024	-0.0149588	14.2817	0.00015739	0.0277721	NM_007503	PANTHER	PANTHER	GOSLIM	GO:0001558	regulation of cell growth	NA	NA	NA	NA	9	9	0	0	4.097	3.05022	0	0	Fxyd2
NM_001146329	-7.18258	0.967435	14.2778	0.000157715	0.0277721	NM_001146329	PANTHER	PANTHER	GOSLIM	GO:0008150	biological_process	NA	NA	NA	NA	22	12	0	0	4.91513	1.99599	0	0	Sbk2
NM_026955	-7.08851	0.868989	14.255	0.000159637	0.0277721	NM_026955	PANTHER	PANTHER	GOSLIM	GO:0008150	biological_process	NA	NA	NA	NA	23	8	0	0	2.94406	0.762384	0	0	2200002K05Rik
NM_018859	-8.6414	2.4338	14.2441	0.000160564	0.0277721	NM_018859	PANTHER	PANTHER	GOSLIM	GO:0055114	oxidation-reduction process	NA	NA	NA	NA	74	14	0	0	10.9928	1.54836	0	0	Akr1e1
NM_023564	-7.03723	0.81729	14.2432	0.000160642	0.0277721	NM_023564	PANTHER	PANTHER	GOSLIM	GO:0042593	glucose homeostasis	NA	NA	NA	NA	22	8	0	0	74.6444	20.2083	0	0	Plscr3
NM_207530	-7.16059	0.943566	14.2252	0.000162188	0.0277721	NM_207530	PANTHER	PANTHER	GOSLIM	GO:0006810	transport	NA	NA	NA	NA	23	10	0	0	4.2228	1.3669	0	0	Osbpl1a
NM_026180	6.22292	0.00559657	14.223	0.000162375	0.0277721	NM_026180	PANTHER	PANTHER	GOSLIM	GO:0006200	ATP catabolic process	NA	NA	NA	NA	0	0	14	5	0	0	0.607787	0.430123	Abcg8
NM_025468	-6.24183	0.0164103	14.2204	0.000162602	0.0277721	NM_025468	PANTHER	PANTHER	GOSLIM	GO:0006465	signal peptide processing	NA	NA	NA	NA	11	7	0	0	3.63528	1.7223	0	0	Sec11c
NM_178382	-7.15399	0.944267	14.2033	0.000164084	0.0277721	NM_178382	PANTHER	PANTHER	GOSLIM	GO:0016021	integral to membrane	NA	NA	NA	NA	17	18	0	0	21.7386	17.1364	0	0	Flrt3
NM_007709	-6.34215	0.141815	14.1735	0.000166705	0.0277721	NM_007709	PANTHER	PANTHER	GOSLIM	GO:0001570	vasculogenesis	NA	NA	NA	NA	6	15	0	0	4.3499	8.09626	0	0	Cited1
NM_008591	-6.34214	0.141802	14.1696	0.000167051	0.0277721	NM_008591	PANTHER	PANTHER	GOSLIM	GO:0000122	negative regulation of transcription from RNA polymerase II promoter	NA	NA	NA	NA	6	15	0	0	0.229527	0.427208	0	0	Met
NM_173013	-7.32541	1.11291	14.1334	0.000170296	0.0277721	NM_173013	PANTHER	PANTHER	GOSLIM	GO:0000226	microtubule cytoskeleton organization	NA	NA	NA	NA	23	15	0	0	1.78766	0.867986	0	0	Mtap1s
NM_001162539	-6.16352	-0.045328	14.1156	0.000171914	0.0277721	NM_001162539	PANTHER	PANTHER	GOSLIM	GO:0008150	biological_process	NA	NA	NA	NA	7	11	0	0	9.18189	10.7422	0	0	Odf2l
NM_001011524	7.46529	1.24727	14.0826	0.000174956	0.0277721	NM_001011524	PANTHER	PANTHER	GOSLIM	GO:0007165	signal transduction	NA	NA	NA	NA	0	0	19	22	0	0	3.15203	7.23201	Olfr1418
NM_026090	7.3318	1.10282	14.0649	0.000176611	0.0277721	NM_026090	PANTHER	PANTHER	GOSLIM	GO:0008150	biological_process	NA	NA	NA	NA	0	0	7	27	0	0	1.52866	11.6836	Iqcf4
NM_146242	-6.87799	0.677741	14.0377	0.000179179	0.0277721	NM_146242	PANTHER	PANTHER	GOSLIM	GO:0005739	mitochondrion	NA	NA	NA	NA	8	23	0	0	1.4256	3.05141	0	0	Lrrc10
NM_001145955	-7.22035	1.00296	14.0235	0.000180541	0.0277721	NM_001145955	PANTHER	PANTHER	GOSLIM	GO:0008152	metabolic process	NA	NA	NA	NA	25	9	0	0	23.0498	6.1778	0	0	Pigv
NM_010846	-7.15067	0.944454	13.966	0.000186148	0.0277721	NM_010846	PANTHER	PANTHER	GOSLIM	GO:0009615	response to virus	NA	NA	NA	NA	14	22	0	0	1.27691	1.49389	0	0	Mx1
NM_001034907	7.49354	1.28029	13.9639	0.000186351	0.0277721	NM_001034907	PANTHER	PANTHER	GOSLIM	GO:0008150	biological_process	NA	NA	NA	NA	0	0	26	18	0	0	1.2267	1.68281	Zc3h12b
NM_172289	-7.15066	0.94445	13.9601	0.000186735	0.0277721	NM_172289	PANTHER	PANTHER	GOSLIM	GO:0006810	transport	NA	NA	NA	NA	14	22	0	0	1.83922	2.15176	0	0	Slc36a4
NM_011569	6.71599	0.510425	13.9422	0.000188516	0.0277721	NM_011569	PANTHER	PANTHER	GOSLIM	GO:0000226	microtubule cytoskeleton organization	NA	NA	NA	NA	0	0	23	5	0	0	2.59711	1.11875	Tekt1
NM_153546	-7.03903	0.835319	13.9264	0.000190106	0.0277721	NM_153546	PANTHER	PANTHER	GOSLIM	GO:0008150	biological_process	NA	NA	NA	NA	11	23	0	0	0.971595	1.51246	0	0	Mboat1
NM_001163469	-7.19908	0.979903	13.9243	0.000190322	0.0277721	NM_001163469	PANTHER	PANTHER	GOSLIM	GO:0006351	transcription, DNA-dependent	NA	NA	NA	NA	26	7	0	0	41.6114	8.34068	0	0	Phtf1
NM_177565	8.49456	2.28412	13.9116	0.000191616	0.0277721	NM_177565	PANTHER	PANTHER	GOSLIM	GO:0006351	transcription, DNA-dependent	NA	NA	NA	NA	0	0	25	54	0	0	2.17602	9.31359	Zfp3
NM_001083959	-8.38002	2.17562	13.8968	0.000193125	0.0277721	NM_001083959	PANTHER	PANTHER	GOSLIM	GO:0000238	zygotene	NA	NA	NA	NA	35	49	0	0	5.42744	5.65702	0	0	Spo11
NM_001034029	-8.69682	2.48892	13.8945	0.000193368	0.0277721	NM_001034029	PANTHER	PANTHER	GOSLIM	GO:0016020	membrane	NA	NA	NA	NA	83	6	0	0	29.3755	1.58097	0	0	Il17re
NM_173447	7.59792	1.38346	13.8696	0.000195938	0.0277721	NM_173447	PANTHER	PANTHER	GOSLIM	GO:0001525	angiogenesis	NA	NA	NA	NA	0	0	24	22	0	0	0.816436	1.48297	Ephb1
NM_016697	-6.17149	-0.0576383	13.8429	0.000198749	0.0277721	NM_016697	PANTHER	PANTHER	GOSLIM	GO:0001658	branching involved in ureteric bud morphogenesis	NA	NA	NA	NA	11	6	0	0	1.2342	0.501197	0	0	Gpc3
NM_001001335	-7.06267	0.860458	13.8132	0.000201912	0.0277721	NM_001001335	PANTHER	PANTHER	GOSLIM	GO:0006810	transport	NA	NA	NA	NA	10	25	0	0	9.56652	17.8057	0	0	Plekha8
NM_181452	8.35433	2.14719	13.8129	0.000201945	0.0277721	NM_181452	PANTHER	PANTHER	GOSLIM	GO:0004872	receptor activity	NA	NA	NA	NA	0	0	50	31	0	0	10.1511	12.471	Fam89b
NM_019636	7.5977	1.37669	13.811	0.000202144	0.0277721	NM_019636	PANTHER	PANTHER	GOSLIM	GO:0032313	regulation of Rab GTPase activity	NA	NA	NA	NA	0	0	12	30	0	0	0.350728	1.73744	Tbc1d1
NM_001167884	7.61041	1.3891	13.7484	0.000208998	0.0277721	NM_001167884	PANTHER	PANTHER	GOSLIM	GO:0006351	transcription, DNA-dependent	NA	NA	NA	NA	0	0	11	31	0	0	1.02128	5.70313	Suv420h1
NM_001276358	-7.27802	1.06051	13.7309	0.000210957	0.0277721	NA	NA	NA	NA	NA	NA	NA	NA	NA	NA	27	8	0	0	3.42165	0.754791	0	0	NA
NM_001243757	-6.01254	-0.201619	13.7271	0.000211384	0.0277721	NM_001243757	PANTHER	PANTHER	GOSLIM	GO:0000122	negative regulation of transcription from RNA polymerase II promoter	NA	NA	NA	NA	7	9	0	0	0.432876	0.414355	0	0	Pde2a
NM_001163433	-7.23919	1.03496	13.7107	0.000213234	0.0277721	NM_001163433	PANTHER	PANTHER	GOSLIM	GO:0006417	regulation of translation	NA	NA	NA	NA	13	26	0	0	5.8447	8.70276	0	0	Samd4
NM_001081123	5.88839	-0.362328	13.7038	0.000214019	0.0277721	NM_001081123	PANTHER	PANTHER	GOSLIM	GO:0007165	signal transduction	NA	NA	NA	NA	0	0	7	7	0	0	0.365692	0.724628	Arhgap36
NM_178591	-7.34882	1.14211	13.7001	0.000214446	0.0277721	NM_178591	PANTHER	PANTHER	GOSLIM	GO:0000165	MAPK cascade	NA	NA	NA	NA	17	24	0	0	2.05705	2.16208	0	0	Nrg1
NM_024284	-8.35902	2.15378	13.6757	0.000217246	0.0277721	NM_024284	PANTHER	PANTHER	GOSLIM	GO:0008152	metabolic process	NA	NA	NA	NA	39	42	0	0	55.4431	44.4525	0	0	Hagh
NM_008656	5.88851	-0.362169	13.6733	0.000217523	0.0277721	NM_008656	PANTHER	PANTHER	GOSLIM	GO:0001502	cartilage condensation	NA	NA	NA	NA	0	0	7	7	0	0	0.533528	1.0572	Myf5
NM_033314	7.09474	0.887232	13.6613	0.000218925	0.0277721	NM_033314	PANTHER	PANTHER	GOSLIM	GO:0006810	transport	NA	NA	NA	NA	0	0	28	8	0	0	1.10225	0.624036	Slco2a1
NM_153107	-7.45197	1.23765	13.6611	0.000218944	0.0277721	NM_153107	PANTHER	PANTHER	GOSLIM	GO:0008152	metabolic process	NA	NA	NA	NA	29	11	0	0	3.39605	0.959032	0	0	Cpz
NM_031178	5.8886	-0.362052	13.6509	0.000220136	0.0277721	NM_031178	PANTHER	PANTHER	GOSLIM	GO:0002224	toll-like receptor signaling pathway	NA	NA	NA	NA	0	0	7	7	0	0	0.320178	0.634441	Tlr9
NM_028013	-7.4763	1.26471	13.6369	0.000221778	0.0277721	NM_028013	PANTHER	PANTHER	GOSLIM	GO:0008152	metabolic process	NA	NA	NA	NA	26	16	0	0	1.48014	0.67813	0	0	Endod1
NM_001256384	6.75763	2.81088	13.6347	0.000222047	0.0277721	NM_001256384	PANTHER	PANTHER	GOSLIM	GO:0006810	transport	NA	NA	NA	NA	0	1	27	83	0	0.455415	10.3043	62.7672	Rims2
NM_011016	-6.80452	0.607035	13.5854	0.000227947	0.0277721	NM_011016	PANTHER	PANTHER	GOSLIM	GO:0002682	regulation of immune system process	NA	NA	NA	NA	6	24	0	0	1.97263	5.8745	0	0	Orm2
NM_146101	7.95489	1.74203	13.5746	0.000229271	0.0277721	NM_146101	PANTHER	PANTHER	GOSLIM	GO:0008152	metabolic process	NA	NA	NA	NA	0	0	25	32	0	0	1.92114	4.87268	Habp2
NM_023166	8.26252	2.0545	13.5663	0.000230287	0.0277721	NM_023166	PANTHER	PANTHER	GOSLIM	GO:0004872	receptor activity	NA	NA	NA	NA	0	0	44	31	0	0	5.95529	8.31403	Fam89b
NM_010778	-6.99764	0.797515	13.5541	0.000231787	0.0277721	NM_010778	PANTHER	PANTHER	GOSLIM	GO:0006508	proteolysis	NA	NA	NA	NA	8	26	0	0	1.67828	4.06081	0	0	Cd46
NM_001167832	5.97923	-0.240668	13.5533	0.000231889	0.0277721	NM_001167832	PANTHER	PANTHER	GOSLIM	GO:0008150	biological_process	NA	NA	NA	NA	0	0	12	4	0	0	5.2196	3.44759	Zfp764
NM_009710	-7.5335	1.32619	13.5432	0.000233135	0.0277721	NM_009710	PANTHER	PANTHER	GOSLIM	GO:0008152	metabolic process	NA	NA	NA	NA	21	25	0	0	3.77125	3.34249	0	0	Art1
NM_026450	8.15415	1.94709	13.504	0.000238059	0.0277721	NM_026450	PANTHER	PANTHER	GOSLIM	GO:0008150	biological_process	NA	NA	NA	NA	0	0	48	24	0	0	1.8205	1.80368	Zfp169
NM_133759	8.2456	2.03851	13.4685	0.000242608	0.0277721	NM_133759	PANTHER	PANTHER	GOSLIM	GO:0006351	transcription, DNA-dependent	NA	NA	NA	NA	0	0	49	27	0	0	216.094	235.944	Zbtb3
NM_146936	7.83102	1.61777	13.4665	0.00024286	0.0277721	NM_146936	PANTHER	PANTHER	GOSLIM	GO:0007165	signal transduction	NA	NA	NA	NA	0	0	25	28	0	0	4.18678	9.29175	Olfr1417
NM_009166	-6.23941	0.0449005	13.456	0.000244218	0.0277721	NM_009166	PANTHER	PANTHER	GOSLIM	GO:0006810	transport	NA	NA	NA	NA	4	16	0	0	0.18605	0.554056	0	0	Sorbs1
NM_017378	7.89577	1.67886	13.4285	0.000247834	0.0277721	NM_017378	PANTHER	PANTHER	GOSLIM	GO:0007155	cell adhesion	NA	NA	NA	NA	0	0	13	38	0	0	0.369414	2.1397	Pcdh12
NM_008039	-7.50128	1.28687	13.4272	0.000248004	0.0277721	NM_008039	PANTHER	PANTHER	GOSLIM	GO:0007165	signal transduction	NA	NA	NA	NA	31	10	0	0	6.08685	1.46182	0	0	Fpr2
NM_001130529	-8.11919	1.91233	13.4246	0.000248341	0.0277721	NM_001130529	PANTHER	PANTHER	GOSLIM	GO:0000122	negative regulation of transcription from RNA polymerase II promoter	NA	NA	NA	NA	37	30	0	0	24.7773	14.9568	0	0	Zkscan17
NM_177099	7.8644	1.64719	13.4073	0.000250643	0.0277721	NM_177099	PANTHER	PANTHER	GOSLIM	GO:0016049	cell growth	NA	NA	NA	NA	0	0	13	37	0	0	0.838649	4.72975	Lefty2
NM_177216	7.11285	0.907096	13.4044	0.000251039	0.0277721	NM_177216	PANTHER	PANTHER	GOSLIM	GO:0055114	oxidation-reduction process	NA	NA	NA	NA	0	0	30	7	0	0	1.74849	0.808424	Cyb5r2
NM_001099631	-5.90903	-0.30301	13.3877	0.000253274	0.0277721	NM_001099631	PANTHER	PANTHER	GOSLIM	GO:0008150	biological_process	NA	NA	NA	NA	6	9	0	0	0.486247	0.543017	0	0	Sh2d5
NM_021467	-6.92993	0.732348	13.3723	0.000255369	0.0277721	NM_021467	PANTHER	PANTHER	GOSLIM	GO:0006937	regulation of muscle contraction	NA	NA	NA	NA	6	27	0	0	1.40591	4.71014	0	0	Tnni1
NM_009852	-5.97158	-0.232497	13.368	0.000255957	0.0277721	NM_009852	PANTHER	PANTHER	GOSLIM	GO:0001934	positive regulation of protein phosphorylation	NA	NA	NA	NA	5	11	0	0	0.419363	0.686875	0	0	Cd6
NM_001115074	5.89733	-0.326217	13.3617	0.000256815	0.0277721	NA	NA	NA	NA	NA	NA	NA	NA	NA	NA	0	0	11	4	0	0	0.695496	0.501143	Gm101
NM_019804	7.94654	1.7305	13.358	0.00025732	0.0277721	NM_019804	PANTHER	PANTHER	GOSLIM	GO:0005975	carbohydrate metabolic process	NA	NA	NA	NA	0	0	14	39	0	0	0.966382	5.33439	B4galt4
NM_027086	7.32298	1.11541	13.3043	0.000264802	0.0277721	NM_027086	PANTHER	PANTHER	GOSLIM	GO:0008150	biological_process	NA	NA	NA	NA	0	0	32	10	0	0	230.928	142.996	Ubl7
NM_029122	-7.38706	1.16961	13.2999	0.000265422	0.0277721	NM_029122	PANTHER	PANTHER	GOSLIM	GO:0008152	metabolic process	NA	NA	NA	NA	31	6	0	0	2.45749	0.354117	0	0	Iqca
NM_008191	-7.62044	1.40651	13.298	0.00026569	0.0277721	NM_008191	PANTHER	PANTHER	GOSLIM	GO:0006182	cGMP biosynthetic process	NA	NA	NA	NA	35	9	0	0	14.8441	2.84179	0	0	Guca2b
NM_027422	-7.71408	1.50355	13.289	0.000266974	0.0277721	NM_027422	PANTHER	PANTHER	GOSLIM	GO:0006351	transcription, DNA-dependent	NA	NA	NA	NA	32	17	0	0	3.17838	1.2571	0	0	Mier2
NM_027102	-7.76914	1.55909	13.2672	0.000270086	0.0277721	NM_027102	PANTHER	PANTHER	GOSLIM	GO:0007155	cell adhesion	NA	NA	NA	NA	33	18	0	0	4.52939	1.83934	0	0	Esam
NM_011249	5.76759	-0.481639	13.2644	0.000270498	0.0277721	NM_011249	PANTHER	PANTHER	GOSLIM	GO:0000122	negative regulation of transcription from RNA polymerase II promoter	NA	NA	NA	NA	0	0	7	6	0	0	0.347402	0.590045	Rbl1
NM_001110197	6.67465	2.72772	13.2451	0.000273295	0.0277721	NM_001110197	PANTHER	PANTHER	GOSLIM	GO:0042787	protein ubiquitination involved in ubiquitin-dependent protein catabolic process	NA	NA	NA	NA	0	1	26	78	0	0.395517	8.6176	51.228	Rnf146
NM_019684	-7.59508	1.3806	13.2102	0.000278434	0.0277721	NM_019684	PANTHER	PANTHER	GOSLIM	GO:0006468	protein phosphorylation	NA	NA	NA	NA	35	8	0	0	4.53715	0.772094	0	0	Srpk3
NM_008413	-6.02857	-0.168893	13.2076	0.000278817	0.0277721	NM_008413	PANTHER	PANTHER	GOSLIM	GO:0000186	activation of MAPKK activity	NA	NA	NA	NA	4	13	0	0	0.202361	0.489639	0	0	Jak2
NM_027510	8.0467	1.84077	13.196	0.00028055	0.0277721	NM_027510	PANTHER	PANTHER	GOSLIM	GO:0008150	biological_process	NA	NA	NA	NA	0	0	51	18	0	0	7.93813	5.55163	3830403N18Rik
NM_001038839	-7.93399	1.72398	13.1749	0.000283727	0.0277721	NM_001038839	PANTHER	PANTHER	GOSLIM	GO:0000187	activation of MAPK activity	NA	NA	NA	NA	40	16	0	0	9.17007	2.73085	0	0	P2rx7
NM_001015046	-7.55916	1.3444	13.1745	0.000283788	0.0277721	NM_001015046	PANTHER	PANTHER	GOSLIM	GO:0008150	biological_process	NA	NA	NA	NA	34	8	0	0	1.34976	0.236446	0	0	Rap1gap2
NM_008588	-8.03542	1.82739	13.1655	0.000285148	0.0277721	NM_008588	PANTHER	PANTHER	GOSLIM	GO:0001947	heart looping	NA	NA	NA	NA	38	24	0	0	8.97849	4.22178	0	0	Mesp1
NM_001110150	-7.86979	1.66158	13.165	0.000285229	0.0277721	NM_001110150	PANTHER	PANTHER	GOSLIM	GO:0001701	in utero embryonic development	NA	NA	NA	NA	32	24	0	0	78.2983	43.7198	0	0	Mgat1
NM_025370	5.80981	-0.418055	13.1599	0.000286009	0.0277721	NM_025370	PANTHER	PANTHER	GOSLIM	GO:0008150	biological_process	NA	NA	NA	NA	0	0	10	4	0	0	1.63336	1.29462	1110018J18Rik
NM_001166507	-7.77285	1.56162	13.1565	0.000286516	0.0277721	NM_001166507	PANTHER	PANTHER	GOSLIM	GO:0008150	biological_process	NA	NA	NA	NA	36	14	0	0	4.33755	1.25584	0	0	Sec14l1
NM_015825	-8.01987	1.81082	13.1395	0.000289138	0.0277721	NM_015825	PANTHER	PANTHER	GOSLIM	GO:0008150	biological_process	NA	NA	NA	NA	41	19	0	0	7.89799	2.7249	0	0	Sh3bgr
NM_010867	-7.83904	1.62894	13.1317	0.000290348	0.0277721	NM_010867	PANTHER	PANTHER	GOSLIM	GO:0006936	muscle contraction	NA	NA	NA	NA	36	17	0	0	1.63209	0.573792	0	0	Myom1
NM_001093766	5.74168	-0.499473	13.1174	0.000292567	0.0277721	NM_001093766	PANTHER	PANTHER	GOSLIM	GO:0016020	membrane	NA	NA	NA	NA	0	0	8	5	0	0	4.81099	5.95819	Myadm
NM_018738	-5.81976	-0.395777	13.1151	0.00029292	0.0277721	NM_018738	PANTHER	PANTHER	GOSLIM	GO:0035458	cellular response to interferon-beta	NA	NA	NA	NA	6	8	0	0	0.754729	0.749194	0	0	Igtp
NM_001199249	-7.92467	1.71907	13.1114	0.000293499	0.0277721	NM_001199249	PANTHER	PANTHER	GOSLIM	GO:0000122	negative regulation of transcription from RNA polymerase II promoter	NA	NA	NA	NA	26	35	0	0	11.2712	11.2961	0	0	Kat5
NM_010071	-7.05856	0.859427	13.1101	0.000293701	0.0277721	NM_010071	PANTHER	PANTHER	GOSLIM	GO:0000165	MAPK cascade	NA	NA	NA	NA	7	29	0	0	1.03744	3.19984	0	0	Dok2
NM_028219	-5.81976	-0.395782	13.1069	0.000294209	0.0277721	NM_028219	PANTHER	PANTHER	GOSLIM	GO:0008150	biological_process	NA	NA	NA	NA	6	8	0	0	7.91097	7.85295	0	0	Cnfn
NM_026508	-8.08604	1.87685	13.1013	0.000295096	0.0277721	NM_026508	PANTHER	PANTHER	GOSLIM	GO:0006457	protein folding	NA	NA	NA	NA	45	17	0	0	4.98525	1.40213	0	0	Trap1
NM_021438	-5.95027	-0.248791	13.0993	0.000295406	0.0277721	NM_021438	PANTHER	PANTHER	GOSLIM	GO:0008150	biological_process	NA	NA	NA	NA	4	12	0	0	7.5961	16.9659	0	0	Fibp
NM_030018	-7.90124	1.69041	13.0191	0.000308337	0.0286569	NM_030018	PANTHER	PANTHER	GOSLIM	GO:0005886	plasma membrane	NA	NA	NA	NA	41	13	0	0	4.69543	1.10841	0	0	Tmem50b
NM_178799	-7.87227	1.66129	13.0094	0.000309929	0.0286569	NM_178799	PANTHER	PANTHER	GOSLIM	GO:0055114	oxidation-reduction process	NA	NA	NA	NA	40	13	0	0	4.2858	1.037	0	0	Acad12
NM_001166371	7.38246	1.1775	12.9815	0.000314587	0.0286569	NM_001166371	PANTHER	PANTHER	GOSLIM	GO:0006351	transcription, DNA-dependent	NA	NA	NA	NA	0	0	37	8	0	0	13.3202	5.70689	Zfml
NM_009078	-5.86707	-0.33402	12.9811	0.000314654	0.0286569	NM_009078	PANTHER	PANTHER	GOSLIM	GO:0006412	translation	NA	NA	NA	NA	4	11	0	0	15.1922	31.1041	0	0	Rpl19
NM_027172	-5.79903	-0.410596	12.9792	0.000314978	0.0286569	NM_027172	PANTHER	PANTHER	GOSLIM	GO:0006810	transport	NA	NA	NA	NA	5	9	0	0	0.472465	0.63315	0	0	2310046K01Rik
NM_010767	-7.76278	1.54975	12.9625	0.000317791	0.0287275	NM_010767	PANTHER	PANTHER	GOSLIM	GO:0001867	complement activation, lectin pathway	NA	NA	NA	NA	40	8	0	0	64.4226	9.59253	0	0	Masp2
NM_011226	7.30825	1.10383	12.9459	0.000320618	0.0287724	NM_011226	PANTHER	PANTHER	GOSLIM	GO:0007264	small GTPase mediated signal transduction	NA	NA	NA	NA	0	0	36	7	0	0	4.32661	1.66703	Rab19
NM_001164885	5.71559	-0.517343	12.9357	0.000322368	0.0287724	NM_001164885	PANTHER	PANTHER	GOSLIM	GO:0006351	transcription, DNA-dependent	NA	NA	NA	NA	0	0	9	4	0	0	6.29456	5.54348	Lpin2
NM_029796	-7.0448	0.846627	12.9097	0.000326888	0.0289923	NM_029796	PANTHER	PANTHER	GOSLIM	GO:0050873	brown fat cell differentiation	NA	NA	NA	NA	6	30	0	0	1.12847	4.20072	0	0	Lrg1
NM_001177837	7.76286	1.55753	12.8672	0.000334394	0.0294726	NM_001177837	PANTHER	PANTHER	GOSLIM	GO:0055114	oxidation-reduction process	NA	NA	NA	NA	0	0	46	12	0	0	4.39415	2.27142	Smox
NM_001080974	-7.30619	1.1061	12.8127	0.000344276	0.0301552	NM_001080974	PANTHER	PANTHER	GOSLIM	GO:0006816	calcium ion transport	NA	NA	NA	NA	8	35	0	0	20.773	67.6616	0	0	Sri
NM_027673	5.63858	-0.608737	12.7386	0.000358182	0.0311795	NM_027673	PANTHER	PANTHER	GOSLIM	GO:0006468	protein phosphorylation	NA	NA	NA	NA	0	0	7	5	0	0	3.05313	4.32132	Tssk4
NM_178745	7.78488	1.57965	12.7127	0.000363185	0.0314211	NM_178745	PANTHER	PANTHER	GOSLIM	GO:0008150	biological_process	NA	NA	NA	NA	0	0	47	12	0	0	1.93062	0.976742	Tmem229b
NM_130453	-5.70276	-0.510528	12.6983	0.000365985	0.0314702	NM_130453	PANTHER	PANTHER	GOSLIM	GO:0008150	biological_process	NA	NA	NA	NA	5	8	0	0	2.16386	2.57758	0	0	Gpha2
NM_172463	-7.78062	1.5673	12.659	0.000373754	0.0319435	NM_172463	PANTHER	PANTHER	GOSLIM	GO:0007160	cell-matrix adhesion	NA	NA	NA	NA	42	6	0	0	2.38885	0.254071	0	0	Sned1
NM_198214	-7.82702	1.62472	12.6077	0.000384152	0.0326344	NM_198214	PANTHER	PANTHER	GOSLIM	GO:0006906	vesicle fusion	NA	NA	NA	NA	14	47	0	0	0.759772	1.89897	0	0	Snph
NM_001252568	-5.68187	-0.525104	12.5187	0.000402888	0.0340211	NM_001252568	PANTHER	PANTHER	GOSLIM	GO:0055114	oxidation-reduction process	NA	NA	NA	NA	4	9	0	0	4.50388	7.54457	0	0	Phyhd1
NM_027222	7.85889	1.6554	12.4724	0.000413013	0.0346685	NM_027222	PANTHER	PANTHER	GOSLIM	GO:0002642	positive regulation of immunoglobulin biosynthetic process	NA	NA	NA	NA	0	0	55	9	0	0	9.63791	3.12509	2010001M09Rik
NM_001159636	5.77832	3.17103	12.422	0.000424309	0.035406	NM_001159636	PANTHER	PANTHER	GOSLIM	GO:0016567	protein ubiquitination	NA	NA	NA	NA	0	3	29	109	0	0.360176	2.91769	21.7304	Wdsub1
NM_001164632	7.69299	1.49045	12.243	0.000467019	0.0387102	NM_001164632	PANTHER	PANTHER	GOSLIM	GO:0008150	biological_process	NA	NA	NA	NA	0	0	52	6	0	0	51.2774	11.7239	Mum1l1
NM_001164633	7.69298	1.49043	12.2335	0.000469398	0.0387102	NM_001164633	PANTHER	PANTHER	GOSLIM	GO:0008150	biological_process	NA	NA	NA	NA	0	0	52	6	0	0	82.5566	18.8755	Mum1l1
NM_175471	7.35268	1.151	12.1705	0.000485524	0.0398073	NM_175471	PANTHER	PANTHER	GOSLIM	GO:0055114	oxidation-reduction process	NA	NA	NA	NA	0	0	42	4	0	0	4.15454	0.78403	Cyb5rl
NM_029154	7.9084	1.7069	12.0621	0.000514575	0.0419453	NM_029154	PANTHER	PANTHER	GOSLIM	GO:0008150	biological_process	NA	NA	NA	NA	0	0	65	4	0	0	7.13664	0.870241	4930511M11Rik
NM_001111145	6.40909	2.60644	11.6289	0.000649353	0.0526275	NM_001111145	PANTHER	PANTHER	GOSLIM	GO:0008150	biological_process	NA	NA	NA	NA	1	0	23	72	0.184265	0	2.64413	16.4016	Gm514
NM_001033243	-6.40665	2.66175	11.3927	0.000737314	0.0594149	NM_001033243	PANTHER	PANTHER	GOSLIM	GO:0008150	biological_process	NA	NA	NA	NA	88	13	0	1	9.12895	1.00403	0	0.128248	Ccdc114
NM_029797	-5.3379	-0.883319	11.2724	0.000786696	0.0629553	NM_029797	PANTHER	PANTHER	GOSLIM	GO:0006310	DNA recombination	NA	NA	NA	NA	4	6	0	0	1.16462	1.30059	0	0	Mnd1
NM_008726	-5.33789	-0.883334	11.2642	0.000790178	0.0629553	NM_008726	PANTHER	PANTHER	GOSLIM	GO:0006182	cGMP biosynthetic process	NA	NA	NA	NA	4	6	0	0	1.30497	1.45733	0	0	Nppb
NM_008803	5.52312	2.51913	11.1451	0.000842537	0.0667498	NM_008803	PANTHER	PANTHER	GOSLIM	GO:0000160	two-component signal transduction system (phosphorelay)	NA	NA	NA	NA	1	1	82	27	0.0948451	0.0706122	4.85223	3.16586	Pde8a
NM_001136058	4.40195	0.504943	10.4973	0.00119551	0.094185	NM_001136058	PANTHER	PANTHER	GOSLIM	GO:0006208	pyrimidine base catabolic process	NA	NA	NA	NA	0	1	15	10	0	0.0610546	0.767464	1.01383	Crmp1
NM_026656	4.51856	0.616291	10.4705	0.00121297	0.0950296	NM_026656	PANTHER	PANTHER	GOSLIM	GO:0006810	transport	NA	NA	NA	NA	0	1	16	11	0	0.0752393	1.00882	1.37431	Mcoln2
NM_001005846	4.45114	0.553048	10.46	0.00121989	0.0950435	NM_001005846	PANTHER	PANTHER	GOSLIM	GO:0006810	transport	NA	NA	NA	NA	0	1	16	10	0	0.20934	2.80685	3.47616	Mcoln2
NM_001170789	4.62242	0.710793	10.4494	0.0012269	0.0950648	NM_001170789	PANTHER	PANTHER	GOSLIM	GO:0008150	biological_process	NA	NA	NA	NA	0	1	14	14	0	0.090734	1.0645	2.10933	Lrrc36
NM_178778	2.51902	5.12815	10.4038	0.00125754	0.0967473	NM_178778	PANTHER	PANTHER	GOSLIM	GO:0006351	transcription, DNA-dependent	NA	NA	NA	NA	50	43	145	334	1.18867	0.761067	2.15065	9.81631	Scai
NM_009285	4.4089	0.494297	10.3968	0.00126234	0.0967473	NM_009285	PANTHER	PANTHER	GOSLIM	GO:0001503	ossification	NA	NA	NA	NA	0	1	8	15	0	0.0506151	0.339327	1.26072	Stc1
NM_001177883	4.75641	0.828319	10.1983	0.00140573	0.107155	NM_001177883	PANTHER	PANTHER	GOSLIM	GO:0000166	nucleotide binding	NA	NA	NA	NA	0	1	7	21	0	0.0458723	0.269089	1.59962	Elavl2
NM_146355	6.027	2.0782	10.1397	0.00145111	0.110019	NM_146355	PANTHER	PANTHER	GOSLIM	GO:0007186	G-protein coupled receptor signaling pathway	NA	NA	NA	NA	0	1	19	48	0	0.191366	3.04696	15.253	Olfr692
NM_030094	4.28095	0.368417	10.0799	0.00149893	0.113037	NM_030094	PANTHER	PANTHER	GOSLIM	GO:0008152	metabolic process	NA	NA	NA	NA	0	1	7	14	0	7.28663	42.7438	169.396	Nudt17
NM_145580	-5.17444	2.5901	10.038	0.00153341	0.115022	NM_145580	PANTHER	PANTHER	GOSLIM	GO:0008150	biological_process	NA	NA	NA	NA	57	48	3	0	12.23	7.66755	0.401592	0	Tmem149
NM_198702	5.21984	1.28643	10.0044	0.00156166	0.116521	NM_198702	PANTHER	PANTHER	GOSLIM	GO:0007165	signal transduction	NA	NA	NA	NA	0	1	15	25	0	0.0325968	0.409745	1.3532	Lphn3
NM_010758	-4.8466	0.955633	9.97775	0.00158443	0.117593	NM_010758	PANTHER	PANTHER	GOSLIM	GO:0007155	cell adhesion	NA	NA	NA	NA	18	16	1	0	1.88729	1.24897	0.0654152	0	Mag
NM_001142631	4.80244	0.989785	9.96817	0.00159269	0.117593	NM_001142631	PANTHER	PANTHER	GOSLIM	GO:0000082	G1/S transition of mitotic cell cycle	NA	NA	NA	NA	1	0	11	21	0.424824	0	2.91551	11.0291	Spdya
NM_009003	-5.43672	2.33987	9.95448	0.00160459	0.117727	NM_009003	PANTHER	PANTHER	GOSLIM	GO:0006184	GTP catabolic process	NA	NA	NA	NA	24	74	2	0	4.32526	9.92881	0.224876	0	Rab4a
NM_144827	5.42142	2.30969	9.94689	0.00161121	0.117727	NM_144827	PANTHER	PANTHER	GOSLIM	GO:0008152	metabolic process	NA	NA	NA	NA	0	2	73	22	0	0.146352	4.47651	2.67324	Spata20
NM_001177439	-4.93937	1.04661	9.92716	0.00162858	0.118382	NM_001177439	PANTHER	PANTHER	GOSLIM	GO:0008150	biological_process	NA	NA	NA	NA	17	20	1	0	6.76992	5.92966	0.248455	0	Gm1332
NM_001102455	5.26144	1.32296	9.89261	0.00165944	0.119007	NM_001102455	PANTHER	PANTHER	GOSLIM	GO:0001967	suckling behavior	NA	NA	NA	NA	0	1	9	30	0	0.0517913	0.390614	2.58003	Aplp2
NM_016845	4.20362	0.399039	9.88968	0.00166208	0.119007	NM_016845	PANTHER	PANTHER	GOSLIM	GO:0007286	spermatid development	NA	NA	NA	NA	1	0	14	9	0.133021	0	1.16188	1.48005	Acrbp
NM_001044697	-4.42135	0.559305	9.88923	0.00166249	0.119007	NM_001044697	PANTHER	PANTHER	GOSLIM	GO:0006351	transcription, DNA-dependent	NA	NA	NA	NA	9	18	1	0	0.741653	1.10432	0.0514128	0	Zfp2
NM_001204233	-4.92173	1.02494	9.85826	0.00169071	0.120223	NM_001204233	PANTHER	PANTHER	GOSLIM	GO:0001503	ossification	NA	NA	NA	NA	21	14	1	0	21.2903	10.5671	0.632521	0	Spp1
NM_001039179	-4.57492	0.703809	9.85194	0.00169653	0.120223	NM_001039179	PANTHER	PANTHER	GOSLIM	GO:0006810	transport	NA	NA	NA	NA	10	20	1	0	0.638889	0.951306	0.0398601	0	Bicd2
NM_026005	5.52325	1.58413	9.81748	0.00172861	0.121884	NA	NA	NA	NA	NA	NA	NA	NA	NA	NA	0	1	21	29	0	0.0894488	1.57413	4.30745	2610301B20Rik
NM_008003	5.54623	1.60564	9.77525	0.00176876	0.123209	NM_008003	PANTHER	PANTHER	GOSLIM	GO:0001755	neural crest cell migration	NA	NA	NA	NA	0	1	19	31	0	0.104844	1.66934	5.39699	Fgf15
NM_026516	6.24787	2.29267	9.77328	0.00177066	0.123209	NM_026516	PANTHER	PANTHER	GOSLIM	GO:0008150	biological_process	NA	NA	NA	NA	0	1	8	65	0	0.111705	0.748881	12.0569	Tmem178
NM_001008791	-3.84362	3.54664	9.76895	0.00177484	0.123209	NM_001008791	PANTHER	PANTHER	GOSLIM	GO:0007605	sensory perception of sound	NA	NA	NA	NA	125	63	13	2	16.1959	6.07714	1.05087	0.320359	Whrn
NM_199023	5.76336	1.82022	9.75201	0.00179127	0.123209	NM_199023	PANTHER	PANTHER	GOSLIM	GO:0008150	biological_process	NA	NA	NA	NA	0	1	28	32	0	0.264598	6.2086	14.06	4930526D03Rik
NM_201394	-4.46961	0.60437	9.75144	0.00179182	0.123209	NM_201394	PANTHER	PANTHER	GOSLIM	GO:0007584	response to nutrient	NA	NA	NA	NA	9	19	1	0	7.97988	12.5422	0.55318	0	Plec
NM_008837	4.07071	3.29617	9.74325	0.00179983	0.123209	NM_008837	PANTHER	PANTHER	GOSLIM	GO:0006200	ATP catabolic process	NA	NA	NA	NA	1	10	108	63	0.125046	0.930971	8.42574	9.73922	Pick1
NM_030024	4.05052	3.18953	9.7294	0.00181343	0.123503	NM_030024	PANTHER	PANTHER	GOSLIM	GO:0007275	multicellular organismal development	NA	NA	NA	NA	2	8	125	42	0.368529	1.09748	14.3703	9.56761	Prr15
NM_008156	5.98616	2.19085	9.72111	0.00182163	0.123503	NM_008156	PANTHER	PANTHER	GOSLIM	GO:0002042	cell migration involved in sprouting angiogenesis	NA	NA	NA	NA	1	0	17	54	0.0546189	0	0.579302	3.64627	Gpld1
NM_001205025	5.19505	1.27007	9.70159	0.00184108	0.123933	NM_001205025	PANTHER	PANTHER	GOSLIM	GO:0008150	biological_process	NA	NA	NA	NA	0	1	29	15	0	1.67657	40.7444	41.76	Jagn1
NM_177705	-4.86873	0.967693	9.69714	0.00184555	0.123933	NM_177705	PANTHER	PANTHER	GOSLIM	GO:0008150	biological_process	NA	NA	NA	NA	25	7	1	0	1.8689	0.389591	0.04664	0	4932411N23Rik
NM_146015	-5.08966	1.18541	9.66126	0.00188195	0.125778	NM_146015	PANTHER	PANTHER	GOSLIM	GO:0006355	regulation of transcription, DNA-dependent	NA	NA	NA	NA	24	15	1	0	2.99964	1.39577	0.0779777	0	Efemp1
NM_001079903	-4.59399	0.849694	9.59952	0.00194628	0.129465	NM_001079903	PANTHER	PANTHER	GOSLIM	GO:0006260	DNA replication	NA	NA	NA	NA	14	18	0	1	30.9789	29.6534	0	2.73558	Repin1
NM_027526	5.44353	1.49957	9.57744	0.00196983	0.130416	NM_027526	PANTHER	PANTHER	GOSLIM	GO:0016477	cell migration	NA	NA	NA	NA	0	1	7	36	0	0.0585453	0.34343	3.49979	Rasgef1a
NM_144911	4.66929	0.873727	9.49851	0.00205639	0.13551	NM_144911	PANTHER	PANTHER	GOSLIM	GO:0008152	metabolic process	NA	NA	NA	NA	1	0	22	11	0.497011	0	6.82183	6.75882	Rpap2
NM_001033281	5.08634	1.28595	9.48363	0.00207313	0.135978	NM_001033281	PANTHER	PANTHER	GOSLIM	GO:0006351	transcription, DNA-dependent	NA	NA	NA	NA	1	0	19	22	0.0978352	0	1.15974	2.66091	Prdm6
NM_028971	-5.70004	1.78097	9.4518	0.00210942	0.137178	NM_028971	PANTHER	PANTHER	GOSLIM	GO:0008150	biological_process	NA	NA	NA	NA	21	44	1	0	1.33998	2.09025	0.0398101	0	4933430H15Rik
NM_011313	-4.85245	0.966814	9.43984	0.00212322	0.137178	NM_011313	PANTHER	PANTHER	GOSLIM	GO:0034220	ion transmembrane transport	NA	NA	NA	NA	10	27	1	0	3.53921	7.11435	0.22081	0	S100a6
NM_008980	4.83186	0.923134	9.43518	0.00212862	0.137178	NM_008980	PANTHER	PANTHER	GOSLIM	GO:0006468	protein phosphorylation	NA	NA	NA	NA	0	1	28	8	0	0.0524945	1.23174	0.69735	Ptpra
NM_026643	-4.47349	0.733102	9.4337	0.00213034	0.137178	NM_026643	PANTHER	PANTHER	GOSLIM	GO:0008150	biological_process	NA	NA	NA	NA	11	19	0	1	1.30133	1.67345	0	0.146254	Cep57l1
NM_001162365	-5.13962	1.23904	9.40629	0.00216242	0.138611	NM_001162365	PANTHER	PANTHER	GOSLIM	GO:0000165	MAPK cascade	NA	NA	NA	NA	15	29	1	0	0.949041	1.36602	0.0394736	0	Ptk2b
NM_027941	5.34561	1.54487	9.38091	0.00219257	0.139908	NM_027941	PANTHER	PANTHER	GOSLIM	GO:0008150	biological_process	NA	NA	NA	NA	1	0	13	33	0.138299	0	1.12169	5.64214	Lrrc34
NM_008689	5.50526	1.70928	9.36444	0.00221236	0.139985	NM_008689	PANTHER	PANTHER	GOSLIM	GO:0000122	negative regulation of transcription from RNA polymerase II promoter	NA	NA	NA	NA	1	0	22	32	0.0617944	0	0.848174	2.44462	Nfkb1
NM_009842	-4.71851	0.970472	9.36338	0.00221363	0.139985	NM_009842	PANTHER	PANTHER	GOSLIM	GO:0016477	cell migration	NA	NA	NA	NA	21	12	0	1	23.9635	10.1948	0	1.41073	Cd151
NM_026815	-4.8719	1.1266	9.32387	0.00226187	0.142397	NM_026815	PANTHER	PANTHER	GOSLIM	GO:0007165	signal transduction	NA	NA	NA	NA	23	14	0	1	4.54763	2.06087	0	0.244438	Upk1a
NM_198308	-4.78498	1.03948	9.29972	0.00229189	0.143646	NM_198308	PANTHER	PANTHER	GOSLIM	GO:0055114	oxidation-reduction process	NA	NA	NA	NA	21	14	0	1	1.84017	0.913338	0	0.108331	Pdpr
NM_009150	-3.93754	0.0865317	9.28208	0.00231406	0.144393	NM_009150	PANTHER	PANTHER	GOSLIM	GO:0006810	transport	NA	NA	NA	NA	11	7	1	0	1.66122	0.787043	0.0942212	0	Selenbp1
NM_172522	-4.35841	0.621447	9.26164	0.00234004	0.145371	NM_172522	PANTHER	PANTHER	GOSLIM	GO:0008150	biological_process	NA	NA	NA	NA	9	19	0	1	3.73609	5.8721	0	0.513201	Megf11
NM_021459	5.62224	1.68541	9.23696	0.00237178	0.146697	NM_021459	PANTHER	PANTHER	GOSLIM	GO:0000122	negative regulation of transcription from RNA polymerase II promoter	NA	NA	NA	NA	0	1	45	16	0	0.075001	2.82831	1.99267	Isl1
NM_001207021	4.22038	0.343986	9.15162	0.00248497	0.153027	NM_001207021	PANTHER	PANTHER	GOSLIM	GO:0008150	biological_process	NA	NA	NA	NA	0	1	20	4	0	0.105018	1.76012	0.697544	AI848285
NM_001139504	3.82573	-0.0620823	9.14257	0.00249731	0.153117	NM_001139504	PANTHER	PANTHER	GOSLIM	GO:0008150	biological_process	NA	NA	NA	NA	0	1	7	9	0	1.31564	7.71763	19.662	Dnlz
NM_001008499	3.77174	-0.101744	9.08721	0.00257404	0.157139	NM_001008499	PANTHER	PANTHER	GOSLIM	GO:0007165	signal transduction	NA	NA	NA	NA	0	1	9	7	0	0.181468	1.36864	2.10933	Taar4
NM_001146183	-4.02122	0.186594	9.07689	0.00258859	0.157346	NM_001146183	PANTHER	PANTHER	GOSLIM	GO:0008150	biological_process	NA	NA	NA	NA	5	16	1	0	0.584987	1.39367	0.0729943	0	Cpne6
NM_025291	3.1332	3.88939	9.05944	0.00261342	0.158174	NM_025291	PANTHER	PANTHER	GOSLIM	GO:0006915	apoptotic process	NA	NA	NA	NA	9	20	81	139	2.93995	4.86399	16.5081	56.1339	Sra1
NM_001099275	-5.41569	1.68227	9.00706	0.00268938	0.162075	NM_001099275	PANTHER	PANTHER	GOSLIM	GO:0008150	biological_process	NA	NA	NA	NA	28	29	0	1	5.5796	4.30237	0	0.246353	Tekt5
NM_010678	5.37106	1.44183	8.96208	0.00275641	0.165408	NM_010678	PANTHER	PANTHER	GOSLIM	GO:0006351	transcription, DNA-dependent	NA	NA	NA	NA	0	1	43	10	0	0.0315229	1.13591	0.523448	Aff3
NM_001164227	-3.78223	-0.0457969	8.94233	0.00278638	0.165842	NM_001164227	PANTHER	PANTHER	GOSLIM	GO:0006351	transcription, DNA-dependent	NA	NA	NA	NA	7	10	1	0	2.09071	2.22362	0.186341	0	Nrf1
NM_010881	-5.23418	1.49703	8.94181	0.00278717	0.165842	NM_010881	PANTHER	PANTHER	GOSLIM	GO:0000435	positive regulation of transcription from RNA polymerase II promoter by galactose	NA	NA	NA	NA	30	18	0	1	1.04163	0.465295	0	0.0429243	Ncoa1
NM_023119	-5.3729	1.63972	8.90554	0.00284307	0.167594	NM_023119	PANTHER	PANTHER	GOSLIM	GO:0001701	in utero embryonic development	NA	NA	NA	NA	28	27	0	1	49.4802	35.5223	0	2.18467	Eno1
NM_177572	3.87567	0.0885086	8.90314	0.0028468	0.167594	NM_177572	PANTHER	PANTHER	GOSLIM	GO:0006464	protein modification process	NA	NA	NA	NA	1	0	14	5	0.0626155	0	0.546919	0.387048	Rimkla
NM_021502	4.74323	0.83936	8.89965	0.00285226	0.167594	NM_021502	PANTHER	PANTHER	GOSLIM	GO:0016192	vesicle-mediated transport	NA	NA	NA	NA	0	1	30	5	0	0.310578	7.808	2.57862	Trappc2l
NM_001143834	3.87555	0.0884786	8.89159	0.00286487	0.167636	NM_001143834	PANTHER	PANTHER	GOSLIM	GO:0000185	activation of MAPKKK activity	NA	NA	NA	NA	1	0	14	5	0.0298533	0	0.260755	0.184533	Grm5
NM_001033124	-4.76451	0.883037	8.88304	0.00287832	0.167728	NM_001033124	PANTHER	PANTHER	GOSLIM	GO:0007169	transmembrane receptor protein tyrosine kinase signaling pathway	NA	NA	NA	NA	6	30	1	0	0.58996	2.19613	0.0613457	0	Ntrk1
NM_013477	5.43482	2.3111	8.8658	0.00290563	0.168523	NM_013477	PANTHER	PANTHER	GOSLIM	GO:0006810	transport	NA	NA	NA	NA	0	2	31	50	0	0.234326	3.04369	9.72765	Atp6v0d1
NM_011312	-3.96042	0.204641	8.85938	0.00291587	0.168523	NM_011312	PANTHER	PANTHER	GOSLIM	GO:0005634	nucleus	NA	NA	NA	NA	13	6	0	1	7.65765	2.63128	0	0.728223	S100a5
NM_023277	-5.34691	1.43771	8.84688	0.0029359	0.168988	NM_023277	PANTHER	PANTHER	GOSLIM	GO:0001525	angiogenesis	NA	NA	NA	NA	11	42	1	0	1.4209	4.03909	0.0805902	0	Jam3
NM_009162	-5.33875	1.6073	8.82138	0.00297721	0.170669	NM_009162	PANTHER	PANTHER	GOSLIM	GO:0006810	transport	NA	NA	NA	NA	24	31	0	1	4.9774	4.78649	0	0.256391	Scg5
NM_001099323	-3.89186	0.160407	8.80615	0.00300217	0.171403	NM_001099323	PANTHER	PANTHER	GOSLIM	GO:0006351	transcription, DNA-dependent	NA	NA	NA	NA	6	14	0	1	0.546463	0.949297	0	0.112596	Zkscan16
NM_183174	3.23935	3.67215	8.76082	0.00307771	0.175007	NM_183174	PANTHER	PANTHER	GOSLIM	GO:0006351	transcription, DNA-dependent	NA	NA	NA	NA	11	11	104	98	0.499138	0.371608	2.94424	5.49751	Homez
NM_198117	4.81898	1.0353	8.74144	0.00311059	0.175953	NM_198117	PANTHER	PANTHER	GOSLIM	GO:0005634	nucleus	NA	NA	NA	NA	1	0	31	8	0.0487863	0	0.943567	0.482503	Pcdha2
NM_198659	-3.72462	-0.10621	8.73634	0.0031193	0.175953	NM_198659	PANTHER	PANTHER	GOSLIM	GO:0008150	biological_process	NA	NA	NA	NA	8	8	1	0	0.722411	0.537835	0.0563388	0	B930007M17Rik
NM_001007472	5.01336	1.23018	8.6884	0.00320241	0.179922	NM_001007472	PANTHER	PANTHER	GOSLIM	GO:0006351	transcription, DNA-dependent	NA	NA	NA	NA	1	0	36	9	0.158845	0	3.5677	1.76737	Noto
NM_001008231	-3.87101	0.144893	8.59497	0.00337093	0.188211	NM_001008231	PANTHER	PANTHER	GOSLIM	GO:0030036	actin cytoskeleton organization	NA	NA	NA	NA	5	15	0	1	0.210479	0.470105	0	0.0520417	Daam2
NM_009712	-3.79366	3.13884	8.59189	0.00337664	0.188211	NM_009712	PANTHER	PANTHER	GOSLIM	GO:0008152	metabolic process	NA	NA	NA	NA	59	96	8	3	3.76377	4.5594	0.318401	0.236595	Arsb
NM_020561	-4.96509	1.07195	8.5056	0.00354055	0.19657	NM_020561	PANTHER	PANTHER	GOSLIM	GO:0008152	metabolic process	NA	NA	NA	NA	5	37	1	0	0.710412	3.91387	0.0886447	0	Smpdl3a
NM_030228	-5.22978	2.1279	8.44869	0.00365306	0.202021	NM_030228	PANTHER	PANTHER	GOSLIM	GO:0001578	microtubule bundle formation	NA	NA	NA	NA	32	48	2	0	31.5621	35.247	1.23072	0	Gas2l1
NM_001001490	-3.66207	-0.152388	8.42194	0.00370721	0.204215	NM_001001490	PANTHER	PANTHER	GOSLIM	GO:0007165	signal transduction	NA	NA	NA	NA	5	11	1	0	0.340929	0.558408	0.0425409	0	Oxgr1
NM_029826	-4.8234	2.58581	8.40341	0.00374517	0.205503	NM_029826	PANTHER	PANTHER	GOSLIM	GO:0008152	metabolic process	NA	NA	NA	NA	65	35	0	3	7.13568	2.86059	0	0.407151	Hdhd2
NM_011662	4.8477	1.06955	8.33448	0.00388997	0.212621	NM_011662	PANTHER	PANTHER	GOSLIM	GO:0002281	macrophage activation involved in immune response	NA	NA	NA	NA	1	0	35	6	0.449593	0	9.81748	3.3349	Tyrobp
NM_016772	4.73919	2.42681	8.30898	0.00394495	0.214794	NM_016772	PANTHER	PANTHER	GOSLIM	GO:0008152	metabolic process	NA	NA	NA	NA	3	0	86	18	0.670833	0	11.9979	4.97598	Ech1
NM_021447	5.06209	1.94645	8.22211	0.00413831	0.224455	NM_021447	PANTHER	PANTHER	GOSLIM	GO:0007026	negative regulation of microtubule depolymerization	NA	NA	NA	NA	0	2	25	38	0	0.247327	2.59078	7.8032	Trim54
NM_023892	-4.31362	0.595124	8.19012	0.00421192	0.227573	NM_023892	PANTHER	PANTHER	GOSLIM	GO:0007155	cell adhesion	NA	NA	NA	NA	4	25	0	1	1.12225	5.22195	0	0.346849	Icam4
NM_146126	3.91606	0.94388	8.10637	0.004411	0.235858	NM_146126	PANTHER	PANTHER	GOSLIM	GO:0006060	sorbitol metabolic process	NA	NA	NA	NA	1	1	13	18	0.112647	0.0838656	0.913641	2.50671	Sord
NM_008110	5.28341	2.40056	8.10348	0.00441802	0.235858	NM_008110	PANTHER	PANTHER	GOSLIM	GO:0001555	oocyte growth	NA	NA	NA	NA	2	0	19	62	0.282117	0	1.67211	10.8119	Gdf9
NM_027487	-4.64332	2.43963	8.09791	0.00443164	0.235858	NM_027487	PANTHER	PANTHER	GOSLIM	GO:0008150	biological_process	NA	NA	NA	NA	47	48	4	0	13.1285	9.98213	0.697092	0	Ccdc53
NM_001039657	3.52054	-0.325495	8.09769	0.00443217	0.235858	NM_001039657	PANTHER	PANTHER	GOSLIM	GO:0007275	multicellular organismal development	NA	NA	NA	NA	0	1	10	4	0	0.138793	1.1631	0.921882	Mtl5
NM_145839	4.27394	2.73458	8.03591	0.00458588	0.241813	NM_145839	PANTHER	PANTHER	GOSLIM	GO:0007264	small GTPase mediated signal transduction	NA	NA	NA	NA	2	4	39	66	0.169873	0.252941	2.06667	6.93027	Rasgef1b
NM_001195253	4.36176	1.37702	8.02623	0.00461047	0.241813	NM_001195253	PANTHER	PANTHER	GOSLIM	GO:0008150	biological_process	NA	NA	NA	NA	1	1	17	25	0.220894	0.164455	2.34285	6.82709	Gm3336
NM_173870	2.4308	4.41084	8.02457	0.00461471	0.241813	NM_173870	PANTHER	PANTHER	GOSLIM	GO:0005975	carbohydrate metabolic process	NA	NA	NA	NA	28	33	161	153	1.01009	0.886296	3.62359	6.82345	Mgat4a
NM_001146086	4.91213	1.80142	8.01337	0.00464334	0.241813	NM_001146086	PANTHER	PANTHER	GOSLIM	GO:0008150	biological_process	NA	NA	NA	NA	0	2	26	32	0	0.124028	1.35117	3.29524	Fbxo34
NM_010215	-4.93494	1.2163	8.00796	0.00465722	0.241813	NM_010215	PANTHER	PANTHER	GOSLIM	GO:0055114	oxidation-reduction process	NA	NA	NA	NA	6	40	0	1	1.18358	5.8745	0	0.24387	Il4i1
NM_025341	-4.24064	2.79987	8.00456	0.00466598	0.241813	NM_025341	PANTHER	PANTHER	GOSLIM	GO:0008152	metabolic process	NA	NA	NA	NA	40	88	7	0	5.04399	8.26156	0.550713	0	Abhd6
NM_001009818	2.59803	4.18355	8.00177	0.00467316	0.241813	NM_001009818	PANTHER	PANTHER	GOSLIM	GO:0007049	cell cycle	NA	NA	NA	NA	11	40	166	116	0.558938	1.5132	5.2625	7.28688	2011-09-01
NM_024198	4.17933	1.10661	7.99864	0.00468125	0.241813	NM_024198	PANTHER	PANTHER	GOSLIM	GO:0055114	oxidation-reduction process	NA	NA	NA	NA	0	2	21	16	0	0.312113	2.74631	4.14619	Gpx7
NM_013869	4.587	2.61499	7.96373	0.0047724	0.244761	NM_013869	PANTHER	PANTHER	GOSLIM	GO:0001942	hair follicle development	NA	NA	NA	NA	3	1	121	5	0.164563	0.0408391	4.14104	0.339073	Tnfrsf19
NM_001042727	-4.6726	2.44285	7.96349	0.00477304	0.244761	NM_001042727	PANTHER	PANTHER	GOSLIM	GO:0000122	negative regulation of transcription from RNA polymerase II promoter	NA	NA	NA	NA	36	63	0	3	31.2659	40.7355	0	3.22108	Rarg
NM_031156	-3.80424	0.77997	7.87717	0.00500628	0.255792	NM_031156	PANTHER	PANTHER	GOSLIM	GO:0006200	ATP catabolic process	NA	NA	NA	NA	16	13	2	0	0.820208	0.496149	0.0639656	0	Ide
NM_178901	-4.12981	1.07955	7.85749	0.00506105	0.257657	NM_178901	PANTHER	PANTHER	GOSLIM	GO:0008150	biological_process	NA	NA	NA	NA	20	16	2	0	2.65349	1.58042	0.16555	0	AI467606
NM_001177961	4.54685	1.56109	7.811	0.00519291	0.262724	NM_001177961	PANTHER	PANTHER	GOSLIM	GO:0016020	membrane	NA	NA	NA	NA	1	1	26	24	0.0698516	0.0520045	1.13309	2.07253	Gpm6b
NM_001194923	3.42464	-0.417464	7.80808	0.00520132	0.262724	NM_001194923	PANTHER	PANTHER	GOSLIM	GO:0005886	plasma membrane	NA	NA	NA	NA	0	1	9	4	0	0.068026	0.513057	0.451838	Cldn18
NM_033593	-3.05269	3.85274	7.80282	0.00521648	0.262724	NM_033593	PANTHER	PANTHER	GOSLIM	GO:0007155	cell adhesion	NA	NA	NA	NA	137	88	4	20	14.4178	6.89488	0.262635	2.60209	Pcdhga10
NM_001164570	-5.15834	1.44319	7.77954	0.00528413	0.265184	NM_001164570	PANTHER	PANTHER	GOSLIM	GO:0008152	metabolic process	NA	NA	NA	NA	5	50	0	1	1.62289	12.0824	0	0.401266	Rffl
NM_172118	4.59247	1.49629	7.77258	0.00530452	0.265264	NM_172118	PANTHER	PANTHER	GOSLIM	GO:0001725	stress fiber	NA	NA	NA	NA	0	2	28	21	0	0.349866	4.10467	6.10013	Myl9
NM_001271492	-4.9543	2.72161	7.75353	0.00536076	0.266995	NA	NA	NA	NA	NA	NA	NA	NA	NA	NA	95	6	0	3	9.93204	0.467015	0	0.387747	NA
NM_026138	4.99811	2.12156	7.74806	0.00537701	0.266995	NM_026138	PANTHER	PANTHER	GOSLIM	GO:0008150	biological_process	NA	NA	NA	NA	2	0	41	34	0.128976	0	1.64959	2.71063	6330407J23Rik
NM_009694	-4.52053	2.32323	7.72989	0.00543142	0.26875	NM_009694	PANTHER	PANTHER	GOSLIM	GO:0006397	mRNA processing	NA	NA	NA	NA	26	68	4	0	5.43202	10.577	0.521388	0	Apobec2
NM_201255	-4.78825	1.69526	7.71036	0.00549048	0.270723	NM_201255	PANTHER	PANTHER	GOSLIM	GO:0007283	spermatogenesis	NA	NA	NA	NA	39	14	2	0	3.84663	1.02804	0.123072	0	Krt9
NM_028065	-4.54524	2.34456	7.69512	0.00553704	0.272067	NM_028065	PANTHER	PANTHER	GOSLIM	GO:0045087	innate immune response	NA	NA	NA	NA	38	53	4	0	5.09475	5.2903	0.334589	0	Cnpy3
NM_001253834	4.56815	1.47356	7.68473	0.005569	0.272687	NM_001253834	PANTHER	PANTHER	GOSLIM	GO:0008152	metabolic process	NA	NA	NA	NA	0	2	30	19	0	5.57213	70.0424	87.9008	Atp2c1
NM_053169	-4.29025	1.2253	7.65131	0.00567312	0.276824	NM_053169	PANTHER	PANTHER	GOSLIM	GO:0045893	positive regulation of transcription, DNA-dependent	NA	NA	NA	NA	25	14	2	0	1.63289	0.680784	0.0815004	0	Trim16
NM_080289	-4.24747	1.19111	7.62353	0.00576117	0.279277	NM_080289	PANTHER	PANTHER	GOSLIM	GO:0008152	metabolic process	NA	NA	NA	NA	16	25	2	0	3.32097	3.86322	0.258993	0	Grhpr
NM_138684	-3.92667	1.00471	7.6188	0.0057763	0.279277	NM_138684	PANTHER	PANTHER	GOSLIM	GO:0042742	defense response to bacterium	NA	NA	NA	NA	21	12	1	1	7.37084	3.13577	0.218983	0.43392	Wfdc12
NM_177604	4.89823	1.78078	7.61651	0.00578362	0.279277	NM_177604	PANTHER	PANTHER	GOSLIM	GO:0008150	biological_process	NA	NA	NA	NA	0	2	7	44	0	0.130253	0.382035	4.75836	AA986860
NM_016691	-4.28581	1.35122	7.6106	0.0058026	0.279277	NM_016691	PANTHER	PANTHER	GOSLIM	GO:0006810	transport	NA	NA	NA	NA	28	14	1	1	38.9352	14.4936	0.867556	1.71908	Clcn5
NM_009992	3.37546	0.367218	7.58561	0.0058836	0.281933	NM_009992	PANTHER	PANTHER	GOSLIM	GO:0055114	oxidation-reduction process	NA	NA	NA	NA	0	2	14	8	0	0.140335	0.823214	0.932125	Cyp1a1
NM_001003911	4.76685	1.6649	7.5809	0.00589901	0.281933	NM_001003911	PANTHER	PANTHER	GOSLIM	GO:0008152	metabolic process	NA	NA	NA	NA	0	2	43	16	0	0.0708764	1.27699	0.941541	Adamts7
NM_028829	-3.75889	0.744224	7.57518	0.00591774	0.281933	NM_028829	PANTHER	PANTHER	GOSLIM	GO:0007275	multicellular organismal development	NA	NA	NA	NA	10	20	2	0	0.575723	0.857251	0.0718383	0	Paqr8
NM_008048	-5.00526	1.90021	7.56634	0.00594685	0.282365	NM_008048	PANTHER	PANTHER	GOSLIM	GO:0001558	regulation of cell growth	NA	NA	NA	NA	51	8	2	0	11.5874	1.35323	0.283505	0	Igfbp7
NM_138955	-4.14964	1.22493	7.54573	0.00601525	0.284655	NM_138955	PANTHER	PANTHER	GOSLIM	GO:0000166	nucleotide binding	NA	NA	NA	NA	18	23	1	1	1.26322	1.20171	0.0437845	0.0867601	Abcg4
NM_001243043	-4.51042	1.43607	7.51701	0.00611191	0.288261	NM_001243043	PANTHER	PANTHER	GOSLIM	GO:0016192	vesicle-mediated transport	NA	NA	NA	NA	19	30	2	0	1.12049	1.31717	0.0735864	0	Ap1b1
NM_001199186	3.7566	0.720009	7.5046	0.00615417	0.289287	NM_001199186	PANTHER	PANTHER	GOSLIM	GO:0007165	signal transduction	NA	NA	NA	NA	0	2	23	7	0	2.84891	27.4552	16.5575	Slc44a2
NM_001099635	-4.64148	1.56069	7.48121	0.00623463	0.29134	NM_001099635	PANTHER	PANTHER	GOSLIM	GO:0008152	metabolic process	NA	NA	NA	NA	17	38	2	0	0.721959	1.20147	0.0529916	0	Myh3
NM_001163187	-3.35413	-0.37786	7.4799	0.00623916	0.29134	NM_001163187	PANTHER	PANTHER	GOSLIM	GO:0007275	multicellular organismal development	NA	NA	NA	NA	6	7	0	1	0.84776	0.736351	0	0.174676	Plekhb1
NM_001100446	4.55725	1.46424	7.41773	0.00645842	0.300583	NM_001100446	PANTHER	PANTHER	GOSLIM	GO:0008150	biological_process	NA	NA	NA	NA	0	2	37	14	0	0.146919	2.27771	1.70775	Gm4297
NM_134255	-3.37891	0.485982	7.41158	0.00648055	0.300621	NM_134255	PANTHER	PANTHER	GOSLIM	GO:0006633	fatty acid biosynthetic process	NA	NA	NA	NA	13	10	1	1	1.18954	0.681239	0.0570883	0.113122	Elovl5
NM_025421	3.89689	3.07597	7.3994	0.00652455	0.301566	NM_025421	PANTHER	PANTHER	GOSLIM	GO:0008152	metabolic process	NA	NA	NA	NA	3	7	34	92	1.1781	2.04655	8.33014	44.6643	Acyp1
NM_153152	-2.6815	3.82401	7.39413	0.00654369	0.301566	NM_153152	PANTHER	PANTHER	GOSLIM	GO:0008150	biological_process	NA	NA	NA	NA	86	146	32	6	28.9859	36.6358	6.72901	2.50007	2410015M20Rik
NM_019826	-4.6584	1.72095	7.36391	0.00665459	0.305677	NM_019826	PANTHER	PANTHER	GOSLIM	GO:0008152	metabolic process	NA	NA	NA	NA	17	45	1	1	2.09288	4.12451	0.0768083	0.152198	Ivd
NM_181039	3.90774	2.80524	7.35766	0.00667777	0.305746	NM_181039	PANTHER	PANTHER	GOSLIM	GO:0007165	signal transduction	NA	NA	NA	NA	3	5	71	48	0.093235	0.115689	1.37667	1.84421	Lphn1
NM_011027	-4.83182	2.03383	7.34811	0.00671334	0.306039	NM_011027	PANTHER	PANTHER	GOSLIM	GO:0000187	activation of MAPK activity	NA	NA	NA	NA	40	30	0	2	2.06424	1.15262	0	0.127598	P2rx7
NM_029564	3.53817	3.60733	7.3443	0.00672757	0.306039	NM_029564	PANTHER	PANTHER	GOSLIM	GO:0016055	Wnt receptor signaling pathway	NA	NA	NA	NA	1	19	40	136	0.179583	2.54029	4.48166	30.1938	Tax1bp3
NM_009931	4.0394	1.16642	7.31347	0.00684397	0.310333	NM_009931	PANTHER	PANTHER	GOSLIM	GO:0001525	angiogenesis	NA	NA	NA	NA	2	0	15	21	0.0769371	0	0.360006	0.998706	Col4a1
NM_139139	3.27962	-0.502457	7.29434	0.0069172	0.312268	NM_139139	PANTHER	PANTHER	GOSLIM	GO:0006457	protein folding	NA	NA	NA	NA	1	0	8	4	0.25245	0	1.26002	1.24838	Dnajc17
NM_001039201	-4.54864	1.60554	7.29078	0.00693093	0.312268	NM_001039201	PANTHER	PANTHER	GOSLIM	GO:0008152	metabolic process	NA	NA	NA	NA	40	8	1	1	92.5343	13.7784	1.4433	2.85993	Hdhd2
NM_133687	-4.25436	1.19759	7.28492	0.00695358	0.312291	NM_133687	PANTHER	PANTHER	GOSLIM	GO:0007165	signal transduction	NA	NA	NA	NA	11	32	2	0	1.23203	2.66835	0.139756	0	Cxxc5
NM_024189	3.52273	3.28446	7.27084	0.00700831	0.31375	NM_024189	PANTHER	PANTHER	GOSLIM	GO:0006351	transcription, DNA-dependent	NA	NA	NA	NA	10	3	75	80	1.13198	0.252828	5.2968	11.1955	Yaf2
NM_029413	-3.44097	3.1024	7.22949	0.00717155	0.320042	NM_029413	PANTHER	PANTHER	GOSLIM	GO:0008150	biological_process	NA	NA	NA	NA	70	73	8	5	4.04011	3.13677	0.28807	0.356761	Morc4
NM_001033954	4.14597	2.51602	7.2232	0.00719673	0.320152	NM_001033954	PANTHER	PANTHER	GOSLIM	GO:0001935	endothelial cell proliferation	NA	NA	NA	NA	4	1	61	38	1.02402	0.190596	9.74298	12.0267	Calca
NM_018816	4.05153	2.99725	7.18387	0.00735617	0.325586	NM_018816	PANTHER	PANTHER	GOSLIM	GO:0006810	transport	NA	NA	NA	NA	1	8	29	90	0.355901	2.11975	6.43933	39.599	Apom
NM_183017	-2.98757	3.46295	7.18171	0.00736506	0.325586	NM_183017	PANTHER	PANTHER	GOSLIM	GO:0006464	protein modification process	NA	NA	NA	NA	54	137	16	7	3.64492	6.88461	0.673794	0.584124	Ttll12
NM_053102	-1.85088	5.21318	7.17396	0.00739693	0.325973	NM_053102	PANTHER	PANTHER	GOSLIM	GO:0035092	sperm chromatin condensation	NA	NA	NA	NA	263	263	124	34	44.3509	33.0192	13.0461	7.08823	2015-09-01
NM_001081069	-3.20883	0.246666	7.16695	0.00742588	0.32623	NM_001081069	PANTHER	PANTHER	GOSLIM	GO:0007186	G-protein coupled receptor signaling pathway	NA	NA	NA	NA	9	11	2	0	1.14169	1.03887	0.158288	0	Rgs11
NM_001003667	-3.4472	0.543869	7.13258	0.00756958	0.33151	NM_001003667	PANTHER	PANTHER	GOSLIM	GO:0005882	intermediate filament	NA	NA	NA	NA	17	6	1	1	2.51657	0.661265	0.0923576	0.183009	Krt77
NM_198637	-2.73256	3.72001	7.11131	0.00765992	0.33374	NM_198637	PANTHER	PANTHER	GOSLIM	GO:0008150	biological_process	NA	NA	NA	NA	98	112	28	6	27.0771	23.0387	4.82666	2.04946	1700016K19Rik
NM_026827	-4.22735	1.30501	7.10946	0.00766784	0.33374	NM_026827	PANTHER	PANTHER	GOSLIM	GO:0008150	biological_process	NA	NA	NA	NA	12	34	1	1	15.117	31.888	0.785954	1.55739	Tmem219
NM_027906	3.96323	1.10055	7.09554	0.00772758	0.335306	NM_027906	PANTHER	PANTHER	GOSLIM	GO:0008152	metabolic process	NA	NA	NA	NA	2	0	23	14	0.0734612	0	0.52707	0.635723	1300010F03Rik
NM_134091	4.74661	1.64565	7.04869	0.00793232	0.34303	NM_134091	PANTHER	PANTHER	GOSLIM	GO:0007049	cell cycle	NA	NA	NA	NA	0	2	57	6	0	0.126428	3.01951	0.629814	Sgsm3
NM_133769	-3.23125	-0.493245	7.04374	0.00795426	0.34303	NM_133769	PANTHER	PANTHER	GOSLIM	GO:0006915	apoptotic process	NA	NA	NA	NA	5	7	0	1	0.199803	0.208255	0	0.049402	Cyfip2
NM_080463	-1.70061	5.31791	7.02402	0.00804236	0.345136	NM_080463	PANTHER	PANTHER	GOSLIM	GO:0001525	angiogenesis	NA	NA	NA	NA	231	339	117	58	10.4912	11.4625	3.31523	3.25653	Pofut1
NM_177082	2.49933	3.90826	7.01663	0.00807561	0.345136	NM_177082	PANTHER	PANTHER	GOSLIM	GO:0006351	transcription, DNA-dependent	NA	NA	NA	NA	17	25	137	94	0.965621	1.05721	4.85502	6.60082	Sp8
NM_027495	4.26159	2.29886	7.01643	0.0080765	0.345136	NM_027495	PANTHER	PANTHER	GOSLIM	GO:0008150	biological_process	NA	NA	NA	NA	3	1	60	28	0.333075	0.0826582	4.15609	3.84319	Tmem144
NM_145563	3.12017	3.34543	6.97756	0.00825379	0.351646	NM_145563	PANTHER	PANTHER	GOSLIM	GO:0008150	biological_process	NA	NA	NA	NA	6	14	124	50	0.735815	1.27823	9.48751	7.58054	Zfp932
NM_001111060	-3.20971	0.324129	6.9473	0.00839458	0.355878	NM_001111060	PANTHER	PANTHER	GOSLIM	GO:0001971	negative regulation of activation of membrane attack complex	NA	NA	NA	NA	13	7	1	1	1.8297	0.7335	0.0878112	0.174	Cd59a
NM_178142	1.79643	5.20864	6.94538	0.00840358	0.355878	NM_178142	PANTHER	PANTHER	GOSLIM	GO:0006366	transcription from RNA polymerase II promoter	NA	NA	NA	NA	87	58	319	204	4.59885	2.28256	10.5204	13.3313	Lcorl
NM_001164258	-3.53543	0.743379	6.87583	0.00873692	0.368887	NM_001164258	PANTHER	PANTHER	GOSLIM	GO:0010165	response to X-ray	NA	NA	NA	NA	17	10	0	2	1.64423	0.720078	0	0.239143	Xrra1
NM_183319	-2.34214	4.10538	6.85149	0.00885675	0.372449	NM_183319	PANTHER	PANTHER	GOSLIM	GO:0008150	biological_process	NA	NA	NA	NA	113	154	30	21	10.0052	10.1516	1.65723	2.29869	Xkrx
NM_007467	3.39917	0.395654	6.84753	0.00887639	0.372449	NM_007467	PANTHER	PANTHER	GOSLIM	GO:0006915	apoptotic process	NA	NA	NA	NA	0	2	20	4	0	0.158405	1.32745	0.526074	Aplp1
NM_029467	-3.47785	0.687134	6.83388	0.00894449	0.372449	NM_029467	PANTHER	PANTHER	GOSLIM	GO:0016337	cell-cell adhesion	NA	NA	NA	NA	16	10	0	2	1.36399	0.634682	0	0.210782	Tcam1
NM_012003	1.97332	4.86995	6.83371	0.00894532	0.372449	NM_012003	PANTHER	PANTHER	GOSLIM	GO:0010388	cullin deneddylation	NA	NA	NA	NA	63	41	178	219	9.03187	4.37609	15.921	38.8145	Cops7a
NM_010497	3.86828	2.54763	6.83211	0.00895336	0.372449	NM_010497	PANTHER	PANTHER	GOSLIM	GO:0006097	glyoxylate cycle	NA	NA	NA	NA	2	5	52	45	3.3264	6.19126	53.9586	92.5271	Idh1
NM_001177954	-4.53578	1.74814	6.76789	0.00928126	0.384954	NM_001177954	PANTHER	PANTHER	GOSLIM	GO:0007601	visual perception	NA	NA	NA	NA	22	39	0	2	3.07263	4.05524	0	0.345326	Rpgr
NM_001081079	1.93034	5.17443	6.76148	0.00931467	0.385207	NM_001081079	PANTHER	PANTHER	GOSLIM	GO:0008150	biological_process	NA	NA	NA	NA	28	123	492	89	1.47092	4.81062	16.1254	5.78008	Ogfrl1
NM_015790	-3.81859	0.795568	6.74896	0.00938025	0.386234	NM_015790	PANTHER	PANTHER	GOSLIM	GO:0007165	signal transduction	NA	NA	NA	NA	5	28	2	0	0.463008	1.93037	0.115548	0	Icosl
NM_001081100	-2.42369	4.04977	6.73977	0.00942867	0.386234	NM_001081100	PANTHER	PANTHER	GOSLIM	GO:0008150	biological_process	NA	NA	NA	NA	146	99	25	21	22.3676	11.2919	2.38956	3.97739	Morn1
NM_030221	4.59623	1.99811	6.73684	0.0094442	0.386234	NM_030221	PANTHER	PANTHER	GOSLIM	GO:0006807	nitrogen compound metabolic process	NA	NA	NA	NA	0	3	9	50	0	0.216023	0.543088	5.97857	Nadsyn1
NM_026779	4.26623	1.30119	6.73592	0.00944906	0.386234	NM_026779	PANTHER	PANTHER	GOSLIM	GO:0008152	metabolic process	NA	NA	NA	NA	1	1	42	6	0.0882349	0.0656909	2.31208	0.654491	Mocos
NM_001164406	2.7496	3.82719	6.72524	0.00950581	0.387431	NM_001164406	PANTHER	PANTHER	GOSLIM	GO:0006915	apoptotic process	NA	NA	NA	NA	6	31	74	130	1.76307	6.78179	13.5663	47.2252	Sra1
NM_032543	-1.49514	6.18043	6.65611	0.00988166	0.401052	NM_032543	PANTHER	PANTHER	GOSLIM	GO:0008152	metabolic process	NA	NA	NA	NA	409	590	259	103	24.1256	25.9103	9.53165	7.51113	Rnf123
NM_001276442	-1.93465	4.58483	6.65261	0.00990108	0.401052	NA	NA	NA	NA	NA	NA	NA	NA	NA	NA	135	224	60	32	23.8234	29.4295	6.60594	6.98124	NA
NM_153062	3.00108	0.0134668	6.64228	0.00995866	0.401052	NM_153062	PANTHER	PANTHER	GOSLIM	GO:0008150	biological_process	NA	NA	NA	NA	0	2	7	9	0	1.39303	4.0858	10.4093	Slc37a1
NM_001205226	-3.12011	-0.602921	6.63806	0.00998225	0.401052	NM_001205226	PANTHER	PANTHER	GOSLIM	GO:0006351	transcription, DNA-dependent	NA	NA	NA	NA	5	6	0	1	13.6812	12.2227	0	3.38271	Cnot1
NM_172709	4.4685	1.87549	6.63803	0.00998244	0.401052	NM_172709	PANTHER	PANTHER	GOSLIM	GO:0009590	detection of gravity	NA	NA	NA	NA	0	3	8	46	0	0.180431	0.403207	4.59405	Otop1
NM_001205049	-3.98269	1.19856	6.633	0.0100107	0.401052	NM_001205049	PANTHER	PANTHER	GOSLIM	GO:0002077	acrosome matrix dispersal	NA	NA	NA	NA	17	23	0	2	2.8917	2.91271	0	0.420578	Acr
NM_019943	-4.2368	1.79505	6.6145	0.0101151	0.403227	NM_019943	PANTHER	PANTHER	GOSLIM	GO:0006351	transcription, DNA-dependent	NA	NA	NA	NA	27	34	2	1	2.93995	2.75626	0.135869	0.134614	Papolb
NM_010188	4.32519	1.83542	6.61327	0.0101221	0.403227	NM_010188	PANTHER	PANTHER	GOSLIM	GO:0001788	antibody-dependent cellular cytotoxicity	NA	NA	NA	NA	1	2	7	45	0.188078	0.280048	0.821389	10.4632	Fcgr3
NM_021365	-3.79053	0.998715	6.55693	0.0104477	0.414252	NM_021365	PANTHER	PANTHER	GOSLIM	GO:0008150	biological_process	NA	NA	NA	NA	25	6	0	2	4.93924	0.882543	0	0.488497	Xlr4b
NM_008551	-3.80502	0.781957	6.55523	0.0104576	0.414252	NM_008551	PANTHER	PANTHER	GOSLIM	GO:0002224	toll-like receptor signaling pathway	NA	NA	NA	NA	4	29	2	0	0.396524	2.14029	0.123695	0	Mapkapk2
NM_021403	-4.2752	1.71074	6.5085	0.010736	0.424087	NM_021403	PANTHER	PANTHER	GOSLIM	GO:0008150	biological_process	NA	NA	NA	NA	25	33	3	0	1.61794	1.59001	0.121131	0	Srrm3
NM_001195036	3.8276	1.27695	6.49514	0.010817	0.426092	NM_001195036	PANTHER	PANTHER	GOSLIM	GO:0008150	biological_process	NA	NA	NA	NA	0	3	17	22	0	0.195985	0.930678	2.38656	Ect2l
NM_001081307	-2.78385	4.02725	6.48868	0.0108564	0.426453	NM_001081307	PANTHER	PANTHER	GOSLIM	GO:0008150	biological_process	NA	NA	NA	NA	201	28	12	22	16.3049	1.691	0.607317	2.20626	Ppp1r12b
NM_001002005	3.46808	1.02061	6.48003	0.0109093	0.426665	NM_001002005	PANTHER	PANTHER	GOSLIM	GO:0006810	transport	NA	NA	NA	NA	1	2	7	23	0.0745807	0.111051	0.325715	2.12064	Panx2
NM_007915	4.09384	2.43882	6.47792	0.0109223	0.426665	NM_007915	PANTHER	PANTHER	GOSLIM	GO:0006915	apoptotic process	NA	NA	NA	NA	0	6	43	46	0	17.4879	105.028	222.635	Ei24
NM_029747	-4.3208	1.75566	6.45257	0.0110792	0.430659	NM_029747	PANTHER	PANTHER	GOSLIM	GO:0008150	biological_process	NA	NA	NA	NA	15	49	3	0	4.41276	10.732	0.550622	0	2410137M14Rik
NM_198642	-3.42567	0.551491	6.45154	0.0110856	0.430659	NM_198642	PANTHER	PANTHER	GOSLIM	GO:0008150	biological_process	NA	NA	NA	NA	4	23	1	1	0.38396	1.64368	0.0598879	0.118669	5031414D18Rik
NM_019987	4.15775	1.58978	6.44332	0.011137	0.431469	NM_019987	PANTHER	PANTHER	GOSLIM	GO:0007165	signal transduction	NA	NA	NA	NA	0	3	37	17	0	2.60714	26.946	24.5324	Ick
NM_145573	4.05917	1.67637	6.43829	0.0111686	0.431502	NM_145573	PANTHER	PANTHER	GOSLIM	GO:0008150	biological_process	NA	NA	NA	NA	2	1	21	30	0.476981	0.177556	3.12466	8.84514	Mrps35
NM_016700	-4.15991	1.72334	6.43345	0.0111991	0.431502	NM_016700	PANTHER	PANTHER	GOSLIM	GO:0000165	MAPK cascade	NA	NA	NA	NA	20	40	2	1	0.884188	1.31656	0.0551642	0.0546547	Mapk8
NM_008584	-3.64914	0.761061	6.39897	0.0114187	0.438763	NM_008584	PANTHER	PANTHER	GOSLIM	GO:0001525	angiogenesis	NA	NA	NA	NA	4	28	1	1	0.433508	2.25923	0.0676161	0.133983	Meox2
NM_001271406	3.49057	0.960262	6.3914	0.0114675	0.43944	NA	NA	NA	NA	NA	NA	NA	NA	NA	NA	0	3	7	22	0	5.98271	11.6983	72.8529	NA
NM_026869	-2.31962	4.27909	6.38406	0.0115149	0.440065	NM_026869	PANTHER	PANTHER	GOSLIM	GO:0001701	in utero embryonic development	NA	NA	NA	NA	163	123	21	33	14.2489	8.00504	1.14532	3.56632	Pygo2
NM_001165982	3.41851	0.584134	6.36648	0.0116296	0.443244	NM_001165982	PANTHER	PANTHER	GOSLIM	GO:0008150	biological_process	NA	NA	NA	NA	2	0	22	5	0.328984	0	2.25778	1.01678	Dcaf17
NM_054093	-2.71224	3.58555	6.3551	0.0117045	0.444896	NM_054093	PANTHER	PANTHER	GOSLIM	GO:0042787	protein ubiquitination involved in ubiquitin-dependent protein catabolic process	NA	NA	NA	NA	38	173	28	4	1.86281	6.31387	0.856358	0.242414	Ube3b
NM_198664	-4.23048	1.66923	6.31493	0.0119725	0.453839	NM_198664	PANTHER	PANTHER	GOSLIM	GO:0032313	regulation of Rab GTPase activity	NA	NA	NA	NA	17	42	3	0	1.00487	1.84832	0.110636	0	Tbc1d2
NM_001008794	-4.02675	3.06637	6.31026	0.0120041	0.453839	NM_001008794	PANTHER	PANTHER	GOSLIM	GO:0007605	sensory perception of sound	NA	NA	NA	NA	118	7	10	0	11.2673	0.497624	0.595732	0	Whrn
NM_028615	3.87253	2.55644	6.28099	0.012204	0.460161	NM_028615	PANTHER	PANTHER	GOSLIM	GO:0008150	biological_process	NA	NA	NA	NA	2	5	113	5	0.262204	0.488028	9.24275	0.810387	Dppa2
NM_133741	-4.07415	1.52297	6.26769	0.0122959	0.462393	NM_133741	PANTHER	PANTHER	GOSLIM	GO:0006468	protein phosphorylation	NA	NA	NA	NA	18	34	3	0	0.945397	1.32949	0.0983051	0	Snrk
NM_022318	-3.89841	1.4678	6.25496	0.0123846	0.464488	NM_022318	PANTHER	PANTHER	GOSLIM	GO:0008150	biological_process	NA	NA	NA	NA	35	8	2	1	4.3939	0.747716	0.156648	0.155201	Popdc2
NM_001081984	-3.89846	1.46783	6.23988	0.0124905	0.467217	NM_001081984	PANTHER	PANTHER	GOSLIM	GO:0008150	biological_process	NA	NA	NA	NA	35	8	2	1	4.25331	0.723792	0.151636	0.150235	Popdc2
NM_001256517	3.14374	0.661539	6.23452	0.0125284	0.467395	NM_001256517	PANTHER	PANTHER	GOSLIM	GO:0006351	transcription, DNA-dependent	NA	NA	NA	NA	0	3	15	11	0	2.51486	10.5373	15.312	Zfp672
NM_028115	-4.38927	2.18025	6.20711	0.0127238	0.473434	NM_028115	PANTHER	PANTHER	GOSLIM	GO:0001522	pseudouridine synthesis	NA	NA	NA	NA	45	31	0	3	3.01742	1.54757	0	0.24869	Trub1
NM_021789	-2.06502	4.71282	6.18515	0.0128827	0.474956	NM_021789	PANTHER	PANTHER	GOSLIM	GO:0016192	vesicle-mediated transport	NA	NA	NA	NA	270	82	47	42	58.8243	13.3006	6.38857	11.3124	Trappc4
NM_001253877	-3.55043	1.0451	6.18461	0.0128866	0.474956	NM_001253877	PANTHER	PANTHER	GOSLIM	GO:0005634	nucleus	NA	NA	NA	NA	14	22	3	0	9.84136	11.5137	1.31571	0	Mtf2
NM_145462	-4.18689	1.86926	6.18257	0.0129015	0.474956	NM_145462	PANTHER	PANTHER	GOSLIM	GO:0007049	cell cycle	NA	NA	NA	NA	15	54	1	2	2.40519	6.4464	0.10004	0.396462	Haus4
NM_008504	-4.21941	1.65856	6.17727	0.0129402	0.474956	NM_008504	PANTHER	PANTHER	GOSLIM	GO:0008152	metabolic process	NA	NA	NA	NA	13	47	3	0	2.5724	6.924	0.370364	0	Gzmm
NM_019986	-3.73288	1.20959	6.17618	0.0129482	0.474956	NM_019986	PANTHER	PANTHER	GOSLIM	GO:0006351	transcription, DNA-dependent	NA	NA	NA	NA	15	26	3	0	1.48697	1.91888	0.185543	0	Habp4
NM_182839	-4.05675	2.40518	6.17363	0.0129668	0.474956	NM_182839	PANTHER	PANTHER	GOSLIM	GO:0001578	microtubule bundle formation	NA	NA	NA	NA	58	28	6	0	2.89965	1.04217	0.187147	0	Tppp
NM_001003953	-3.1835	0.807891	6.16293	0.0130455	0.476601	NM_001003953	PANTHER	PANTHER	GOSLIM	GO:0000122	negative regulation of transcription from RNA polymerase II promoter	NA	NA	NA	NA	17	11	2	1	19.2266	9.26212	1.41122	1.39819	Kdm2b
NM_018855	3.28993	3.35539	6.07754	0.0136911	0.497719	NM_018855	PANTHER	PANTHER	GOSLIM	GO:0030317	sperm motility	NA	NA	NA	NA	0	20	75	85	0	2.25539	7.08762	15.9169	Gas8
NM_001160152	-3.15546	0.780281	6.07715	0.0136941	0.497719	NA	NA	NA	NA	NA	NA	NA	NA	NA	NA	18	9	2	1	1.23031	0.457983	0.0852875	0.0844997	Amy2a2
NM_001001979	-3.26112	0.777964	6.06745	0.0137696	0.499173	NM_001001979	PANTHER	PANTHER	GOSLIM	GO:0007155	cell adhesion	NA	NA	NA	NA	19	8	3	0	0.643455	0.201706	0.0633868	0	Megf10
NM_001083897	4.03131	2.40929	6.04705	0.0139296	0.503679	NM_001083897	PANTHER	PANTHER	GOSLIM	GO:0016020	membrane	NA	NA	NA	NA	4	1	28	54	0.432036	0.0804128	1.88682	7.21052	Mpzl1
NM_001164169	2.92044	0.522825	6.04154	0.0139731	0.503961	NM_001164169	PANTHER	PANTHER	GOSLIM	GO:0006351	transcription, DNA-dependent	NA	NA	NA	NA	1	2	9	13	1.20033	1.78729	6.73993	19.291	Pias2
NM_001252528	-3.5782	2.90408	6.01794	0.0141611	0.50944	NM_001252528	PANTHER	PANTHER	GOSLIM	GO:0006351	transcription, DNA-dependent	NA	NA	NA	NA	64	61	12	0	465.316	330.189	54.4329	0	Pqbp1
NM_177664	-2.98428	3.28316	6.00702	0.014249	0.511298	NM_177664	PANTHER	PANTHER	GOSLIM	GO:0008152	metabolic process	NA	NA	NA	NA	85	69	13	7	3.80139	2.2974	0.362727	0.38702	D3Bwg0562e
NM_023290	-3.11089	0.73882	5.99436	0.0143517	0.513675	NM_023290	PANTHER	PANTHER	GOSLIM	GO:0008152	metabolic process	NA	NA	NA	NA	18	8	2	1	2.04484	0.676616	0.141752	0.140443	Mkrn2
NM_001166402	-3.49759	2.73969	5.98756	0.0144071	0.514329	NM_001166402	PANTHER	PANTHER	GOSLIM	GO:0008152	metabolic process	NA	NA	NA	NA	59	51	7	3	3.46257	2.22834	0.256305	0.217661	Tnfaip3
NM_178898	-2.36149	4.29298	5.98318	0.0144429	0.514329	NM_178898	PANTHER	PANTHER	GOSLIM	GO:0008150	biological_process	NA	NA	NA	NA	201	75	17	35	18.532	5.14817	0.977886	3.98939	Zfp956
NM_054081	4.16182	2.49576	5.91102	0.0150465	0.533505	NM_054081	PANTHER	PANTHER	GOSLIM	GO:0006355	regulation of transcription, DNA-dependent	NA	NA	NA	NA	0	6	13	69	0	0.409627	0.743753	7.82229	Mta1
NM_130880	4.23057	2.03073	5.90978	0.0150571	0.533505	NM_130880	PANTHER	PANTHER	GOSLIM	GO:0006508	proteolysis	NA	NA	NA	NA	0	4	76	6	0	0.218957	3.48627	0.545378	Otud7a
NM_030080	4.12568	2.24989	5.89814	0.0151569	0.535695	NM_030080	PANTHER	PANTHER	GOSLIM	GO:0006986	response to unfolded protein	NA	NA	NA	NA	4	0	44	36	0.655427	0	4.49811	7.29254	Creb3l4
NM_011449	3.24942	3.20482	5.85343	0.0155467	0.546492	NM_011449	PANTHER	PANTHER	GOSLIM	GO:0001539	ciliary or flagellar motility	NA	NA	NA	NA	13	1	81	67	4.79435	0.274569	18.6374	30.5474	Spa17
NM_013782	-3.52375	1.02101	5.84944	0.015582	0.546492	NM_013782	PANTHER	PANTHER	GOSLIM	GO:0006659	phosphatidylserine biosynthetic process	NA	NA	NA	NA	9	28	3	0	1.05443	2.4423	0.219285	0	Ptdss2
NM_172948	-3.62245	1.31915	5.84915	0.0155846	0.546492	NM_172948	PANTHER	PANTHER	GOSLIM	GO:0008152	metabolic process	NA	NA	NA	NA	29	10	1	2	1.73475	0.445351	0.0373208	0.147904	Mgat5b
NM_025541	1.76035	5.01391	5.84545	0.0156174	0.546492	NM_025541	PANTHER	PANTHER	GOSLIM	GO:0006333	chromatin assembly or disassembly	NA	NA	NA	NA	78	51	229	209	9.09652	4.42808	16.6621	30.1328	Asf1a
NM_001081257	-3.47294	0.976306	5.82771	0.0157757	0.550664	NM_001081257	PANTHER	PANTHER	GOSLIM	GO:0008150	biological_process	NA	NA	NA	NA	8	28	3	0	0.93598	2.43893	0.218983	0	Hpse2
NM_145583	3.94166	2.25859	5.81785	0.0158643	0.551309	NM_145583	PANTHER	PANTHER	GOSLIM	GO:0006506	GPI anchor biosynthetic process	NA	NA	NA	NA	3	2	35	42	0.651372	0.323298	4.74121	11.2738	Pgap2
NM_012056	-3.21754	2.96408	5.81607	0.0158804	0.551309	NM_012056	PANTHER	PANTHER	GOSLIM	GO:0000413	protein peptidyl-prolyl isomerization	NA	NA	NA	NA	56	75	13	2	4.73274	4.71901	0.685458	0.208962	Fkbp9
NM_008259	1.52907	5.40426	5.81264	0.0159114	0.551309	NM_008259	PANTHER	PANTHER	GOSLIM	GO:0000122	negative regulation of transcription from RNA polymerase II promoter	NA	NA	NA	NA	89	112	367	212	7.1063	6.65789	18.2824	20.9268	Foxa1
NM_009148	3.56529	2.76476	5.8052	0.0159788	0.551314	NM_009148	PANTHER	PANTHER	GOSLIM	GO:0006612	protein targeting to membrane	NA	NA	NA	NA	3	7	21	77	0.20577	0.357458	0.898657	6.52927	Exoc4
NM_001042710	-3.69845	3.0575	5.804	0.0159898	0.551314	NM_001042710	PANTHER	PANTHER	GOSLIM	GO:0006508	proteolysis	NA	NA	NA	NA	110	14	1	8	10.3942	0.9849	0.0589538	0.934548	Prss57
NM_013711	3.93354	1.74287	5.7909	0.0161093	0.553578	NM_013711	PANTHER	PANTHER	GOSLIM	GO:0000305	response to oxygen radical	NA	NA	NA	NA	0	4	18	34	0	0.397801	1.50012	5.61477	Txnrd2
NM_029619	3.43884	2.99132	5.78822	0.0161339	0.553578	NM_029619	PANTHER	PANTHER	GOSLIM	GO:0055114	oxidation-reduction process	NA	NA	NA	NA	0	14	69	60	0	2.22885	9.20557	15.8618	Msrb2
NM_008047	-2.69039	3.56584	5.77925	0.0162165	0.55506	NM_008047	PANTHER	PANTHER	GOSLIM	GO:0005576	extracellular region	NA	NA	NA	NA	107	73	12	15	7.54454	3.8321	0.527889	1.30753	Fstl1
NM_001177543	-3.04917	0.603154	5.7686	0.0163151	0.555897	NA	NA	NA	NA	NA	NA	NA	NA	NA	NA	9	17	3	0	0.504566	0.70956	0.104932	0	0610010B08Rik
NM_008232	2.8189	0.368404	5.76444	0.0163537	0.555897	NM_008232	PANTHER	PANTHER	GOSLIM	GO:0008150	biological_process	NA	NA	NA	NA	0	3	9	11	0	0.285034	0.716582	1.73546	Hdgfl1
NM_025812	3.7431	1.64967	5.76385	0.0163592	0.555897	NM_025812	PANTHER	PANTHER	GOSLIM	GO:0006351	transcription, DNA-dependent	NA	NA	NA	NA	1	3	28	24	0.0718637	0.160508	1.2554	2.13223	Hmg20a
NM_001034898	-3.99642	1.44935	5.75865	0.0164077	0.556205	NM_001034898	PANTHER	PANTHER	GOSLIM	GO:0008150	biological_process	NA	NA	NA	NA	7	46	3	0	1.03986	5.08746	0.278043	0	Ms4a15
NM_176828	-1.34463	6.37671	5.7445	0.0165404	0.559358	NM_176828	PANTHER	PANTHER	GOSLIM	GO:0008150	biological_process	NA	NA	NA	NA	477	627	336	117	66.6567	65.2316	29.2939	20.2127	C030006K11Rik
NM_001271724	3.45396	1.37766	5.73314	0.0166477	0.561296	NA	NA	NA	NA	NA	NA	NA	NA	NA	NA	1	3	15	25	6.87755	15.361	64.3633	212.562	NA
NM_001099349_dup1	-2.97906	0.544334	5.73002	0.0166773	0.561296	NA	NA	NA	NA	NA	NA	NA	NA	NA	NA	8	17	3	0	1.46986	2.32541	0.34389	0	NA
NM_001205157	1.73613	4.80129	5.68941	0.0170676	0.572974	NM_001205157	PANTHER	PANTHER	GOSLIM	GO:0008150	biological_process	NA	NA	NA	NA	36	89	212	170	87.2467	160.584	320.549	509.34	Yipf2
NM_001162998	-2.84538	0.425921	5.68551	0.0171055	0.572974	NA	NA	NA	NA	NA	NA	NA	NA	NA	NA	10	12	3	0	2.60994	2.33172	0.488501	0	1110017F19Rik
NM_008733	4.0689	2.16373	5.66625	0.0172944	0.577787	NM_008733	PANTHER	PANTHER	GOSLIM	GO:0030036	actin cytoskeleton organization	NA	NA	NA	NA	0	5	22	47	0	0.172292	0.635282	2.68931	Nrap
NM_010945	-3.87813	1.11891	5.66253	0.0173311	0.577787	NM_010945	PANTHER	PANTHER	GOSLIM	GO:0006917	induction of apoptosis	NA	NA	NA	NA	4	38	0	2	0.290242	2.05281	0	0.179408	Nsmaf
NM_011804	2.33038	3.78004	5.65078	0.0174476	0.580298	NM_011804	PANTHER	PANTHER	GOSLIM	GO:0055114	oxidation-reduction process	NA	NA	NA	NA	10	35	139	74	1.1975	3.12039	10.3849	10.9552	Creg1
NM_198625	3.03999	0.575081	5.64495	0.0175057	0.580859	NM_198625	PANTHER	PANTHER	GOSLIM	GO:0007165	signal transduction	NA	NA	NA	NA	0	3	20	6	0	0.120696	0.674295	0.40084	Mtss1l
NM_018865	-3.6844	1.62528	5.63113	0.0176443	0.583478	NM_018865	PANTHER	PANTHER	GOSLIM	GO:0001558	regulation of cell growth	NA	NA	NA	NA	29	22	3	1	1.46946	0.829939	0.0948403	0.0626428	Wisp1
NM_177190	-4.07017	2.26234	5.6271	0.0176849	0.583478	NM_177190	PANTHER	PANTHER	GOSLIM	GO:0008150	biological_process	NA	NA	NA	NA	65	8	4	1	4.70971	0.431555	0.180823	0.0895764	Tcp11l1
NM_011327	2.94308	3.20626	5.62474	0.0177087	0.583478	NM_011327	PANTHER	PANTHER	GOSLIM	GO:0008152	metabolic process	NA	NA	NA	NA	7	13	70	72	0.668651	0.924505	4.17169	8.50249	Scp2
NM_207261	-2.78502	0.373268	5.57742	0.0181935	0.595714	NM_207261	PANTHER	PANTHER	GOSLIM	GO:0006810	transport	NA	NA	NA	NA	10	11	3	0	0.839279	0.687328	0.157087	0	Kcnk18
NM_010844	-3.81712	2.11785	5.56578	0.0183149	0.595714	NM_010844	PANTHER	PANTHER	GOSLIM	GO:0043206	fibril organization	NA	NA	NA	NA	33	42	3	2	0.987359	0.935568	0.0560009	0.0739782	Muc5ac
NM_023697	2.38692	3.83589	5.56569	0.0183158	0.595714	NM_023697	PANTHER	PANTHER	GOSLIM	GO:0008152	metabolic process	NA	NA	NA	NA	11	34	84	118	1.90161	4.37594	9.05983	25.2187	Rdh14
NM_001039048	3.33854	1.27114	5.56552	0.0183176	0.595714	NM_001039048	PANTHER	PANTHER	GOSLIM	GO:0006936	muscle contraction	NA	NA	NA	NA	1	3	14	23	0.134925	0.301356	1.17851	3.83649	Trim63
NM_008001	3.52137	2.92169	5.56345	0.0183392	0.595714	NM_008001	PANTHER	PANTHER	GOSLIM	GO:0030036	actin cytoskeleton organization	NA	NA	NA	NA	5	6	15	91	0.363216	0.324498	0.679829	8.17239	Fgd1
NM_139306	2.14807	4.10172	5.56078	0.0183672	0.595714	NM_139306	PANTHER	PANTHER	GOSLIM	GO:0001953	negative regulation of cell-matrix adhesion	NA	NA	NA	NA	21	39	122	122	1.27114	1.75753	4.60729	9.12946	Acer2
NM_019478	-2.92131	3.54225	5.55996	0.0183758	0.595714	NM_019478	PANTHER	PANTHER	GOSLIM	GO:0006351	transcription, DNA-dependent	NA	NA	NA	NA	103	80	29	0	113.958	65.8965	20.0179	0	Pqbp1
NM_172457	3.37036	1.10845	5.54975	0.0184833	0.597826	NM_172457	PANTHER	PANTHER	GOSLIM	GO:0008150	biological_process	NA	NA	NA	NA	3	0	19	16	0.288405	0	1.13959	1.90158	Mob3a
NM_144796	-3.54579	2.38448	5.54071	0.0185791	0.599313	NM_144796	PANTHER	PANTHER	GOSLIM	GO:0008150	biological_process	NA	NA	NA	NA	37	53	7	1	4.62672	4.93414	0.546112	0.154591	Susd4
NM_009238	1.39926	6.21976	5.53739	0.0186143	0.599313	NM_009238	PANTHER	PANTHER	GOSLIM	GO:0001501	skeletal system development	NA	NA	NA	NA	109	292	450	483	9.39288	18.7335	24.1934	51.4555	Sox4
NM_001014973	-1.71241	5.07148	5.5107	0.0189005	0.602606	NM_001014973	PANTHER	PANTHER	GOSLIM	GO:0006810	transport	NA	NA	NA	NA	295	147	102	46	12.0573	4.4731	2.60099	2.32432	Snx13
NM_008549	3.49564	0.979121	5.50971	0.0189112	0.602606	NM_008549	PANTHER	PANTHER	GOSLIM	GO:0008152	metabolic process	NA	NA	NA	NA	0	3	32	5	0	0.0935106	0.835868	0.258796	Man2a1
NM_178879	-2.18349	4.02666	5.50676	0.0189431	0.602606	NA	NA	NA	NA	NA	NA	NA	NA	NA	NA	73	188	50	9	7.9795	15.2994	3.40985	1.21621	B3gnt9-ps
NM_028660	-2.70144	3.51371	5.50409	0.0189721	0.602606	NM_028660	PANTHER	PANTHER	GOSLIM	GO:0006508	proteolysis	NA	NA	NA	NA	38	162	31	1	6.55582	20.8077	3.33671	0.213283	Klk9
NM_026129	3.86306	1.92501	5.50306	0.0189832	0.602606	NM_026129	PANTHER	PANTHER	GOSLIM	GO:0009306	protein secretion	NA	NA	NA	NA	3	1	52	17	0.614166	0.152416	6.64172	4.30255	Erp29
NM_007898	3.36395	1.21726	5.49992	0.0190173	0.602606	NM_007898	PANTHER	PANTHER	GOSLIM	GO:0006694	steroid biosynthetic process	NA	NA	NA	NA	0	4	11	24	0	0.435273	1.0031	4.33671	Ebp
NM_001160353	-3.92047	1.72775	5.49874	0.0190302	0.602606	NM_001160353	PANTHER	PANTHER	GOSLIM	GO:0007165	signal transduction	NA	NA	NA	NA	34	20	0	3	2.60444	1.14059	0	0.284099	Grm2
NM_001205158	1.58786	5.14643	5.49614	0.0190585	0.602606	NM_001205158	PANTHER	PANTHER	GOSLIM	GO:0008150	biological_process	NA	NA	NA	NA	49	123	253	217	10.7584	20.1058	34.6566	58.9012	Yipf2
NM_033077	-3.76498	1.59539	5.49199	0.0191038	0.60269	NM_033077	PANTHER	PANTHER	GOSLIM	GO:0008152	metabolic process	NA	NA	NA	NA	32	17	4	0	2.53519	1.00271	0.197712	0	D1Pas1
NM_145390	3.23388	0.975374	5.46467	0.0194048	0.610817	NM_145390	PANTHER	PANTHER	GOSLIM	GO:0006810	transport	NA	NA	NA	NA	3	0	15	16	3.50187	0	10.924	23.0893	Tnpo2
NM_027978	-2.41987	3.8258	5.45185	0.0195476	0.613663	NM_027978	PANTHER	PANTHER	GOSLIM	GO:0006071	glycerol metabolic process	NA	NA	NA	NA	67	166	45	2	9.95879	18.3698	4.17308	0.367514	Coq2
NM_009612	3.9241	1.3695	5.44593	0.0196139	0.613663	NM_009612	PANTHER	PANTHER	GOSLIM	GO:0001525	angiogenesis	NA	NA	NA	NA	0	3	47	4	0	0.156788	2.05844	0.347136	Acvrl1
NM_001110209	1.52509	5.25488	5.44488	0.0196257	0.613663	NM_001110209	PANTHER	PANTHER	GOSLIM	GO:0007596	blood coagulation	NA	NA	NA	NA	82	99	314	202	2.37795	2.13741	5.68108	7.2419	Lnp
NM_025830	3.86009	1.76502	5.40994	0.0200224	0.623904	NM_025830	PANTHER	PANTHER	GOSLIM	GO:0000122	negative regulation of transcription from RNA polymerase II promoter	NA	NA	NA	NA	1	3	59	7	0.0594416	0.132763	2.18804	0.5144	Wwp2
NM_176842	-1.67817	4.90418	5.40276	0.020105	0.623904	NM_176842	PANTHER	PANTHER	GOSLIM	GO:0008150	biological_process	NA	NA	NA	NA	188	232	56	66	22.4286	20.6062	4.16817	9.73422	Tprkb
NM_198863	2.97917	0.944839	5.40171	0.020117	0.623904	NM_198863	PANTHER	PANTHER	GOSLIM	GO:0007409	axonogenesis	NA	NA	NA	NA	1	3	11	18	0.0328178	0.0732986	0.225224	0.730289	Slitrk2
NM_001160108	3.45828	1.30139	5.39982	0.0201389	0.623904	NM_001160108	PANTHER	PANTHER	GOSLIM	GO:0008150	biological_process	NA	NA	NA	NA	0	4	11	26	0	1.2067	2.78088	13.0245	Zc3h14
NM_023873	3.09774	1.12446	5.39674	0.0201745	0.623904	NM_023873	PANTHER	PANTHER	GOSLIM	GO:0008150	biological_process	NA	NA	NA	NA	2	2	16	18	0.19734	0.146919	0.984957	2.19568	Cep70
NM_028860	3.32714	1.26811	5.38821	0.0202733	0.625589	NM_028860	PANTHER	PANTHER	GOSLIM	GO:0006470	protein dephosphorylation	NA	NA	NA	NA	1	3	27	14	0.0448483	0.100169	0.75548	0.776223	Mtmr3
NM_011199	3.65855	1.85767	5.38229	0.0203422	0.626344	NM_011199	PANTHER	PANTHER	GOSLIM	GO:0001501	skeletal system development	NA	NA	NA	NA	1	4	42	21	0.11442	0.340742	2.99822	2.97052	Pth1r
NM_001130476	-3.56389	1.41055	5.37669	0.0204076	0.626989	NM_001130476	PANTHER	PANTHER	GOSLIM	GO:0008152	metabolic process	NA	NA	NA	NA	30	12	4	0	3.94119	1.17369	0.327853	0	Tpst1
NM_001195390	-3.44809	2.44883	5.36168	0.020584	0.630579	NM_001195390	PANTHER	PANTHER	GOSLIM	GO:0045892	negative regulation of transcription, DNA-dependent	NA	NA	NA	NA	40	53	8	1	135.717	133.88	16.9347	4.19456	Commd7
NM_144803	-3.45015	1.30973	5.35914	0.0206139	0.630579	NM_144803	PANTHER	PANTHER	GOSLIM	GO:0007165	signal transduction	NA	NA	NA	NA	25	15	4	0	1.80372	0.805724	0.180054	0	Chrna2
NM_001164197	1.79862	5.03555	5.35532	0.0206592	0.630596	NM_001164197	PANTHER	PANTHER	GOSLIM	GO:0001525	angiogenesis	NA	NA	NA	NA	68	64	110	295	5.28364	3.70228	5.33249	28.3373	Mmp19
NM_183181	3.76821	2.13284	5.30314	0.021287	0.647402	NM_183181	PANTHER	PANTHER	GOSLIM	GO:0008152	metabolic process	NA	NA	NA	NA	0	6	67	15	0	0.640403	5.99273	2.65853	Abhd16b
NM_001205362	1.93839	4.37905	5.30066	0.0213174	0.647402	NM_001205362	PANTHER	PANTHER	GOSLIM	GO:0000151	ubiquitin ligase complex	NA	NA	NA	NA	12	76	204	104	0.688686	3.24727	7.30437	7.3788	Dcun1d1
NM_010617	-3.34854	1.22136	5.2982	0.0213475	0.647402	NM_010617	PANTHER	PANTHER	GOSLIM	GO:0000910	cytokinesis	NA	NA	NA	NA	19	20	4	0	0.704285	0.551937	0.0925056	0	Kif13a
NM_010401	-3.74154	1.55423	5.28138	0.0215547	0.652283	NM_010401	PANTHER	PANTHER	GOSLIM	GO:0008152	metabolic process	NA	NA	NA	NA	34	12	0	3	3.13704	0.824304	0	0.342196	Hal
NM_172766	2.09588	4.2909	5.2368	0.0221139	0.667773	NM_172766	PANTHER	PANTHER	GOSLIM	GO:0006281	DNA repair	NA	NA	NA	NA	10	66	137	139	0.493062	2.42276	4.21439	8.47284	Nfrkb
NM_016712	-3.60916	1.83522	5.23143	0.0221823	0.668407	NM_016712	PANTHER	PANTHER	GOSLIM	GO:0008150	biological_process	NA	NA	NA	NA	30	30	4	1	6.15156	4.57983	0.511725	0.253499	Tmod4
NM_172283	-3.66259	1.48184	5.22079	0.0223184	0.669376	NM_172283	PANTHER	PANTHER	GOSLIM	GO:0008150	biological_process	NA	NA	NA	NA	23	24	0	3	1.51079	1.17369	0	0.243618	Fuk
NM_025549	3.27111	2.61916	5.22055	0.0223215	0.669376	NM_025549	PANTHER	PANTHER	GOSLIM	GO:0008150	biological_process	NA	NA	NA	NA	3	8	42	53	0.695905	1.3816	6.07843	15.1991	Arrdc4
NM_172272	-2.0621	4.0208	5.2178	0.0223568	0.669376	NM_172272	PANTHER	PANTHER	GOSLIM	GO:0006412	translation	NA	NA	NA	NA	78	175	35	22	8.90871	14.8807	2.49403	3.10639	Pars2
NM_001170691	3.5484	1.39065	5.19312	0.0226765	0.677508	NM_001170691	PANTHER	PANTHER	GOSLIM	GO:0006909	phagocytosis	NA	NA	NA	NA	0	4	32	14	0	5.74098	38.4879	33.3658	Elmod2
NM_177271	-3.36363	1.33348	5.18711	0.022755	0.678416	NM_177271	PANTHER	PANTHER	GOSLIM	GO:0008150	biological_process	NA	NA	NA	NA	15	29	3	1	1.52988	2.20205	0.190897	0.126089	Samd5
NM_054068	-3.02662	0.681256	5.18098	0.0228354	0.679377	NM_054068	PANTHER	PANTHER	GOSLIM	GO:0006351	transcription, DNA-dependent	NA	NA	NA	NA	4	25	2	1	0.28544	1.32819	0.0890425	0.0882199	Vsx1
NM_009735	-2.62571	3.50783	5.1747	0.0229182	0.680404	NM_009735	PANTHER	PANTHER	GOSLIM	GO:0001916	positive regulation of T cell mediated cytotoxicity	NA	NA	NA	NA	99	74	9	17	29.3619	16.3397	1.66534	6.23318	B2m
NM_001160151_dup1	-2.54969	-0.270064	5.16358	0.0230653	0.680621	NA	NA	NA	NA	NA	NA	NA	NA	NA	NA	7	6	1	1	0.478454	0.305322	0.0426438	0.0844997	NA
NM_133755	2.02402	4.2944	5.16121	0.0230968	0.680621	NM_133755	PANTHER	PANTHER	GOSLIM	GO:0005813	centrosome	NA	NA	NA	NA	30	42	113	153	2.47458	2.57926	5.81529	15.6021	Tubgcp2
NM_001163004	-3.15893	0.799441	5.16047	0.0231066	0.680621	NM_001163004	PANTHER	PANTHER	GOSLIM	GO:0006810	transport	NA	NA	NA	NA	4	28	2	1	0.477429	2.48812	0.148933	0.147557	Pkd2l2
NM_025451	1.96352	4.3803	5.15717	0.0231506	0.680621	NM_025451	PANTHER	PANTHER	GOSLIM	GO:0042326	negative regulation of phosphorylation	NA	NA	NA	NA	17	68	151	140	1.19734	3.56567	6.63525	12.1901	Camk2n1
NM_001113560	-3.6769	2.25428	5.15596	0.0231668	0.680621	NM_001113560	PANTHER	PANTHER	GOSLIM	GO:0008152	metabolic process	NA	NA	NA	NA	39	42	7	0	11.0393	8.85095	1.23619	0	Glo1
NM_001166597	-3.25877	1.14076	5.14073	0.0233708	0.684483	NM_001166597	PANTHER	PANTHER	GOSLIM	GO:0035556	intracellular signal transduction	NA	NA	NA	NA	17	20	4	0	2.74143	2.40117	0.40244	0	Dgkz
NM_001099349	-2.66214	0.433725	5.13891	0.0233953	0.684483	NM_001099349	PANTHER	PANTHER	GOSLIM	GO:0008150	biological_process	NA	NA	NA	NA	8	14	1	2	1.46986	1.91504	0.11463	0.454285	Gm14308
NM_010311	3.44161	1.52384	5.11626	0.0237027	0.69204	NM_010311	PANTHER	PANTHER	GOSLIM	GO:0007165	signal transduction	NA	NA	NA	NA	3	1	29	19	0.313515	0.0778039	1.89081	2.45472	Gnaz
NM_001271607	-3.26802	1.14988	5.10654	0.0238358	0.694489	NA	NA	NA	NA	NA	NA	NA	NA	NA	NA	15	23	4	0	1.64599	1.879	0.273847	0	NA
NM_010020	3.58333	1.9247	5.10116	0.0239098	0.69521	NM_010020	PANTHER	PANTHER	GOSLIM	GO:0006810	transport	NA	NA	NA	NA	3	2	42	23	0.220894	0.109637	1.92941	2.09364	Slc6a3
NM_177608	1.99457	4.18454	5.09023	0.024061	0.697458	NM_177608	PANTHER	PANTHER	GOSLIM	GO:0008150	biological_process	NA	NA	NA	NA	25	44	135	121	0.935962	1.22641	3.1533	5.60036	Secisbp2l
NM_001201413	-2.61915	0.383696	5.08842	0.0240861	0.697458	NM_001201413	PANTHER	PANTHER	GOSLIM	GO:0001764	neuron migration	NA	NA	NA	NA	12	8	1	2	0.45816	0.2274	0.0238204	0.0944013	Apbb2
NM_175171	3.6733	1.79229	5.07877	0.0242205	0.697777	NM_175171	PANTHER	PANTHER	GOSLIM	GO:0006468	protein phosphorylation	NA	NA	NA	NA	0	5	18	35	0	0.0887781	0.267828	1.03193	Mast4
NM_026561	-1.66907	4.71505	5.07791	0.0242325	0.697777	NM_026561	PANTHER	PANTHER	GOSLIM	GO:0008150	biological_process	NA	NA	NA	NA	191	167	93	29	34.06	22.1714	10.3468	6.39325	Nt5c3l
NM_019724	-3.01563	1.10604	5.07698	0.0242455	0.697777	NM_019724	PANTHER	PANTHER	GOSLIM	GO:0008152	metabolic process	NA	NA	NA	NA	17	18	2	2	0.945363	0.745224	0.0693893	0.137497	Mmp16
NM_144932	3.13734	2.84471	5.0513	0.0246075	0.704219	NM_144932	PANTHER	PANTHER	GOSLIM	GO:0008152	metabolic process	NA	NA	NA	NA	7	6	49	61	0.807107	0.51505	3.52486	8.69512	Acsf3
NM_178205	-2.51296	3.78017	5.03958	0.0247745	0.704219	NM_178205	PANTHER	PANTHER	GOSLIM	GO:0008150	biological_process	NA	NA	NA	NA	158	33	16	19	97.8252	15.2115	6.18054	14.5432	Hist1h3e
NM_010656	-3.49023	2.45427	5.03849	0.0247902	0.704219	NM_010656	PANTHER	PANTHER	GOSLIM	GO:0005886	plasma membrane	NA	NA	NA	NA	67	16	5	3	3.86784	0.687668	0.180085	0.214105	Sspn
NM_183224	3.5397	1.97934	5.03771	0.0248013	0.704219	NM_183224	PANTHER	PANTHER	GOSLIM	GO:0008150	biological_process	NA	NA	NA	NA	1	5	27	35	0.0589459	0.219426	0.992956	2.55055	Fam19a3
NM_023475	2.73615	3.39948	5.0373	0.0248072	0.704219	NM_023475	PANTHER	PANTHER	GOSLIM	GO:0005739	mitochondrion	NA	NA	NA	NA	12	13	48	101	2.23382	1.80167	5.5747	23.2435	Serhl
NM_178743	2.75628	0.810931	5.03661	0.024817	0.704219	NM_178743	PANTHER	PANTHER	GOSLIM	GO:0006810	transport	NA	NA	NA	NA	2	2	10	16	0.189056	0.140752	0.589757	1.86979	Slc26a11
NM_001167691	-2.15487	4.22998	5.03647	0.0248189	0.704219	NM_001167691	PANTHER	PANTHER	GOSLIM	GO:0008152	metabolic process	NA	NA	NA	NA	141	136	67	5	21.8117	15.6629	6.46632	0.956207	Sirt4
NM_009400	3.62035	1.74323	5.03145	0.0248911	0.704847	NM_009400	PANTHER	PANTHER	GOSLIM	GO:0006915	apoptotic process	NA	NA	NA	NA	0	5	17	34	0	0.940678	2.6802	10.6218	Tnfrsf18
NM_028474	1.32843	6.03564	5.00183	0.0253206	0.715573	NM_028474	PANTHER	PANTHER	GOSLIM	GO:0008150	biological_process	NA	NA	NA	NA	106	257	405	410	3.91491	7.06666	9.3322	18.7203	3110082D06Rik
NM_001001176	3.37131	1.65693	4.99355	0.0254419	0.71725	NM_001001176	PANTHER	PANTHER	GOSLIM	GO:0000122	negative regulation of transcription from RNA polymerase II promoter	NA	NA	NA	NA	2	3	24	26	1.9278	2.15287	14.433	30.9826	Taf9b
NM_023043	-3.49897	1.73557	4.99085	0.0254816	0.71725	NM_023043	PANTHER	PANTHER	GOSLIM	GO:0006878	cellular copper ion homeostasis	NA	NA	NA	NA	19	40	4	1	1.52185	2.3853	0.19989	0.0990218	Prnd
NM_001163637	3.3826	1.66794	4.97909	0.0256554	0.719543	NM_001163637	PANTHER	PANTHER	GOSLIM	GO:0008150	biological_process	NA	NA	NA	NA	2	3	26	25	0.144956	0.161879	1.17568	2.24005	Jakmip2
NM_001243792	-2.91878	0.762703	4.97844	0.0256652	0.719543	NM_001243792	PANTHER	PANTHER	GOSLIM	GO:0006351	transcription, DNA-dependent	NA	NA	NA	NA	14	13	0	3	0.665404	0.460008	0	0.176275	Esrrg
NM_001164625	-1.77912	4.5401	4.96576	0.0258539	0.723396	NM_001164625	PANTHER	PANTHER	GOSLIM	GO:0008150	biological_process	NA	NA	NA	NA	187	130	78	24	45.0197	23.3007	11.7157	7.14306	2210021J22Rik
NM_134420	3.48736	2.34992	4.94438	0.0261756	0.730947	NM_134420	PANTHER	PANTHER	GOSLIM	GO:0006821	chloride transport	NA	NA	NA	NA	5	2	36	44	0.404819	0.120555	1.81847	4.40409	Slc26a6
NM_026635	1.34225	5.77605	4.92345	0.0264946	0.738394	NM_026635	PANTHER	PANTHER	GOSLIM	GO:0007059	chromosome segregation	NA	NA	NA	NA	93	206	454	268	18.8872	31.147	57.5246	67.2871	Fam96a
NM_026343	-3.05918	2.76862	4.90669	0.0267528	0.743484	NM_026343	PANTHER	PANTHER	GOSLIM	GO:0016192	vesicle-mediated transport	NA	NA	NA	NA	46	68	11	3	2.02659	2.2304	0.302353	0.163396	Stx17
NM_001039180	-3.33433	1.49239	4.90476	0.0267827	0.743484	NM_001039180	PANTHER	PANTHER	GOSLIM	GO:0006810	transport	NA	NA	NA	NA	27	18	1	3	26.6305	13.2176	0.615359	3.65805	Bicd2
NM_009068	1.76637	4.48404	4.89668	0.0269084	0.74456	NM_009068	PANTHER	PANTHER	GOSLIM	GO:0006915	apoptotic process	NA	NA	NA	NA	54	35	192	123	3.05703	1.47516	6.78141	8.60842	Ripk1
NM_029938	3.07984	2.73066	4.89548	0.0269271	0.74456	NM_029938	PANTHER	PANTHER	GOSLIM	GO:0006334	nucleosome assembly	NA	NA	NA	NA	5	8	62	45	0.777718	0.926418	6.01668	8.65321	H2afv
NM_033607	3.37983	1.59101	4.88926	0.0270242	0.745305	NM_033607	PANTHER	PANTHER	GOSLIM	GO:0006508	proteolysis	NA	NA	NA	NA	1	4	8	35	0.218993	0.65216	1.09303	9.47567	Uchl4
NM_009961	3.49511	1.34278	4.887	0.0270597	0.745305	NM_009961	PANTHER	PANTHER	GOSLIM	GO:0005624	membrane fraction	NA	NA	NA	NA	0	4	39	8	0	0.144565	1.18118	0.48011	Pcdha10
NM_139304	3.62133	1.99024	4.88141	0.0271475	0.746265	NM_139304	PANTHER	PANTHER	GOSLIM	GO:0006351	transcription, DNA-dependent	NA	NA	NA	NA	0	6	34	31	0	0.596388	2.83207	5.11666	Gatad2b
NM_201256	2.75536	3.29979	4.87438	0.0272582	0.747849	NM_201256	PANTHER	PANTHER	GOSLIM	GO:0006417	regulation of translation	NA	NA	NA	NA	14	8	53	89	3.0952	1.31679	7.31053	24.3256	Eif4ebp3
NM_177638	-3.40609	1.5594	4.86627	0.0273867	0.748913	NM_177638	PANTHER	PANTHER	GOSLIM	GO:0045198	establishment of epithelial cell apical/basal polarity	NA	NA	NA	NA	32	14	1	3	7.04414	2.29441	0.137338	0.816416	Crb3
NM_025829	2.41175	0.0792979	4.8628	0.0274418	0.748913	NM_025829	PANTHER	PANTHER	GOSLIM	GO:0006412	translation	NA	NA	NA	NA	1	2	8	8	0.101261	0.150778	0.505412	1.00149	Eif4e3
NM_001165943	-2.19023	3.9965	4.86189	0.0274563	0.748913	NM_001165943	PANTHER	PANTHER	GOSLIM	GO:0008150	biological_process	NA	NA	NA	NA	130	103	56	4	159.043	93.8154	42.7438	6.04985	Nsun6
NM_001081222	1.56452	4.88377	4.85123	0.0276264	0.749817	NM_001081222	PANTHER	PANTHER	GOSLIM	GO:0006275	regulation of DNA replication	NA	NA	NA	NA	57	82	298	122	3.19488	3.42183	10.421	8.4538	Esco1
NM_001085385	-3.32271	2.24242	4.85036	0.0276404	0.749817	NM_001085385	PANTHER	PANTHER	GOSLIM	GO:0008150	biological_process	NA	NA	NA	NA	29	53	6	2	24.1955	32.9213	3.1232	2.0629	1600014C10Rik
NM_020560	-1.35398	5.64614	4.84983	0.0276489	0.749817	NM_020560	PANTHER	PANTHER	GOSLIM	GO:0030529	ribonucleoprotein complex	NA	NA	NA	NA	282	387	194	75	46.719	47.7331	20.0521	15.3609	Mrps31
NM_144801	2.76584	3.62089	4.84628	0.0277058	0.749917	NM_144801	PANTHER	PANTHER	GOSLIM	GO:0008150	biological_process	NA	NA	NA	NA	21	5	30	135	2.46374	0.436728	2.19589	19.5804	Tmem143
NM_201609	3.17075	1.4011	4.80166	0.0284324	0.767079	NM_201609	PANTHER	PANTHER	GOSLIM	GO:0006351	transcription, DNA-dependent	NA	NA	NA	NA	1	4	9	29	0.0954857	0.284356	0.536159	3.42333	Zfp652
NM_001110328	3.47456	1.60618	4.80067	0.0284486	0.767079	NM_001110328	PANTHER	PANTHER	GOSLIM	GO:0006351	transcription, DNA-dependent	NA	NA	NA	NA	0	5	9	35	0	5.88362	8.87493	68.3896	Fiz1
NM_001168514	-3.36253	2.57234	4.79086	0.0286111	0.769987	NM_001168514	PANTHER	PANTHER	GOSLIM	GO:0000077	DNA damage checkpoint	NA	NA	NA	NA	62	31	1	7	350.602	130.512	3.52806	48.9366	Mapk14
NM_024472	-1.84672	4.67869	4.78572	0.0286966	0.770818	NM_024472	PANTHER	PANTHER	GOSLIM	GO:0008150	biological_process	NA	NA	NA	NA	129	255	112	6	12.3315	18.1482	6.67972	0.709073	Gltpd1
NM_011819	-2.58468	3.49321	4.77146	0.0289352	0.775715	NM_011819	PANTHER	PANTHER	GOSLIM	GO:0005576	extracellular region	NA	NA	NA	NA	88	87	33	1	20.658	15.2051	4.83318	0.290214	Gdf15
NM_026497	1.78667	4.36656	4.76709	0.0290088	0.775715	NM_026497	PANTHER	PANTHER	GOSLIM	GO:0008152	metabolic process	NA	NA	NA	NA	31	57	185	109	3.45989	4.73631	12.8821	15.0397	Nudt12
NM_026348	2.61493	0.56012	4.76304	0.0290771	0.775715	NM_026348	PANTHER	PANTHER	GOSLIM	GO:0006915	apoptotic process	NA	NA	NA	NA	0	4	9	13	0	0.276775	0.521864	1.49368	Itgb3bp
NM_175370	3.33557	2.78754	4.75998	0.029129	0.775715	NM_175370	PANTHER	PANTHER	GOSLIM	GO:0008150	biological_process	NA	NA	NA	NA	0	13	32	70	0	1.56274	3.22361	13.973	Als2cr12
NM_010299	-2.56476	0.352184	4.7585	0.0291539	0.775715	NM_010299	PANTHER	PANTHER	GOSLIM	GO:0001573	ganglioside metabolic process	NA	NA	NA	NA	6	15	1	2	0.358745	0.667713	0.0373033	0.147835	Gm2a
NM_145510	-3.00282	0.918453	4.75184	0.029267	0.777257	NM_145510	PANTHER	PANTHER	GOSLIM	GO:0006810	transport	NA	NA	NA	NA	9	24	4	0	1.16908	2.32101	0.324171	0	Rabif
NM_025772	-3.29554	1.46137	4.7347	0.02956	0.783345	NM_025772	PANTHER	PANTHER	GOSLIM	GO:0007596	blood coagulation	NA	NA	NA	NA	18	29	1	3	3.49653	4.19399	0.121193	0.72044	Dtnbp1
NM_001081211	3.53523	1.66025	4.73195	0.0296073	0.783345	NM_001081211	PANTHER	PANTHER	GOSLIM	GO:0001816	cytokine production	NA	NA	NA	NA	0	5	7	38	0	0.520474	0.610626	6.56841	Ptafr
NM_001163743	-2.82975	3.40482	4.72439	0.0297377	0.785321	NM_001163743	PANTHER	PANTHER	GOSLIM	GO:0008150	biological_process	NA	NA	NA	NA	126	26	25	2	8.70099	1.33671	1.07709	0.170742	Nlrx1
NM_177992	1.40117	5.34298	4.71309	0.0299339	0.788029	NM_177992	PANTHER	PANTHER	GOSLIM	GO:0055114	oxidation-reduction process	NA	NA	NA	NA	85	123	276	243	14.009	15.0924	28.3799	49.5116	Gmpr2
NM_025999	2.15752	4.29872	4.71204	0.029952	0.788029	NM_025999	PANTHER	PANTHER	GOSLIM	GO:0006355	regulation of transcription, DNA-dependent	NA	NA	NA	NA	28	39	35	209	7.4844	7.76118	5.83686	69.0649	Rnf141
NM_010814	1.92326	4.13046	4.70504	0.0300743	0.7894	NM_010814	PANTHER	PANTHER	GOSLIM	GO:0007155	cell adhesion	NA	NA	NA	NA	20	51	143	106	2.98148	5.66027	13.3	19.5353	Mog
NM_025382	3.25341	1.41082	4.70265	0.0301161	0.7894	NM_025382	PANTHER	PANTHER	GOSLIM	GO:0016020	membrane	NA	NA	NA	NA	0	5	20	22	0	0.247715	0.830349	1.80989	Tmem57
NM_001146043	-3.44866	2.18564	4.69445	0.0302602	0.7904	NM_001146043	PANTHER	PANTHER	GOSLIM	GO:0006184	GTP catabolic process	NA	NA	NA	NA	50	21	5	2	5.86605	1.83426	0.365981	0.29008	Gfm2
NM_146106	3.2096	3.44244	4.69332	0.0302802	0.7904	NM_146106	PANTHER	PANTHER	GOSLIM	GO:0008152	metabolic process	NA	NA	NA	NA	7	13	1	141	1.12954	1.56175	0.100674	28.1278	Lyplal1
NM_172696	3.31596	1.26191	4.69092	0.0303224	0.7904	NM_172696	PANTHER	PANTHER	GOSLIM	GO:0005886	plasma membrane	NA	NA	NA	NA	1	3	40	5	0.034835	0.0778039	0.869337	0.215327	Inadl
NM_026582	2.03146	4.55767	4.6871	0.0303899	0.790697	NM_026582	PANTHER	PANTHER	GOSLIM	GO:0001707	mesoderm formation	NA	NA	NA	NA	2	97	166	164	0.189337	6.83664	9.80454	19.1939	Wls
NM_016753	-1.73783	4.50031	4.67658	0.0305766	0.794091	NM_016753	PANTHER	PANTHER	GOSLIM	GO:0050965	detection of temperature stimulus involved in sensory perception of pain	NA	NA	NA	NA	186	118	52	41	43.3437	20.472	7.56013	11.8116	Lxn
NM_138951	2.05697	4.05299	4.66916	0.030709	0.796063	NM_138951	PANTHER	PANTHER	GOSLIM	GO:0005488	binding	NA	NA	NA	NA	19	43	75	144	6.32843	10.6629	15.5853	59.2949	Ttc36
NM_029568	1.98384	4.15374	4.66218	0.030834	0.796435	NM_029568	PANTHER	PANTHER	GOSLIM	GO:0007155	cell adhesion	NA	NA	NA	NA	11	62	181	86	1.85008	7.76342	18.9928	17.8816	Mfap4
NM_001080817	-2.8127	0.757038	4.66205	0.0308363	0.796435	NM_001080817	PANTHER	PANTHER	GOSLIM	GO:0006351	transcription, DNA-dependent	NA	NA	NA	NA	8	21	4	0	0.597346	1.1674	0.186341	0	Prdm10
NM_175656	-1.33753	5.79589	4.65177	0.0310216	0.799756	NM_175656	PANTHER	PANTHER	GOSLIM	GO:0008150	biological_process	NA	NA	NA	NA	236	534	235	72	111.834	188.394	69.4772	42.18	Hist1h4i
NM_019790	3.43143	2.06413	4.64279	0.0311842	0.802482	NM_019790	PANTHER	PANTHER	GOSLIM	GO:0016020	membrane	NA	NA	NA	NA	4	2	40	29	0.304845	0.113479	1.90192	2.73231	Tmeff2
NM_133228	3.20882	2.30634	4.63439	0.0313373	0.804611	NM_133228	PANTHER	PANTHER	GOSLIM	GO:0008150	biological_process	NA	NA	NA	NA	3	6	48	33	0.281804	0.419607	2.81307	3.83224	Zfp87
NM_001160256	3.20651	2.35538	4.63199	0.0313811	0.804611	NM_001160256	PANTHER	PANTHER	GOSLIM	GO:0000184	nuclear-transcribed mRNA catabolic process, nonsense-mediated decay	NA	NA	NA	NA	1	9	59	28	1.84398	12.3556	67.8768	63.8303	Smg7
NM_177580	-3.34889	1.90394	4.62679	0.0314765	0.805592	NM_177580	PANTHER	PANTHER	GOSLIM	GO:0007165	signal transduction	NA	NA	NA	NA	36	24	4	2	4.42128	2.19443	0.306492	0.30366	Baiap2l2
NM_144841	1.77253	4.37757	4.62187	0.0315669	0.806442	NM_144841	PANTHER	PANTHER	GOSLIM	GO:0001708	cell fate specification	NA	NA	NA	NA	19	75	237	76	2.80448	8.24184	21.8253	13.8683	Otx2
NM_011077	1.42026	5.35266	4.61864	0.0316263	0.806499	NM_011077	PANTHER	PANTHER	GOSLIM	GO:0008152	metabolic process	NA	NA	NA	NA	73	139	219	285	2.96509	4.20334	5.54973	14.3111	Phex
NM_001015039	-3.02382	0.880885	4.61135	0.0317611	0.808474	NM_001015039	PANTHER	PANTHER	GOSLIM	GO:0007175	negative regulation of epidermal growth factor-activated receptor activity	NA	NA	NA	NA	8	24	0	3	0.511496	1.14243	0	0.23713	Zfyve28
NM_019549	-3.21979	1.20573	4.60137	0.0319464	0.811726	NM_019549	PANTHER	PANTHER	GOSLIM	GO:0035556	intracellular signal transduction	NA	NA	NA	NA	5	38	3	1	0.309047	1.74865	0.115688	0.076413	Plek
NM_001199062	3.16386	1.52816	4.59043	0.032151	0.813803	NA	NA	NA	NA	NA	NA	NA	NA	NA	NA	3	2	9	32	0.699733	0.347301	1.30968	9.22727	Gm4461
NM_016752	1.94282	4.39706	4.58784	0.0321996	0.813803	NM_016752	PANTHER	PANTHER	GOSLIM	GO:0006810	transport	NA	NA	NA	NA	57	15	152	141	12.4078	2.43096	20.6432	37.9448	Slc35b1
NM_022653	3.1006	0.876278	4.58775	0.0322013	0.813803	NM_022653	PANTHER	PANTHER	GOSLIM	GO:0008152	metabolic process	NA	NA	NA	NA	3	0	28	5	0.295322	0	1.71967	0.608496	Thop1
NM_177709	-3.47086	2.20498	4.58343	0.0322825	0.814397	NM_177709	PANTHER	PANTHER	GOSLIM	GO:0008150	biological_process	NA	NA	NA	NA	56	14	5	2	4.40231	0.819381	0.245231	0.194373	Tusc5
NM_001039368	-1.64336	4.59586	4.57082	0.032521	0.818949	NM_001039368	PANTHER	PANTHER	GOSLIM	GO:0006366	transcription from RNA polymerase II promoter	NA	NA	NA	NA	185	139	57	47	103.239	57.7498	19.8453	32.4251	Polr2k
NM_001160150_dup2	-2.63106	0.487616	4.56649	0.0326033	0.819558	NA	NA	NA	NA	NA	NA	NA	NA	NA	NA	14	7	0	3	0.956909	0.356209	0	0.253499	NA
NM_198114	-3.09288	2.61739	4.55609	0.0328018	0.821456	NM_198114	PANTHER	PANTHER	GOSLIM	GO:0006629	lipid metabolic process	NA	NA	NA	NA	30	77	2	8	1.355	2.58925	0.0563588	0.446705	Dagla
NM_011360	-2.85435	3.09258	4.55578	0.0328078	0.821456	NM_011360	PANTHER	PANTHER	GOSLIM	GO:0005886	plasma membrane	NA	NA	NA	NA	53	89	22	0	7.95217	9.94179	2.05942	0	Sgce
NM_029734	-3.20603	1.37764	4.55025	0.0329139	0.821456	NM_029734	PANTHER	PANTHER	GOSLIM	GO:0008152	metabolic process	NA	NA	NA	NA	21	22	5	0	4.03615	3.148	0.599557	0	Wdyhv1
NM_027196	2.486	0.456612	4.54522	0.0330107	0.821456	NM_027196	PANTHER	PANTHER	GOSLIM	GO:0006260	DNA replication	NA	NA	NA	NA	0	4	11	10	0	0.830022	1.9128	3.4457	Pold4
NM_018880	3.58288	1.94788	4.54013	0.033109	0.821456	NM_018880	PANTHER	PANTHER	GOSLIM	GO:0006810	transport	NA	NA	NA	NA	0	6	9	46	0	0.384675	0.483541	4.89721	Trim3
NM_001122594	3.23649	1.70144	4.53957	0.0331199	0.821456	NM_001122594	PANTHER	PANTHER	GOSLIM	GO:0008152	metabolic process	NA	NA	NA	NA	1	5	24	27	0.0324289	0.120717	0.485575	1.08245	Phlpp2
NM_145359	-2.95028	1.13306	4.53595	0.03319	0.821456	NM_145359	PANTHER	PANTHER	GOSLIM	GO:0008150	biological_process	NA	NA	NA	NA	24	9	1	3	4.4064	1.23021	0.114547	0.680936	Fam100a
NM_026507	1.25292	6.02017	4.53549	0.033199	0.821456	NM_026507	PANTHER	PANTHER	GOSLIM	GO:0007049	cell cycle	NA	NA	NA	NA	187	155	462	355	17.0926	10.5478	26.3464	40.115	Zwilch
NM_007376	-3.67301	1.91507	4.53528	0.0332031	0.821456	NM_007376	PANTHER	PANTHER	GOSLIM	GO:0010466	negative regulation of peptidase activity	NA	NA	NA	NA	48	9	0	4	2.60939	0.364254	0	0.268825	Pzp
NM_026388	-2.66183	3.23848	4.53022	0.0333013	0.822443	NM_026388	PANTHER	PANTHER	GOSLIM	GO:0008150	biological_process	NA	NA	NA	NA	56	99	26	1	8.18512	10.773	2.37095	0.180696	Tprgl
NM_177135	3.24959	2.24307	4.52008	0.0334992	0.825279	NM_177135	PANTHER	PANTHER	GOSLIM	GO:0008150	biological_process	NA	NA	NA	NA	4	4	47	31	0.717826	0.534422	5.26223	6.87755	D830030K20Rik
NM_001145948	3.06021	1.23644	4.51563	0.0335866	0.825279	NM_001145948	PANTHER	PANTHER	GOSLIM	GO:0008150	biological_process	NA	NA	NA	NA	0	5	15	21	0	0.405854	1.02033	2.83052	Ttc39a
NM_001170748	-3.30565	2.3965	4.51414	0.0336158	0.825279	NM_001170748	PANTHER	PANTHER	GOSLIM	GO:0035556	intracellular signal transduction	NA	NA	NA	NA	46	40	10	0	5.80923	3.76084	0.787904	0	Asb14
NM_026275	-2.62811	3.23278	4.51146	0.0336685	0.825279	NM_026275	PANTHER	PANTHER	GOSLIM	GO:0006513	protein monoubiquitination	NA	NA	NA	NA	68	81	25	2	5.22461	4.63335	1.19839	0.189971	Ube2r2
NM_011175	-3.42103	1.57103	4.50659	0.0337644	0.825279	NM_011175	PANTHER	PANTHER	GOSLIM	GO:0001101	response to acid	NA	NA	NA	NA	13	41	5	0	1.76526	4.14491	0.423593	0	Lgmn
NM_009287	3.4333	2.40488	4.50291	0.0338372	0.825279	NM_009287	PANTHER	PANTHER	GOSLIM	GO:0005513	detection of calcium ion	NA	NA	NA	NA	7	0	41	43	0.494253	0	1.80612	3.75346	Stim1
NM_011789	-1.79272	4.71613	4.50274	0.0338406	0.825279	NM_011789	PANTHER	PANTHER	GOSLIM	GO:0035414	negative regulation of catenin import into nucleus	NA	NA	NA	NA	189	179	119	6	5.30028	3.73727	2.08208	0.208018	Apc2
NM_199307	2.1383	3.77842	4.50053	0.0338843	0.825279	NM_199307	PANTHER	PANTHER	GOSLIM	GO:0001666	response to hypoxia	NA	NA	NA	NA	12	38	83	107	0.63406	1.49485	2.73615	6.98949	Ece1
NM_027974	-2.89774	2.7969	4.4786	0.0343217	0.833089	NM_027974	PANTHER	PANTHER	GOSLIM	GO:0006874	cellular calcium ion homeostasis	NA	NA	NA	NA	51	62	13	3	5.87769	5.31977	0.934744	0.427435	Efhc1
NM_019417	2.84983	1.17711	4.47727	0.0343486	0.833089	NM_019417	PANTHER	PANTHER	GOSLIM	GO:0046872	metal ion binding	NA	NA	NA	NA	2	3	8	24	0.429484	0.479627	1.07182	6.37149	Pdlim4
NM_016768	-2.59109	3.21266	4.4756	0.0343822	0.833089	NM_016768	PANTHER	PANTHER	GOSLIM	GO:0002087	regulation of respiratory gaseous exchange by neurological system process	NA	NA	NA	NA	85	54	15	9	9.03882	4.27515	0.995169	1.18317	Pbx3
NM_026897	-3.54848	1.39122	4.4724	0.0344467	0.833219	NM_026897	PANTHER	PANTHER	GOSLIM	GO:0008152	metabolic process	NA	NA	NA	NA	5	45	0	3	0.974979	6.53284	0	0.723201	Haghl
NM_001033308	-2.77503	0.976059	4.45214	0.0348576	0.841715	NM_001033308	PANTHER	PANTHER	GOSLIM	GO:0006954	inflammatory response	NA	NA	NA	NA	16	15	1	3	1.6017	1.11793	0.0624558	0.371273	BC013712
NM_178193	-3.25669	1.42348	4.44323	0.03504	0.844673	NA	NA	NA	NA	NA	NA	NA	NA	NA	NA	15	32	5	0	12.2341	19.431	2.54427	0	Hist1h4b
NM_001081490	3.2578	2.03378	4.43913	0.0351242	0.845258	NM_001081490	PANTHER	PANTHER	GOSLIM	GO:0008150	biological_process	NA	NA	NA	NA	3	4	33	32	0.41467	0.41163	2.84583	5.4682	Fbxo9
NM_001172092	2.94236	1.12987	4.43293	0.035252	0.84657	NM_001172092	PANTHER	PANTHER	GOSLIM	GO:0007165	signal transduction	NA	NA	NA	NA	0	5	10	22	0	1.13991	1.9105	8.32855	Depdc1a
NM_001039530	3.00105	2.8085	4.43066	0.0352988	0.84657	NM_001039530	PANTHER	PANTHER	GOSLIM	GO:0006351	transcription, DNA-dependent	NA	NA	NA	NA	1	15	58	52	0.0350944	0.391917	1.26993	2.25607	Parp14
NM_194350	3.05314	1.23285	4.41979	0.0355244	0.850535	NM_194350	PANTHER	PANTHER	GOSLIM	GO:0006351	transcription, DNA-dependent	NA	NA	NA	NA	4	0	13	22	0.942479	0	1.91103	6.40836	Mafa
NM_011067	-1.9001	4.21143	4.41148	0.0356979	0.853241	NM_011067	PANTHER	PANTHER	GOSLIM	GO:0000122	negative regulation of transcription from RNA polymerase II promoter	NA	NA	NA	NA	167	84	52	22	7.13865	2.67328	1.38681	1.16261	Per3
NM_029219	1.61343	4.52988	4.4046	0.0358422	0.85524	NM_029219	PANTHER	PANTHER	GOSLIM	GO:0008152	metabolic process	NA	NA	NA	NA	54	48	243	91	5.42707	3.59152	15.2367	11.3064	Rnf19b
NM_001271531	1.55582	4.98025	4.36445	0.0366963	0.874141	NA	NA	NA	NA	NA	NA	NA	NA	NA	NA	78	65	150	241	42.5024	26.3692	50.9944	162.348	NA
NM_178198	-2.02274	3.76363	4.35218	0.0369615	0.878974	NA	NA	NA	NA	NA	NA	NA	NA	NA	NA	36	186	37	14	24.0444	92.4886	15.4179	11.5598	Hist1h2bj
NM_009311	-3.36221	2.69348	4.34194	0.0371844	0.882343	NM_009311	PANTHER	PANTHER	GOSLIM	GO:0002675	positive regulation of acute inflammatory response	NA	NA	NA	NA	87	7	12	0	21.4109	1.28256	1.84251	0	Tac1
NM_009656	-3.01958	2.44185	4.33994	0.0372283	0.882343	NM_009656	PANTHER	PANTHER	GOSLIM	GO:0008152	metabolic process	NA	NA	NA	NA	36	55	11	1	4.15084	4.72129	0.791296	0.142543	Aldh2
NM_011034	1.16395	6.32048	4.33312	0.0373777	0.883328	NM_011034	PANTHER	PANTHER	GOSLIM	GO:0000302	response to reactive oxygen species	NA	NA	NA	NA	171	296	510	461	30.7087	39.5751	57.1411	102.348	Prdx1
NM_009895	3.04161	2.29305	4.32777	0.0374953	0.883328	NM_009895	PANTHER	PANTHER	GOSLIM	GO:0035556	intracellular signal transduction	NA	NA	NA	NA	3	7	70	17	0.353266	0.613682	5.14271	2.47481	Cish
NM_019686	-2.41893	0.425346	4.32614	0.0375312	0.883328	NM_019686	PANTHER	PANTHER	GOSLIM	GO:0007229	integrin-mediated signaling pathway	NA	NA	NA	NA	10	11	4	0	3.45747	2.83149	0.862841	0	Cib2
NM_027872	-3.26211	2.01874	4.32237	0.0376145	0.883328	NM_027872	PANTHER	PANTHER	GOSLIM	GO:0008150	biological_process	NA	NA	NA	NA	22	49	5	2	2.3124	3.83444	0.327887	0.259886	Slc46a3
NM_026181	-3.21642	1.9756	4.32146	0.0376346	0.883328	NM_026181	PANTHER	PANTHER	GOSLIM	GO:0008150	biological_process	NA	NA	NA	NA	31	34	5	2	2.58049	2.10709	0.259671	0.205818	Gpatch1
NM_146016	-2.78186	2.85206	4.31833	0.037704	0.883328	NM_146016	PANTHER	PANTHER	GOSLIM	GO:0008150	biological_process	NA	NA	NA	NA	12	120	15	3	0.377925	2.81365	0.294733	0.116804	Eml6
NM_011648	-2.7631	2.83315	4.31813	0.0377084	0.883328	NM_011648	PANTHER	PANTHER	GOSLIM	GO:0007165	signal transduction	NA	NA	NA	NA	48	68	15	3	3.46217	3.65158	0.675011	0.26751	Tshr
NM_020255	-2.74118	2.93377	4.31221	0.0378397	0.884934	NM_020255	PANTHER	PANTHER	GOSLIM	GO:2001141	regulation of RNA biosynthetic process	NA	NA	NA	NA	56	66	8	9	18.7504	16.4525	1.67119	3.72543	Scand1
NM_001099328	3.34249	1.80359	4.30654	0.037966	0.886419	NM_001099328	PANTHER	PANTHER	GOSLIM	GO:0008150	biological_process	NA	NA	NA	NA	1	5	59	7	0.025953	0.0966101	0.955329	0.224594	Zfp831
NM_080469	3.30279	2.2495	4.2887	0.0383665	0.891039	NM_080469	PANTHER	PANTHER	GOSLIM	GO:0008152	metabolic process	NA	NA	NA	NA	0	9	48	31	0	1.08327	4.84156	6.19591	Eri3
NM_198651	3.15569	1.63094	4.28722	0.0383998	0.891039	NM_198651	PANTHER	PANTHER	GOSLIM	GO:0008150	biological_process	NA	NA	NA	NA	1	5	34	18	0.118248	0.440178	2.50833	2.63135	4430402I18Rik
NM_033322	1.20544	6.14381	4.28651	0.038416	0.891039	NM_033322	PANTHER	PANTHER	GOSLIM	GO:0008150	biological_process	NA	NA	NA	NA	161	239	427	430	11.9759	13.2356	19.8163	39.5424	Lztfl1
NM_001161769	3.1985	2.76422	4.28648	0.0384167	0.891039	NM_001161769	PANTHER	PANTHER	GOSLIM	GO:0001843	neural tube closure	NA	NA	NA	NA	0	14	21	75	0	6.83591	8.59283	60.8104	Lmo4
NM_201353	3.00442	1.48957	4.27103	0.0387674	0.897697	NM_201353	PANTHER	PANTHER	GOSLIM	GO:0006810	transport	NA	NA	NA	NA	1	5	13	28	0.0761201	0.283357	0.617384	2.63493	Slc6a7
NM_001011732	2.67606	1.08998	4.25482	0.0391392	0.90482	NM_001011732	PANTHER	PANTHER	GOSLIM	GO:0008150	biological_process	NA	NA	NA	NA	3	2	15	17	0.281597	0.139766	0.878436	1.97273	Xkr7
NM_029314	3.26494	1.9148	4.24895	0.0392746	0.905816	NM_029314	PANTHER	PANTHER	GOSLIM	GO:0008150	biological_process	NA	NA	NA	NA	4	2	52	15	1.71939	0.640042	13.9454	7.97109	1700013F07Rik
NM_207655	2.56114	3.17218	4.24739	0.0393107	0.905816	NM_207655	PANTHER	PANTHER	GOSLIM	GO:0000186	activation of MAPKK activity	NA	NA	NA	NA	16	6	105	42	0.682567	0.190564	2.79465	2.21507	Egfr
NM_001171036	-2.60862	0.830997	4.23872	0.039512	0.908968	NM_001171036	PANTHER	PANTHER	GOSLIM	GO:0006915	apoptotic process	NA	NA	NA	NA	10	19	1	3	70.686	99.9888	4.41007	26.216	Tmbim6
NM_194262	1.58683	4.47646	4.22969	0.0397228	0.911883	NM_194262	PANTHER	PANTHER	GOSLIM	GO:0006351	transcription, DNA-dependent	NA	NA	NA	NA	44	59	217	98	42.8991	42.8264	131.998	118.123	Arid4b
NM_010717	3.06803	1.38853	4.21557	0.0400547	0.911883	NM_010717	PANTHER	PANTHER	GOSLIM	GO:0006468	protein phosphorylation	NA	NA	NA	NA	2	3	39	8	0.153156	0.171037	1.8633	0.757369	Limk1
NM_010111	-2.86572	2.64749	4.21089	0.0401652	0.911883	NM_010111	PANTHER	PANTHER	GOSLIM	GO:0001525	angiogenesis	NA	NA	NA	NA	27	82	13	2	1.5908	3.59692	0.477869	0.145678	Efnb2
NM_178444	3.24147	2.08563	4.20598	0.0402817	0.911883	NM_178444	PANTHER	PANTHER	GOSLIM	GO:0001525	angiogenesis	NA	NA	NA	NA	1	7	45	26	0.183203	0.954764	5.1435	5.8887	Egfl7
NM_080728	-3.30078	1.69487	4.20377	0.0403341	0.911883	NM_080728	PANTHER	PANTHER	GOSLIM	GO:0008152	metabolic process	NA	NA	NA	NA	39	10	6	0	1.6393	0.312938	0.157347	0	Myh7
NM_206974	-1.4601	4.90033	4.20317	0.0403485	0.911883	NM_206974	PANTHER	PANTHER	GOSLIM	GO:0006813	potassium ion transport	NA	NA	NA	NA	118	310	83	60	16.3905	32.058	7.19285	10.3032	Kcnrg
NM_026201	1.09345	7.78219	4.20023	0.0404186	0.911883	NM_026201	PANTHER	PANTHER	GOSLIM	GO:0006915	apoptotic process	NA	NA	NA	NA	652	612	2032	825	37.0509	25.8921	72.0424	57.9586	Ccar1
NM_177838	-3.1969	1.91852	4.19555	0.0405301	0.911883	NM_177838	PANTHER	PANTHER	GOSLIM	GO:0008150	biological_process	NA	NA	NA	NA	25	39	2	4	1.63878	1.90331	0.0817943	0.324155	Fam163a
NM_001039072	2.13729	3.76945	4.19511	0.0405407	0.911883	NM_001039072	PANTHER	PANTHER	GOSLIM	GO:0005737	cytoplasm	NA	NA	NA	NA	3	50	130	75	0.155544	1.93004	4.20521	4.80734	Ldb3
NM_001163143	3.44912	2.21575	4.19509	0.0405412	0.911883	NM_001163143	PANTHER	PANTHER	GOSLIM	GO:0008150	biological_process	NA	NA	NA	NA	0	8	18	50	0	1.12102	2.1137	11.6343	C2cd4a
NM_031201	-2.4931	3.22685	4.19483	0.0405473	0.911883	NM_031201	PANTHER	PANTHER	GOSLIM	GO:0008152	metabolic process	NA	NA	NA	NA	85	54	17	9	16.4862	7.79759	2.05714	2.15803	Tsta3
NM_009505	-1.52683	4.71848	4.19433	0.0405594	0.911883	NM_009505	PANTHER	PANTHER	GOSLIM	GO:0001525	angiogenesis	NA	NA	NA	NA	199	146	62	57	35.9145	19.6171	6.98105	12.7176	Vegfa
NM_001102611	-1.34942	5.14925	4.19243	0.0406049	0.911883	NM_001102611	PANTHER	PANTHER	GOSLIM	GO:0008150	biological_process	NA	NA	NA	NA	186	293	126	61	13.4579	15.7832	5.68783	5.45639	Smyd4
NM_011792	2.88144	2.64636	4.18332	0.0408238	0.911883	NM_011792	PANTHER	PANTHER	GOSLIM	GO:0008152	metabolic process	NA	NA	NA	NA	2	13	71	33	0.121349	0.58724	2.68769	2.47533	Bace1
NM_026174	3.12009	1.85537	4.18081	0.0408841	0.911883	NM_026174	PANTHER	PANTHER	GOSLIM	GO:0008152	metabolic process	NA	NA	NA	NA	2	5	35	24	0.165026	0.307154	1.80178	2.44819	Entpd4
NM_173445	1.61797	4.76275	4.18068	0.0408872	0.911883	NM_173445	PANTHER	PANTHER	GOSLIM	GO:0008150	biological_process	NA	NA	NA	NA	73	43	116	219	7.93858	3.48139	7.87029	29.4426	Rccd1
NM_008222	1.34497	5.25664	4.17905	0.0409267	0.911883	NM_008222	PANTHER	PANTHER	GOSLIM	GO:0005739	mitochondrion	NA	NA	NA	NA	104	89	382	144	11.1103	7.07862	25.4607	19.0182	Hccs
NM_001005232	1.39191	5.22959	4.17892	0.0409297	0.911883	NM_001005232	PANTHER	PANTHER	GOSLIM	GO:0006355	regulation of transcription, DNA-dependent	NA	NA	NA	NA	64	135	199	261	7.84114	12.314	15.2113	39.5323	Dbx1
NM_030172	1.60683	4.79	4.17885	0.0409315	0.911883	NM_030172	PANTHER	PANTHER	GOSLIM	GO:0008150	biological_process	NA	NA	NA	NA	59	66	95	238	7.2565	6.04343	7.28973	36.188	2610021K21Rik
NM_021481	-3.38208	1.98013	4.17635	0.0409919	0.911883	NM_021481	PANTHER	PANTHER	GOSLIM	GO:0008152	metabolic process	NA	NA	NA	NA	16	56	7	0	1.99388	5.19556	0.54424	0	Treh
NM_026566	1.87547	4.14971	4.17616	0.0409966	0.911883	NM_026566	PANTHER	PANTHER	GOSLIM	GO:0006914	autophagy	NA	NA	NA	NA	18	57	98	137	3.72394	8.77951	12.6494	35.0399	9430023L20Rik
NM_134257	-3.31403	2.09968	4.16906	0.0411685	0.912935	NM_134257	PANTHER	PANTHER	GOSLIM	GO:0007165	signal transduction	NA	NA	NA	NA	17	61	8	0	1.74364	4.65804	0.511931	0	Rgs3
NM_011026	-2.48824	3.43221	4.16433	0.0412837	0.912935	NM_011026	PANTHER	PANTHER	GOSLIM	GO:0002028	regulation of sodium ion transport	NA	NA	NA	NA	33	153	35	0	4.21349	14.544	2.78811	0	P2rx4
NM_027533	-3.06592	1.64569	4.16108	0.0413629	0.912935	NM_027533	PANTHER	PANTHER	GOSLIM	GO:0008150	biological_process	NA	NA	NA	NA	33	15	4	2	1.97078	0.66693	0.149038	0.147661	Tspan2
NM_027280	2.48561	0.799713	4.15677	0.0414685	0.912935	NM_027280	PANTHER	PANTHER	GOSLIM	GO:0016055	Wnt receptor signaling pathway	NA	NA	NA	NA	1	4	9	16	0.0589869	0.175663	0.331216	1.16678	Nkd1
NM_011490	-3.13888	2.37982	4.15674	0.0414692	0.912935	NM_011490	PANTHER	PANTHER	GOSLIM	GO:0008298	intracellular mRNA localization	NA	NA	NA	NA	9	89	11	0	0.77112	5.6772	0.58801	0	Stau1
NM_016671	2.59056	0.828286	4.15576	0.0414932	0.912935	NM_016671	PANTHER	PANTHER	GOSLIM	GO:0002827	positive regulation of T-helper 1 type immune response	NA	NA	NA	NA	0	5	10	16	0	0.356382	0.597301	1.89371	Il27ra
NM_029629	-2.62858	3.20665	4.15314	0.0415575	0.912935	NM_029629	PANTHER	PANTHER	GOSLIM	GO:0008152	metabolic process	NA	NA	NA	NA	83	57	26	1	17.2275	8.80815	3.36691	0.256601	Fahd2a
NM_026907	-3.2649	1.66842	4.15296	0.0415618	0.912935	NM_026907	PANTHER	PANTHER	GOSLIM	GO:0008150	biological_process	NA	NA	NA	NA	17	39	6	0	1.86304	3.18202	0.41024	0	Sectm1b
NM_199310	-1.52721	4.581	4.15004	0.0416336	0.91309	NM_199310	PANTHER	PANTHER	GOSLIM	GO:0008150	biological_process	NA	NA	NA	NA	124	212	56	52	16.8739	21.478	4.75439	8.74802	Ccdc32
NM_001080781	2.32366	0.313336	4.14529	0.0417506	0.914235	NM_001080781	PANTHER	PANTHER	GOSLIM	GO:0008150	biological_process	NA	NA	NA	NA	0	4	7	11	0	2.76573	4.05598	12.6296	1700029H14Rik
NM_026040	-1.76911	4.27834	4.135	0.0420051	0.915926	NM_026040	PANTHER	PANTHER	GOSLIM	GO:0006351	transcription, DNA-dependent	NA	NA	NA	NA	128	147	73	15	22.2639	19.0359	7.92186	3.22548	Srfbp1
NM_001101430	-2.66208	0.981099	4.13463	0.0420144	0.915926	NM_001101430	PANTHER	PANTHER	GOSLIM	GO:0008150	biological_process	NA	NA	NA	NA	22	7	4	1	10.3481	2.45133	1.17385	0.581501	Psmg4
NM_028918	-3.17375	1.58409	4.13287	0.0420579	0.915926	NM_028918	PANTHER	PANTHER	GOSLIM	GO:0008150	biological_process	NA	NA	NA	NA	28	20	6	0	2.52844	1.34459	0.338033	0	Ttc25
NM_011336	2.44333	0.766871	4.13154	0.042091	0.915926	NM_011336	PANTHER	PANTHER	GOSLIM	GO:0008150	biological_process	NA	NA	NA	NA	1	4	11	14	0.62832	1.87114	4.31207	10.8748	Ccl27a
NM_001013386	3.10297	1.78034	4.12907	0.0421526	0.915926	NM_001013386	PANTHER	PANTHER	GOSLIM	GO:0007165	signal transduction	NA	NA	NA	NA	1	6	18	33	0.0731024	0.326548	0.82095	2.98235	Rasl10b
NM_001252653	3.37649	2.14948	4.12509	0.0422519	0.91667	NM_001252653	PANTHER	PANTHER	GOSLIM	GO:0001503	ossification	NA	NA	NA	NA	0	8	18	47	0	0.799378	1.50724	7.79844	Ecm1
NM_001166649	2.41561	3.73357	4.12041	0.0423688	0.917796	NM_001166649	PANTHER	PANTHER	GOSLIM	GO:0006351	transcription, DNA-dependent	NA	NA	NA	NA	0	45	85	106	0	25.992	41.1428	101.667	Zfp280c
NM_001167831	2.55927	3.11696	4.10721	0.0427007	0.923245	NM_001167831	PANTHER	PANTHER	GOSLIM	GO:0008150	biological_process	NA	NA	NA	NA	2	24	87	50	0.319284	2.85248	8.66522	9.86801	AI846148
NM_001099327	-2.73015	0.965589	4.10521	0.0427513	0.923245	NA	NA	NA	NA	NA	NA	NA	NA	NA	NA	13	19	5	0	2.04078	2.2206	0.489706	0	100043387
NM_021491	2.81365	2.83122	4.07999	0.043394	0.935613	NM_021491	PANTHER	PANTHER	GOSLIM	GO:0008152	metabolic process	NA	NA	NA	NA	2	16	55	54	0.0988615	0.588819	1.69618	3.29992	Smpd3
NM_153083	-1.52627	5.07685	4.07755	0.0434567	0.935613	NM_153083	PANTHER	PANTHER	GOSLIM	GO:0006772	thiamine metabolic process	NA	NA	NA	NA	285	145	51	92	25.5455	9.67616	2.85202	10.1946	Thtpa
NM_028444	-1.54846	4.74972	4.07481	0.043527	0.935699	NM_028444	PANTHER	PANTHER	GOSLIM	GO:0008150	biological_process	NA	NA	NA	NA	162	209	122	18	40.1794	38.5922	18.8782	5.51916	Prkcdbp
NM_175344	-1.64558	4.34765	4.07044	0.04364	0.9367	NM_175344	PANTHER	PANTHER	GOSLIM	GO:0002543	activation of blood coagulation via clotting cascade	NA	NA	NA	NA	108	184	77	20	4.86592	6.17197	2.16443	1.114	Ano6
NM_080459	3.148	1.55056	4.06183	0.043863	0.940056	NM_080459	PANTHER	PANTHER	GOSLIM	GO:0007605	sensory perception of sound	NA	NA	NA	NA	0	6	7	34	0	0.197449	0.193041	1.85794	Strc
NM_025556	-2.29	0.317779	4.05298	0.0440934	0.943495	NM_025556	PANTHER	PANTHER	GOSLIM	GO:0006351	transcription, DNA-dependent	NA	NA	NA	NA	10	9	4	0	3.17294	2.12603	0.791834	0	2410022L05Rik
NM_023910	1.95714	4.30443	4.05054	0.0441573	0.943495	NM_023910	PANTHER	PANTHER	GOSLIM	GO:0006351	transcription, DNA-dependent	NA	NA	NA	NA	3	83	164	119	0.324993	6.69415	11.0843	15.9372	Tsc22d4
NM_024290	-2.8184	3.2348	4.04605	0.0442748	0.944137	NM_024290	PANTHER	PANTHER	GOSLIM	GO:0008150	biological_process	NA	NA	NA	NA	112	23	25	0	8.68126	1.32726	1.20898	0	Tnfrsf23
NM_144917	-3.2988	2.38371	4.04428	0.0443213	0.944137	NM_144917	PANTHER	PANTHER	GOSLIM	GO:0006909	phagocytosis	NA	NA	NA	NA	64	14	10	0	525.356	85.5592	51.2138	0	Elmod3
NM_019731	2.20841	3.69668	4.03038	0.0446879	0.950511	NM_019731	PANTHER	PANTHER	GOSLIM	GO:0006165	nucleoside diphosphate phosphorylation	NA	NA	NA	NA	1	48	158	50	0.294866	10.5373	29.0666	18.2267	Nme4
NM_001163098	1.09784	7.36785	4.01828	0.0450097	0.955325	NM_001163098	PANTHER	PANTHER	GOSLIM	GO:0045109	intermediate filament organization	NA	NA	NA	NA	253	788	1208	828	11.0563	25.6377	32.9358	44.7334	Tchh
NM_001271884	-2.05065	3.58907	4.01678	0.0450497	0.955325	NA	NA	NA	NA	NA	NA	NA	NA	NA	NA	36	160	37	9	2.34955	7.7744	1.5066	0.726168	NA
NM_177778	1.75241	4.29353	4.01025	0.0452245	0.957591	NM_177778	PANTHER	PANTHER	GOSLIM	GO:0008150	biological_process	NA	NA	NA	NA	36	47	128	134	4.07332	3.95921	9.03585	18.744	Armc7
NM_033563	1.86912	3.93238	4.00441	0.0453814	0.959472	NM_033563	PANTHER	PANTHER	GOSLIM	GO:0006351	transcription, DNA-dependent	NA	NA	NA	NA	20	43	102	106	3.81513	6.10679	12.1393	24.9976	Klf7
NM_008267	2.9711	2.38782	3.99492	0.0456375	0.962257	NM_008267	PANTHER	PANTHER	GOSLIM	GO:0002009	morphogenesis of an epithelium	NA	NA	NA	NA	1	11	49	35	0.193808	1.58719	5.92488	8.38593	Hoxb13
NM_001033339	-2.54005	0.886707	3.99448	0.0456495	0.962257	NM_001033339	PANTHER	PANTHER	GOSLIM	GO:0008152	metabolic process	NA	NA	NA	NA	11	19	4	1	0.829874	1.06718	0.188275	0.0932678	Mmp25
NM_011718	-2.13526	3.75367	3.99152	0.0457298	0.962511	NM_011718	PANTHER	PANTHER	GOSLIM	GO:0000086	G2/M transition of mitotic cell cycle	NA	NA	NA	NA	11	223	42	8	1.25692	18.9708	2.99418	1.1301	Wnt10b
NM_007701	-2.62378	3.08291	3.98401	0.0459341	0.96537	NM_007701	PANTHER	PANTHER	GOSLIM	GO:0006351	transcription, DNA-dependent	NA	NA	NA	NA	92	30	15	7	7.36201	1.78729	0.748881	0.692499	Vsx2
NM_008579	3.12938	2.02167	3.98056	0.0460284	0.965911	NM_008579	PANTHER	PANTHER	GOSLIM	GO:0007126	meiosis	NA	NA	NA	NA	5	2	18	41	1.80219	0.536693	4.04777	18.2695	Meig1
NM_001013380	-1.92617	3.87348	3.97544	0.0461683	0.967309	NM_001013380	PANTHER	PANTHER	GOSLIM	GO:0008152	metabolic process	NA	NA	NA	NA	68	157	57	6	3.73493	6.42004	1.95326	0.407415	Dync1li2
NM_019861	-3.19636	2.29038	3.97311	0.0462322	0.967309	NM_019861	PANTHER	PANTHER	GOSLIM	GO:0006508	proteolysis	NA	NA	NA	NA	16	73	0	7	2.06152	7.00255	0	1.11501	Ctsf
NM_001037143	-3.09177	1.51341	3.96603	0.0464271	0.967896	NM_001037143	PANTHER	PANTHER	GOSLIM	GO:0008150	biological_process	NA	NA	NA	NA	17	32	6	0	5.926	8.30477	1.3049	0	2310033E01Rik
NM_001163759	-3.25708	1.42052	3.96275	0.0465175	0.967896	NM_001163759	PANTHER	PANTHER	GOSLIM	GO:0008152	metabolic process	NA	NA	NA	NA	4	47	5	0	6.40175	56.0017	4.99254	0	Dhx57
NM_001276333	3.0345	3.08054	3.95651	0.0466905	0.967896	NA	NA	NA	NA	NA	NA	NA	NA	NA	NA	7	10	3	107	1.42731	1.51805	0.381641	26.9723	NA
NM_008243	-3.1972	1.80921	3.9564	0.0466936	0.967896	NM_008243	PANTHER	PANTHER	GOSLIM	GO:0006508	proteolysis	NA	NA	NA	NA	33	23	7	0	3.67344	1.90613	0.48615	0	Mst1
NM_027308	3.32254	1.71776	3.95463	0.0467427	0.967896	NM_027308	PANTHER	PANTHER	GOSLIM	GO:0008150	biological_process	NA	NA	NA	NA	0	6	58	5	0	0.59985	4.85923	0.830059	2210010C17Rik
NM_026825	-3.06927	1.48752	3.95424	0.0467536	0.967896	NM_026825	PANTHER	PANTHER	GOSLIM	GO:0016477	cell migration	NA	NA	NA	NA	33	9	6	0	1.62805	0.330569	0.184679	0	Lrrc16a
NM_145933	-2.75478	0.986784	3.95386	0.0467641	0.967896	NM_145933	PANTHER	PANTHER	GOSLIM	GO:0008152	metabolic process	NA	NA	NA	NA	9	25	5	0	0.508036	1.05065	0.17609	0	St6gal1
NM_027617	-2.86769	2.71189	3.9505	0.0468575	0.967896	NM_027617	PANTHER	PANTHER	GOSLIM	GO:0008150	biological_process	NA	NA	NA	NA	79	15	8	6	10.4704	1.4801	0.661511	0.983101	Spata1
NM_012054	-2.17129	-0.138266	3.94976	0.046878	0.967896	NM_012054	PANTHER	PANTHER	GOSLIM	GO:0006629	lipid metabolic process	NA	NA	NA	NA	6	8	3	0	0.523779	0.519938	0.163392	0	Aoah
NM_001127576	2.59644	2.88133	3.93867	0.0471882	0.972877	NM_001127576	PANTHER	PANTHER	GOSLIM	GO:0008150	biological_process	NA	NA	NA	NA	6	14	75	42	0.333876	0.579999	2.60381	2.88932	Gm1564
NM_028389	-3.02116	1.68611	3.93193	0.0473776	0.975321	NM_028389	PANTHER	PANTHER	GOSLIM	GO:0008150	biological_process	NA	NA	NA	NA	18	37	3	3	4.86764	7.44925	0.506151	1.00295	Tmem219
NM_001081168	2.94688	1.62242	3.92593	0.0475469	0.975321	NM_001081168	PANTHER	PANTHER	GOSLIM	GO:0006351	transcription, DNA-dependent	NA	NA	NA	NA	4	2	31	19	0.657119	0.244613	3.1773	3.85878	Sap30l
NM_178716	-1.68338	4.34713	3.92535	0.0475632	0.975321	NM_178716	PANTHER	PANTHER	GOSLIM	GO:0006810	transport	NA	NA	NA	NA	161	112	60	30	7.59963	3.93595	1.76697	1.75065	Tnpo1
NM_010230	-3.05373	1.75506	3.9228	0.0476354	0.975321	NM_010230	PANTHER	PANTHER	GOSLIM	GO:0030036	actin cytoskeleton organization	NA	NA	NA	NA	35	17	6	1	0.74687	0.270079	0.0798806	0.0263809	Fmn1
NM_001081962	-2.61726	0.870227	3.92026	0.0477074	0.975321	NM_001081962	PANTHER	PANTHER	GOSLIM	GO:0006351	transcription, DNA-dependent	NA	NA	NA	NA	11	19	5	0	2.62832	3.3799	0.745365	0	Sap25
NM_001079902	-2.45686	3.1575	3.91854	0.0477563	0.975321	NM_001079902	PANTHER	PANTHER	GOSLIM	GO:0006260	DNA replication	NA	NA	NA	NA	71	65	25	3	6.48272	4.41852	1.42414	0.338635	Repin1
NM_001033273	-2.68741	1.09305	3.91657	0.0478124	0.975321	NM_001033273	PANTHER	PANTHER	GOSLIM	GO:0008150	biological_process	NA	NA	NA	NA	10	26	3	2	0.505702	0.978888	0.0946518	0.125037	5031439G07Rik
NM_194263	1.32414	5.19988	3.91489	0.04786	0.975321	NM_194263	PANTHER	PANTHER	GOSLIM	GO:0000122	negative regulation of transcription from RNA polymerase II promoter	NA	NA	NA	NA	82	113	208	242	3.24215	3.32631	5.13093	11.829	Tbx20
NM_001033415	1.32013	5.23319	3.90889	0.0480313	0.976677	NM_001033415	PANTHER	PANTHER	GOSLIM	GO:0007275	multicellular organismal development	NA	NA	NA	NA	58	152	256	219	3.9316	7.67096	10.8267	18.3526	Shisa3
NM_029974	-1.8047	4.46023	3.90771	0.0480651	0.976677	NM_029974	PANTHER	PANTHER	GOSLIM	GO:0008150	biological_process	NA	NA	NA	NA	211	77	93	9	23.2236	6.30962	6.38622	1.22462	Dcst1
NM_011413	-3.05529	1.48095	3.89957	0.0482986	0.98001	NA	NA	NA	NA	NA	NA	NA	NA	NA	NA	16	32	6	0	0.759469	1.13085	0.177686	0	C4a
NM_001146045	1.49498	4.58093	3.89588	0.0484046	0.980171	NM_001146045	PANTHER	PANTHER	GOSLIM	GO:0008150	biological_process	NA	NA	NA	NA	58	55	179	137	3.26459	2.30477	6.28589	9.5331	Fam169a
NM_026061	1.6187	4.46985	3.89446	0.0484455	0.980171	NM_026061	PANTHER	PANTHER	GOSLIM	GO:0006120	mitochondrial electron transport, NADH to ubiquinone	NA	NA	NA	NA	56	40	140	149	22.2313	11.8223	34.6752	73.1267	Ndufb8
NM_001013405	-2.50882	0.782271	3.89041	0.0485626	0.981131	NM_001013405	PANTHER	PANTHER	GOSLIM	GO:0008150	biological_process	NA	NA	NA	NA	10	18	5	0	0.837346	1.12213	0.261209	0	D9Ertd402e
NM_145226	1.36059	5.05106	3.88576	0.0486973	0.981441	NM_145226	PANTHER	PANTHER	GOSLIM	GO:0045071	negative regulation of viral genome replication	NA	NA	NA	NA	51	130	242	185	2.75073	5.22018	8.1434	12.3356	Oas3
NM_175662	-1.28481	5.25989	3.88417	0.0487434	0.981441	NM_175662	PANTHER	PANTHER	GOSLIM	GO:0006334	nucleosome assembly	NA	NA	NA	NA	240	254	121	81	156.597	123.387	49.2571	65.3384	Hist2h2ac
NM_001033385	-2.9797	1.7595	3.88014	0.0488606	0.981441	NM_001033385	PANTHER	PANTHER	GOSLIM	GO:0007275	multicellular organismal development	NA	NA	NA	NA	37	14	5	2	1.30065	0.366395	0.109658	0.0869159	D630037F22Rik
NM_001102613	-2.42245	2.99546	3.87986	0.0488685	0.981441	NM_001102613	PANTHER	PANTHER	GOSLIM	GO:0008150	biological_process	NA	NA	NA	NA	27	108	15	8	3.01081	8.9662	1.04358	1.10286	Phldb3
NM_001190804	2.60071	3.15894	3.87789	0.0489259	0.981441	NM_001190804	PANTHER	PANTHER	GOSLIM	GO:0006457	protein folding	NA	NA	NA	NA	19	1	98	46	6.08166	0.238305	19.5707	18.2028	Dnajb11
NM_011936	-3.2245	2.01139	3.87248	0.049084	0.983215	NM_011936	PANTHER	PANTHER	GOSLIM	GO:0001659	temperature homeostasis	NA	NA	NA	NA	47	14	8	0	3.36146	0.745457	0.356971	0	Fto
NM_133778	1.31121	5.22064	3.86853	0.0491995	0.983502	NM_133778	PANTHER	PANTHER	GOSLIM	GO:0008150	biological_process	NA	NA	NA	NA	50	162	347	155	5.60259	13.5144	24.2583	21.4715	Fam131a
NM_026152	-2.325	0.351631	3.86723	0.0492378	0.983502	NM_026152	PANTHER	PANTHER	GOSLIM	GO:0008152	metabolic process	NA	NA	NA	NA	5	16	4	0	0.778194	1.85397	0.38841	0	Hoga1
NM_175224	3.04834	1.66008	3.86348	0.0493479	0.984306	NM_175224	PANTHER	PANTHER	GOSLIM	GO:0006508	proteolysis	NA	NA	NA	NA	3	3	48	9	0.299493	0.222973	2.98965	1.11076	Metap1
NM_024169	-1.58037	4.5878	3.85862	0.0494911	0.985767	NM_024169	PANTHER	PANTHER	GOSLIM	GO:0000413	protein peptidyl-prolyl isomerization	NA	NA	NA	NA	150	181	26	70	51.862	46.5909	5.60846	29.9205	Fkbp11
NM_001164071	-1.47801	5.14353	3.85316	0.0496525	0.987587	NM_001164071	PANTHER	PANTHER	GOSLIM	GO:0007249	I-kappaB kinase/NF-kappaB cascade	NA	NA	NA	NA	325	110	77	84	37.1697	9.36619	5.49426	11.8767	Tank
NM_001164089	3.218	2.31244	3.84295	0.0499555	0.992215	NM_001164089	PANTHER	PANTHER	GOSLIM	GO:0010388	cullin deneddylation	NA	NA	NA	NA	0	10	26	48	0	3.86638	8.42414	30.8172	Cops7a
NM_011256	-1.59958	4.31849	3.83296	0.0502541	0.993425	NM_011256	PANTHER	PANTHER	GOSLIM	GO:0006810	transport	NA	NA	NA	NA	76	219	52	37	2.9214	6.26739	1.24708	1.75829	Pitpnm2
NM_133888	-3.08013	2.31998	3.83145	0.0502993	0.993425	NM_133888	PANTHER	PANTHER	GOSLIM	GO:0008152	metabolic process	NA	NA	NA	NA	45	34	1	7	5.94864	3.34617	0.0824741	1.14397	Smpdl3b
NM_001077713	2.83525	1.51942	3.83137	0.0503018	0.993425	NM_001077713	PANTHER	PANTHER	GOSLIM	GO:0008150	biological_process	NA	NA	NA	NA	4	2	22	22	1.85069	0.688918	6.35051	12.5837	Acn9
NM_025675	2.79168	2.47633	3.83071	0.0503217	0.993425	NM_025675	PANTHER	PANTHER	GOSLIM	GO:0008150	biological_process	NA	NA	NA	NA	8	4	55	34	0.753984	0.28067	3.23405	3.96153	Atpbd4
NM_001163780	2.73622	1.19146	3.82914	0.0503687	0.993425	NM_001163780	PANTHER	PANTHER	GOSLIM	GO:0007165	signal transduction	NA	NA	NA	NA	0	6	11	22	0	0.169381	0.260228	1.0313	Ick
NM_145963	-3.03435	1.7739	3.82134	0.0506038	0.995741	NM_145963	PANTHER	PANTHER	GOSLIM	GO:0006810	transport	NA	NA	NA	NA	15	45	2	4	1.4464	3.23053	0.12032	0.476836	Kcnj14
NM_025327	-1.32714	6.05337	3.82056	0.0506273	0.995741	NM_025327	PANTHER	PANTHER	GOSLIM	GO:0018279	protein N-linked glycosylation via asparagine	NA	NA	NA	NA	344	550	358	37	169.646	201.936	110.149	22.558	Krtcap2
NM_175543	-2.13355	3.50507	3.81815	0.0507001	0.995785	NM_175543	PANTHER	PANTHER	GOSLIM	GO:0000910	cytokinesis	NA	NA	NA	NA	83	85	35	7	6.71573	5.12034	1.76683	0.700205	Rab11fip4
NM_001195338	3.37663	2.30769	3.81143	0.0509041	0.996838	NM_001195338	PANTHER	PANTHER	GOSLIM	GO:0003674	molecular_function	NA	NA	NA	NA	0	9	7	61	0	3.61244	2.35453	40.657	Bbip1
NM_144783	3.19673	2.14901	3.81029	0.0509386	0.996838	NM_144783	PANTHER	PANTHER	GOSLIM	GO:0000122	negative regulation of transcription from RNA polymerase II promoter	NA	NA	NA	NA	0	9	32	37	0	0.551446	1.64308	3.76453	Wt1
NM_183115	-1.64992	4.34872	3.80785	0.0510129	0.996838	NM_183115	PANTHER	PANTHER	GOSLIM	GO:0008150	biological_process	NA	NA	NA	NA	85	216	29	52	7.99627	15.1282	1.70208	6.04761	Ccdc125
NM_001003934	2.55535	0.78805	3.80644	0.0510558	0.996838	NM_001003934	PANTHER	PANTHER	GOSLIM	GO:0016192	vesicle-mediated transport	NA	NA	NA	NA	4	0	20	8	0.479227	0	1.49494	1.1849	Rtn3
NM_001162925	-2.01141	3.57855	3.80335	0.0511502	0.996838	NM_001162925	PANTHER	PANTHER	GOSLIM	GO:0008152	metabolic process	NA	NA	NA	NA	67	114	23	19	12.7616	16.1659	2.73319	4.47399	Nudt17
NM_018862	2.14874	3.66963	3.80188	0.0511951	0.996838	NM_018862	PANTHER	PANTHER	GOSLIM	GO:0008152	metabolic process	NA	NA	NA	NA	6	42	61	110	0.786208	4.09732	4.98688	17.8193	Agpat1
NM_010247	1.64264	4.41966	3.79976	0.0512599	0.996838	NM_010247	PANTHER	PANTHER	GOSLIM	GO:0008152	metabolic process	NA	NA	NA	NA	47	47	129	149	5.66023	4.21404	9.69256	22.1837	Xrcc6
NM_134130	3.08796	1.26462	3.79306	0.0514655	0.996838	NM_134130	PANTHER	PANTHER	GOSLIM	GO:0008152	metabolic process	NA	NA	NA	NA	0	5	41	4	0	0.501994	3.44953	0.666862	Abhd3
NM_008077	-3.13201	1.93203	3.79281	0.051473	0.996838	NM_008077	PANTHER	PANTHER	GOSLIM	GO:0042136	neurotransmitter biosynthetic process	NA	NA	NA	NA	27	37	8	0	2.12649	2.16953	0.393099	0	Gad1
NM_024263	2.71995	1.17784	3.79244	0.0514846	0.996838	NM_024263	PANTHER	PANTHER	GOSLIM	GO:0008150	biological_process	NA	NA	NA	NA	0	6	12	21	0	0.502304	0.84187	2.91933	Mxra8
NM_009152	2.86176	2.71377	3.78969	0.0515691	0.996838	NM_009152	PANTHER	PANTHER	GOSLIM	GO:0002027	regulation of heart rate	NA	NA	NA	NA	5	10	13	75	1.67194	2.48952	2.71211	31.0045	Sema3a
NM_013591	-2.86812	1.31167	3.78863	0.051602	0.996838	NM_013591	PANTHER	PANTHER	GOSLIM	GO:0002687	positive regulation of leukocyte migration	NA	NA	NA	NA	28	9	6	0	5.01771	1.20076	0.670828	0	Madcam1
NM_001033145	-2.07305	3.70327	3.7824	0.0517944	0.999185	NM_001033145	PANTHER	PANTHER	GOSLIM	GO:0048199	vesicle targeting, to, from or within Golgi	NA	NA	NA	NA	80	117	51	2	5.15381	5.61163	2.04985	0.159287	1190002N15Rik
NM_029104	3.05955	2.64784	3.77357	0.0520683	0.999962	NM_029104	PANTHER	PANTHER	GOSLIM	GO:0008150	biological_process	NA	NA	NA	NA	9	2	9	75	1.25217	0.207165	0.781227	12.9002	Zmynd17
NM_010189	2.88275	2.6709	3.77309	0.0520832	0.999962	NM_010189	PANTHER	PANTHER	GOSLIM	GO:0006955	immune response	NA	NA	NA	NA	0	16	49	49	0	1.7441	4.47605	8.8694	Fcgrt
NM_146108	2.62333	2.87928	3.76263	0.05241	0.999962	NM_146108	PANTHER	PANTHER	GOSLIM	GO:0008152	metabolic process	NA	NA	NA	NA	5	15	45	62	0.746683	1.66772	4.19268	11.4464	Hibch
NM_001164498	3.09799	1.71326	3.75837	0.0525439	0.999962	NM_001164498	PANTHER	PANTHER	GOSLIM	GO:0006260	DNA replication	NA	NA	NA	NA	0	7	9	37	0	2.42888	2.61697	21.3185	Papd5
NM_028070	2.67204	2.80904	3.75414	0.0526768	0.999962	NM_028070	PANTHER	PANTHER	GOSLIM	GO:0055114	oxidation-reduction process	NA	NA	NA	NA	6	12	39	62	0.891312	1.32716	3.61456	11.3863	Alkbh4
NM_194064	2.7198	1.1754	3.75143	0.0527624	0.999962	NM_194064	PANTHER	PANTHER	GOSLIM	GO:0006402	mRNA catabolic process	NA	NA	NA	NA	0	6	9	23	0	0.789934	0.992956	5.02823	Nanos2
NM_178628	-2.89222	1.61413	3.75035	0.0527965	0.999962	NM_178628	PANTHER	PANTHER	GOSLIM	GO:0008152	metabolic process	NA	NA	NA	NA	25	24	6	1	2.25754	1.61351	0.338033	0.111637	Atl1
NM_011128	-2.99246	2.17007	3.74981	0.0528135	0.999962	NM_011128	PANTHER	PANTHER	GOSLIM	GO:0006968	cellular defense response	NA	NA	NA	NA	33	41	9	1	5.35554	4.9538	0.911265	0.200633	Pnliprp2
NM_028948	3.11485	1.91326	3.74707	0.0529001	0.999962	NM_028948	PANTHER	PANTHER	GOSLIM	GO:0008150	biological_process	NA	NA	NA	NA	0	8	23	34	0	0.8079	1.94645	5.70157	Ccdc11
NM_025300	2.75441	2.87357	3.74186	0.0530653	0.999962	NM_025300	PANTHER	PANTHER	GOSLIM	GO:0000002	mitochondrial genome maintenance	NA	NA	NA	NA	0	20	75	43	0	2.87267	9.02745	10.2558	Mrpl15
NM_001033254	-2.92222	2.51426	3.74127	0.0530842	0.999962	NM_001033254	PANTHER	PANTHER	GOSLIM	GO:0006468	protein phosphorylation	NA	NA	NA	NA	53	36	14	0	25.399	12.8442	4.18583	0	Pak6
NM_010515	1.68748	4.13606	3.74096	0.0530939	0.999962	NM_010515	PANTHER	PANTHER	GOSLIM	GO:0001889	liver development	NA	NA	NA	NA	28	51	171	81	0.797978	1.0821	3.04048	2.85384	Igf2r
NM_011668	1.81903	4.0094	3.73727	0.0532113	0.999962	NM_011668	PANTHER	PANTHER	GOSLIM	GO:0042787	protein ubiquitination involved in ubiquitin-dependent protein catabolic process	NA	NA	NA	NA	9	64	181	62	0.805566	4.26485	10.1076	6.86061	Ube3a
NM_021428	-1.88028	3.76689	3.7364	0.0532391	0.999962	NA	NA	NA	NA	NA	NA	NA	NA	NA	NA	97	97	42	14	17.7707	13.2303	4.8006	3.17084	Dexi
NM_019665	1.3644	4.8674	3.72887	0.0534795	0.999962	NM_019665	PANTHER	PANTHER	GOSLIM	GO:0016055	Wnt receptor signaling pathway	NA	NA	NA	NA	63	89	251	138	10.7163	11.2709	26.6373	29.0199	Arl6
NM_008176	-2.70964	2.79318	3.72842	0.053494	0.999962	NM_008176	PANTHER	PANTHER	GOSLIM	GO:0002526	acute inflammatory response	NA	NA	NA	NA	9	118	18	1	2.4133	23.5568	3.01131	0.331499	Cxcl1
NM_025297	1.55079	4.60158	3.72261	0.0536804	0.999962	NM_025297	PANTHER	PANTHER	GOSLIM	GO:0055114	oxidation-reduction process	NA	NA	NA	NA	19	107	154	160	3.61624	15.1619	18.2868	37.6475	Mecr
NM_001033313	1.38449	4.95038	3.72042	0.0537509	0.999962	NM_001033313	PANTHER	PANTHER	GOSLIM	GO:0048008	platelet-derived growth factor receptor signaling pathway	NA	NA	NA	NA	36	135	244	162	4.15837	11.6097	17.5842	23.1339	Pdap1
NM_178613	2.14946	-0.0173315	3.71911	0.0537931	0.999962	NM_178613	PANTHER	PANTHER	GOSLIM	GO:0008150	biological_process	NA	NA	NA	NA	3	0	10	5	0.274016	0	0.569859	0.564595	4933433P14Rik
NM_021793	2.99818	1.86785	3.71754	0.0538436	0.999962	NM_021793	PANTHER	PANTHER	GOSLIM	GO:0007155	cell adhesion	NA	NA	NA	NA	1	7	47	16	0.0734824	0.382953	2.15473	1.4535	Tmem8
NM_001131054	3.00089	1.63285	3.71088	0.054059	0.999962	NM_001131054	PANTHER	PANTHER	GOSLIM	GO:0007059	chromosome segregation	NA	NA	NA	NA	0	7	29	21	0	1.79212	6.22178	8.92762	Pttg1
NM_008231	-1.43584	4.567	3.70467	0.0542604	0.999962	NM_008231	PANTHER	PANTHER	GOSLIM	GO:0006351	transcription, DNA-dependent	NA	NA	NA	NA	127	198	79	40	14.3954	16.709	5.58675	5.60521	Hdgf
NM_001252629	2.0667	3.52937	3.70452	0.0542653	0.999962	NM_001252629	PANTHER	PANTHER	GOSLIM	GO:0006397	mRNA processing	NA	NA	NA	NA	18	23	86	78	18.5443	17.6413	55.2777	99.3449	Smn1
NM_001271915	-1.68405	4.17416	3.70429	0.0542728	0.999962	NA	NA	NA	NA	NA	NA	NA	NA	NA	NA	77	191	51	28	7.78782	14.3821	3.21816	3.50103	NA
NM_001113383	-1.3976	5.20303	3.70388	0.054286	0.999962	NM_001113383	PANTHER	PANTHER	GOSLIM	GO:0002087	regulation of respiratory gaseous exchange by neurological system process	NA	NA	NA	NA	333	114	111	73	19.1759	4.88744	3.98793	5.19693	Gls
NM_133685	2.9899	1.62001	3.69743	0.0544964	0.999962	NM_133685	PANTHER	PANTHER	GOSLIM	GO:0007264	small GTPase mediated signal transduction	NA	NA	NA	NA	0	7	18	28	0	0.381521	0.822131	2.53411	Rab31
NM_029247	2.63461	1.1082	3.69415	0.0546038	0.999962	NM_029247	PANTHER	PANTHER	GOSLIM	GO:0008150	biological_process	NA	NA	NA	NA	0	6	17	16	0	0.918929	2.18186	4.0691	4930550C14Rik
NM_029794	-2.9047	1.62161	3.69397	0.0546096	0.999962	NM_029794	PANTHER	PANTHER	GOSLIM	GO:0008150	biological_process	NA	NA	NA	NA	34	12	6	1	6.99997	1.83934	0.770693	0.254524	Cpsf4l
NM_172793	-2.6793	1.309	3.69128	0.0546975	0.999962	NM_172793	PANTHER	PANTHER	GOSLIM	GO:0008150	biological_process	NA	NA	NA	NA	14	27	4	2	1.44644	2.07682	0.257836	0.255455	Btnl9
NM_170671	2.59296	2.99345	3.68713	0.0548337	0.999962	NM_170671	PANTHER	PANTHER	GOSLIM	GO:0007275	multicellular organismal development	NA	NA	NA	NA	0	24	109	27	0	1.55289	5.91022	2.90095	Mycbpap
NM_007645	-3.03294	1.97302	3.68095	0.0550374	0.999962	NM_007645	PANTHER	PANTHER	GOSLIM	GO:0002639	positive regulation of immunoglobulin production	NA	NA	NA	NA	49	8	6	2	10.1705	1.23623	0.776979	0.513201	Cd37
NM_144938	-2.37304	0.809183	3.67856	0.0551164	0.999962	NM_144938	PANTHER	PANTHER	GOSLIM	GO:0006956	complement activation	NA	NA	NA	NA	19	6	3	2	1.64062	0.385719	0.161618	0.2135	C1s
NM_001256052	-1.96322	3.75913	3.6774	0.0551548	0.999962	NA	NA	NA	NA	NA	NA	NA	NA	NA	NA	126	58	30	20	10.7558	3.68609	1.59775	2.11065	Rslcan18
NM_175490	2.22622	3.4438	3.67358	0.0552814	0.999962	NM_175490	PANTHER	PANTHER	GOSLIM	GO:0007165	signal transduction	NA	NA	NA	NA	19	15	63	88	1.65466	0.972549	3.42301	9.47437	Gpr75
NM_027049	2.86941	2.17904	3.67233	0.0553227	0.999962	NM_027049	PANTHER	PANTHER	GOSLIM	GO:0008150	biological_process	NA	NA	NA	NA	4	6	54	22	1.11732	1.24777	9.41074	7.59718	1700008O03Rik
NM_025741	-3.26871	2.35243	3.66472	0.0555758	0.999962	NM_025741	PANTHER	PANTHER	GOSLIM	GO:0008150	biological_process	NA	NA	NA	NA	68	6	10	0	7.75613	0.509509	0.711621	0	Trpd52l3
NM_009990	-2.65214	1.13086	3.6508	0.0560424	0.999962	NM_009990	PANTHER	PANTHER	GOSLIM	GO:0005737	cytoplasm	NA	NA	NA	NA	19	15	6	0	0.967952	0.568926	0.190706	0	Clip2
NM_001122830	-2.99518	1.81009	3.64755	0.0561517	0.999962	NM_001122830	PANTHER	PANTHER	GOSLIM	GO:0008150	biological_process	NA	NA	NA	NA	24	34	1	5	2.11617	2.23194	0.0550113	0.545032	Klhl26
NM_001024841	2.5966	0.909298	3.64596	0.0562053	0.999962	NM_001024841	PANTHER	PANTHER	GOSLIM	GO:0008150	biological_process	NA	NA	NA	NA	1	4	29	4	0.173108	0.515517	3.13205	0.856033	Gm128
NM_001167946	-2.80431	1.26299	3.64391	0.0562745	0.999962	NM_001167946	PANTHER	PANTHER	GOSLIM	GO:0006351	transcription, DNA-dependent	NA	NA	NA	NA	12	29	6	0	8.07839	14.5347	2.52004	0	Zfp821
NM_028260	1.30805	5.30056	3.63586	0.0565475	0.999962	NM_028260	PANTHER	PANTHER	GOSLIM	GO:0006508	proteolysis	NA	NA	NA	NA	83	130	164	297	22.1162	25.7893	27.264	97.8365	Immp1l
NM_010836	2.28965	3.63873	3.63189	0.0566825	0.999962	NM_010836	PANTHER	PANTHER	GOSLIM	GO:0000122	negative regulation of transcription from RNA polymerase II promoter	NA	NA	NA	NA	1	44	57	112	0.111268	3.64491	3.95692	15.4064	Msx3
NM_001166657	2.80715	1.34391	3.62409	0.0569486	0.999962	NM_001166657	PANTHER	PANTHER	GOSLIM	GO:0006468	protein phosphorylation	NA	NA	NA	NA	5	0	20	19	2.32605	0	5.80485	10.9273	Cdkl3
NM_009864	-3.10956	2.06901	3.6226	0.0569996	0.999962	NM_009864	PANTHER	PANTHER	GOSLIM	GO:0001701	in utero embryonic development	NA	NA	NA	NA	38	29	9	0	2.19122	1.24499	0.323785	0	Cdh1
NM_153559	-1.80149	3.92723	3.62235	0.0570084	0.999962	NM_153559	PANTHER	PANTHER	GOSLIM	GO:0055114	oxidation-reduction process	NA	NA	NA	NA	113	99	57	11	11.7415	7.65855	3.69517	1.41303	Qsox2
NM_138654	1.15743	5.7586	3.618	0.0571576	0.999962	NM_138654	PANTHER	PANTHER	GOSLIM	GO:0008150	biological_process	NA	NA	NA	NA	140	168	316	331	20.6766	18.4724	29.1172	60.4353	5033411D12Rik
NM_016985	-1.63583	4.25556	3.61773	0.057167	0.999962	NM_016985	PANTHER	PANTHER	GOSLIM	GO:0008152	metabolic process	NA	NA	NA	NA	125	139	59	28	6.8642	5.68276	2.02136	1.90086	Mtmr1
NM_001025612	1.70431	4.45238	3.61742	0.0571776	0.999962	NM_001025612	PANTHER	PANTHER	GOSLIM	GO:0008150	biological_process	NA	NA	NA	NA	39	57	65	199	3.88427	4.22653	4.03897	24.5025	Snx22
NM_176840	1.68111	4.16369	3.61512	0.0572566	0.999962	NM_176840	PANTHER	PANTHER	GOSLIM	GO:0006810	transport	NA	NA	NA	NA	23	60	125	115	1.29458	2.5143	4.38959	8.00224	Osbpl11
NM_053179	1.91222	3.78024	3.61032	0.057422	0.999962	NM_053179	PANTHER	PANTHER	GOSLIM	GO:0005829	cytosol	NA	NA	NA	NA	5	55	144	62	0.66825	5.47263	12.0073	10.2441	Nans
NM_001163440	3.19271	2.28662	3.60937	0.0574548	0.999962	NM_001163440	PANTHER	PANTHER	GOSLIM	GO:0031047	gene silencing by RNA	NA	NA	NA	NA	0	10	12	56	0	4.82067	4.84772	44.8274	Mov10
NM_138580	-1.29104	5.51036	3.60862	0.0574809	0.999962	NM_138580	PANTHER	PANTHER	GOSLIM	GO:0006351	transcription, DNA-dependent	NA	NA	NA	NA	93	572	151	91	16.9282	77.5156	17.1482	20.4777	Rdbp
NM_028839	2.83392	1.76962	3.60485	0.0576114	0.999962	NM_028839	PANTHER	PANTHER	GOSLIM	GO:0008150	biological_process	NA	NA	NA	NA	2	6	25	27	0.136153	0.304097	1.06182	2.27234	Tmem110
NM_172605	-2.92438	1.81759	3.604	0.0576407	0.999962	NM_172605	PANTHER	PANTHER	GOSLIM	GO:0006397	mRNA processing	NA	NA	NA	NA	17	44	7	1	1.59219	3.06806	0.409032	0.115787	Tdrd3
NM_011467	2.56045	2.99152	3.60102	0.0577442	0.999962	NM_011467	PANTHER	PANTHER	GOSLIM	GO:0006558	L-phenylalanine metabolic process	NA	NA	NA	NA	7	15	31	78	1.45293	2.31793	4.01439	20.0148	Spr
NM_019459	-1.09676	7.7444	3.59988	0.0577838	0.999962	NM_019459	PANTHER	PANTHER	GOSLIM	GO:0000165	MAPK cascade	NA	NA	NA	NA	1752	717	680	537	78.7547	23.9953	19.0706	29.8421	Nphs1
NM_010303	-1.47302	5.09762	3.59984	0.0577853	0.999962	NM_010303	PANTHER	PANTHER	GOSLIM	GO:0001525	angiogenesis	NA	NA	NA	NA	328	88	136	41	13.4688	2.6903	3.48422	2.08138	Gna13
NM_011939	2.69907	2.89273	3.59138	0.0580801	0.999962	NM_011939	PANTHER	PANTHER	GOSLIM	GO:0000122	negative regulation of transcription from RNA polymerase II promoter	NA	NA	NA	NA	0	21	58	55	0	2.41268	5.58413	10.4928	Hsf4
NM_139307	-2.97637	1.8636	3.57853	0.0585308	0.999962	NM_139307	PANTHER	PANTHER	GOSLIM	GO:0008150	biological_process	NA	NA	NA	NA	13	52	7	1	1.03735	3.08922	0.348491	0.0986492	Vasn
NM_008409	3.01075	1.82336	3.57108	0.0587939	0.999962	NM_008409	PANTHER	PANTHER	GOSLIM	GO:0016020	membrane	NA	NA	NA	NA	0	8	39	20	0	0.928689	3.79396	3.8553	Itm2a
NM_010094	-1.65385	4.14152	3.56643	0.0589589	0.999962	NM_010094	PANTHER	PANTHER	GOSLIM	GO:0000122	negative regulation of transcription from RNA polymerase II promoter	NA	NA	NA	NA	112	134	37	37	17.7684	15.8271	3.66223	7.2568	Lefty1
NM_009916	2.27242	3.05203	3.56015	0.0591823	0.999962	NM_009916	PANTHER	PANTHER	GOSLIM	GO:0001764	neuron migration	NA	NA	NA	NA	9	18	99	34	0.821753	1.22359	5.63958	3.83787	Ccr4
NM_207707	2.21178	3.3191	3.55769	0.0592701	0.999962	NM_207707	PANTHER	PANTHER	GOSLIM	GO:0000122	negative regulation of transcription from RNA polymerase II promoter	NA	NA	NA	NA	13	20	166	9	0.983969	1.12702	7.83897	0.842156	Esr2
NM_019803	-2.96183	2.33347	3.55734	0.0592827	0.999962	NM_019803	PANTHER	PANTHER	GOSLIM	GO:0030433	ER-associated protein catabolic process	NA	NA	NA	NA	49	29	12	0	6.29112	2.77201	0.961227	0	Ube2g2
NM_008380	2.69613	2.5763	3.55505	0.0593644	0.999962	NM_008380	PANTHER	PANTHER	GOSLIM	GO:0000082	G1/S transition of mitotic cell cycle	NA	NA	NA	NA	5	10	104	6	0.832143	1.23906	10.7988	1.2345	Inhba
NM_001080796	-1.49664	4.39964	3.54843	0.0596016	0.999962	NM_001080796	PANTHER	PANTHER	GOSLIM	GO:0006810	transport	NA	NA	NA	NA	134	151	69	34	152.91	128.284	49.1239	47.9647	G3bp2
NM_172296	2.36822	3.06778	3.54605	0.0596875	0.999962	NM_172296	PANTHER	PANTHER	GOSLIM	GO:0006355	regulation of transcription, DNA-dependent	NA	NA	NA	NA	11	14	57	64	0.949835	0.900012	3.07074	6.832	Dmrta2
NM_145077	2.51279	0.837569	3.54347	0.0597803	0.999962	NM_145077	PANTHER	PANTHER	GOSLIM	GO:0006171	cAMP biosynthetic process	NA	NA	NA	NA	1	4	27	4	0.253962	0.756297	4.27804	1.25586	Ucn2
NM_025458	2.80725	1.46001	3.54136	0.0598565	0.999962	NM_025458	PANTHER	PANTHER	GOSLIM	GO:0006810	transport	NA	NA	NA	NA	0	7	17	24	0	1.53669	3.12742	8.7488	Tmed6
NM_009680	2.58496	2.53582	3.53127	0.0602217	0.999962	NM_009680	PANTHER	PANTHER	GOSLIM	GO:0007596	blood coagulation	NA	NA	NA	NA	7	8	77	21	0.443106	0.37702	3.04098	1.64339	Ap3b1
NM_001110230	-2.7281	0.959851	3.5297	0.0602787	0.999962	NM_001110230	PANTHER	PANTHER	GOSLIM	GO:0006376	mRNA splice site selection	NA	NA	NA	NA	4	31	5	0	5.19325	29.9644	4.05007	0	Celf2
NM_030886	2.14318	0.356277	3.52844	0.0603246	0.999962	NM_030886	PANTHER	PANTHER	GOSLIM	GO:0007492	endoderm development	NA	NA	NA	NA	3	1	15	5	1.01382	0.251597	3.1626	2.08893	Ankrd17
NM_028479	-2.78595	2.33873	3.52088	0.0606002	0.999962	NM_028479	PANTHER	PANTHER	GOSLIM	GO:0008150	biological_process	NA	NA	NA	NA	41	39	12	1	8.75272	6.19853	1.59828	0.26392	1600027N09Rik
NM_009145	2.80379	1.5535	3.52011	0.0606286	0.999962	NM_009145	PANTHER	PANTHER	GOSLIM	GO:0001934	positive regulation of protein phosphorylation	NA	NA	NA	NA	5	1	29	18	0.612589	0.0912145	2.21672	2.72637	Nptn
NM_007801	2.78099	2.46559	3.5076	0.0610878	0.999962	NM_007801	PANTHER	PANTHER	GOSLIM	GO:0008152	metabolic process	NA	NA	NA	NA	8	4	27	52	1.25432	0.466919	2.64115	10.0794	Ctsh
NM_001166398	-2.98047	1.79445	3.50402	0.0612199	0.999962	NM_001166398	PANTHER	PANTHER	GOSLIM	GO:0008150	biological_process	NA	NA	NA	NA	31	24	8	0	37.9257	21.8599	6.10626	0	Armcx2
NM_181856	1.91546	3.55357	3.50248	0.061277	0.999962	NM_181856	PANTHER	PANTHER	GOSLIM	GO:0008150	biological_process	NA	NA	NA	NA	18	28	138	43	1.70531	1.97493	8.15683	5.03629	Tmc8
NM_008684	1.9319	3.77269	3.49879	0.0614138	0.999962	NM_008684	PANTHER	PANTHER	GOSLIM	GO:0006355	regulation of transcription, DNA-dependent	NA	NA	NA	NA	16	39	57	119	0.551247	1.00036	1.22522	5.06857	Neo1
NM_001111279	-1.4416	4.60607	3.49375	0.0616007	0.999962	NM_001111279	PANTHER	PANTHER	GOSLIM	GO:0005829	cytosol	NA	NA	NA	NA	174	143	51	61	9.72922	5.95291	1.77915	4.21668	Wdfy1
NM_001161823	-1.39728	4.54913	3.49296	0.0616302	0.999962	NM_001161823	PANTHER	PANTHER	GOSLIM	GO:0055114	oxidation-reduction process	NA	NA	NA	NA	121	199	74	44	6.67045	8.16747	2.54516	2.99871	Kdm4a
NM_029410	-2.03464	3.43431	3.4763	0.0622538	0.999962	NM_029410	PANTHER	PANTHER	GOSLIM	GO:0006915	apoptotic process	NA	NA	NA	NA	59	106	19	18	13.9662	18.6809	2.80604	5.26759	Bcl2l12
NM_001005385	-3.074	2.03421	3.47436	0.0623269	0.999962	NM_001005385	PANTHER	PANTHER	GOSLIM	GO:0005634	nucleus	NA	NA	NA	NA	48	13	9	0	150.797	30.406	17.6403	0	Gprasp1
NM_028121	1.94888	3.64188	3.47029	0.0624805	0.999962	NM_028121	PANTHER	PANTHER	GOSLIM	GO:0005975	carbohydrate metabolic process	NA	NA	NA	NA	11	40	84	88	1.13281	3.06682	5.39703	11.2036	Adpgk
NM_030890	-3.07507	2.18001	3.46944	0.0625127	0.999962	NM_030890	PANTHER	PANTHER	GOSLIM	GO:0008150	biological_process	NA	NA	NA	NA	49	20	10	0	13.5385	4.11406	1.72381	0	Prrt1
NM_001025576	-2.59613	1.17232	3.46704	0.0626032	0.999962	NM_001025576	PANTHER	PANTHER	GOSLIM	GO:0008150	biological_process	NA	NA	NA	NA	12	25	1	4	0.482483	0.748351	0.025085	0.198826	Ccdc141
NM_145387	-1.45368	4.76299	3.46141	0.0628169	0.999962	NM_145387	PANTHER	PANTHER	GOSLIM	GO:0008152	metabolic process	NA	NA	NA	NA	171	193	134	16	14.6266	12.2905	7.15099	1.69192	Athl1
NM_009855	-2.53363	2.65841	3.45701	0.0629839	0.999962	NM_009855	PANTHER	PANTHER	GOSLIM	GO:0031295	T cell costimulation	NA	NA	NA	NA	53	43	11	6	7.93346	4.79203	1.02729	1.11033	Cd80
NM_027215	-1.64218	4.29477	3.45292	0.06314	0.999962	NM_027215	PANTHER	PANTHER	GOSLIM	GO:0008150	biological_process	NA	NA	NA	NA	163	95	60	29	47.7863	20.735	10.9744	10.5106	Tmem147
NM_008682	1.32683	4.79892	3.4495	0.0632711	0.999962	NM_008682	PANTHER	PANTHER	GOSLIM	GO:0007019	microtubule depolymerization	NA	NA	NA	NA	58	91	172	174	4.17753	4.87976	7.72918	15.4936	Nedd1
NM_001163445	1.00074	6.50568	3.44045	0.0636183	0.999962	NM_001163445	PANTHER	PANTHER	GOSLIM	GO:0008150	biological_process	NA	NA	NA	NA	241	320	744	384	24.4137	24.1341	47.0221	48.0905	2700089E24Rik
NM_001170552	2.72961	1.26939	3.43922	0.0636659	0.999962	NM_001170552	PANTHER	PANTHER	GOSLIM	GO:0001525	angiogenesis	NA	NA	NA	NA	5	0	7	26	8.48231	0	7.40893	54.5293	Krit1
NM_028472	-2.93127	2.16711	3.43536	0.0638145	0.999962	NM_028472	PANTHER	PANTHER	GOSLIM	GO:0002043	blood vessel endothelial cell proliferation involved in sprouting angiogenesis	NA	NA	NA	NA	52	14	8	2	3.48864	0.699271	0.334854	0.16588	Bmper
NM_007694	-2.64417	2.77094	3.4345	0.0638479	0.999962	NM_007694	PANTHER	PANTHER	GOSLIM	GO:0005576	extracellular region	NA	NA	NA	NA	43	68	20	0	4.00373	4.71378	1.16182	0	Chgb
NM_146174	-1.63975	4.327	3.42763	0.064114	0.999962	NM_146174	PANTHER	PANTHER	GOSLIM	GO:0008150	biological_process	NA	NA	NA	NA	168	95	46	40	10.0425	4.22786	1.71555	2.956	Fam115c
NM_008597	-2.63618	2.67076	3.41674	0.0645383	0.999962	NM_008597	PANTHER	PANTHER	GOSLIM	GO:0001503	ossification	NA	NA	NA	NA	74	16	10	6	31.437	5.0605	2.65046	3.15117	Mgp
NM_172416	-2.77299	1.74437	3.41245	0.0647062	0.999962	NM_172416	PANTHER	PANTHER	GOSLIM	GO:0030316	osteoclast differentiation	NA	NA	NA	NA	35	15	6	2	2.95993	0.944429	0.316576	0.209101	Ostm1
NM_008101	-2.79572	2.02981	3.41092	0.0647665	0.999962	NM_008101	PANTHER	PANTHER	GOSLIM	GO:0007165	signal transduction	NA	NA	NA	NA	37	26	5	4	4.88096	2.55353	0.411516	0.652343	Gcgr
NM_011021	2.30561	3.30119	3.40853	0.0648604	0.999962	NM_011021	PANTHER	PANTHER	GOSLIM	GO:0002052	positive regulation of neuroblast proliferation	NA	NA	NA	NA	4	30	45	89	0.861149	4.80844	6.04426	23.6876	Otp
NM_023377	-2.1584	3.25875	3.40802	0.0648804	0.999962	NM_023377	PANTHER	PANTHER	GOSLIM	GO:0006694	steroid biosynthetic process	NA	NA	NA	NA	62	83	14	16	6.50602	6.48435	0.916568	2.07566	Stard5
NM_026799	2.72518	1.65872	3.40737	0.0649057	0.999962	NM_026799	PANTHER	PANTHER	GOSLIM	GO:0042254	ribosome biogenesis	NA	NA	NA	NA	5	2	15	30	10.2609	3.05569	19.2052	76.111	Drosha
NM_001160330	-1.44092	4.51198	3.40733	0.0649075	0.999962	NM_001160330	PANTHER	PANTHER	GOSLIM	GO:0008152	metabolic process	NA	NA	NA	NA	156	144	81	35	23.6012	16.2195	7.64553	6.54621	Mocs3
NM_009752	-2.08198	0.57245	3.40682	0.0649276	0.999962	NM_009752	PANTHER	PANTHER	GOSLIM	GO:0008152	metabolic process	NA	NA	NA	NA	11	11	3	2	1.18961	0.885668	0.202417	0.267397	Glb1
NM_030093	-1.43713	4.72023	3.40578	0.0649684	0.999962	NM_030093	PANTHER	PANTHER	GOSLIM	GO:0006397	mRNA processing	NA	NA	NA	NA	67	324	114	27	20.4921	73.7772	21.7535	10.2091	Snrnp25
NM_008524	2.5613	1.30891	3.40209	0.0651141	0.999962	NM_008524	PANTHER	PANTHER	GOSLIM	GO:0005576	extracellular region	NA	NA	NA	NA	1	6	24	15	0.122636	0.547814	1.83629	2.27416	Lum
NM_001271981	2.32349	3.20317	3.3951	0.0653905	0.999962	NA	NA	NA	NA	NA	NA	NA	NA	NA	NA	2	30	76	61	0.208411	2.32743	4.94102	7.85836	NA
NM_033606	-1.19639	5.63253	3.39245	0.0654955	0.999962	NM_033606	PANTHER	PANTHER	GOSLIM	GO:0008152	metabolic process	NA	NA	NA	NA	336	280	240	59	27.0746	16.7976	12.0656	5.87744	Dqx1
NM_001080971	-2.75474	1.41695	3.3894	0.0656169	0.999962	NM_001080971	PANTHER	PANTHER	GOSLIM	GO:0006184	GTP catabolic process	NA	NA	NA	NA	28	12	7	0	3.55546	1.13445	0.55456	0	Tubb1
NM_008051	2.30608	3.18876	3.38852	0.0656517	0.999962	NM_008051	PANTHER	PANTHER	GOSLIM	GO:0036065	fucosylation	NA	NA	NA	NA	2	30	74	61	0.208753	2.33124	4.81888	7.87126	Fut1
NM_199143	-2.79731	1.85768	3.38145	0.065934	0.999962	NM_199143	PANTHER	PANTHER	GOSLIM	GO:0008152	metabolic process	NA	NA	NA	NA	28	30	8	1	2.72994	2.17761	0.486629	0.120533	Znrf2
NM_025498	-1.12058	5.50858	3.38017	0.0659852	0.999962	NM_025498	PANTHER	PANTHER	GOSLIM	GO:0006509	membrane protein ectodomain proteolysis	NA	NA	NA	NA	215	376	174	92	84.1707	109.591	42.4996	44.5269	Psenen
NM_026161	-2.48289	2.79265	3.37778	0.0660808	0.999962	NM_026161	PANTHER	PANTHER	GOSLIM	GO:0008150	biological_process	NA	NA	NA	NA	50	58	18	3	9.32122	8.05	2.09357	0.691412	C1qtnf4
NM_007708	-1.2313	5.17321	3.37773	0.0660831	0.999962	NM_007708	PANTHER	PANTHER	GOSLIM	GO:0000070	mitotic sister chromatid segregation	NA	NA	NA	NA	252	197	131	69	9.29906	5.41214	3.01594	3.14775	Cit
NM_019566	2.80921	2.51529	3.37232	0.0663003	0.999962	NM_019566	PANTHER	PANTHER	GOSLIM	GO:0030036	actin cytoskeleton organization	NA	NA	NA	NA	3	11	10	66	0.603962	1.64872	1.25603	16.4265	Rhog
NM_133937	2.64086	3.02752	3.37201	0.0663129	0.999962	NM_133937	PANTHER	PANTHER	GOSLIM	GO:0001701	in utero embryonic development	NA	NA	NA	NA	11	9	10	95	2.55631	1.55714	1.44989	27.2934	6720456B07Rik
NM_001037999	-2.54793	2.83224	3.36907	0.0664314	0.999962	NM_001037999	PANTHER	PANTHER	GOSLIM	GO:0001942	hair follicle development	NA	NA	NA	NA	76	26	9	9	32.6133	8.30652	2.40955	4.77459	Dbi
NM_016710	1.12152	9.72939	3.36829	0.0664627	0.999962	NM_016710	PANTHER	PANTHER	GOSLIM	GO:0006351	transcription, DNA-dependent	NA	NA	NA	NA	3305	1169	6762	3935	441.018	116.135	562.954	649.145	Hmgn5
NM_001005508	-1.5234	4.41883	3.36387	0.0666413	0.999962	NM_001005508	PANTHER	PANTHER	GOSLIM	GO:0007165	signal transduction	NA	NA	NA	NA	131	161	33	58	7.42935	6.79783	1.16763	4.06649	Arhgap30
NM_023045	-1.02912	7.35189	3.36331	0.0666641	0.999962	NM_023045	PANTHER	PANTHER	GOSLIM	GO:0006611	protein export from nucleus	NA	NA	NA	NA	1248	632	613	371	21.0066	7.91996	6.43746	7.72018	Xpo7
NM_134141	1.81032	3.86246	3.35703	0.0669187	0.999962	NM_134141	PANTHER	PANTHER	GOSLIM	GO:0006915	apoptotic process	NA	NA	NA	NA	9	57	89	105	0.529409	2.49625	3.26627	7.63573	Ciapin1
NM_001110497	1.99632	3.41392	3.35697	0.0669211	0.999962	NM_001110497	PANTHER	PANTHER	GOSLIM	GO:0008150	biological_process	NA	NA	NA	NA	10	32	114	48	20.5217	48.891	145.959	121.778	Tmem87a
NM_175464	-2.36221	0.693753	3.3536	0.067058	0.999962	NM_175464	PANTHER	PANTHER	GOSLIM	GO:0007155	cell adhesion	NA	NA	NA	NA	17	6	0	4	0.964544	0.253448	0	0.280573	Pkp4
NM_023129	2.78158	1.44102	3.35346	0.0670641	0.999962	NM_023129	PANTHER	PANTHER	GOSLIM	GO:0002026	regulation of the force of heart contraction	NA	NA	NA	NA	0	7	31	14	0	0.563607	2.09165	1.87178	Pln
NM_178597	-1.75271	3.73188	3.34967	0.0672185	0.999962	NM_178597	PANTHER	PANTHER	GOSLIM	GO:0000082	G1/S transition of mitotic cell cycle	NA	NA	NA	NA	71	123	30	24	4.87911	6.29291	1.28622	2.03895	Camk2g
NM_025538	2.64617	1.24545	3.34647	0.0673491	0.999962	NM_025538	PANTHER	PANTHER	GOSLIM	GO:0055114	oxidation-reduction process	NA	NA	NA	NA	2	4	37	5	0.54432	0.810492	6.28259	1.68231	Alkbh7
NM_175408	-2.18258	3.16108	3.3454	0.0673932	0.999962	NM_175408	PANTHER	PANTHER	GOSLIM	GO:0008150	biological_process	NA	NA	NA	NA	58	78	14	14	12.8677	12.8834	1.93782	3.83984	Tmem139
NM_027777	-1.13779	5.83199	3.34408	0.067447	0.999962	NM_027777	PANTHER	PANTHER	GOSLIM	GO:0008152	metabolic process	NA	NA	NA	NA	362	344	277	74	21.4029	15.1421	10.2178	5.40888	Pex1
NM_198035	1.14155	5.64982	3.34175	0.0675427	0.999962	NM_198035	PANTHER	PANTHER	GOSLIM	GO:0008150	biological_process	NA	NA	NA	NA	92	211	283	312	3.93465	6.7184	7.55123	16.4963	Zbtb39
NM_054050	-2.53086	1.0309	3.33921	0.067647	0.999962	NM_054050	PANTHER	PANTHER	GOSLIM	GO:0001568	blood vessel development	NA	NA	NA	NA	10	24	6	0	0.435959	0.778972	0.163196	0	Rapgef1
NM_025324	2.85704	1.68548	3.32635	0.0681779	0.999962	NM_025324	PANTHER	PANTHER	GOSLIM	GO:0006351	transcription, DNA-dependent	NA	NA	NA	NA	0	8	29	22	0	1.3716	4.16662	6.26337	Zfp524
NM_001081158	2.48882	3.01712	3.32616	0.0681859	0.999962	NM_001081158	PANTHER	PANTHER	GOSLIM	GO:0008150	biological_process	NA	NA	NA	NA	0	26	125	17	0	0.912348	3.67574	0.990566	1300001I01Rik
NM_029280	1.0425	6.69663	3.31954	0.0684611	0.999962	NM_029280	PANTHER	PANTHER	GOSLIM	GO:0008150	biological_process	NA	NA	NA	NA	388	193	852	446	102.848	38.0878	140.902	146.154	Mettl5
NM_001177552	-1.10012	5.72207	3.31714	0.0685611	0.999962	NM_001177552	PANTHER	PANTHER	GOSLIM	GO:0006915	apoptotic process	NA	NA	NA	NA	259	419	220	97	25.079	30.2057	13.2906	11.6117	Bfar
NM_178196	-1.07637	6.70861	3.31689	0.0685714	0.999962	NM_178196	PANTHER	PANTHER	GOSLIM	GO:0008150	biological_process	NA	NA	NA	NA	694	569	567	112	287.157	175.282	146.371	57.2916	Hist1h2bg
NM_011303	2.60895	2.28519	3.31537	0.068635	0.999962	NM_011303	PANTHER	PANTHER	GOSLIM	GO:0008152	metabolic process	NA	NA	NA	NA	4	9	69	15	0.594208	0.995372	6.39499	2.75475	Dhrs3
NM_001033258	-2.99625	2.24007	3.30942	0.0688838	0.999962	NM_001033258	PANTHER	PANTHER	GOSLIM	GO:0032012	regulation of ARF protein signal transduction	NA	NA	NA	NA	52	19	11	0	1.61057	0.43812	0.21256	0	D10Bwg1379e
NM_008012	-2.7089	2.55751	3.30839	0.0689271	0.999962	NM_008012	PANTHER	PANTHER	GOSLIM	GO:0055114	oxidation-reduction process	NA	NA	NA	NA	60	27	2	10	11.7087	3.92271	0.243501	2.41252	Akr1b8
NM_133734	2.73967	2.78341	3.29779	0.0693732	0.999962	NM_133734	PANTHER	PANTHER	GOSLIM	GO:0008150	biological_process	NA	NA	NA	NA	0	19	27	69	0	11.0417	13.1491	66.5855	Dcaf11
NM_153532	1.26582	4.94728	3.29694	0.0694092	0.999962	NM_153532	PANTHER	PANTHER	GOSLIM	GO:0006351	transcription, DNA-dependent	NA	NA	NA	NA	64	107	239	157	3.74048	4.65581	8.71481	11.3438	Zfp280c
NM_029158	-1.94152	-0.195482	3.28921	0.0697366	0.999962	NM_029158	PANTHER	PANTHER	GOSLIM	GO:0008150	biological_process	NA	NA	NA	NA	5	8	1	2	1.17919	1.40465	0.147139	0.583118	Zcchc13
NM_172945	2.79371	2.23549	3.28872	0.0697572	0.999962	NM_172945	PANTHER	PANTHER	GOSLIM	GO:0008150	biological_process	NA	NA	NA	NA	4	7	87	2	0.305119	0.397532	4.14039	0.188604	Ankrd13b
NM_177466	1.69666	3.94192	3.28468	0.0699292	0.999962	NM_177466	PANTHER	PANTHER	GOSLIM	GO:0006810	transport	NA	NA	NA	NA	37	27	98	105	2.29363	1.24609	3.79019	8.04682	Rab11fip5
NM_011018	1.31938	4.98576	3.28388	0.0699634	0.999962	NM_011018	PANTHER	PANTHER	GOSLIM	GO:0001934	positive regulation of protein phosphorylation	NA	NA	NA	NA	103	53	219	182	13.1052	5.02049	17.3845	28.6279	Sqstm1
NM_024223	2.56073	3.02857	3.28043	0.0701107	0.999962	NM_024223	PANTHER	PANTHER	GOSLIM	GO:0008284	positive regulation of cell proliferation	NA	NA	NA	NA	17	2	33	79	3.00624	0.263311	3.64084	17.2709	Crip2
NM_010445	-2.94828	1.7682	3.27733	0.0702432	0.999962	NM_010445	PANTHER	PANTHER	GOSLIM	GO:0000122	negative regulation of transcription from RNA polymerase II promoter	NA	NA	NA	NA	9	53	8	0	1.51872	6.65848	0.842242	0	Hmx1
NM_153775	-1.43054	4.45519	3.27245	0.0704525	0.999962	NM_153775	PANTHER	PANTHER	GOSLIM	GO:0008033	tRNA processing	NA	NA	NA	NA	147	142	87	28	12.2006	8.77438	4.50501	2.87299	Ctu2
NM_133672	-2.54774	2.6178	3.26709	0.0706831	0.999962	NM_133672	PANTHER	PANTHER	GOSLIM	GO:0006810	transport	NA	NA	NA	NA	47	48	3	11	80.8112	61.4441	3.21816	23.3819	Vps26a
NM_027999	2.0813	3.53374	3.26633	0.0707155	0.999962	NM_027999	PANTHER	PANTHER	GOSLIM	GO:0007049	cell cycle	NA	NA	NA	NA	4	42	63	94	0.463726	3.62506	4.55674	13.4723	Haus5
NM_207031	-2.82309	1.65745	3.26453	0.0707932	0.999962	NM_207031	PANTHER	PANTHER	GOSLIM	GO:0006810	transport	NA	NA	NA	NA	21	31	8	0	3.94381	4.33434	0.937344	0	Ano7
NM_145360	1.03515	6.61423	3.26385	0.0708229	0.999962	NM_145360	PANTHER	PANTHER	GOSLIM	GO:0006694	steroid biosynthetic process	NA	NA	NA	NA	287	296	420	672	25.4736	19.5598	23.2579	73.7377	Idi1
NM_026111	-1.29576	4.98137	3.26111	0.0709412	0.999962	NM_026111	PANTHER	PANTHER	GOSLIM	GO:0006508	proteolysis	NA	NA	NA	NA	192	219	151	32	23.2658	19.7572	11.4158	4.79379	Qpctl
NM_134023	1.21702	5.38776	3.25973	0.0710009	0.999962	NM_134023	PANTHER	PANTHER	GOSLIM	GO:0008150	biological_process	NA	NA	NA	NA	86	153	169	311	11.4398	15.1522	14.0256	51.1439	Tbc1d10a
NM_001256383	2.37797	1.25288	3.25257	0.0713115	0.999962	NM_001256383	PANTHER	PANTHER	GOSLIM	GO:0006810	transport	NA	NA	NA	NA	3	4	14	20	0.104035	0.103272	0.3029	0.857433	Rims2
NM_001252635	-2.34204	2.89307	3.25074	0.071391	0.999962	NM_001252635	PANTHER	PANTHER	GOSLIM	GO:0007155	cell adhesion	NA	NA	NA	NA	52	62	10	11	1.19318	1.05916	0.143158	0.312039	Cdh23
NM_183160	1.69117	4.02697	3.24834	0.0714959	0.999962	NM_183160	PANTHER	PANTHER	GOSLIM	GO:0008150	biological_process	NA	NA	NA	NA	37	32	74	131	3.82428	2.46242	4.77191	16.7391	E030010A14Rik
NM_001253780	2.583	1.26392	3.24462	0.0716585	0.999962	NM_001253780	PANTHER	PANTHER	GOSLIM	GO:0043623	cellular protein complex assembly	NA	NA	NA	NA	0	7	11	23	0	3.32373	4.37692	18.1344	1110017D15Rik
NM_001163754	-2.40305	2.77354	3.24444	0.0716661	0.999962	NM_001163754	PANTHER	PANTHER	GOSLIM	GO:0008150	biological_process	NA	NA	NA	NA	50	55	10	9	1.82076	1.49111	0.227193	0.40517	Rab3gap2
NM_023066	1.97088	3.69721	3.24217	0.0717657	0.999962	NM_023066	PANTHER	PANTHER	GOSLIM	GO:0055114	oxidation-reduction process	NA	NA	NA	NA	31	14	61	109	1.17951	0.396581	1.44804	5.12718	Asph
NM_010460	1.08727	5.9089	3.24214	0.0717668	0.999962	NM_010460	PANTHER	PANTHER	GOSLIM	GO:0006351	transcription, DNA-dependent	NA	NA	NA	NA	187	156	360	352	37.4986	23.2897	45.0391	87.2628	Hoxb7
NM_183286	1.99251	3.89547	3.24104	0.071815	0.999962	NM_183286	PANTHER	PANTHER	GOSLIM	GO:0008152	metabolic process	NA	NA	NA	NA	43	5	60	132	6.27419	0.543155	5.46202	23.8109	Dhrs13
NM_008627	-2.67731	2.44202	3.24005	0.0718583	0.999962	NM_008627	PANTHER	PANTHER	GOSLIM	GO:0006355	regulation of transcription, DNA-dependent	NA	NA	NA	NA	27	64	1	10	3.85993	6.81178	0.0891925	1.76737	Meis3
NM_007592	-2.3842	2.98401	3.23989	0.0718655	0.999962	NM_007592	PANTHER	PANTHER	GOSLIM	GO:0006730	one-carbon metabolic process	NA	NA	NA	NA	84	27	14	9	3.73566	0.893956	0.388444	0.494815	Car8
NM_133942	1.83325	3.70429	3.23855	0.0719244	0.999962	NM_133942	PANTHER	PANTHER	GOSLIM	GO:0001553	luteinization	NA	NA	NA	NA	6	53	173	33	0.459746	3.02348	8.27038	3.12603	Plekha1
NM_145222	2.51525	2.47026	3.23094	0.0722593	0.999962	NM_145222	PANTHER	PANTHER	GOSLIM	GO:0008152	metabolic process	NA	NA	NA	NA	4	12	49	36	0.392246	0.876081	2.99783	4.36429	B3gnt7
NM_001042489	1.982	0.0538555	3.22556	0.0724968	0.999962	NM_001042489	PANTHER	PANTHER	GOSLIM	GO:0006810	transport	NA	NA	NA	NA	0	4	12	4	0	0.272398	0.684814	0.452325	Hvcn1
NM_019975	-2.66939	1.92036	3.22276	0.0726211	0.999962	NM_019975	PANTHER	PANTHER	GOSLIM	GO:0008152	metabolic process	NA	NA	NA	NA	28	32	5	4	2.7216	2.31569	0.303214	0.48066	Hacl1
NM_026369	-1.43766	4.37452	3.21946	0.0727678	0.999962	NM_026369	PANTHER	PANTHER	GOSLIM	GO:0030833	regulation of actin filament polymerization	NA	NA	NA	NA	123	157	81	27	16.4996	15.6795	6.77901	4.47759	Arpc5
NM_080563	-1.89065	-0.300636	3.2179	0.0728368	0.999962	NM_080563	PANTHER	PANTHER	GOSLIM	GO:0008152	metabolic process	NA	NA	NA	NA	5	7	2	1	0.250068	0.260646	0.0624067	0.0618302	Rnf144a
NM_172845	2.18202	3.24093	3.21452	0.0729876	0.999962	NM_172845	PANTHER	PANTHER	GOSLIM	GO:0008152	metabolic process	NA	NA	NA	NA	15	16	44	83	1.03922	0.825276	1.90187	7.10895	Adamts4
NM_001254761	1.90768	3.72619	3.21066	0.0731599	0.999962	NM_001254761	PANTHER	PANTHER	GOSLIM	GO:0008152	metabolic process	NA	NA	NA	NA	2	57	173	37	0.193955	4.11539	10.4672	4.43594	Rnf128
NM_178201	1.88977	3.78015	3.20535	0.073398	0.999962	NA	NA	NA	NA	NA	NA	NA	NA	NA	NA	26	27	49	124	17.3654	13.4258	20.4183	102.387	Hist1h2bn
NM_198865	1.15609	5.66406	3.20451	0.0734356	0.999962	NM_198865	PANTHER	PANTHER	GOSLIM	GO:0007409	axonogenesis	NA	NA	NA	NA	181	88	408	236	9.58165	3.46824	13.4752	15.4449	Slitrk5
NM_026725	-2.95925	2.07941	3.19821	0.073719	0.999962	NM_026725	PANTHER	PANTHER	GOSLIM	GO:0006470	protein dephosphorylation	NA	NA	NA	NA	28	42	0	7	5.02833	5.61539	0	1.55409	Dusp23
NM_177388	2.75646	1.95009	3.19818	0.0737203	0.999962	NM_177388	PANTHER	PANTHER	GOSLIM	GO:0006810	transport	NA	NA	NA	NA	4	5	54	13	0.232074	0.215974	1.95467	0.932444	Slc41a2
NM_027643	2.02257	0.431967	3.1978	0.0737375	0.999962	NM_027643	PANTHER	PANTHER	GOSLIM	GO:0008152	metabolic process	NA	NA	NA	NA	1	4	16	5	0.0777006	0.231392	0.775635	0.480293	Naa40
NM_144851	-1.93083	3.62682	3.19706	0.0737707	0.999962	NM_144851	PANTHER	PANTHER	GOSLIM	GO:0006508	proteolysis	NA	NA	NA	NA	85	94	51	3	3.37967	2.78258	1.26514	0.147465	Senp1
NM_028276	-1.24869	5.03366	3.19704	0.0737716	0.999962	NM_028276	PANTHER	PANTHER	GOSLIM	GO:0042254	ribosome biogenesis	NA	NA	NA	NA	227	183	100	74	23.7616	14.2615	6.53076	9.57623	Utp14a
NM_030240	-1.06052	5.87148	3.19533	0.0738488	0.999962	NM_030240	PANTHER	PANTHER	GOSLIM	GO:0008150	biological_process	NA	NA	NA	NA	351	368	233	120	63.2569	49.3757	26.1981	26.7359	2900092E17Rik
NM_001081412	-2.42669	2.69522	3.18774	0.0741926	0.999962	NM_001081412	PANTHER	PANTHER	GOSLIM	GO:0051726	regulation of cell cycle	NA	NA	NA	NA	44	57	7	10	1.71281	1.65195	0.170007	0.481249	Bcr
NM_013528	2.23531	3.41682	3.1811	0.0744944	0.999962	NM_013528	PANTHER	PANTHER	GOSLIM	GO:0008152	metabolic process	NA	NA	NA	NA	0	40	169	16	0	1.21288	4.29432	0.805614	Gfpt1
NM_146004	-1.65298	3.81176	3.1811	0.0744946	0.999962	NM_146004	PANTHER	PANTHER	GOSLIM	GO:0008150	biological_process	NA	NA	NA	NA	76	125	42	21	9.38819	11.4959	3.23691	3.20701	Mfsd6l
NM_001113545	2.14039	3.57268	3.18	0.0745445	0.999962	NM_001113545	PANTHER	PANTHER	GOSLIM	GO:0051017	actin filament bundle assembly	NA	NA	NA	NA	14	28	23	125	0.83924	1.24963	0.860198	9.26361	Lima1
NM_001039723	2.37797	1.15304	3.1778	0.0746453	0.999962	NM_001039723	PANTHER	PANTHER	GOSLIM	GO:0008150	biological_process	NA	NA	NA	NA	1	6	20	14	0.136812	0.611137	1.70713	2.3679	Tmem120b
NM_010462	1.3548	4.75495	3.17185	0.0749174	0.999962	NM_010462	PANTHER	PANTHER	GOSLIM	GO:0001501	skeletal system development	NA	NA	NA	NA	88	42	167	170	11.7059	4.15944	13.8596	27.9564	Hoxc10
NM_008942	1.41314	4.44132	3.1713	0.0749426	0.999962	NM_008942	PANTHER	PANTHER	GOSLIM	GO:0008152	metabolic process	NA	NA	NA	NA	57	49	247	65	3.50356	2.24231	9.47207	4.93925	Npepps
NM_025474	-1.59037	4.26929	3.15955	0.0754841	0.999962	NM_025474	PANTHER	PANTHER	GOSLIM	GO:0006412	translation	NA	NA	NA	NA	167	81	61	29	21.5718	7.78967	4.916	4.63105	Mrps14
NM_001146268	-2.58577	2.3284	3.15911	0.0755044	0.999962	NM_001146268	PANTHER	PANTHER	GOSLIM	GO:0001701	in utero embryonic development	NA	NA	NA	NA	39	39	5	7	1.83342	1.36498	0.146649	0.406825	Pdgfrb
NM_010055	2.01347	3.67819	3.15772	0.0755687	0.999962	NM_010055	PANTHER	PANTHER	GOSLIM	GO:0001568	blood vessel development	NA	NA	NA	NA	7	45	40	122	0.684058	3.27395	2.43875	14.739	Dlx3
NM_026816	1.0792	5.80854	3.154	0.075741	0.999962	NM_026816	PANTHER	PANTHER	GOSLIM	GO:0006366	transcription from RNA polymerase II promoter	NA	NA	NA	NA	114	231	551	186	19.7747	29.832	59.6307	39.887	Gtf2f2
NM_176963	-1.69541	3.7442	3.15392	0.0757446	0.999962	NM_176963	PANTHER	PANTHER	GOSLIM	GO:0005975	carbohydrate metabolic process	NA	NA	NA	NA	66	130	46	15	7.48106	10.9705	3.25304	2.10195	Galm
NM_178661	2.49095	2.42482	3.15152	0.0758565	0.999962	NM_178661	PANTHER	PANTHER	GOSLIM	GO:0002062	chondrocyte differentiation	NA	NA	NA	NA	6	9	53	31	0.460162	0.513886	2.53599	2.93923	Creb3l2
NM_001168657	1.64481	3.84376	3.1479	0.0760247	0.999962	NM_001168657	PANTHER	PANTHER	GOSLIM	GO:0035556	intracellular signal transduction	NA	NA	NA	NA	26	39	117	80	14.6053	16.3105	41.0049	55.5571	Socs2
NM_009528	2.73462	1.58002	3.14628	0.0761002	0.999962	NM_009528	PANTHER	PANTHER	GOSLIM	GO:0000122	negative regulation of transcription from RNA polymerase II promoter	NA	NA	NA	NA	0	8	33	16	0	0.449339	1.55327	1.49228	Wnt7b
NM_177681	-1.00227	7.01524	3.14517	0.0761519	0.999962	NM_177681	PANTHER	PANTHER	GOSLIM	GO:0006351	transcription, DNA-dependent	NA	NA	NA	NA	982	498	512	284	58.5083	22.0902	19.0322	20.9188	Zfp12
NM_009468	-2.75214	1.91695	3.14517	0.0761519	0.999962	NM_009468	PANTHER	PANTHER	GOSLIM	GO:0051017	actin filament bundle assembly	NA	NA	NA	NA	13	53	3	5	6.87755	20.8752	0.990204	3.27019	Dpysl3
NM_001160359	-1.61806	4.29128	3.14269	0.0762681	0.999962	NA	NA	NA	NA	NA	NA	NA	NA	NA	NA	90	195	97	5	118.053	190.429	79.3813	8.10805	A130010J15Rik
NM_178374	1.22132	5.21291	3.1409	0.0763516	0.999962	NM_178374	PANTHER	PANTHER	GOSLIM	GO:0006606	protein import into nucleus	NA	NA	NA	NA	58	160	432	90	11.0308	22.655	51.2597	21.1609	Snupn
NM_001163815	-1.05596	6.03656	3.13844	0.0764669	0.999962	NM_001163815	PANTHER	PANTHER	GOSLIM	GO:0035556	intracellular signal transduction	NA	NA	NA	NA	469	306	245	146	29.1372	14.1534	9.4963	11.2135	Vav1
NM_010149	2.25685	3.27435	3.13783	0.0764956	0.999962	NM_010149	PANTHER	PANTHER	GOSLIM	GO:0003007	heart morphogenesis	NA	NA	NA	NA	5	29	27	98	0.695652	3.00389	2.34368	16.8562	Epor
NM_026298	-1.79803	3.70025	3.13417	0.0766672	0.999962	NM_026298	PANTHER	PANTHER	GOSLIM	GO:0000122	negative regulation of transcription from RNA polymerase II promoter	NA	NA	NA	NA	109	67	36	18	5.12891	2.34714	1.05685	1.04709	Ift172
NM_178197	2.52054	1.21724	3.12764	0.076975	0.999962	NM_178197	PANTHER	PANTHER	GOSLIM	GO:0006334	nucleosome assembly	NA	NA	NA	NA	0	7	24	13	0	3.48075	10.0008	10.7341	Hist1h2bh
NM_029264	2.71829	2.33807	3.12268	0.0772097	0.999962	NM_029264	PANTHER	PANTHER	GOSLIM	GO:0006464	protein modification process	NA	NA	NA	NA	0	14	45	34	0	1.14969	3.0968	4.63638	Ttll10
NM_144844	-1.5507	4.23988	3.12016	0.0773293	0.999962	NM_144844	PANTHER	PANTHER	GOSLIM	GO:0008152	metabolic process	NA	NA	NA	NA	117	142	37	45	11.4379	10.3351	2.25671	5.43859	Pcca
NM_008889	2.14113	3.57363	3.11969	0.0773513	0.999962	NM_008889	PANTHER	PANTHER	GOSLIM	GO:0042325	regulation of phosphorylation	NA	NA	NA	NA	22	17	23	125	6.09176	3.50456	3.97339	42.79	Ppp1r14b
NM_138756	1.68297	3.91638	3.11778	0.0774424	0.999962	NM_138756	PANTHER	PANTHER	GOSLIM	GO:0006810	transport	NA	NA	NA	NA	19	51	75	117	1.57952	3.15651	3.88997	12.0246	Slc25a36
NM_025547	-2.6839	2.65206	3.11735	0.0774627	0.999962	NM_025547	PANTHER	PANTHER	GOSLIM	GO:0006351	transcription, DNA-dependent	NA	NA	NA	NA	72	18	18	0	12.3546	2.29949	1.92699	0	Mterfd1
NM_001134458	-2.05564	0.417598	3.11122	0.0777546	0.999962	NM_001134458	PANTHER	PANTHER	GOSLIM	GO:0019221	cytokine-mediated signaling pathway	NA	NA	NA	NA	6	15	5	0	0.494756	0.920864	0.257231	0	Il9r
NM_033320	-2.69654	1.54727	3.10795	0.0779108	0.999962	NM_033320	PANTHER	PANTHER	GOSLIM	GO:0008152	metabolic process	NA	NA	NA	NA	21	26	8	0	1.15543	1.06503	0.274617	0	Glce
NM_001163359	-1.24522	4.94781	3.10634	0.0779882	0.999962	NM_001163359	PANTHER	PANTHER	GOSLIM	GO:0008152	metabolic process	NA	NA	NA	NA	145	268	73	84	473.052	650.939	148.586	338.792	Fignl1
NM_009515	-1.6853	4.03485	3.1019	0.0782012	0.999962	NM_009515	PANTHER	PANTHER	GOSLIM	GO:0006461	protein complex assembly	NA	NA	NA	NA	160	48	44	27	19.4437	4.34275	3.33599	4.05635	Was
NM_001081051	-2.47598	0.984005	3.09906	0.0783377	0.999962	NM_001081051	PANTHER	PANTHER	GOSLIM	GO:0001764	neuron migration	NA	NA	NA	NA	6	28	6	0	0.306774	1.06584	0.191396	0	D130043K22Rik
NM_024184	2.56462	2.46653	3.09753	0.0784114	0.999962	NM_024184	PANTHER	PANTHER	GOSLIM	GO:0006333	chromatin assembly or disassembly	NA	NA	NA	NA	11	2	55	32	1.75057	0.236964	5.46088	6.29578	Asf1b
NM_007990	-2.81493	1.7214	3.09314	0.0786227	0.999962	NM_007990	PANTHER	PANTHER	GOSLIM	GO:0022627	cytosolic small ribosomal subunit	NA	NA	NA	NA	32	18	0	6	98.1087	41.0861	0	22.7416	Fau
NM_008158	-2.21028	3.37291	3.08887	0.0788293	0.999962	NM_008158	PANTHER	PANTHER	GOSLIM	GO:0007165	signal transduction	NA	NA	NA	NA	113	27	10	20	25.2237	4.48703	1.39266	5.51916	Gpr27
NM_172685	1.3661	4.65609	3.08759	0.0788917	0.999962	NM_172685	PANTHER	PANTHER	GOSLIM	GO:0006810	transport	NA	NA	NA	NA	86	33	217	119	6.46892	1.84804	10.1837	11.0661	Slc25a24
NM_009351	1.31416	4.69404	3.08754	0.0788939	0.999962	NM_009351	PANTHER	PANTHER	GOSLIM	GO:0000722	telomere maintenance via recombination	NA	NA	NA	NA	45	98	139	175	1.40281	2.27445	2.70342	6.74429	Tep1
NM_029634	-2.82424	2.31928	3.08747	0.0788973	0.999962	NM_029634	PANTHER	PANTHER	GOSLIM	GO:0006817	phosphate ion transport	NA	NA	NA	NA	54	20	13	0	7.46002	2.05703	1.12048	0	Ip6k2
NM_021560	0.933639	6.60344	3.08473	0.0790301	0.999962	NM_021560	PANTHER	PANTHER	GOSLIM	GO:0006351	transcription, DNA-dependent	NA	NA	NA	NA	279	335	658	487	22.2561	19.8955	32.7479	48.0271	Bhlhe22
NM_153133	2.35651	2.85579	3.08151	0.0791872	0.999962	NM_153133	PANTHER	PANTHER	GOSLIM	GO:0055114	oxidation-reduction process	NA	NA	NA	NA	6	17	42	60	0.565907	1.19373	2.47147	6.99612	Rdh9
NM_011517	2.58369	2.29453	3.08023	0.0792492	0.999962	NM_011517	PANTHER	PANTHER	GOSLIM	GO:0000705	achiasmate meiosis I	NA	NA	NA	NA	2	12	80	8	0.4536	2.02623	11.32	2.24308	Sycp3
NM_001039105	-1.63476	3.95719	3.07893	0.0793127	0.999962	NM_001039105	PANTHER	PANTHER	GOSLIM	GO:0006813	potassium ion transport	NA	NA	NA	NA	45	192	61	14	18.5895	59.0501	15.7216	7.14982	Kcnrg
NM_001081156	-2.57325	2.93807	3.0752	0.079495	0.999962	NM_001081156	PANTHER	PANTHER	GOSLIM	GO:0007049	cell cycle	NA	NA	NA	NA	66	50	0	16	10.1542	5.7271	0	3.04321	Trnp1
NM_001017429	-1.31763	4.85624	3.07409	0.0795493	0.999962	NM_001017429	PANTHER	PANTHER	GOSLIM	GO:0006825	copper ion transport	NA	NA	NA	NA	158	228	146	23	92.216	99.0715	53.1637	16.5955	Cox17
NM_153406	2.6159	2.74861	3.07334	0.079586	0.999962	NM_153406	PANTHER	PANTHER	GOSLIM	GO:0007049	cell cycle	NA	NA	NA	NA	0	20	33	62	0	0.625049	0.864264	3.21754	Specc1l
NM_009320	1.69617	3.89413	3.07237	0.0796333	0.999962	NM_009320	PANTHER	PANTHER	GOSLIM	GO:0001762	beta-alanine transport	NA	NA	NA	NA	33	30	73	116	1.36124	0.921312	1.8787	5.9155	Slc6a6
NM_010433	-2.67212	1.52333	3.07229	0.0796373	0.999962	NM_010433	PANTHER	PANTHER	GOSLIM	GO:0000122	negative regulation of transcription from RNA polymerase II promoter	NA	NA	NA	NA	29	14	8	0	1.73271	0.62276	0.298216	0	Hipk2
NM_178920	2.61814	1.99801	3.06995	0.0797518	0.999962	NM_178920	PANTHER	PANTHER	GOSLIM	GO:0008150	biological_process	NA	NA	NA	NA	5	5	36	26	0.458503	0.341356	2.05962	2.94753	Mal2
NM_001177667	1.64913	4.19408	3.06095	0.080195	0.999962	NM_001177667	PANTHER	PANTHER	GOSLIM	GO:0031532	actin cytoskeleton reorganization	NA	NA	NA	NA	56	18	99	135	1.77751	0.425364	1.96052	5.29749	Spna2
NM_001033205	2.65382	2.0313	3.05881	0.0803003	0.999962	NM_001033205	PANTHER	PANTHER	GOSLIM	GO:0006351	transcription, DNA-dependent	NA	NA	NA	NA	5	5	50	18	0.464191	0.34559	2.89607	2.06591	Zfp575
NM_173863	-1.68602	3.80666	3.05841	0.0803201	0.999962	NM_173863	PANTHER	PANTHER	GOSLIM	GO:0006351	transcription, DNA-dependent	NA	NA	NA	NA	108	81	45	18	5.37822	3.00306	1.39811	1.10815	Crtc3
NM_009564	-2.83758	1.97299	3.05794	0.0803435	0.999962	NM_009564	PANTHER	PANTHER	GOSLIM	GO:0006351	transcription, DNA-dependent	NA	NA	NA	NA	15	54	10	0	1.3865	3.7161	0.57669	0	Zfp64
NM_133684	-1.94251	3.39115	3.0574	0.0803703	0.999962	NM_133684	PANTHER	PANTHER	GOSLIM	GO:0008152	metabolic process	NA	NA	NA	NA	49	112	17	20	6.62188	11.2686	1.43333	3.34139	Mosc2
NM_028746	2.4616	1.54301	3.05313	0.0805817	0.999962	NM_028746	PANTHER	PANTHER	GOSLIM	GO:0003333	amino acid transmembrane transport	NA	NA	NA	NA	4	4	21	22	0.476981	0.355112	1.56233	3.24322	Slc7a13
NM_011448	1.0219	6.16427	3.0478	0.0808464	0.999962	NM_011448	PANTHER	PANTHER	GOSLIM	GO:0001501	skeletal system development	NA	NA	NA	NA	162	287	387	438	9.94309	13.1145	14.8194	33.2348	Sox9
NM_177310	-1.93632	3.40829	3.04718	0.0808775	0.999962	NM_177310	PANTHER	PANTHER	GOSLIM	GO:0008152	metabolic process	NA	NA	NA	NA	19	156	34	9	1.4941	9.13306	1.66809	0.874948	Xpnpep3
NM_001004140	0.949228	6.57137	3.04362	0.0810548	0.999962	NM_001004140	PANTHER	PANTHER	GOSLIM	GO:0000281	cytokinesis after mitosis	NA	NA	NA	NA	191	437	602	507	18.6865	31.8304	36.7455	61.3219	Ckap2
NM_033577	-2.59806	2.65474	3.04322	0.081075	0.999962	NM_033577	PANTHER	PANTHER	GOSLIM	GO:0007155	cell adhesion	NA	NA	NA	NA	65	27	19	0	6.87469	2.12603	1.25374	0	Pcdhgb5
NM_175033	1.31223	4.72638	3.04076	0.0811978	0.999962	NM_175033	PANTHER	PANTHER	GOSLIM	GO:0008150	biological_process	NA	NA	NA	NA	26	128	239	115	5.44544	19.9588	31.2299	29.7762	BC089491
NM_177743	-2.40082	2.44606	3.03885	0.0812934	0.999962	NM_177743	PANTHER	PANTHER	GOSLIM	GO:0008150	biological_process	NA	NA	NA	NA	24	66	14	3	1.68616	3.4522	0.61366	0.260568	Fam198a
NM_028372	1.82354	-0.401384	3.03869	0.0813013	0.999962	NM_028372	PANTHER	PANTHER	GOSLIM	GO:0008152	metabolic process	NA	NA	NA	NA	1	2	7	4	0.065568	0.0976308	0.286354	0.324238	Mblac2
NM_028183	-1.05807	5.72453	3.03722	0.0813753	0.999962	NM_028183	PANTHER	PANTHER	GOSLIM	GO:0008150	biological_process	NA	NA	NA	NA	239	441	231	95	66.7598	91.7108	40.2571	32.806	1810062G17Rik
NM_001081468	2.83969	1.83329	3.03471	0.0815009	0.999962	NM_001081468	PANTHER	PANTHER	GOSLIM	GO:0006351	transcription, DNA-dependent	NA	NA	NA	NA	0	9	55	9	0	0.515751	2.64124	0.856422	Gtf2ird1
NM_001136073	2.61581	2.07247	3.03377	0.0815485	0.999962	NM_001136073	PANTHER	PANTHER	GOSLIM	GO:0001816	cytokine production	NA	NA	NA	NA	4	7	22	38	0.251142	0.327206	0.861776	2.94954	Nfatc2
NM_015758	2.66052	2.25683	3.02981	0.0817473	0.999962	NM_015758	PANTHER	PANTHER	GOSLIM	GO:0000122	negative regulation of transcription from RNA polymerase II promoter	NA	NA	NA	NA	5	7	18	48	1.46753	1.5296	3.29611	17.4169	Foxe3
NM_172468	-1.49928	4.53238	3.02972	0.081752	0.999962	NM_172468	PANTHER	PANTHER	GOSLIM	GO:0006810	transport	NA	NA	NA	NA	224	58	58	49	7.59307	1.46373	1.22662	2.05342	Snx30
NM_025558	-1.10275	5.52479	3.02881	0.0817982	0.999962	NM_025558	PANTHER	PANTHER	GOSLIM	GO:0022900	electron transport chain	NA	NA	NA	NA	318	237	129	126	18.8452	10.4565	4.76954	9.23116	Cyb5b
NM_029001	-1.37716	4.89603	3.0277	0.0818538	0.999962	NM_029001	PANTHER	PANTHER	GOSLIM	GO:0006633	fatty acid biosynthetic process	NA	NA	NA	NA	283	71	78	68	13.2453	2.474	2.27763	3.93457	Elovl7
NM_011563	-1.1745	5.20882	3.02567	0.0819566	0.999962	NM_011563	PANTHER	PANTHER	GOSLIM	GO:0000187	activation of MAPK activity	NA	NA	NA	NA	267	183	121	84	72.1267	36.8045	20.3931	28.0528	Prdx2
NM_007533	-1.5567	4.40619	3.02497	0.0819916	0.999962	NM_007533	PANTHER	PANTHER	GOSLIM	GO:0009083	branched chain family amino acid catabolic process	NA	NA	NA	NA	153	130	108	6	21.9593	13.891	9.67082	1.06461	Bckdha
NM_001079901	-1.80937	3.5781	3.02448	0.0820168	0.999962	NM_001079901	PANTHER	PANTHER	GOSLIM	GO:0006260	DNA replication	NA	NA	NA	NA	85	83	32	17	6.87537	4.99827	1.61488	1.69996	Repin1
NM_009644	1.45257	4.7202	3.02325	0.0820786	0.999962	NM_009644	PANTHER	PANTHER	GOSLIM	GO:0000122	negative regulation of transcription from RNA polymerase II promoter	NA	NA	NA	NA	71	54	66	235	3.81812	2.16197	2.21436	15.6232	Ahrr
NM_001271630	2.58134	2.25995	3.01783	0.0823538	0.999962	NA	NA	NA	NA	NA	NA	NA	NA	NA	NA	7	5	37	35	1.88696	1.00346	6.22269	11.6639	NA
NM_027534	-1.5035	4.25244	3.01578	0.0824576	0.999962	NM_027534	PANTHER	PANTHER	GOSLIM	GO:0008152	metabolic process	NA	NA	NA	NA	120	138	48	40	5.4705	4.68371	1.36521	2.25433	Kdsr
NM_001253819	-2.18365	3.15358	3.00494	0.0830109	0.999962	NM_001253819	PANTHER	PANTHER	GOSLIM	GO:0008150	biological_process	NA	NA	NA	NA	34	111	33	1	2.57729	6.26429	1.56067	0.0937123	Tmem184b
NM_172722	1.51596	4.12711	3.00169	0.0831776	0.999962	NM_172722	PANTHER	PANTHER	GOSLIM	GO:0008150	biological_process	NA	NA	NA	NA	25	63	129	102	2.04887	3.84396	6.59594	10.3344	Naa25
NM_001276359	-2.13435	3.2172	3.00077	0.0832247	0.999962	NA	NA	NA	NA	NA	NA	NA	NA	NA	NA	84	47	9	19	6.69866	2.79043	0.447779	1.87316	NA
NM_013470	2.65479	1.85691	2.99935	0.0832977	0.999962	NM_013470	PANTHER	PANTHER	GOSLIM	GO:0042742	defense response to bacterium	NA	NA	NA	NA	1	9	16	35	0.159342	1.06767	1.59061	6.89463	Anxa3
NM_001168592	1.36592	4.5992	2.9971	0.0834138	0.999962	NM_001168592	PANTHER	PANTHER	GOSLIM	GO:0008150	biological_process	NA	NA	NA	NA	58	66	117	175	17.1022	14.4888	21.524	63.7933	Commd6
NM_133797	-1.29895	4.57262	2.99441	0.0835524	0.999962	NM_133797	PANTHER	PANTHER	GOSLIM	GO:0008150	biological_process	NA	NA	NA	NA	141	170	67	55	13.4182	12.0445	3.97797	6.47067	4833439L19Rik
NM_054073	-2.7432	1.88929	2.98783	0.0838928	0.999962	NM_054073	PANTHER	PANTHER	GOSLIM	GO:0008150	biological_process	NA	NA	NA	NA	26	34	10	0	5.7986	5.64539	1.39143	0	Tsga13
NM_001130171	-1.45191	4.33573	2.9866	0.0839564	0.999962	NM_001130171	PANTHER	PANTHER	GOSLIM	GO:0008150	biological_process	NA	NA	NA	NA	138	128	50	45	494.603	341.548	111.805	199.389	Zfp207
NM_011425	-2.84583	2.22573	2.98427	0.084077	0.999962	NM_011425	PANTHER	PANTHER	GOSLIM	GO:0007165	signal transduction	NA	NA	NA	NA	52	17	12	0	4.84172	1.17845	0.697092	0	Sstr5
NM_026185	1.59675	3.92438	2.98421	0.0840804	0.999962	NM_026185	PANTHER	PANTHER	GOSLIM	GO:0008152	metabolic process	NA	NA	NA	NA	19	55	100	99	1.48813	3.20711	4.88651	9.58591	Abhd15
NM_134060	1.50078	4.18719	2.98244	0.0841723	0.999962	NM_134060	PANTHER	PANTHER	GOSLIM	GO:0006810	transport	NA	NA	NA	NA	30	61	178	77	3.95753	5.99098	14.65	12.5576	Slc35b3
NM_010683	-2.33385	2.59104	2.9818	0.0842054	0.999962	NM_010683	PANTHER	PANTHER	GOSLIM	GO:0007155	cell adhesion	NA	NA	NA	NA	46	45	11	7	1.53576	1.11852	0.229125	0.28892	Lamc1
NM_008867	-2.37724	2.88196	2.98083	0.0842562	0.999962	NM_008867	PANTHER	PANTHER	GOSLIM	GO:0001816	cytokine production	NA	NA	NA	NA	67	41	24	1	2.39728	1.09218	0.535757	0.044234	Pla2r1
NM_021328	-1.96211	3.62319	2.97877	0.0843635	0.999962	NM_021328	PANTHER	PANTHER	GOSLIM	GO:0000917	barrier septum assembly	NA	NA	NA	NA	119	47	50	3	17.5344	5.15592	4.59649	0.546483	Bin3
NM_008087	1.98266	0.278337	2.97769	0.0844198	0.999962	NM_008087	PANTHER	PANTHER	GOSLIM	GO:0006915	apoptotic process	NA	NA	NA	NA	4	0	12	6	0.476312	0	0.891508	0.883273	Gas2
NM_008596	-2.09771	3.16301	2.9773	0.08444	0.999962	NM_008596	PANTHER	PANTHER	GOSLIM	GO:0006810	transport	NA	NA	NA	NA	32	113	32	3	2.50786	6.5932	1.56465	0.290661	Sypl2
NM_025973	2.59269	2.50339	2.97108	0.084765	0.999962	NM_025973	PANTHER	PANTHER	GOSLIM	GO:0006508	proteolysis	NA	NA	NA	NA	3	13	13	62	0.551596	1.77954	1.49127	14.093	Pgc
NM_001033204	-2.79783	2.065	2.97078	0.0847808	0.999962	NM_001033204	PANTHER	PANTHER	GOSLIM	GO:0001522	pseudouridine synthesis	NA	NA	NA	NA	40	24	11	0	8.0211	3.58303	1.37619	0	Rpusd3
NM_001035231	1.04781	5.54519	2.96943	0.0848516	0.999962	NM_001035231	PANTHER	PANTHER	GOSLIM	GO:0008150	biological_process	NA	NA	NA	NA	106	182	328	238	5.86131	7.49247	11.3156	16.2697	Zfp748
NM_001042487	2.52848	1.40113	2.96836	0.084908	0.999962	NM_001042487	PANTHER	PANTHER	GOSLIM	GO:0007267	cell-cell signaling	NA	NA	NA	NA	0	8	21	19	0	1.83934	4.04614	7.25395	Dlgap4
NM_175199	2.65071	2.02221	2.96792	0.0849311	0.999962	NM_175199	PANTHER	PANTHER	GOSLIM	GO:0008150	biological_process	NA	NA	NA	NA	5	5	9	45	0.221934	0.16523	0.249235	2.46933	Hspa12a
NM_001111141	-1.22815	4.76631	2.95708	0.0855021	0.999962	NM_001111141	PANTHER	PANTHER	GOSLIM	GO:0008150	biological_process	NA	NA	NA	NA	150	204	66	74	18.0389	18.2648	4.95196	11.0018	Gm505
NM_019993	1.91817	3.44425	2.95488	0.0856185	0.999962	NM_019993	PANTHER	PANTHER	GOSLIM	GO:0042136	neurotransmitter biosynthetic process	NA	NA	NA	NA	13	31	75	75	1.1677	2.07308	4.20304	8.32842	Aldh9a1
NM_019477	2.3886	2.47837	2.95482	0.0856216	0.999962	NM_019477	PANTHER	PANTHER	GOSLIM	GO:0008152	metabolic process	NA	NA	NA	NA	11	4	66	24	0.560955	0.151866	2.09987	1.51307	Acsl4
NM_008183	-2.40228	2.47258	2.95463	0.0856319	0.999962	NM_008183	PANTHER	PANTHER	GOSLIM	GO:0008152	metabolic process	NA	NA	NA	NA	44	40	10	6	10.694	7.23792	1.51636	1.80282	Gstm2
NM_019582	-1.63371	3.83822	2.95412	0.0856589	0.999962	NM_019582	PANTHER	PANTHER	GOSLIM	GO:0006810	transport	NA	NA	NA	NA	42	176	59	11	1.75929	5.48866	1.54189	0.569632	Cacna1f
NM_138665	2.63557	2.2074	2.95122	0.0858126	0.999962	NM_138665	PANTHER	PANTHER	GOSLIM	GO:0055114	oxidation-reduction process	NA	NA	NA	NA	4	8	84	2	0.223317	0.332519	2.92586	0.13804	Sardh
NM_139300	-2.59183	1.85045	2.94951	0.0859037	0.999962	NM_139300	PANTHER	PANTHER	GOSLIM	GO:0006468	protein phosphorylation	NA	NA	NA	NA	39	13	5	4	1.27088	0.31539	0.101654	0.161143	Mylk
NM_207202	-2.41955	2.38357	2.94796	0.0859859	0.999962	NM_207202	PANTHER	PANTHER	GOSLIM	GO:0008150	biological_process	NA	NA	NA	NA	11	80	13	3	0.76879	4.16265	0.566854	0.259208	Ccdc120
NM_009765	-1.54988	4.2594	2.94495	0.0861465	0.999962	NM_009765	PANTHER	PANTHER	GOSLIM	GO:0051276	chromosome organization	NA	NA	NA	NA	163	82	37	46	151.381	56.6975	21.4388	52.8148	Brca2
NM_010426	1.75973	3.61512	2.94199	0.0863046	0.999962	NM_010426	PANTHER	PANTHER	GOSLIM	GO:0000122	negative regulation of transcription from RNA polymerase II promoter	NA	NA	NA	NA	24	27	92	76	2.51846	2.10937	6.02316	9.85939	Foxf1a
NM_001013025	1.6438	4.27915	2.94027	0.0863964	0.999962	NM_001013025	PANTHER	PANTHER	GOSLIM	GO:0016192	vesicle-mediated transport	NA	NA	NA	NA	4	96	148	115	0.183799	3.28412	4.24285	6.5327	Tgfbrap1
NM_175178	-2.17023	3.02248	2.93859	0.0864861	0.999962	NM_175178	PANTHER	PANTHER	GOSLIM	GO:0006915	apoptotic process	NA	NA	NA	NA	69	48	14	12	6.60835	3.42255	0.836537	1.42082	Aifm3
NM_146258	-2.62599	2.16049	2.93821	0.0865065	0.999962	NM_146258	PANTHER	PANTHER	GOSLIM	GO:0007165	signal transduction	NA	NA	NA	NA	34	36	3	7	1.55025	1.22206	0.085341	0.394579	Stard13
NM_001163764	-2.18794	2.85458	2.93516	0.0866699	0.999962	NM_001163764	PANTHER	PANTHER	GOSLIM	GO:0005634	nucleus	NA	NA	NA	NA	27	91	19	6	4.25166	10.6684	1.86664	1.16804	Tcf19
NM_178662	2.18092	3.34501	2.93163	0.0868596	0.999962	NM_178662	PANTHER	PANTHER	GOSLIM	GO:0006810	transport	NA	NA	NA	NA	6	31	181	1	0.415234	1.59723	7.81508	0.0855568	Atcay
NM_198675	1.39062	4.58675	2.93159	0.0868617	0.999962	NM_198675	PANTHER	PANTHER	GOSLIM	GO:0006432	phenylalanyl-tRNA aminoacylation	NA	NA	NA	NA	76	38	132	164	9.77739	3.63963	10.5949	26.0835	Fdxacb1
NM_172965	1.2	5.08111	2.93086	0.0869013	0.999962	NM_172965	PANTHER	PANTHER	GOSLIM	GO:0006351	transcription, DNA-dependent	NA	NA	NA	NA	41	165	239	183	2.59857	7.78572	9.45063	14.3388	Sap130
NM_027260	1.48552	4.14859	2.92844	0.0870317	0.999962	NM_027260	PANTHER	PANTHER	GOSLIM	GO:0006468	protein phosphorylation	NA	NA	NA	NA	33	55	121	109	4.44077	5.51025	10.1588	18.1336	Vrk2
NM_178118	1.49738	4.41955	2.92839	0.087034	0.999962	NM_178118	PANTHER	PANTHER	GOSLIM	GO:0016055	Wnt receptor signaling pathway	NA	NA	NA	NA	23	89	96	165	1.02375	2.94932	2.66595	9.07954	Dixdc1
NM_029166	2.56147	2.24112	2.92708	0.0871049	0.999962	NM_029166	PANTHER	PANTHER	GOSLIM	GO:0008150	biological_process	NA	NA	NA	NA	1	13	75	9	0.0394771	0.382079	1.84722	0.439238	Uhrf1bp1l
NM_024215	-1.30498	4.61549	2.92619	0.0871531	0.999962	NM_024215	PANTHER	PANTHER	GOSLIM	GO:0006351	transcription, DNA-dependent	NA	NA	NA	NA	124	205	44	73	15.9687	19.6547	3.5352	11.6221	Zfp593
NM_001110242	-0.988025	6.23377	2.92569	0.0871801	0.999962	NM_001110242	PANTHER	PANTHER	GOSLIM	GO:0008150	biological_process	NA	NA	NA	NA	399	528	379	114	205.533	202.492	121.804	72.5982	1810043H04Rik
NM_026597	-2.17748	2.88996	2.9185	0.0875692	0.999962	NM_026597	PANTHER	PANTHER	GOSLIM	GO:0021915	neural tube development	NA	NA	NA	NA	37	80	14	10	8.87405	14.2848	2.09489	2.96505	6230427J02Rik
NM_009913	-2.54455	1.80993	2.915	0.0877594	0.999962	NM_009913	PANTHER	PANTHER	GOSLIM	GO:0007165	signal transduction	NA	NA	NA	NA	36	15	5	4	2.11862	0.657213	0.183583	0.29102	Ccr9
NM_001195189	-2.48113	1.55234	2.90939	0.0880653	0.999962	NA	NA	NA	NA	NA	NA	NA	NA	NA	NA	34	7	5	3	9.06914	1.39011	0.83209	0.989284	4930469G21Rik
NM_001081300	-1.48178	4.18944	2.90898	0.0880875	0.999962	NM_001081300	PANTHER	PANTHER	GOSLIM	GO:0006351	transcription, DNA-dependent	NA	NA	NA	NA	89	167	49	37	3.89539	5.44179	1.33804	2.00205	Tshz1
NM_178738	-1.88415	3.46294	2.90611	0.0882445	0.999962	NM_178738	PANTHER	PANTHER	GOSLIM	GO:0006508	proteolysis	NA	NA	NA	NA	84	71	24	18	8.47223	5.3314	1.51023	2.24442	Prss35
NM_148953	-2.14942	0.709865	2.90476	0.0883184	0.999962	NM_148953	PANTHER	PANTHER	GOSLIM	GO:0035556	intracellular signal transduction	NA	NA	NA	NA	17	6	6	0	3.1762	0.834592	0.699395	0	Asb16
NM_001163689	1.8745	3.67557	2.90426	0.0883457	0.999962	NM_001163689	PANTHER	PANTHER	GOSLIM	GO:0008152	metabolic process	NA	NA	NA	NA	5	52	61	105	0.482864	3.73872	3.67534	12.5359	Pnpla2
NM_009343	-1.42007	4.36787	2.89875	0.0886482	0.999962	NM_009343	PANTHER	PANTHER	GOSLIM	GO:0006351	transcription, DNA-dependent	NA	NA	NA	NA	76	220	98	16	7.96199	17.1591	6.40541	2.07224	Phf1
NM_144955	1.38065	4.50763	2.89576	0.088813	0.999962	NM_144955	PANTHER	PANTHER	GOSLIM	GO:0006366	transcription from RNA polymerase II promoter	NA	NA	NA	NA	16	114	213	97	2.26825	12.0321	18.8392	17.0002	Nkx6-1
NM_001012309	0.975262	8.46688	2.89171	0.0890366	0.999962	NM_001012309	PANTHER	PANTHER	GOSLIM	GO:0000381	regulation of alternative nuclear mRNA splicing, via spliceosome	NA	NA	NA	NA	1135	1000	3923	806	92.6902	60.7999	199.88	81.374	Ccdc55
NM_028763	1.55841	4.16814	2.88943	0.0891624	0.999962	NM_028763	PANTHER	PANTHER	GOSLIM	GO:0000122	negative regulation of transcription from RNA polymerase II promoter	NA	NA	NA	NA	11	83	141	101	0.513702	2.88577	4.10819	5.83113	Cbx6
NM_020026	1.89971	0.275504	2.88582	0.0893626	0.999962	NM_020026	PANTHER	PANTHER	GOSLIM	GO:0006486	protein glycosylation	NA	NA	NA	NA	0	5	12	6	0	0.498297	1.00218	0.992927	B3galnt1
NM_153402	1.24857	4.76308	2.88162	0.0895957	0.999962	NM_153402	PANTHER	PANTHER	GOSLIM	GO:0006402	mRNA catabolic process	NA	NA	NA	NA	59	92	141	183	1.96643	2.28286	2.93196	7.54032	Eif2c3
NM_175101	-1.4634	4.2626	2.88162	0.0895957	0.999962	NM_175101	PANTHER	PANTHER	GOSLIM	GO:0008150	biological_process	NA	NA	NA	NA	128	127	75	24	16.6354	12.2883	6.08131	3.85608	Tmem111
NM_027557	2.04375	3.2063	2.88024	0.0896727	0.999962	NM_027557	PANTHER	PANTHER	GOSLIM	GO:0008150	biological_process	NA	NA	NA	NA	4	33	134	19	0.382661	2.35035	7.99782	2.24709	Pwwp2a
NM_173430	-2.35578	1.08503	2.87991	0.0896912	0.999962	NM_173430	PANTHER	PANTHER	GOSLIM	GO:0008152	metabolic process	NA	NA	NA	NA	12	22	7	0	1.08825	1.48537	0.396058	0	Fkrp
NM_001081971	-1.22004	4.91005	2.87484	0.0899741	0.999962	NM_001081971	PANTHER	PANTHER	GOSLIM	GO:0008150	biological_process	NA	NA	NA	NA	160	233	144	35	8.37587	9.08094	4.70311	2.26512	Gm1337
NM_183165	-1.45218	4.3051	2.87425	0.0900071	0.999962	NM_183165	PANTHER	PANTHER	GOSLIM	GO:0055114	oxidation-reduction process	NA	NA	NA	NA	142	116	82	22	16.7678	10.1979	6.04109	3.21161	Pyroxd1
NM_013494	-1.97721	3.19257	2.87325	0.0900626	0.999962	NM_013494	PANTHER	PANTHER	GOSLIM	GO:0003214	cardiac left ventricle morphogenesis	NA	NA	NA	NA	28	119	25	10	3.40427	10.7715	1.89635	1.50307	Cpe
NM_197996	-1.02096	8.2451	2.87068	0.0902066	0.999962	NM_197996	PANTHER	PANTHER	GOSLIM	GO:0008150	biological_process	NA	NA	NA	NA	2584	790	1014	776	182.399	41.5166	44.6561	67.7181	Tspan15
NM_001172104	2.61316	1.63331	2.86817	0.0903478	0.999962	NM_001172104	PANTHER	PANTHER	GOSLIM	GO:0008150	biological_process	NA	NA	NA	NA	0	9	27	21	0	1.01432	2.55003	3.93006	Zbtb25
NM_153548	-2.35796	2.53116	2.86059	0.0907744	0.999962	NM_153548	PANTHER	PANTHER	GOSLIM	GO:0008150	biological_process	NA	NA	NA	NA	40	49	4	11	2.53329	2.3104	0.158051	0.861253	E430025E21Rik
NM_025605	-1.48029	4.3688	2.85843	0.0908964	0.999962	NM_025605	PANTHER	PANTHER	GOSLIM	GO:0016049	cell growth	NA	NA	NA	NA	166	98	39	53	35.6171	15.6546	5.2207	14.0585	2400001E08Rik
NM_001113424	-1.25779	4.58181	2.85795	0.0909234	0.999962	NM_001113424	PANTHER	PANTHER	GOSLIM	GO:0008150	biological_process	NA	NA	NA	NA	127	189	101	35	31.468	34.8652	15.6135	10.7213	Amn1
NM_198013	-1.45691	4.27045	2.85777	0.0909336	0.999962	NM_198013	PANTHER	PANTHER	GOSLIM	GO:0008150	biological_process	NA	NA	NA	NA	123	135	46	44	9.84269	8.04279	2.29657	4.35285	Cuedc1
NM_013596	2.23946	0.981094	2.85738	0.0909557	0.999962	NM_013596	PANTHER	PANTHER	GOSLIM	GO:0007165	signal transduction	NA	NA	NA	NA	0	7	15	14	0	1.14128	2.04943	3.79027	Mc5r
NM_027827	-2.23272	2.98647	2.85664	0.0909974	0.999962	NM_027827	PANTHER	PANTHER	GOSLIM	GO:0008152	metabolic process	NA	NA	NA	NA	4	136	15	10	0.436483	11.0487	1.0212	1.34902	Afmid
NM_029730	1.68012	3.7389	2.84959	0.0913971	0.999962	NM_029730	PANTHER	PANTHER	GOSLIM	GO:0008150	biological_process	NA	NA	NA	NA	22	38	82	93	2.77833	3.5728	6.46081	14.5196	Mospd2
NM_145493	2.25558	0.988324	2.84477	0.0916716	0.999962	NM_145493	PANTHER	PANTHER	GOSLIM	GO:0006810	transport	NA	NA	NA	NA	0	7	8	19	0	0.755221	0.723292	3.4039	Cplx4
NM_001103158	-2.43869	1.6079	2.83636	0.0921527	0.999962	NM_001103158	PANTHER	PANTHER	GOSLIM	GO:0008150	biological_process	NA	NA	NA	NA	23	24	7	2	1.46687	1.13956	0.278531	0.15769	Gm13242
NM_010394	-2.03574	0.624905	2.83447	0.0922612	0.999962	NM_010394	PANTHER	PANTHER	GOSLIM	GO:0002474	antigen processing and presentation of peptide antigen via MHC class I	NA	NA	NA	NA	14	8	6	0	30.4493	12.954	8.14168	0	H2-Q7
NM_001271353	2.64578	2.09446	2.83378	0.0923008	0.999962	NA	NA	NA	NA	NA	NA	NA	NA	NA	NA	1	11	13	45	0.785399	6.43203	6.37011	43.6934	NA
NM_033327	2.37065	2.73041	2.83301	0.0923451	0.999962	NM_033327	PANTHER	PANTHER	GOSLIM	GO:0006351	transcription, DNA-dependent	NA	NA	NA	NA	8	12	16	70	0.414868	0.463303	0.517669	4.48776	Zfp423
NM_025347	-2.06512	3.19342	2.83293	0.0923495	0.999962	NM_025347	PANTHER	PANTHER	GOSLIM	GO:0006915	apoptotic process	NA	NA	NA	NA	44	99	35	2	11.7489	19.6808	5.83074	0.660215	Ypel3
NM_198168	-2.07845	3.04542	2.83074	0.0924756	0.999962	NM_198168	PANTHER	PANTHER	GOSLIM	GO:0001932	regulation of protein phosphorylation	NA	NA	NA	NA	25	110	28	4	2.34924	7.69563	1.64156	0.464686	Ppp2r5b
NM_013691	-1.75487	3.64143	2.82686	0.0926995	0.999962	NM_013691	PANTHER	PANTHER	GOSLIM	GO:0003417	growth plate cartilage development	NA	NA	NA	NA	85	90	17	30	6.79545	5.35681	0.847931	2.96505	Thbs3
NM_133847	-1.669	3.82242	2.82598	0.0927503	0.999962	NM_133847	PANTHER	PANTHER	GOSLIM	GO:0008150	biological_process	NA	NA	NA	NA	128	55	45	19	8.36254	2.6752	1.83423	1.5346	Tm9sf4
NM_010418	-1.06735	5.52102	2.82521	0.0927946	0.999962	NM_010418	PANTHER	PANTHER	GOSLIM	GO:0042787	protein ubiquitination involved in ubiquitin-dependent protein catabolic process	NA	NA	NA	NA	326	219	197	84	5.40578	2.70364	2.03807	1.722	Herc2
NM_172676	1.76938	3.68288	2.82258	0.0929469	0.999962	NM_172676	PANTHER	PANTHER	GOSLIM	GO:0008150	biological_process	NA	NA	NA	NA	15	42	57	106	1.81937	3.79266	4.31338	15.8946	Samd10
NM_053196	-1.23469	5.00914	2.81759	0.0932365	0.999962	NM_053196	PANTHER	PANTHER	GOSLIM	GO:0006810	transport	NA	NA	NA	NA	263	123	119	60	20.8361	7.25487	5.88193	5.87657	Sfxn2
NM_001039493	-2.37936	2.80043	2.81744	0.0932448	0.999962	NM_001039493	PANTHER	PANTHER	GOSLIM	GO:0035556	intracellular signal transduction	NA	NA	NA	NA	33	81	24	0	0.980786	1.7923	0.445025	0	Plekhm3
NM_001167889	-0.950049	7.38564	2.81698	0.0932717	0.999962	NM_001167889	PANTHER	PANTHER	GOSLIM	GO:0006351	transcription, DNA-dependent	NA	NA	NA	NA	1275	606	585	437	98.6166	34.8961	28.2298	41.7863	Suv420h1
NM_001110320	-1.78011	3.54343	2.81487	0.0933946	0.999962	NM_001110320	PANTHER	PANTHER	GOSLIM	GO:0005887	integral to plasma membrane	NA	NA	NA	NA	86	76	36	14	14.5605	9.57977	3.8027	2.93033	Cd72
NM_001033813	2.19644	3.06027	2.81479	0.0933992	0.999962	NM_001033813	PANTHER	PANTHER	GOSLIM	GO:0008150	biological_process	NA	NA	NA	NA	8	21	32	78	0.687755	1.34409	1.71635	8.28993	Zfp872
NM_001168672	-2.0011	3.31764	2.81261	0.0935258	0.999962	NM_001168672	PANTHER	PANTHER	GOSLIM	GO:0005737	cytoplasm	NA	NA	NA	NA	59	91	40	2	83.4094	95.7788	35.2806	3.49547	Gtse1
NM_027270	-1.0586	5.38677	2.81087	0.0936274	0.999962	NM_027270	PANTHER	PANTHER	GOSLIM	GO:0006810	transport	NA	NA	NA	NA	214	314	118	118	16.1544	17.647	5.5574	11.0121	Exoc1
NM_013742	-1.48173	4.08288	2.8102	0.0936668	0.999962	NM_013742	PANTHER	PANTHER	GOSLIM	GO:0006412	translation	NA	NA	NA	NA	98	134	70	18	7.73991	7.87915	3.44922	1.7575	Cars
NM_001110015	-2.56396	2.08278	2.8095	0.0937075	0.999962	NM_001110015	PANTHER	PANTHER	GOSLIM	GO:0008150	biological_process	NA	NA	NA	NA	43	19	10	2	19.2644	6.33732	2.79512	1.10772	Wdr36
NM_007479	1.48359	4.26272	2.80785	0.0938037	0.999962	NM_007479	PANTHER	PANTHER	GOSLIM	GO:0016192	vesicle-mediated transport	NA	NA	NA	NA	13	91	187	81	1.62003	8.44279	14.539	12.4789	Arf4
NM_001204983	1.7203	3.60285	2.8076	0.0938186	0.999962	NM_001204983	PANTHER	PANTHER	GOSLIM	GO:0008150	biological_process	NA	NA	NA	NA	26	25	98	70	2.45864	1.76006	5.78177	8.18337	Gm9766
NM_138306	-1.58624	3.75095	2.80594	0.0939156	0.999962	NM_138306	PANTHER	PANTHER	GOSLIM	GO:0035556	intracellular signal transduction	NA	NA	NA	NA	63	131	37	24	4.58832	7.10311	1.68123	2.16091	Dgkz
NM_181048	-1.49823	4.40541	2.80417	0.0940198	0.999962	NA	NA	NA	NA	NA	NA	NA	NA	NA	NA	103	196	113	5	128.482	182.023	87.9421	7.71059	A130010J15Rik
NM_008186	1.30893	4.54411	2.80076	0.0942197	0.999962	NM_008186	PANTHER	PANTHER	GOSLIM	GO:0006366	transcription from RNA polymerase II promoter	NA	NA	NA	NA	62	59	141	147	5.74758	4.07202	8.15502	16.847	Gtf2h1
NM_177611	2.5714	1.58748	2.80066	0.0942256	0.999962	NM_177611	PANTHER	PANTHER	GOSLIM	GO:0032012	regulation of ARF protein signal transduction	NA	NA	NA	NA	6	1	41	10	0.326034	0.0404554	1.38998	0.671775	Psd4
NM_010156	-1.46952	4.20012	2.79978	0.0942775	0.999962	NA	NA	NA	NA	NA	NA	NA	NA	NA	NA	144	92	58	32	6.87626	3.27071	1.72795	1.88909	Samd9l
NM_001160239	-1.1403	5.06131	2.79841	0.0943577	0.999962	NM_001160239	PANTHER	PANTHER	GOSLIM	GO:0022627	cytosolic small ribosomal subunit	NA	NA	NA	NA	184	241	84	95	82.0007	79.9616	23.3556	52.3402	Fau
NM_001205336	1.94776	3.4702	2.79682	0.0944512	0.999962	NM_001205336	PANTHER	PANTHER	GOSLIM	GO:0007165	signal transduction	NA	NA	NA	NA	8	38	49	95	0.375254	1.32704	1.43399	5.50899	Arap3
NM_178732	1.14195	5.05065	2.79462	0.0945814	0.999962	NM_178732	PANTHER	PANTHER	GOSLIM	GO:0008150	biological_process	NA	NA	NA	NA	99	86	252	163	5.87374	3.79877	9.32809	11.9558	Zfp324
NM_138583	2.0584	3.08821	2.792	0.0947358	0.999962	NM_138583	PANTHER	PANTHER	GOSLIM	GO:0008150	biological_process	NA	NA	NA	NA	6	27	55	63	1.00847	3.37861	5.76747	13.0907	D16H22S680E
NM_021316	-2.07247	0.660568	2.79056	0.0948211	0.999962	NM_021316	PANTHER	PANTHER	GOSLIM	GO:0008150	biological_process	NA	NA	NA	NA	7	18	6	0	1.07501	2.05802	0.57488	0	Cend1
NM_029325	-1.86305	0.259842	2.7896	0.0948781	0.999962	NM_029325	PANTHER	PANTHER	GOSLIM	GO:0006508	proteolysis	NA	NA	NA	NA	10	7	5	0	3.37046	1.75651	1.05141	0	Spinlw1
NM_001005506	-0.946066	6.33166	2.78916	0.0949041	0.999962	NM_001005506	PANTHER	PANTHER	GOSLIM	GO:0006887	exocytosis	NA	NA	NA	NA	285	752	247	234	131.861	259.033	71.2989	133.845	Txlna
NM_175692	-1.28251	4.9904	2.78764	0.0949938	0.999962	NM_175692	PANTHER	PANTHER	GOSLIM	GO:0008150	biological_process	NA	NA	NA	NA	289	85	104	65	12.5412	2.74616	2.81571	3.48712	Snhg11
NM_008908	2.29937	2.96205	2.78746	0.0950045	0.999962	NM_008908	PANTHER	PANTHER	GOSLIM	GO:0000413	protein peptidyl-prolyl isomerization	NA	NA	NA	NA	3	24	27	76	0.59363	3.53566	3.33328	18.5918	Ppic
NM_009971	2.44943	1.63872	2.78737	0.0950102	0.999962	NM_009971	PANTHER	PANTHER	GOSLIM	GO:0006955	immune response	NA	NA	NA	NA	3	6	38	13	0.560094	0.83398	4.42625	3.00051	Csf3
NM_030260	1.80066	3.48337	2.78577	0.0951051	0.999962	NM_030260	PANTHER	PANTHER	GOSLIM	GO:0006351	transcription, DNA-dependent	NA	NA	NA	NA	28	15	134	37	1.99976	0.797583	5.97087	3.26689	Zxdc
NM_001081145	0.985265	6.02297	2.78226	0.0953138	0.999962	NM_001081145	PANTHER	PANTHER	GOSLIM	GO:0008150	biological_process	NA	NA	NA	NA	215	173	594	232	18.1945	10.8997	31.3618	24.2718	Tigd2
NM_007798	1.14615	5.08094	2.77678	0.09564	0.999962	NM_007798	PANTHER	PANTHER	GOSLIM	GO:0006508	proteolysis	NA	NA	NA	NA	110	75	263	163	5.90167	2.99577	8.80341	10.8114	Ctsb
NM_172715	1.53713	3.95404	2.7733	0.0958487	0.999962	NM_172715	PANTHER	PANTHER	GOSLIM	GO:0008152	metabolic process	NA	NA	NA	NA	38	33	190	41	3.36108	2.17307	10.4848	4.48324	Agpat9
NM_008164	2.60285	2.2101	2.7683	0.0961483	0.999962	NM_008164	PANTHER	PANTHER	GOSLIM	GO:0007165	signal transduction	NA	NA	NA	NA	8	3	10	51	0.912077	0.25464	0.711302	7.18826	Rhpn1
NM_001029873	1.20351	4.89871	2.76498	0.0963479	0.999962	NM_001029873	PANTHER	PANTHER	GOSLIM	GO:0035556	intracellular signal transduction	NA	NA	NA	NA	96	62	208	163	3.06936	1.47582	4.14909	6.44284	Unc13a
NM_001033348	1.19033	5.06634	2.76141	0.0965631	0.999962	NM_001033348	PANTHER	PANTHER	GOSLIM	GO:0032859	activation of Ral GTPase activity	NA	NA	NA	NA	69	125	143	242	1.8271	2.46426	2.36244	7.92209	Ralgapa2
NM_025961	2.35524	1.25307	2.76014	0.0966398	0.999962	NM_025961	PANTHER	PANTHER	GOSLIM	GO:0008152	metabolic process	NA	NA	NA	NA	0	8	14	20	0	0.643029	0.943011	2.66943	Gatm
NM_198292	1.03945	6.0328	2.75996	0.0966508	0.999962	NM_198292	PANTHER	PANTHER	GOSLIM	GO:0008150	biological_process	NA	NA	NA	NA	219	159	279	451	11.2766	6.09529	8.96293	28.7092	Tex2
NM_013595	2.37375	1.27187	2.75841	0.0967444	0.999962	NM_013595	PANTHER	PANTHER	GOSLIM	GO:0000122	negative regulation of transcription from RNA polymerase II promoter	NA	NA	NA	NA	0	8	22	15	0	0.95382	2.1981	2.96972	Mbd3
NM_053117	-2.10522	0.828204	2.75768	0.0967883	0.999962	NM_053117	PANTHER	PANTHER	GOSLIM	GO:0007049	cell cycle	NA	NA	NA	NA	5	24	4	2	0.404819	1.44666	0.202052	0.200186	Pard6g
NM_134154	-2.71775	1.64466	2.75633	0.0968703	0.999962	NM_134154	PANTHER	PANTHER	GOSLIM	GO:0006810	transport	NA	NA	NA	NA	9	46	0	6	1.24944	4.7544	0	1.02976	Slc25a45
NM_007865	1.20963	5.17383	2.75481	0.0969624	0.999962	NM_007865	PANTHER	PANTHER	GOSLIM	GO:0001701	in utero embryonic development	NA	NA	NA	NA	45	173	446	70	3.34047	9.56105	20.6558	6.424	Dll1
NM_026734	-2.05645	3.285	2.75415	0.0970026	0.999962	NM_026734	PANTHER	PANTHER	GOSLIM	GO:0008150	biological_process	NA	NA	NA	NA	105	24	17	16	30.9969	5.27478	3.13105	5.8393	Tmem126b
NM_010274	-2.51513	2.30506	2.75373	0.0970278	0.999962	NM_010274	PANTHER	PANTHER	GOSLIM	GO:0006072	glycerol-3-phosphate metabolic process	NA	NA	NA	NA	15	70	1	10	0.679189	2.35973	0.0282496	0.559773	Gpd2
NM_001080390	-1.19832	4.75355	2.75259	0.0970973	0.999962	NM_001080390	PANTHER	PANTHER	GOSLIM	GO:0001764	neuron migration	NA	NA	NA	NA	107	258	112	44	68.0706	122.197	44.4536	34.6051	Mark2
NM_013840	-2.02727	2.97347	2.75231	0.0971138	0.999962	NM_013840	PANTHER	PANTHER	GOSLIM	GO:0000122	negative regulation of transcription from RNA polymerase II promoter	NA	NA	NA	NA	32	92	14	13	9.77554	20.9239	2.66828	4.9096	Uxt
NM_207541	1.10663	5.77974	2.75023	0.0972402	0.999962	NM_207541	PANTHER	PANTHER	GOSLIM	GO:0008150	biological_process	NA	NA	NA	NA	87	256	660	107	9.82638	21.5268	46.5084	14.9407	Zfp81
NM_011432	1.09516	5.48564	2.75021	0.0972415	0.999962	NM_011432	PANTHER	PANTHER	GOSLIM	GO:0000387	spliceosomal snRNP assembly	NA	NA	NA	NA	154	95	237	284	51.5635	23.6816	49.5089	117.558	Snrpc
NM_001134457	1.38901	5.36935	2.74985	0.0972636	0.999962	NM_001134457	PANTHER	PANTHER	GOSLIM	GO:0008150	biological_process	NA	NA	NA	NA	166	16	176	315	6.56951	0.471421	4.3456	15.4116	Fam55c
NM_027395	0.99975	5.69246	2.7481	0.0973698	0.999962	NM_027395	PANTHER	PANTHER	GOSLIM	GO:0045892	negative regulation of transcription, DNA-dependent	NA	NA	NA	NA	151	163	427	216	20.7142	16.6473	36.5454	36.6318	Basp1
NM_011211	1.72663	-0.104178	2.74609	0.0974927	0.999962	NM_011211	PANTHER	PANTHER	GOSLIM	GO:0035335	peptidyl-tyrosine dephosphorylation	NA	NA	NA	NA	1	3	7	6	0.027881	0.0622721	0.121764	0.20681	Ptprd
NM_145625	0.872115	6.78896	2.74555	0.0975258	0.999962	NM_145625	PANTHER	PANTHER	GOSLIM	GO:0006412	translation	NA	NA	NA	NA	336	378	758	532	22.1852	18.5815	31.2253	43.4258	Eif4b
NM_133655	-1.12532	5.00145	2.74304	0.097679	0.999962	NM_133655	PANTHER	PANTHER	GOSLIM	GO:0000187	activation of MAPK activity	NA	NA	NA	NA	175	232	123	64	29.3361	28.9545	12.8642	13.2634	Cd81
NM_007782	-1.09813	5.81035	2.74243	0.0977158	0.999962	NM_007782	PANTHER	PANTHER	GOSLIM	GO:0007155	cell adhesion	NA	NA	NA	NA	469	174	168	147	30.5468	8.43735	6.82676	11.8365	Csf3r
NM_029430	1.95973	3.36224	2.73585	0.0981195	0.999962	NM_029430	PANTHER	PANTHER	GOSLIM	GO:0008150	biological_process	NA	NA	NA	NA	27	8	79	66	3.55809	0.784889	6.49521	10.7525	Ttc23l
NM_183154	1.52857	4.10487	2.73579	0.0981228	0.999962	NM_183154	PANTHER	PANTHER	GOSLIM	GO:0010923	negative regulation of phosphatase activity	NA	NA	NA	NA	17	72	89	126	1.11811	3.52561	3.65208	10.2452	Zfyve1
NM_170758	-0.906725	7.81636	2.73478	0.0981853	0.999962	NM_170758	PANTHER	PANTHER	GOSLIM	GO:0002552	serotonin secretion by mast cell	NA	NA	NA	NA	1597	954	926	521	87.5458	38.9353	31.6705	35.3086	Cd300a
NM_001252493	1.85903	3.31244	2.73187	0.0983643	0.999962	NM_001252493	PANTHER	PANTHER	GOSLIM	GO:0006810	transport	NA	NA	NA	NA	16	24	125	30	2.69458	3.00917	13.1339	6.24604	Osbpl1a
NM_001115018	-2.18533	3.27773	2.73077	0.0984319	0.999962	NM_001115018	PANTHER	PANTHER	GOSLIM	GO:0006351	transcription, DNA-dependent	NA	NA	NA	NA	112	16	5	22	518.192	55.1135	14.433	125.837	Suv420h2
NM_013700	1.48046	4.15647	2.72965	0.0985008	0.999962	NM_013700	PANTHER	PANTHER	GOSLIM	GO:0006508	proteolysis	NA	NA	NA	NA	30	60	89	131	2.40368	3.57908	4.44895	12.9759	Usp5
NM_010904	1.8971	3.27676	2.72931	0.0985218	0.999962	NM_010904	PANTHER	PANTHER	GOSLIM	GO:0000226	microtubule cytoskeleton organization	NA	NA	NA	NA	16	22	81	57	1.01992	1.04408	3.22139	4.49192	Nefh
NM_144872	-1.09816	5.12118	2.7289	0.0985472	0.999962	NM_144872	PANTHER	PANTHER	GOSLIM	GO:0006508	proteolysis	NA	NA	NA	NA	208	224	115	84	16.6445	13.3451	5.74142	8.30998	Eml3
NM_012048	-1.45438	4.17532	2.72819	0.0985908	0.999962	NM_012048	PANTHER	PANTHER	GOSLIM	GO:0006260	DNA replication	NA	NA	NA	NA	142	89	57	32	8.55056	3.98989	2.14138	2.38215	Polk
NM_029806	2.58545	2.57104	2.7267	0.0986829	0.999962	NM_029806	PANTHER	PANTHER	GOSLIM	GO:0008150	biological_process	NA	NA	NA	NA	0	18	15	64	0	3.64721	2.547	21.5336	Lypd5
NM_153743	1.1935	5.21324	2.72574	0.0987425	0.999962	NM_153743	PANTHER	PANTHER	GOSLIM	GO:0000122	negative regulation of transcription from RNA polymerase II promoter	NA	NA	NA	NA	26	208	303	173	0.74231	4.4212	5.39718	6.10619	Dnmt3a
NM_008443	-1.258	4.62746	2.72512	0.098781	0.999962	NM_008443	PANTHER	PANTHER	GOSLIM	GO:0008152	metabolic process	NA	NA	NA	NA	182	124	79	53	8.51663	4.31999	2.30641	3.06609	Kif3a
NM_008011	2.32188	1.22656	2.72439	0.0988257	0.999962	NM_008011	PANTHER	PANTHER	GOSLIM	GO:0001759	organ induction	NA	NA	NA	NA	0	8	16	18	0	0.481761	0.807439	1.79996	Fgfr4
NM_028097	0.974066	5.87765	2.72377	0.0988645	0.999962	NM_028097	PANTHER	PANTHER	GOSLIM	GO:0008152	metabolic process	NA	NA	NA	NA	172	190	384	309	16.8018	13.818	23.403	37.3163	Tmem68
NM_133927	2.09154	2.87269	2.72086	0.0990447	0.999962	NM_133927	PANTHER	PANTHER	GOSLIM	GO:0008150	biological_process	NA	NA	NA	NA	10	16	89	27	1.10687	1.3185	6.1461	3.69465	Itfg2
NM_027151	-2.28126	2.50994	2.71996	0.0991003	0.999962	NM_027151	PANTHER	PANTHER	GOSLIM	GO:0008152	metabolic process	NA	NA	NA	NA	47	37	9	8	6.2357	3.65471	0.744976	1.31217	Dctn2
NM_010628	-2.33942	2.65144	2.71918	0.0991491	0.999962	NM_010628	PANTHER	PANTHER	GOSLIM	GO:0008152	metabolic process	NA	NA	NA	NA	68	19	6	11	6.30609	1.31181	0.347149	1.26112	Kif9
NM_178337	-2.04976	0.972311	2.71873	0.0991768	0.999962	NM_178337	PANTHER	PANTHER	GOSLIM	GO:0000226	microtubule cytoskeleton organization	NA	NA	NA	NA	11	19	5	2	1.54907	1.99203	0.439299	0.348193	Tbce
NM_026688	1.24009	4.87509	2.71795	0.0992254	0.999962	NM_026688	PANTHER	PANTHER	GOSLIM	GO:0055114	oxidation-reduction process	NA	NA	NA	NA	69	93	98	233	18.6791	18.7437	16.5519	77.9787	Ndufs3
NM_001100184	2.19809	1.00819	2.71527	0.0993921	0.999962	NM_001100184	PANTHER	PANTHER	GOSLIM	GO:0055114	oxidation-reduction process	NA	NA	NA	NA	1	6	27	6	0.1683	0.751796	2.83505	1.24838	Cyp2t4
NM_013510	1.89452	3.23087	2.71405	0.0994684	0.999962	NM_013510	PANTHER	PANTHER	GOSLIM	GO:0030866	cortical actin cytoskeleton organization	NA	NA	NA	NA	15	22	118	29	0.606072	0.66179	2.97459	1.44858	Epb4.1l1
NM_001170488	2.47994	2.06469	2.71338	0.0995101	0.999962	NM_001170488	PANTHER	PANTHER	GOSLIM	GO:0008150	biological_process	NA	NA	NA	NA	4	8	13	43	9.42479	14.0335	19.1103	125.254	Tprkb
NM_175093	-2.4628	1.85175	2.71258	0.0995599	0.999962	NM_175093	PANTHER	PANTHER	GOSLIM	GO:0006915	apoptotic process	NA	NA	NA	NA	26	30	3	6	3.22584	2.77112	0.232222	0.920309	Trib3
NM_001037913	-1.30751	4.47945	2.71235	0.099574	0.999962	NA	NA	NA	NA	NA	NA	NA	NA	NA	NA	85	226	108	21	26.5724	52.5998	21.0643	8.11602	Ccdc107
NM_001165984	1.89898	0.507457	2.7099	0.0997272	0.999962	NM_001165984	PANTHER	PANTHER	GOSLIM	GO:0007339	binding of sperm to zona pellucida	NA	NA	NA	NA	0	6	10	10	0	18.6347	26.0267	51.5725	Ubap2l
NM_013897	-1.23251	4.76846	2.70851	0.0998142	0.999962	NM_013897	PANTHER	PANTHER	GOSLIM	GO:0006626	protein targeting to mitochondrion	NA	NA	NA	NA	113	257	135	28	54.5637	92.3895	40.6698	16.7146	Timm8b
NM_201245	-1.17073	5.23915	2.70813	0.0998377	0.999962	NM_201245	PANTHER	PANTHER	GOSLIM	GO:0005737	cytoplasm	NA	NA	NA	NA	316	126	160	62	9.22371	2.73813	2.91375	2.23729	Mprip
NM_001252060	-1.2904	4.60361	2.70808	0.0998413	0.999962	NM_001252060	PANTHER	PANTHER	GOSLIM	GO:0000096	sulfur amino acid metabolic process	NA	NA	NA	NA	158	154	125	19	5.16922	3.75105	2.55147	0.768482	Cacna1a
NM_009573	1.07484	6.3449	2.70478	0.100048	0.999962	NM_009573	PANTHER	PANTHER	GOSLIM	GO:0001501	skeletal system development	NA	NA	NA	NA	57	488	748	303	4.32978	27.5979	35.4491	28.4542	Zic1
NM_010177	2.44067	1.32877	2.70414	0.100088	0.999962	NM_010177	PANTHER	PANTHER	GOSLIM	GO:0006915	apoptotic process	NA	NA	NA	NA	0	8	30	11	0	0.783671	2.46271	1.7893	Fasl
NM_178281	-1.13514	5.14676	2.70338	0.100136	0.999962	NM_178281	PANTHER	PANTHER	GOSLIM	GO:0006915	apoptotic process	NA	NA	NA	NA	257	169	100	94	21.3025	10.4291	5.17142	9.63247	Trim39
NM_001159865	1.37203	4.28529	2.69698	0.100539	0.999962	NM_001159865	PANTHER	PANTHER	GOSLIM	GO:0008150	biological_process	NA	NA	NA	NA	50	48	185	81	6.01867	4.30167	13.8936	12.0539	Kctd18
NM_008467	-1.05437	5.78997	2.69564	0.100623	0.999962	NM_008467	PANTHER	PANTHER	GOSLIM	GO:0006606	protein import into nucleus	NA	NA	NA	NA	433	205	216	117	29.572	10.4234	9.20363	9.8785	Kpna4
NM_178267	1.14544	4.96015	2.69558	0.100627	0.999962	NM_178267	PANTHER	PANTHER	GOSLIM	GO:0006351	transcription, DNA-dependent	NA	NA	NA	NA	76	104	210	171	2.54336	2.59114	4.38456	7.0746	Zfp827
NM_177322	-2.40125	3.44047	2.69497	0.100666	0.999962	NM_177322	PANTHER	PANTHER	GOSLIM	GO:0001568	blood vessel development	NA	NA	NA	NA	133	12	0	25	14.8181	0.995372	0	3.44344	Agtr1a
NM_025338	-1.36378	4.71503	2.69457	0.100691	0.999962	NM_025338	PANTHER	PANTHER	GOSLIM	GO:0016310	phosphorylation	NA	NA	NA	NA	72	310	142	12	15.1545	48.5776	18.6471	3.1225	Aurkaip1
NM_028658	-2.18297	2.87097	2.68809	0.101101	0.999962	NM_028658	PANTHER	PANTHER	GOSLIM	GO:0008150	biological_process	NA	NA	NA	NA	69	34	18	7	5.60076	2.05467	0.911556	0.702439	Klraq1
NM_010587	-0.94288	7.99877	2.68787	0.101115	0.999962	NM_010587	PANTHER	PANTHER	GOSLIM	GO:0035556	intracellular signal transduction	NA	NA	NA	NA	2032	805	946	639	51.3233	15.1374	14.9071	19.9528	Itsn1
NM_001114637	-1.52424	4.1576	2.68768	0.101127	0.999962	NM_001114637	PANTHER	PANTHER	GOSLIM	GO:0008150	biological_process	NA	NA	NA	NA	82	173	88	8	15.0878	23.6987	10.102	1.81977	Jmjd7
NM_172527	1.02209	6.00936	2.68705	0.101167	0.999962	NM_172527	PANTHER	PANTHER	GOSLIM	GO:0000302	response to reactive oxygen species	NA	NA	NA	NA	75	356	519	281	7.36312	26.0205	31.7893	34.1051	Nudt15
NM_153794	-1.41398	4.13998	2.68618	0.101222	0.999962	NM_153794	PANTHER	PANTHER	GOSLIM	GO:0008150	biological_process	NA	NA	NA	NA	78	169	52	35	2.05621	3.31684	0.855243	1.14065	4933403F05Rik
NM_199199	-1.63327	3.68754	2.68302	0.101423	0.999962	NM_199199	PANTHER	PANTHER	GOSLIM	GO:0008150	biological_process	NA	NA	NA	NA	44	150	56	8	8.33705	21.16	6.62004	1.87397	Tmem199
NM_177620	-2.50075	1.44657	2.68204	0.101486	0.999962	NM_177620	PANTHER	PANTHER	GOSLIM	GO:0007165	signal transduction	NA	NA	NA	NA	18	25	0	6	1.18511	1.22544	0	0.488371	Rin3
NM_001081381	1.4925	3.94509	2.67996	0.101618	0.999962	NM_001081381	PANTHER	PANTHER	GOSLIM	GO:0008150	biological_process	NA	NA	NA	NA	26	51	179	46	3.20553	4.68124	13.7687	7.01126	2610002I17Rik
NM_009081	1.03202	5.74496	2.67859	0.101706	0.999962	NM_009081	PANTHER	PANTHER	GOSLIM	GO:0006412	translation	NA	NA	NA	NA	93	252	271	341	47.713	96.2541	86.7433	216.282	Rpl28
NM_001110140	-2.59006	1.75271	2.6783	0.101724	0.999962	NM_001110140	PANTHER	PANTHER	GOSLIM	GO:0008152	metabolic process	NA	NA	NA	NA	36	13	10	0	8.30544	2.23289	1.43937	0	Atp2a2
NM_001145920	2.19286	2.74	2.67715	0.101798	0.999962	NM_001145920	PANTHER	PANTHER	GOSLIM	GO:0001501	skeletal system development	NA	NA	NA	NA	7	16	40	53	1.25797	2.14071	4.48482	11.775	Runx2
NM_019877	-1.45183	4.09033	2.67617	0.10186	0.999962	NM_019877	PANTHER	PANTHER	GOSLIM	GO:0016192	vesicle-mediated transport	NA	NA	NA	NA	85	152	72	18	23.283	30.9976	12.3045	6.09544	Copz2
NM_001008426	-0.939631	6.43948	2.67392	0.102004	0.999962	NM_001008426	PANTHER	PANTHER	GOSLIM	GO:0008150	biological_process	NA	NA	NA	NA	624	365	308	226	62.8369	27.3645	19.3506	28.1353	Gm5531
NM_025777	2.42466	1.35877	2.67275	0.102079	0.999962	NM_025777	PANTHER	PANTHER	GOSLIM	GO:0006810	transport	NA	NA	NA	NA	4	3	41	4	0.63937	0.357008	4.08874	0.790433	Duoxa2
NM_175088	1.27876	4.93251	2.67028	0.102238	0.999962	NM_175088	PANTHER	PANTHER	GOSLIM	GO:0006351	transcription, DNA-dependent	NA	NA	NA	NA	51	122	79	260	3.77815	6.72873	3.65131	23.8119	Mdfic
NM_145574	2.10752	3.03929	2.66977	0.102271	0.999962	NM_145574	PANTHER	PANTHER	GOSLIM	GO:0008150	biological_process	NA	NA	NA	NA	3	29	54	61	0.218679	1.5738	2.4558	5.49703	Ccdc136
NM_001161362	-2.1131	3.00875	2.66784	0.102395	0.999962	NM_001161362	PANTHER	PANTHER	GOSLIM	GO:0008150	biological_process	NA	NA	NA	NA	56	64	31	1	2.06018	1.75292	0.711529	0.045481	Ppp2r3a
NM_009772	1.44502	4.02699	2.66519	0.102565	0.999962	NM_009772	PANTHER	PANTHER	GOSLIM	GO:0007059	chromosome segregation	NA	NA	NA	NA	27	57	161	66	37.751	59.334	140.444	114.083	Bub1
NM_029690	2.36293	2.51775	2.66359	0.102669	0.999962	NM_029690	PANTHER	PANTHER	GOSLIM	GO:0005737	cytoplasm	NA	NA	NA	NA	5	13	19	57	0.672488	1.30173	1.59434	9.47767	Arpm1
NM_025791	1.25424	4.56331	2.66303	0.102705	0.999962	NM_025791	PANTHER	PANTHER	GOSLIM	GO:0008150	biological_process	NA	NA	NA	NA	41	94	142	147	13.9482	23.8082	30.1394	61.8249	Tmem223
NM_029045	-2.41981	1.37249	2.65891	0.102971	0.999962	NM_029045	PANTHER	PANTHER	GOSLIM	GO:0008150	biological_process	NA	NA	NA	NA	21	18	0	6	2.14269	1.36734	0	0.756838	4930432K21Rik
NM_001160146	-1.2636	4.39573	2.65866	0.102987	0.999962	NM_001160146	PANTHER	PANTHER	GOSLIM	GO:0006810	transport	NA	NA	NA	NA	99	184	76	39	270.887	374.831	129.742	131.926	Tmem9
NM_009242	-2.31723	2.40036	2.65716	0.103084	0.999962	NM_009242	PANTHER	PANTHER	GOSLIM	GO:0007165	signal transduction	NA	NA	NA	NA	47	30	10	6	5.20229	2.47219	0.690573	0.821032	Sparc
NM_001079513	2.08427	3.3251	2.65691	0.103101	0.999962	NM_001079513	PANTHER	PANTHER	GOSLIM	GO:0016055	Wnt receptor signaling pathway	NA	NA	NA	NA	0	41	90	58	0	66.9617	123.178	157.296	Zbtb33
NM_001146215	1.2326	5.12998	2.65404	0.103287	0.999962	NM_001146215	PANTHER	PANTHER	GOSLIM	GO:0006200	ATP catabolic process	NA	NA	NA	NA	98	90	99	289	9.32262	6.3741	5.8757	33.9877	Msh5
NM_181074	-2.43277	1.96095	2.64875	0.103631	0.999962	NM_181074	PANTHER	PANTHER	GOSLIM	GO:0021954	central nervous system neuron development	NA	NA	NA	NA	21	42	7	4	1.62181	2.41487	0.33728	0.381903	Lingo1
NM_029432	-0.927979	6.8461	2.6442	0.103929	0.999962	NM_029432	PANTHER	PANTHER	GOSLIM	GO:0008150	biological_process	NA	NA	NA	NA	860	433	496	245	44.2019	16.569	15.9051	15.5676	4930402H24Rik
NM_008213	-2.33419	2.70214	2.64356	0.103971	0.999962	NM_008213	PANTHER	PANTHER	GOSLIM	GO:0000122	negative regulation of transcription from RNA polymerase II promoter	NA	NA	NA	NA	28	79	23	0	3.75403	7.88554	1.92389	0	Hand1
NM_172424	-2.2188	0.973837	2.64095	0.104142	0.999962	NM_172424	PANTHER	PANTHER	GOSLIM	GO:0006366	transcription from RNA polymerase II promoter	NA	NA	NA	NA	8	24	7	0	0.219016	0.489173	0.119563	0	Med13l
NM_028516	-0.887682	7.29881	2.64089	0.104145	0.999962	NM_028516	PANTHER	PANTHER	GOSLIM	GO:0008150	biological_process	NA	NA	NA	NA	712	1223	840	244	187.365	239.607	137.912	79.38	1700056E22Rik
NM_030733	2.41209	1.69605	2.6407	0.104158	0.999962	NM_030733	PANTHER	PANTHER	GOSLIM	GO:0007165	signal transduction	NA	NA	NA	NA	5	4	40	13	0.536855	0.319751	2.67954	1.72561	Gpr63
NM_021387	2.5198	1.69487	2.63902	0.104268	0.999962	NM_021387	PANTHER	PANTHER	GOSLIM	GO:0008150	biological_process	NA	NA	NA	NA	0	10	17	29	0	1.30208	1.85496	6.27022	Vstm2b
NM_008123	-2.33215	2.39187	2.63858	0.104297	0.999962	NM_008123	PANTHER	PANTHER	GOSLIM	GO:0002088	lens development in camera-type eye	NA	NA	NA	NA	31	52	17	1	1.13162	1.41322	0.387171	0.0451287	Gja8
NM_013482	2.10553	1.09837	2.63839	0.104309	0.999962	NM_013482	PANTHER	PANTHER	GOSLIM	GO:0000302	response to reactive oxygen species	NA	NA	NA	NA	1	7	10	19	0.100382	0.523143	0.626283	2.35789	Btk
NM_009524	0.92711	6.28271	2.63788	0.104342	0.999962	NM_009524	PANTHER	PANTHER	GOSLIM	GO:0000122	negative regulation of transcription from RNA polymerase II promoter	NA	NA	NA	NA	184	325	417	461	10.7539	14.1415	15.2053	33.3089	Wnt5a
NM_001039169	-1.45577	3.99448	2.63145	0.104766	0.999962	NM_001039169	PANTHER	PANTHER	GOSLIM	GO:0006412	translation	NA	NA	NA	NA	115	93	58	23	52.5386	31.6321	16.5318	12.9903	Eif4e2
NM_175352	-1.7204	3.49751	2.63068	0.104817	0.999962	NM_175352	PANTHER	PANTHER	GOSLIM	GO:0042953	lipoprotein transport	NA	NA	NA	NA	76	82	36	14	5.30872	4.26437	1.56889	1.20897	Unc119b
NM_026908	1.74291	3.7109	2.63028	0.104843	0.999962	NM_026908	PANTHER	PANTHER	GOSLIM	GO:0005575	cellular_component	NA	NA	NA	NA	26	29	45	116	2.17853	1.80906	2.35243	12.016	Cab39l
NM_134024	1.15735	5.10753	2.62958	0.104889	0.999962	NM_134024	PANTHER	PANTHER	GOSLIM	GO:0006184	GTP catabolic process	NA	NA	NA	NA	105	85	163	236	16.6061	10.0084	16.0835	46.1428	Tubg1
NM_153166	-1.886	3.27448	2.6286	0.104954	0.999962	NM_153166	PANTHER	PANTHER	GOSLIM	GO:0008150	biological_process	NA	NA	NA	NA	49	97	37	5	2.85593	4.20909	1.34545	0.360275	Cpne5
NM_011630	-2.20255	2.90266	2.62838	0.104969	0.999962	NM_011630	PANTHER	PANTHER	GOSLIM	GO:0006351	transcription, DNA-dependent	NA	NA	NA	NA	20	105	2	18	0.667899	2.61057	0.04167	0.743131	Nr2c2
NM_001160363	-2.17203	2.55669	2.62715	0.10505	0.999962	NM_001160363	PANTHER	PANTHER	GOSLIM	GO:0008150	biological_process	NA	NA	NA	NA	42	46	14	6	7.44789	6.07304	1.5489	1.31537	5430405G05Rik
NM_025471	-1.7149	3.77701	2.62542	0.105164	0.999962	NM_025471	PANTHER	PANTHER	GOSLIM	GO:0008150	biological_process	NA	NA	NA	NA	137	37	53	11	37.6077	7.56175	9.07705	3.73303	1810030N24Rik
NM_199299	2.22229	2.58455	2.61985	0.105535	0.999962	NM_199299	PANTHER	PANTHER	GOSLIM	GO:0043966	histone H3 acetylation	NA	NA	NA	NA	4	17	84	16	0.166865	0.527982	2.18624	0.82516	Phf15
NM_021455	-2.62987	1.79148	2.61947	0.10556	0.999962	NM_021455	PANTHER	PANTHER	GOSLIM	GO:0000122	negative regulation of transcription from RNA polymerase II promoter	NA	NA	NA	NA	7	55	10	0	0.488157	2.85555	0.435085	0	Mlxipl
NM_013712	-2.19774	3.09742	2.61735	0.105701	0.999962	NM_013712	PANTHER	PANTHER	GOSLIM	GO:0007229	integrin-mediated signaling pathway	NA	NA	NA	NA	83	37	33	0	16.3349	5.4213	4.05195	0	Itgb1bp2
NM_010487	1.48825	3.97039	2.61702	0.105723	0.999962	NM_010487	PANTHER	PANTHER	GOSLIM	GO:0007275	multicellular organismal development	NA	NA	NA	NA	23	57	88	109	1.16427	2.14816	2.77922	6.82128	Elavl3
NM_010875	2.16018	2.78775	2.61561	0.105817	0.999962	NM_010875	PANTHER	PANTHER	GOSLIM	GO:0007155	cell adhesion	NA	NA	NA	NA	8	16	45	52	0.832961	1.24028	2.92321	6.69345	Ncam1
NM_027891	-1.38216	4.35049	2.61552	0.105823	0.999962	NM_027891	PANTHER	PANTHER	GOSLIM	GO:0006260	DNA replication	NA	NA	NA	NA	154	105	84	26	17.9845	9.12919	6.12027	3.75374	Lrwd1
NM_007923	1.51705	4.16962	2.61516	0.105847	0.999962	NM_007923	PANTHER	PANTHER	GOSLIM	GO:0006355	regulation of transcription, DNA-dependent	NA	NA	NA	NA	38	48	54	157	2.63412	2.47718	2.33538	13.4544	Elk4
NM_026021	1.43423	4.20983	2.61086	0.106134	0.999962	NM_026021	PANTHER	PANTHER	GOSLIM	GO:0008150	biological_process	NA	NA	NA	NA	15	87	161	89	3.10076	13.3894	20.7643	22.7447	Zmynd19
NM_026794	-1.40856	4.24125	2.6103	0.106172	0.999962	NA	NA	NA	NA	NA	NA	NA	NA	NA	NA	144	97	57	37	70.8774	35.5452	17.5038	22.5143	Deb1
NM_026616	-1.05104	5.20452	2.6097	0.106212	0.999962	NM_026616	PANTHER	PANTHER	GOSLIM	GO:0006401	RNA catabolic process	NA	NA	NA	NA	162	313	126	90	63.8143	91.7935	30.9661	43.8286	Rnaseh2c
NM_028166	2.47181	1.54608	2.60858	0.106287	0.999962	NM_028166	PANTHER	PANTHER	GOSLIM	GO:0008150	biological_process	NA	NA	NA	NA	7	0	18	24	0.566387	0	0.908658	2.4007	1600014C10Rik
NM_001017985	1.03711	5.46658	2.60802	0.106325	0.999962	NM_001017985	PANTHER	PANTHER	GOSLIM	GO:0001701	in utero embryonic development	NA	NA	NA	NA	109	162	223	282	3.55104	3.92924	4.53259	11.3577	C2cd3
NM_010906	-2.27571	2.41613	2.60754	0.106357	0.999962	NM_010906	PANTHER	PANTHER	GOSLIM	GO:0006260	DNA replication	NA	NA	NA	NA	10	82	15	3	0.971999	5.93396	0.909641	0.360495	Nfix
NM_001159419	2.23741	1.11496	2.60646	0.106429	0.999962	NM_001159419	PANTHER	PANTHER	GOSLIM	GO:0008150	biological_process	NA	NA	NA	NA	6	0	18	14	0.357987	0	0.670042	1.03266	Sidt1
NM_001177798	-0.86534	6.90336	2.60512	0.106519	0.999962	NM_001177798	PANTHER	PANTHER	GOSLIM	GO:0006351	transcription, DNA-dependent	NA	NA	NA	NA	647	772	359	375	69.5865	61.8163	24.0895	49.8614	Taf6l
NM_011170	1.15229	5.05554	2.60375	0.106611	0.999962	NM_011170	PANTHER	PANTHER	GOSLIM	GO:0001933	negative regulation of protein phosphorylation	NA	NA	NA	NA	39	169	199	200	4.53994	14.6466	14.4528	28.7825	Prnp
NM_025577	-2.35034	2.65297	2.60067	0.106819	0.999962	NM_025577	PANTHER	PANTHER	GOSLIM	GO:0008150	biological_process	NA	NA	NA	NA	21	85	22	0	8.13373	24.5106	5.31625	0	2810428I15Rik
NM_175305	2.57624	1.88479	2.60002	0.106862	0.999962	NM_175305	PANTHER	PANTHER	GOSLIM	GO:0008150	biological_process	NA	NA	NA	NA	6	3	63	4	0.550601	0.204961	3.60694	0.453793	Lrrc19
NM_017465	-2.46823	2.30272	2.59969	0.106885	0.999962	NM_017465	PANTHER	PANTHER	GOSLIM	GO:0000103	sulfate assimilation	NA	NA	NA	NA	38	38	16	0	8.51218	6.33732	2.23609	0	Sult2b1
NM_008813	2.13837	0.959844	2.59929	0.106911	0.999962	NM_008813	PANTHER	PANTHER	GOSLIM	GO:0008152	metabolic process	NA	NA	NA	NA	1	6	27	5	0.0789297	0.352579	1.32959	0.487891	Enpp1
NM_011053	1.13635	4.90641	2.59721	0.107052	0.999962	NM_011053	PANTHER	PANTHER	GOSLIM	GO:0006915	apoptotic process	NA	NA	NA	NA	74	100	195	169	3.11612	3.13507	5.12307	8.79796	Pdcd11
NM_028453	1.92413	3.11565	2.59321	0.107323	0.999962	NM_028453	PANTHER	PANTHER	GOSLIM	GO:0008150	biological_process	NA	NA	NA	NA	10	25	58	61	1.52377	2.83612	5.51391	11.4911	Otud3
NM_033521	-2.43757	1.97801	2.58765	0.1077	0.999962	NM_033521	PANTHER	PANTHER	GOSLIM	GO:0006810	transport	NA	NA	NA	NA	21	43	10	2	2.817	4.29439	0.836915	0.331673	Laptm4b
NM_010892	0.936314	6.12695	2.58628	0.107793	0.999962	NM_010892	PANTHER	PANTHER	GOSLIM	GO:0007059	chromosome segregation	NA	NA	NA	NA	139	326	451	365	11.0639	19.3186	22.3966	35.9168	Nek2
NM_011415	0.915632	7.68226	2.58491	0.107886	0.999962	NM_011415	PANTHER	PANTHER	GOSLIM	GO:0000122	negative regulation of transcription from RNA polymerase II promoter	NA	NA	NA	NA	726	528	2121	542	91.8671	49.7419	167.447	84.7882	Snai2
NM_001163540	-1.94214	0.559384	2.5837	0.107969	0.999962	NM_001163540	PANTHER	PANTHER	GOSLIM	GO:0007584	response to nutrient	NA	NA	NA	NA	6	17	6	0	2.10886	4.44847	1.31571	0	Plec
NM_010509	1.63115	3.93661	2.58316	0.108006	0.999962	NM_010509	PANTHER	PANTHER	GOSLIM	GO:0006357	regulation of transcription from RNA polymerase II promoter	NA	NA	NA	NA	12	64	46	137	1.41176	5.60562	3.37637	19.9256	Ifnar2
NM_028184	-1.16251	4.73196	2.58167	0.108108	0.999962	NM_028184	PANTHER	PANTHER	GOSLIM	GO:0008150	biological_process	NA	NA	NA	NA	173	157	111	45	22.4723	15.1833	8.99574	7.22647	Oraov1
NM_001102400	1.52655	4.1846	2.58022	0.108207	0.999962	NM_001102400	PANTHER	PANTHER	GOSLIM	GO:0000904	cell morphogenesis involved in differentiation	NA	NA	NA	NA	55	25	71	148	75.6531	25.6017	60.9305	251.674	Dab2
NM_001007568	1.34337	4.78702	2.57714	0.108417	0.999962	NM_001007568	PANTHER	PANTHER	GOSLIM	GO:0008150	biological_process	NA	NA	NA	NA	15	148	100	220	1.09027	8.00885	4.53478	19.7687	Zfp251
NM_027739	-2.38868	1.78987	2.5751	0.108557	0.999962	NM_027739	PANTHER	PANTHER	GOSLIM	GO:0008152	metabolic process	NA	NA	NA	NA	20	35	3	6	12.9831	16.9154	1.21502	4.81519	B4galnt1
NM_001159714	-2.09639	1.17614	2.56964	0.108933	0.999962	NM_001159714	PANTHER	PANTHER	GOSLIM	GO:0000244	assembly of spliceosomal tri-snRNP	NA	NA	NA	NA	15	19	6	2	34.7004	32.7236	8.65978	5.71986	Prpf31
NM_016973	-2.35382	1.84502	2.56855	0.109008	0.999962	NM_016973	PANTHER	PANTHER	GOSLIM	GO:0001574	ganglioside biosynthetic process	NA	NA	NA	NA	21	36	8	3	2.17495	2.77586	0.516932	0.384118	St6galnac6
NM_173752	1.33033	4.69031	2.56848	0.109012	0.999962	NM_173752	PANTHER	PANTHER	GOSLIM	GO:0008150	biological_process	NA	NA	NA	NA	15	138	118	189	1.05008	7.19242	5.15378	16.3571	1110067D22Rik
NM_017472	1.84281	3.68544	2.56773	0.109064	0.999962	NM_017472	PANTHER	PANTHER	GOSLIM	GO:0008150	biological_process	NA	NA	NA	NA	1	59	69	100	0.1848	8.11743	7.95543	22.8462	Snx3
NM_001130187	-1.18268	4.60248	2.56661	0.109141	0.999962	NM_001130187	PANTHER	PANTHER	GOSLIM	GO:0006337	nucleosome disassembly	NA	NA	NA	NA	120	198	67	63	11.084	13.6158	3.86102	7.19394	Smarcd2
NM_001205332	1.8584	3.24354	2.56536	0.109228	0.999962	NM_001205332	PANTHER	PANTHER	GOSLIM	GO:0007026	negative regulation of microtubule depolymerization	NA	NA	NA	NA	21	15	123	26	0.961818	0.511481	3.51472	1.47217	Mtap4
NM_007937	-1.67472	-0.103815	2.56258	0.10942	0.999962	NM_007937	PANTHER	PANTHER	GOSLIM	GO:0007169	transmembrane receptor protein tyrosine kinase signaling pathway	NA	NA	NA	NA	7	6	3	1	0.228751	0.145976	0.0611645	0.0403997	Epha5
NM_145475	1.67831	3.49241	2.55917	0.109656	0.999962	NM_145475	PANTHER	PANTHER	GOSLIM	GO:0006672	ceramide metabolic process	NA	NA	NA	NA	20	30	115	48	1.11953	1.25024	4.01621	3.3217	Cerk
NM_172663	0.89207	6.45695	2.55228	0.110135	0.999962	NM_172663	PANTHER	PANTHER	GOSLIM	GO:0006281	DNA repair	NA	NA	NA	NA	247	322	847	266	14.4227	13.9981	30.8564	19.2018	Epc2
NM_172617	-2.22665	1.11909	2.5505	0.110259	0.999962	NM_172617	PANTHER	PANTHER	GOSLIM	GO:0006351	transcription, DNA-dependent	NA	NA	NA	NA	4	33	5	2	0.375324	2.30528	0.292704	0.232	Zfp523
NM_001177399	2.06973	2.89532	2.5469	0.110511	0.999962	NM_001177399	PANTHER	PANTHER	GOSLIM	GO:0008150	biological_process	NA	NA	NA	NA	7	21	50	54	0.570925	1.27516	2.54427	5.44487	Etohi1
NM_172162	-1.47522	3.91945	2.5462	0.11056	0.999962	NM_172162	PANTHER	PANTHER	GOSLIM	GO:0000077	DNA damage checkpoint	NA	NA	NA	NA	76	135	24	42	9.20937	12.1791	1.81443	6.29184	Hinfp
NM_172581	-0.891823	8.51725	2.54574	0.110592	0.999962	NM_172581	PANTHER	PANTHER	GOSLIM	GO:0008150	biological_process	NA	NA	NA	NA	2771	1285	1391	934	210.049	72.5191	65.7846	87.5273	Fam161b
NM_009319	-0.979495	5.59453	2.54383	0.110726	0.999962	NM_009319	PANTHER	PANTHER	GOSLIM	GO:0006417	regulation of translation	NA	NA	NA	NA	238	363	219	90	33.8345	38.4197	19.424	15.8175	Tarbp2
NM_021607	1.14895	5.01559	2.54319	0.110771	0.999962	NM_021607	PANTHER	PANTHER	GOSLIM	GO:0006509	membrane protein ectodomain proteolysis	NA	NA	NA	NA	104	73	177	205	9.26964	4.84414	9.84273	22.5889	Ncstn
NM_029850	2.34111	1.94904	2.54234	0.11083	0.999962	NM_029850	PANTHER	PANTHER	GOSLIM	GO:0008150	biological_process	NA	NA	NA	NA	4	8	24	31	0.26723	0.397905	1.00034	2.56035	Bcl7a
NM_009657	-2.44966	1.337	2.54177	0.11087	0.999962	NM_009657	PANTHER	PANTHER	GOSLIM	GO:0006915	apoptotic process	NA	NA	NA	NA	6	38	8	0	0.897072	4.22984	0.746241	0	Aldoc
NM_001253892	-1.12252	4.94352	2.54121	0.11091	0.999962	NM_001253892	PANTHER	PANTHER	GOSLIM	GO:0006810	transport	NA	NA	NA	NA	96	323	98	75	6.14722	15.3984	3.91513	5.9372	Slc4a2
NM_001037709	-1.95568	3.45943	2.53935	0.111041	0.999962	NM_001037709	PANTHER	PANTHER	GOSLIM	GO:0008150	biological_process	NA	NA	NA	NA	110	36	7	28	5.28643	1.28806	0.209885	1.66357	Rusc2
NM_172812	-1.45808	4.07088	2.53894	0.11107	0.999962	NM_172812	PANTHER	PANTHER	GOSLIM	GO:0001659	temperature homeostasis	NA	NA	NA	NA	124	94	27	47	10.6207	5.99412	1.44281	4.97672	Htr2a
NM_001177874	2.12586	3.05084	2.53868	0.111088	0.999962	NM_001177874	PANTHER	PANTHER	GOSLIM	GO:0010388	cullin deneddylation	NA	NA	NA	NA	0	33	107	27	0	3.36125	9.13312	4.56666	Gps1
NM_001081130	-1.7934	3.36341	2.53376	0.111435	0.999962	NM_001081130	PANTHER	PANTHER	GOSLIM	GO:0008150	biological_process	NA	NA	NA	NA	74	70	23	18	5.45977	3.84508	1.05872	1.64183	Ogdhl
NM_010104	1.1365	5.78977	2.53209	0.111553	0.999962	NM_010104	PANTHER	PANTHER	GOSLIM	GO:0000122	negative regulation of transcription from RNA polymerase II promoter	NA	NA	NA	NA	45	312	670	108	4.88529	25.2172	45.3801	14.4949	Edn1
NM_172562	2.29323	2.92161	2.53112	0.111621	0.999962	NM_172562	PANTHER	PANTHER	GOSLIM	GO:0006351	transcription, DNA-dependent	NA	NA	NA	NA	20	0	71	44	2.40179	0	5.31956	6.53235	Tada2a
NM_033601	-1.70183	0.0508301	2.53003	0.111698	0.999962	NM_033601	PANTHER	PANTHER	GOSLIM	GO:0000060	protein import into nucleus, translocation	NA	NA	NA	NA	5	10	1	3	0.693377	1.03244	0.0865192	0.51432	Bcl3
NM_001164679	-1.61389	3.60683	2.52494	0.112059	0.999962	NM_001164679	PANTHER	PANTHER	GOSLIM	GO:0006810	transport	NA	NA	NA	NA	64	110	50	10	4.33485	5.54692	2.11289	0.83735	Ano8
NM_009896	-1.87835	3.38904	2.52317	0.112185	0.999962	NM_009896	PANTHER	PANTHER	GOSLIM	GO:0001932	regulation of protein phosphorylation	NA	NA	NA	NA	96	45	41	5	20.0403	6.99373	5.33984	1.29037	Socs1
NM_175136	-2.37414	1.95573	2.5224	0.11224	0.999962	NM_175136	PANTHER	PANTHER	GOSLIM	GO:0008150	biological_process	NA	NA	NA	NA	40	15	6	5	2.86969	0.801181	0.268558	0.443462	Rnf122
NM_008279	1.77488	3.65991	2.52169	0.11229	0.999962	NM_008279	PANTHER	PANTHER	GOSLIM	GO:0000165	MAPK cascade	NA	NA	NA	NA	12	45	34	119	1.13181	3.15988	2.00072	13.8756	Map4k1
NM_173029	-2.05212	3.21819	2.52033	0.112387	0.999962	NM_173029	PANTHER	PANTHER	GOSLIM	GO:0035556	intracellular signal transduction	NA	NA	NA	NA	53	89	39	0	2.58915	3.23695	1.18866	0	Adcy10
NM_007733	1.98999	1.06018	2.51929	0.112461	0.999962	NM_007733	PANTHER	PANTHER	GOSLIM	GO:0007155	cell adhesion	NA	NA	NA	NA	2	6	20	11	0.0482773	0.107827	0.3012	0.32826	Col19a1
NM_138607	1.77846	3.52875	2.51927	0.112462	0.999962	NM_138607	PANTHER	PANTHER	GOSLIM	GO:0005634	nucleus	NA	NA	NA	NA	8	45	55	93	1.47199	6.1644	6.31377	21.1548	Fam50a
NM_008403	1.78186	3.65953	2.51716	0.112613	0.999962	NM_008403	PANTHER	PANTHER	GOSLIM	GO:0007160	cell-matrix adhesion	NA	NA	NA	NA	35	13	46	111	4.75263	1.31424	3.89706	18.6338	Itgb1bp1
NM_029100	-2.04581	2.83547	2.51694	0.112629	0.999962	NM_029100	PANTHER	PANTHER	GOSLIM	GO:0008150	biological_process	NA	NA	NA	NA	14	105	18	8	1.03413	5.77431	0.829529	0.730548	Sepn1
NM_172394	2.37697	1.46224	2.51473	0.112787	0.999962	NM_172394	PANTHER	PANTHER	GOSLIM	GO:0006810	transport	NA	NA	NA	NA	7	0	13	25	14.1372	0	16.3803	62.4191	Nup88
NM_001031621	-2.13284	2.77123	2.51439	0.112811	0.999962	NM_001031621	PANTHER	PANTHER	GOSLIM	GO:0006638	neutral lipid metabolic process	NA	NA	NA	NA	52	48	8	13	2.54372	1.74812	0.244156	0.786178	Abca17
NM_181280	-1.81785	0.596984	2.51369	0.112862	0.999962	NM_181280	PANTHER	PANTHER	GOSLIM	GO:0006915	apoptotic process	NA	NA	NA	NA	6	17	4	2	1.16729	2.4623	0.485513	0.481028	Bre
NM_019951	1.18103	4.94752	2.51322	0.112895	0.999962	NM_019951	PANTHER	PANTHER	GOSLIM	GO:0006465	signal peptide processing	NA	NA	NA	NA	101	64	141	216	23.092	10.8939	20.1128	61.0529	Sec11a
NM_001163797	-2.44503	1.63012	2.5126	0.112939	0.999962	NM_001163797	PANTHER	PANTHER	GOSLIM	GO:0008150	biological_process	NA	NA	NA	NA	31	14	10	0	87.6506	29.4704	17.6403	0	Zfp68
NM_001033297	-1.46227	3.84385	2.51204	0.112979	0.999962	NM_001033297	PANTHER	PANTHER	GOSLIM	GO:0008150	biological_process	NA	NA	NA	NA	90	103	53	20	49.896	42.5133	18.3321	13.7077	Gm561
NM_001243048	-2.36226	1.9135	2.50982	0.113139	0.999962	NM_001243048	PANTHER	PANTHER	GOSLIM	GO:0000060	protein import into nucleus, translocation	NA	NA	NA	NA	27	31	10	2	2.62741	2.2459	0.607123	0.240606	Arntl
NM_001081419	-2.374	1.33884	2.50847	0.113236	0.999962	NM_001081419	PANTHER	PANTHER	GOSLIM	GO:0008152	metabolic process	NA	NA	NA	NA	12	29	0	6	0.480509	0.864535	0	0.297019	Dip2a
NM_175475	-1.02539	5.34701	2.50618	0.113401	0.999962	NM_175475	PANTHER	PANTHER	GOSLIM	GO:0001709	cell fate determination	NA	NA	NA	NA	207	303	202	60	11.0872	12.0825	6.75017	3.97296	Cyp26b1
NM_001256044	2.0952	2.82379	2.50514	0.113476	0.999962	NM_001256044	PANTHER	PANTHER	GOSLIM	GO:0000122	negative regulation of transcription from RNA polymerase II promoter	NA	NA	NA	NA	10	15	44	54	7.20877	8.05039	19.7891	48.1246	Hsf4
NM_001033231	-2.05598	0.844302	2.50475	0.113503	0.999962	NM_001033231	PANTHER	PANTHER	GOSLIM	GO:0008150	biological_process	NA	NA	NA	NA	9	19	7	0	1.9006	2.98722	0.922273	0	Fam195b
NM_025611	0.898621	6.19901	2.50372	0.113577	0.999962	NM_025611	PANTHER	PANTHER	GOSLIM	GO:0001570	vasculogenesis	NA	NA	NA	NA	167	323	461	386	7.68609	11.0677	13.2374	21.9629	Cul7
NM_001039494	-1.12234	4.83206	2.50328	0.113609	0.999962	NM_001039494	PANTHER	PANTHER	GOSLIM	GO:0007283	spermatogenesis	NA	NA	NA	NA	132	239	123	48	43.0089	57.9759	25.0036	19.3347	1700019N12Rik
NM_021472	-1.68175	-0.154925	2.50299	0.11363	0.999962	NM_021472	PANTHER	PANTHER	GOSLIM	GO:0008152	metabolic process	NA	NA	NA	NA	5	8	4	0	0.945983	1.12686	0.472157	0	Rnase4
NM_001200023	-1.9027	3.04135	2.50269	0.113652	0.999962	NM_001200023	PANTHER	PANTHER	GOSLIM	GO:0008150	biological_process	NA	NA	NA	NA	43	81	27	7	4.77616	6.69823	1.87106	0.961216	Zfp963
NM_198305	-1.88168	3.34836	2.48951	0.114608	0.999962	NM_198305	PANTHER	PANTHER	GOSLIM	GO:0030036	actin cytoskeleton organization	NA	NA	NA	NA	71	75	44	2	5.99447	4.71431	2.3177	0.208754	Klhl17
NM_001141971	-2.13014	2.66169	2.48915	0.114633	0.999962	NM_001141971	PANTHER	PANTHER	GOSLIM	GO:0008150	biological_process	NA	NA	NA	NA	50	42	9	11	8.29972	5.19048	0.932071	2.25735	5730494N06Rik
NM_010399	2.52971	2.17177	2.48815	0.114706	0.999962	NM_010399	PANTHER	PANTHER	GOSLIM	GO:0008150	biological_process	NA	NA	NA	NA	0	14	36	32	0	1.61826	3.48716	6.14213	H2-T9
NM_010254	-2.26386	2.19733	2.48617	0.114851	0.999962	NM_010254	PANTHER	PANTHER	GOSLIM	GO:0007165	signal transduction	NA	NA	NA	NA	21	53	8	6	2.75457	5.17576	0.654692	0.972966	Galr2
NM_022019	1.12678	5.32715	2.48474	0.114955	0.999962	NM_022019	PANTHER	PANTHER	GOSLIM	GO:0000188	inactivation of MAPK activity	NA	NA	NA	NA	28	234	283	211	2.62727	16.3466	16.5671	24.476	Dusp10
NM_001252401	2.45719	1.64572	2.48114	0.115219	0.999962	NM_001252401	PANTHER	PANTHER	GOSLIM	GO:0016055	Wnt receptor signaling pathway	NA	NA	NA	NA	0	10	37	14	0	0.696261	2.15885	1.61863	Tle2
NM_015792	1.44746	4.36323	2.47948	0.115341	0.999962	NM_015792	PANTHER	PANTHER	GOSLIM	GO:0008152	metabolic process	NA	NA	NA	NA	68	25	99	152	4.92428	1.34784	4.47282	13.6079	Fbxo18
NM_023465	2.09752	2.63156	2.4774	0.115493	0.999962	NM_023465	PANTHER	PANTHER	GOSLIM	GO:0000122	negative regulation of transcription from RNA polymerase II promoter	NA	NA	NA	NA	11	10	51	39	1.04877	0.709826	3.03368	4.59689	Ctnnbip1
NM_027444	-1.29695	4.54575	2.47668	0.115546	0.999962	NM_027444	PANTHER	PANTHER	GOSLIM	GO:0006351	transcription, DNA-dependent	NA	NA	NA	NA	205	74	87	40	5.96731	1.60369	1.58	1.43945	Bbx
NM_001081053	1.35136	4.23812	2.47246	0.115857	0.999962	NM_001081053	PANTHER	PANTHER	GOSLIM	GO:0007155	cell adhesion	NA	NA	NA	NA	30	73	221	50	1.5135	2.74188	6.9561	3.11848	Itga10
NM_010359	-2.551	1.91444	2.46835	0.11616	0.999962	NM_010359	PANTHER	PANTHER	GOSLIM	GO:0008152	metabolic process	NA	NA	NA	NA	35	21	0	8	7.40968	3.3099	0	2.09379	Gstm3
NM_026982	1.52999	3.78473	2.46794	0.11619	0.999962	NM_026982	PANTHER	PANTHER	GOSLIM	GO:0008150	biological_process	NA	NA	NA	NA	14	57	91	88	8.26583	25.0552	33.5207	64.2323	1810027O10Rik
NM_001111272	1.60035	3.57428	2.46744	0.116227	0.999962	NM_001111272	PANTHER	PANTHER	GOSLIM	GO:0006810	transport	NA	NA	NA	NA	25	29	152	29	2.30581	1.99135	8.74662	3.3067	Stau2
NM_007457	1.51559	3.90025	2.46685	0.116271	0.999962	NM_007457	PANTHER	PANTHER	GOSLIM	GO:0016192	vesicle-mediated transport	NA	NA	NA	NA	43	24	83	105	8.56867	3.56058	10.319	25.867	Ap1s1
NM_011289	-1.17503	4.58317	2.4661	0.116326	0.999962	NM_011289	PANTHER	PANTHER	GOSLIM	GO:0022625	cytosolic large ribosomal subunit	NA	NA	NA	NA	140	165	109	34	48.5364	42.5881	23.5765	14.5724	Rpl27
NM_178637	-2.31616	1.92218	2.46452	0.116443	0.999962	NM_178637	PANTHER	PANTHER	GOSLIM	GO:0000122	negative regulation of transcription from RNA polymerase II promoter	NA	NA	NA	NA	27	31	9	3	44.0428	37.6476	9.15939	6.04985	Kat5
NM_026675	-1.46993	3.79713	2.46256	0.116589	0.999962	NM_026675	PANTHER	PANTHER	GOSLIM	GO:0008150	biological_process	NA	NA	NA	NA	80	110	56	16	20.3779	20.8606	8.89961	5.03851	Nudt22
NM_001164320	2.29244	2.141	2.46227	0.11661	0.999962	NM_001164320	PANTHER	PANTHER	GOSLIM	GO:0008150	biological_process	NA	NA	NA	NA	5	9	50	20	0.499744	0.669706	3.11788	2.47127	Chadl
NM_010905	1.23466	4.473	2.46133	0.11668	0.999962	NM_010905	PANTHER	PANTHER	GOSLIM	GO:0006260	DNA replication	NA	NA	NA	NA	31	100	167	115	0.829239	1.99151	2.78707	3.80302	Nfia
NM_028673	0.900441	7.77416	2.46018	0.116765	0.999962	NM_028673	PANTHER	PANTHER	GOSLIM	GO:0008150	biological_process	NA	NA	NA	NA	379	1128	2275	561	7.64154	16.9323	28.6178	13.9835	Zdbf2
NM_010324	2.19681	1.5143	2.45884	0.116865	0.999962	NM_010324	PANTHER	PANTHER	GOSLIM	GO:0006107	oxaloacetate metabolic process	NA	NA	NA	NA	2	8	17	23	0.247418	0.736811	1.31209	3.51756	Got1
NM_009066	1.77198	3.3764	2.45772	0.116948	0.999962	NM_009066	PANTHER	PANTHER	GOSLIM	GO:0006351	transcription, DNA-dependent	NA	NA	NA	NA	12	34	70	70	1.50129	3.16686	5.46381	10.8267	Ring1
NM_029711	-1.87103	3.26999	2.45705	0.116999	0.999962	NM_029711	PANTHER	PANTHER	GOSLIM	GO:0030833	regulation of actin filament polymerization	NA	NA	NA	NA	61	79	9	24	9.71987	9.37179	0.894718	4.72775	Arpc2
NM_001122899	-0.863541	8.06726	2.45653	0.117037	0.999962	NM_001122899	PANTHER	PANTHER	GOSLIM	GO:0001525	angiogenesis	NA	NA	NA	NA	1926	1059	954	743	204.553	83.7355	63.2135	97.5551	Lepr
NM_029195	-1.81954	0.784837	2.45629	0.117055	0.999962	NM_029195	PANTHER	PANTHER	GOSLIM	GO:0008150	biological_process	NA	NA	NA	NA	14	10	5	2	1.05122	0.559022	0.234232	0.185655	Ccdc146
NM_146007	-2.30635	1.80256	2.45575	0.117095	0.999962	NM_146007	PANTHER	PANTHER	GOSLIM	GO:0007155	cell adhesion	NA	NA	NA	NA	31	20	8	3	2.11546	1.0161	0.340601	0.253091	Col6a2
NM_177751	1.53309	3.82483	2.45514	0.11714	0.999962	NM_177751	PANTHER	PANTHER	GOSLIM	GO:0007243	intracellular protein kinase cascade	NA	NA	NA	NA	30	37	67	108	1.40928	1.29403	1.96365	6.2721	Cnksr2
NM_027263	2.19801	2.36884	2.45087	0.11746	0.999962	NM_027263	PANTHER	PANTHER	GOSLIM	GO:0000712	resolution of meiotic recombination intermediates	NA	NA	NA	NA	10	6	64	19	2.73623	1.22227	10.9256	6.42715	Apitd1
NM_026937	-2.39988	2.3285	2.45053	0.117485	0.999962	NM_026937	PANTHER	PANTHER	GOSLIM	GO:0006351	transcription, DNA-dependent	NA	NA	NA	NA	43	32	17	0	7.35362	4.07425	1.81382	0	Ascc1
NM_001105667	-1.87879	3.42892	2.45033	0.117501	0.999962	NM_001105667	PANTHER	PANTHER	GOSLIM	GO:0006233	dTDP biosynthetic process	NA	NA	NA	NA	113	26	20	20	37.5392	6.4305	4.14524	8.2139	Dtymk
NM_008269	1.81627	3.22628	2.44927	0.11758	0.999962	NM_008269	PANTHER	PANTHER	GOSLIM	GO:0006351	transcription, DNA-dependent	NA	NA	NA	NA	9	32	84	50	1.73239	4.58584	10.0878	11.8983	Hoxb6
NM_007984	-2.26086	1.53739	2.44902	0.117598	0.999962	NM_007984	PANTHER	PANTHER	GOSLIM	GO:0051017	actin filament bundle assembly	NA	NA	NA	NA	24	19	9	1	2.28994	1.34968	0.535757	0.117957	Fscn1
NM_198304	-1.26245	4.34012	2.44731	0.117726	0.999962	NM_198304	PANTHER	PANTHER	GOSLIM	GO:0006810	transport	NA	NA	NA	NA	101	169	74	37	4.53288	5.64682	2.07204	2.05289	Nup188
NM_008652	-2.23349	2.29936	2.44535	0.117873	0.999962	NM_008652	PANTHER	PANTHER	GOSLIM	GO:0006351	transcription, DNA-dependent	NA	NA	NA	NA	10	74	11	5	0.687384	3.787	0.471742	0.424895	Mybl2
NM_175663	-2.22193	1.59155	2.4419	0.118133	0.999962	NM_175663	PANTHER	PANTHER	GOSLIM	GO:0006334	nucleosome assembly	NA	NA	NA	NA	28	15	4	5	18.5551	7.40049	1.65378	4.09625	Hist1h2ba
NM_146255	-0.879127	7.32092	2.44109	0.118194	0.999962	NM_146255	PANTHER	PANTHER	GOSLIM	GO:0006810	transport	NA	NA	NA	NA	1194	576	589	424	101.11	36.3144	31.1185	44.3884	Slc1a7
NM_029933	1.35139	4.17739	2.43942	0.11832	0.999962	NM_029933	PANTHER	PANTHER	GOSLIM	GO:0016055	Wnt receptor signaling pathway	NA	NA	NA	NA	31	67	121	108	1.29278	2.08019	3.14819	5.568	Bcl9
NM_175291	2.51235	1.5488	2.43775	0.118446	0.999962	NM_175291	PANTHER	PANTHER	GOSLIM	GO:0005575	cellular_component	NA	NA	NA	NA	0	9	47	5	0	0.233476	1.02175	0.215386	Dock10
NM_028416	1.15928	4.54921	2.43483	0.118666	0.999962	NM_028416	PANTHER	PANTHER	GOSLIM	GO:0016055	Wnt receptor signaling pathway	NA	NA	NA	NA	50	87	216	91	6.01014	7.78572	16.1987	13.5229	Kremen2
NM_011387	-2.23739	2.94303	2.43431	0.118706	0.999962	NM_011387	PANTHER	PANTHER	GOSLIM	GO:0006810	transport	NA	NA	NA	NA	91	11	26	2	37.0508	3.33436	6.60453	1.0067	Slc10a1
NM_009893	-1.66025	3.57445	2.43345	0.118772	0.999962	NM_009893	PANTHER	PANTHER	GOSLIM	GO:0001501	skeletal system development	NA	NA	NA	NA	62	110	56	4	4.81744	6.36329	2.71472	0.384235	Chrd
NM_001163302	1.85846	3.26569	2.43244	0.118847	0.999962	NM_001163302	PANTHER	PANTHER	GOSLIM	GO:0000122	negative regulation of transcription from RNA polymerase II promoter	NA	NA	NA	NA	23	13	59	70	3.72079	1.56572	5.95486	13.9997	Pxmp3
NM_177006	2.23286	2.73158	2.4324	0.118851	0.999962	NM_177006	PANTHER	PANTHER	GOSLIM	GO:0008150	biological_process	NA	NA	NA	NA	16	3	23	64	0.476981	0.0665836	0.427781	2.3587	3110047P20Rik
NM_011069	1.10619	4.76113	2.43223	0.118864	0.999962	NM_011069	PANTHER	PANTHER	GOSLIM	GO:0007031	peroxisome organization	NA	NA	NA	NA	72	86	187	144	10.1393	9.01655	16.4298	25.0699	Pex11b
NM_010134	0.864954	6.39005	2.43122	0.11894	0.999962	NM_010134	PANTHER	PANTHER	GOSLIM	GO:0006355	regulation of transcription, DNA-dependent	NA	NA	NA	NA	158	424	586	395	11.3673	22.7107	26.3033	35.1326	En2
NM_001081431	-1.23282	4.44699	2.43072	0.118978	0.999962	NM_001081431	PANTHER	PANTHER	GOSLIM	GO:0006351	transcription, DNA-dependent	NA	NA	NA	NA	110	178	44	65	14.0239	16.8951	3.49978	10.2447	Zfp498
NM_199017	-1.91932	3.55858	2.43035	0.119006	0.999962	NM_199017	PANTHER	PANTHER	GOSLIM	GO:0008150	biological_process	NA	NA	NA	NA	88	79	1	35	14.0661	9.40122	0.0997253	6.91629	9230110C19Rik
NM_181412	2.18423	1.54393	2.42722	0.119244	0.999962	NM_181412	PANTHER	PANTHER	GOSLIM	GO:0008150	biological_process	NA	NA	NA	NA	3	7	12	27	0.142056	0.246775	0.354513	1.58057	Zbed4
NM_172553	0.861275	7.4083	2.42701	0.11926	0.999962	NM_172553	PANTHER	PANTHER	GOSLIM	GO:0000122	negative regulation of transcription from RNA polymerase II promoter	NA	NA	NA	NA	339	835	1646	498	34.6029	63.4548	104.823	62.8427	Alx1
NM_008626	2.13532	2.82705	2.42665	0.119287	0.999962	NM_008626	PANTHER	PANTHER	GOSLIM	GO:0006897	endocytosis	NA	NA	NA	NA	3	24	36	60	0.131599	0.783806	0.985254	3.25384	Mrc2
NM_019697	2.19877	2.262	2.42623	0.11932	0.999962	NM_019697	PANTHER	PANTHER	GOSLIM	GO:0001508	regulation of action potential	NA	NA	NA	NA	6	10	59	18	0.335859	0.416745	2.06049	1.24564	Kcnd2
NM_001142697	1.83999	0.627237	2.42537	0.119385	0.999962	NM_001142697	PANTHER	PANTHER	GOSLIM	GO:0008150	biological_process	NA	NA	NA	NA	3	3	20	4	0.238714	0.177723	0.992887	0.393486	5730494M16Rik
NM_001243258	-1.69646	3.50469	2.42258	0.119598	0.999962	NM_001243258	PANTHER	PANTHER	GOSLIM	GO:0008150	biological_process	NA	NA	NA	NA	87	67	46	8	21.6835	12.4322	7.15287	2.46497	Gm4791
NM_020491	-1.02435	5.91269	2.42236	0.119615	0.999962	NM_020491	PANTHER	PANTHER	GOSLIM	GO:0008150	biological_process	NA	NA	NA	NA	203	593	354	53	74.8656	162.819	81.4522	24.1643	Sssca1
NM_027430	-0.853108	6.34437	2.42204	0.119639	0.999962	NM_027430	PANTHER	PANTHER	GOSLIM	GO:0008150	biological_process	NA	NA	NA	NA	424	542	321	206	126.341	120.238	59.6754	75.8852	Brp44
NM_177673	2.2834	2.7283	2.42173	0.119662	0.999962	NM_177673	PANTHER	PANTHER	GOSLIM	GO:0008150	biological_process	NA	NA	NA	NA	0	24	110	7	0	1.38751	5.32923	0.672001	BC046331
NM_029349	0.910545	6.18788	2.42066	0.119744	0.999962	NM_029349	PANTHER	PANTHER	GOSLIM	GO:0008150	biological_process	NA	NA	NA	NA	164	320	395	426	7.82396	11.3657	11.7569	25.1249	2310035C23Rik
NM_146045	-1.7568	0.486162	2.41934	0.119845	0.999962	NM_146045	PANTHER	PANTHER	GOSLIM	GO:0006029	proteoglycan metabolic process	NA	NA	NA	NA	6	15	5	1	0.956652	1.78057	0.497377	0.197113	B4galt7
NM_176829	-1.44587	3.83896	2.41906	0.119867	0.999962	NM_176829	PANTHER	PANTHER	GOSLIM	GO:0008150	biological_process	NA	NA	NA	NA	78	118	31	35	6.0625	6.82816	1.50325	3.36308	4931440F15Rik
NM_016915	2.01501	2.87317	2.41888	0.11988	0.999962	NM_016915	PANTHER	PANTHER	GOSLIM	GO:0008152	metabolic process	NA	NA	NA	NA	11	16	53	50	0.901212	0.97593	2.70909	5.06427	Pla2g6
NM_198004	1.02319	5.46559	2.41805	0.119944	0.999962	NM_198004	PANTHER	PANTHER	GOSLIM	GO:0005975	carbohydrate metabolic process	NA	NA	NA	NA	157	97	240	269	26.4406	12.1621	25.2171	56.0062	5133401N09Rik
NM_001033268	-1.42504	3.89965	2.41515	0.120166	0.999962	NM_001033268	PANTHER	PANTHER	GOSLIM	GO:0005886	plasma membrane	NA	NA	NA	NA	106	88	46	28	5.4847	3.38996	1.48497	1.79109	Fam120a
NM_001099348_dup2	2.21403	1.29783	2.41442	0.120222	0.999962	NA	NA	NA	NA	NA	NA	NA	NA	NA	NA	0	9	19	17	0	0.873053	1.54454	2.73839	NA
NM_022723	2.06332	2.77221	2.41402	0.120253	0.999962	NM_022723	PANTHER	PANTHER	GOSLIM	GO:0051260	protein homooligomerization	NA	NA	NA	NA	3	24	83	25	0.0973487	0.579809	1.68035	1.00291	Scube1
NM_019939	-2.50943	1.87828	2.4122	0.120393	0.999962	NM_019939	PANTHER	PANTHER	GOSLIM	GO:0005886	plasma membrane	NA	NA	NA	NA	35	19	0	8	4.08552	1.65119	0	1.15447	Mpp6
NM_001037754	-2.26639	2.44833	2.412	0.120408	0.999962	NM_001037754	PANTHER	PANTHER	GOSLIM	GO:0051017	actin filament bundle assembly	NA	NA	NA	NA	26	62	20	0	2.15793	3.83107	1.03563	0	Baiap2
NM_001122766	-2.15487	1.0956	2.4119	0.120416	0.999962	NM_001122766	PANTHER	PANTHER	GOSLIM	GO:0008152	metabolic process	NA	NA	NA	NA	13	20	8	0	2.00127	2.29223	0.768361	0	Sirt2
NM_178640	1.77421	3.30896	2.41117	0.120472	0.999962	NM_178640	PANTHER	PANTHER	GOSLIM	GO:0006486	protein glycosylation	NA	NA	NA	NA	19	22	71	64	1.31348	1.13229	3.06225	5.46968	B3galnt2
NM_022417	-2.48682	2.02995	2.40996	0.120566	0.999962	NM_022417	PANTHER	PANTHER	GOSLIM	GO:0010977	negative regulation of neuron projection development	NA	NA	NA	NA	11	60	13	0	1.38299	5.61618	1.01972	0	Itm2c
NM_007416	1.86607	3.19668	2.40865	0.120666	0.999962	NM_007416	PANTHER	PANTHER	GOSLIM	GO:0016049	cell growth	NA	NA	NA	NA	17	19	41	77	1.41975	1.18136	2.13629	7.94998	Adra1b
NM_001195774	2.27912	2.66093	2.40841	0.120685	0.999962	NM_001195774	PANTHER	PANTHER	GOSLIM	GO:0007165	signal transduction	NA	NA	NA	NA	0	23	47	45	0	1.70344	2.91706	5.53427	Gprc5b
NM_001001932	1.26656	4.37703	2.40599	0.120871	0.999962	NM_001001932	PANTHER	PANTHER	GOSLIM	GO:0006906	vesicle fusion	NA	NA	NA	NA	30	90	244	51	0.974232	2.17595	4.94361	2.0475	Eea1
NM_026682	2.35411	1.55607	2.4055	0.120909	0.999962	NM_026682	PANTHER	PANTHER	GOSLIM	GO:0008150	biological_process	NA	NA	NA	NA	0	10	21	22	0	10.5251	18.5223	38.4502	Cpsf4l
NM_177857	-1.93757	3.35731	2.40443	0.120992	0.999962	NM_177857	PANTHER	PANTHER	GOSLIM	GO:0008150	biological_process	NA	NA	NA	NA	115	16	31	10	5.88339	0.609417	0.989474	0.632473	Dennd2c
NM_001103162	1.89028	3.23094	2.40387	0.121036	0.999962	NM_001103162	PANTHER	PANTHER	GOSLIM	GO:0001666	response to hypoxia	NA	NA	NA	NA	2	40	97	43	0.12323	1.83489	3.72881	3.27542	Scap
NM_011132	-1.21119	4.39563	2.40092	0.121264	0.999962	NM_011132	PANTHER	PANTHER	GOSLIM	GO:0006260	DNA replication	NA	NA	NA	NA	108	168	78	40	3.85506	4.46458	1.73706	1.76514	Pole
NM_199157	1.36201	4.04544	2.39993	0.121341	0.999962	NM_199157	PANTHER	PANTHER	GOSLIM	GO:0006952	defense response	NA	NA	NA	NA	41	43	148	74	12.7235	9.9347	28.6547	28.39	Ifnk
NM_008950	1.03376	5.65316	2.39859	0.121445	0.999962	NM_008950	PANTHER	PANTHER	GOSLIM	GO:0006508	proteolysis	NA	NA	NA	NA	114	199	154	386	22.7169	29.5231	19.146	95.0921	Psmc5
NM_023182	2.29038	1.98011	2.39834	0.121464	0.999962	NM_023182	PANTHER	PANTHER	GOSLIM	GO:0008152	metabolic process	NA	NA	NA	NA	6	6	40	21	1.71939	1.28008	7.15147	7.43968	Ctrl
NM_153386	-2.2818	1.35495	2.39769	0.121514	0.999962	NM_153386	PANTHER	PANTHER	GOSLIM	GO:0007601	visual perception	NA	NA	NA	NA	16	24	9	0	2.44977	2.73578	0.859726	0	Clrn1
NM_009944	-2.2025	1.59953	2.39681	0.121583	0.999962	NM_009944	PANTHER	PANTHER	GOSLIM	GO:0016020	membrane	NA	NA	NA	NA	18	29	7	3	12.5149	15.0113	3.03644	2.57862	Cox7a1
NM_013836	-2.37066	2.11977	2.39481	0.121738	0.999962	NM_013836	PANTHER	PANTHER	GOSLIM	GO:0045944	positive regulation of transcription from RNA polymerase II promoter	NA	NA	NA	NA	44	18	12	2	1.54907	0.471796	0.263579	0.0870482	Tcf20
NM_153139	-1.66533	3.60757	2.39407	0.121796	0.999962	NM_153139	PANTHER	PANTHER	GOSLIM	GO:0003333	amino acid transmembrane transport	NA	NA	NA	NA	101	60	20	29	4.87323	2.15532	0.602058	1.72984	Slc36a1
NM_027873	-1.38546	4.11196	2.39189	0.121966	0.999962	NM_027873	PANTHER	PANTHER	GOSLIM	GO:0009234	menaquinone biosynthetic process	NA	NA	NA	NA	78	162	26	52	6.68304	10.3338	1.38984	5.50801	Ubiad1
NM_001033394	-1.04387	5.70163	2.39135	0.122009	0.999962	NM_001033394	PANTHER	PANTHER	GOSLIM	GO:0008150	biological_process	NA	NA	NA	NA	443	141	196	116	32.4777	7.696	8.96499	10.5136	Tmem88b
NM_009849	2.29766	2.40828	2.39038	0.122084	0.999962	NM_009849	PANTHER	PANTHER	GOSLIM	GO:0008152	metabolic process	NA	NA	NA	NA	0	19	59	25	0	1.85834	4.83583	4.0603	Entpd2
NM_054042	-0.946772	5.61961	2.38977	0.122132	0.999962	NM_054042	PANTHER	PANTHER	GOSLIM	GO:0008150	biological_process	NA	NA	NA	NA	267	329	140	150	26.5196	24.3286	8.67556	18.4187	Cd248
NM_010382	1.76464	0.659391	2.38876	0.12221	0.999962	NM_010382	PANTHER	PANTHER	GOSLIM	GO:0002504	antigen processing and presentation of peptide or polysaccharide antigen via MHC class II	NA	NA	NA	NA	1	6	12	10	0.152468	0.681075	1.14149	1.88491	H2-Eb1
NM_001001488	2.32653	1.53392	2.38536	0.122476	0.999962	NM_001001488	PANTHER	PANTHER	GOSLIM	GO:0008152	metabolic process	NA	NA	NA	NA	0	10	23	20	0	0.294181	0.56701	0.976995	Atp8b1
NM_007957	0.863406	6.66565	2.38431	0.122559	0.999962	NM_007957	PANTHER	PANTHER	GOSLIM	GO:0001568	blood vessel development	NA	NA	NA	NA	189	517	956	316	30.0592	61.2168	94.8607	62.132	Esx1
NM_146082	-2.32936	2.4253	2.38331	0.122637	0.999962	NM_146082	PANTHER	PANTHER	GOSLIM	GO:0007601	visual perception	NA	NA	NA	NA	47	32	19	0	2.38915	1.21104	0.602575	0	BC027072
NM_028572	-2.26531	2.51348	2.38275	0.122681	0.999962	NM_028572	PANTHER	PANTHER	GOSLIM	GO:0008150	biological_process	NA	NA	NA	NA	4	97	18	2	0.305577	5.51693	0.857919	0.188888	Vgll3
NM_018887	-2.32941	2.4253	2.37967	0.122923	0.999962	NM_018887	PANTHER	PANTHER	GOSLIM	GO:0055114	oxidation-reduction process	NA	NA	NA	NA	47	32	19	0	3.91748	1.98575	0.988042	0	Cyp39a1
NM_025950	1.57734	3.59764	2.37772	0.123077	0.999962	NM_025950	PANTHER	PANTHER	GOSLIM	GO:0008150	biological_process	NA	NA	NA	NA	30	24	103	63	3.03301	1.80646	6.49684	7.87418	Cdc37l1
NM_172510	-0.934323	6.72727	2.37763	0.123084	0.999962	NM_172510	PANTHER	PANTHER	GOSLIM	GO:0006810	transport	NA	NA	NA	NA	874	286	425	245	83.5486	20.3544	25.3472	28.9538	Mfsd4
NM_010697	-2.20507	1.23399	2.37423	0.123352	0.999962	NM_010697	PANTHER	PANTHER	GOSLIM	GO:0000972	transcription-dependent tethering of RNA polymerase II gene DNA at nuclear periphery	NA	NA	NA	NA	4	36	3	4	1.7952	12.0287	0.840014	2.21935	Ldb1
NM_001037941	1.979	3.02196	2.37224	0.12351	0.999962	NM_001037941	PANTHER	PANTHER	GOSLIM	GO:0006457	protein folding	NA	NA	NA	NA	14	16	42	66	6.77295	5.76281	12.6769	39.4736	Dnajb6
NM_133683	-2.09943	1.43522	2.3715	0.123568	0.999962	NM_133683	PANTHER	PANTHER	GOSLIM	GO:0008150	biological_process	NA	NA	NA	NA	25	13	5	4	2.11424	0.818505	0.263813	0.418202	Tmem19
NM_139130	-2.09087	2.63932	2.37147	0.12357	0.999962	NM_139130	PANTHER	PANTHER	GOSLIM	GO:0030036	actin cytoskeleton organization	NA	NA	NA	NA	11	94	15	7	1.97681	12.5766	1.68181	1.55519	Coro6
NM_001195565	2.23313	1.66752	2.36854	0.123803	0.999962	NM_001195565	PANTHER	PANTHER	GOSLIM	GO:0006351	transcription, DNA-dependent	NA	NA	NA	NA	2	9	11	31	0.263562	0.883	0.904396	5.05042	Camta1
NM_030037	1.38707	4.06363	2.36678	0.123943	0.999962	NM_030037	PANTHER	PANTHER	GOSLIM	GO:0007507	heart development	NA	NA	NA	NA	36	50	77	124	6.31786	6.53284	8.43085	26.9031	Mospd3
NM_007438	1.45973	4.31004	2.36641	0.123972	0.999962	NM_007438	PANTHER	PANTHER	GOSLIM	GO:0008152	metabolic process	NA	NA	NA	NA	73	13	112	136	12.294	1.62997	11.768	28.3154	Aldoa
NM_008982	-1.89416	3.05106	2.36578	0.124022	0.999962	NM_008982	PANTHER	PANTHER	GOSLIM	GO:0001570	vasculogenesis	NA	NA	NA	NA	68	47	26	8	2.26669	1.1664	0.540717	0.329675	Ptprj
NM_028977	-1.22879	4.62821	2.36448	0.124125	0.999962	NM_028977	PANTHER	PANTHER	GOSLIM	GO:0001503	ossification	NA	NA	NA	NA	205	90	113	32	23.842	7.79284	8.19935	4.60098	Lrrc17
NM_027712	-1.71697	3.62471	2.36446	0.124127	0.999962	NM_027712	PANTHER	PANTHER	GOSLIM	GO:0007267	cell-cell signaling	NA	NA	NA	NA	127	28	31	21	7.53852	1.23739	1.14804	1.54104	Dlgap1
NM_201529	2.02753	2.78278	2.3644	0.124131	0.999962	NM_201529	PANTHER	PANTHER	GOSLIM	GO:0016337	cell-cell adhesion	NA	NA	NA	NA	8	18	50	47	0.333512	0.558674	1.30048	2.42232	Lmo7
NM_027782	-1.92423	3.10551	2.36201	0.124322	0.999962	NM_027782	PANTHER	PANTHER	GOSLIM	GO:0006813	potassium ion transport	NA	NA	NA	NA	70	50	9	20	10.8088	5.74795	0.867029	3.81787	Kctd6
NM_001144988	2.52662	2.2552	2.36194	0.124327	0.999962	NM_001144988	PANTHER	PANTHER	GOSLIM	GO:0008150	biological_process	NA	NA	NA	NA	11	0	27	41	0.775606	0	1.18775	3.57392	Spg20
NM_001172101	2.11815	1.19737	2.35906	0.124558	0.999962	NM_001172101	PANTHER	PANTHER	GOSLIM	GO:0045765	regulation of angiogenesis	NA	NA	NA	NA	6	1	27	9	13.5117	1.67657	37.9344	25.056	Rnh1
NM_001010834	2.29304	2.11245	2.35891	0.124569	0.999962	NM_001010834	PANTHER	PANTHER	GOSLIM	GO:0006810	transport	NA	NA	NA	NA	4	10	71	5	0.259464	0.482928	2.87335	0.400959	Slc10a5
NM_027379	-0.917643	5.67181	2.35887	0.124572	0.999962	NM_027379	PANTHER	PANTHER	GOSLIM	GO:0055114	oxidation-reduction process	NA	NA	NA	NA	262	357	210	116	17.1788	17.4271	8.59061	9.40291	Far1
NM_001101535	-1.34025	4.20468	2.35322	0.125025	0.999962	NM_001101535	PANTHER	PANTHER	GOSLIM	GO:0010923	negative regulation of phosphatase activity	NA	NA	NA	NA	136	97	70	29	16.8163	8.92949	5.40009	4.43303	Ccdc8
NM_001161818	1.13074	5.11459	2.35246	0.125085	0.999962	NM_001161818	PANTHER	PANTHER	GOSLIM	GO:0006351	transcription, DNA-dependent	NA	NA	NA	NA	72	135	111	270	9.5426	13.3209	9.17847	44.2395	Zfp639
NM_025345	-1.44764	4.03385	2.35077	0.125221	0.999962	NM_025345	PANTHER	PANTHER	GOSLIM	GO:0030030	cell projection organization	NA	NA	NA	NA	127	83	79	11	22.7269	11.0581	8.82015	2.43355	0610037P05Rik
NM_011279	1.52205	3.7045	2.35075	0.125222	0.999962	NM_011279	PANTHER	PANTHER	GOSLIM	GO:0006916	anti-apoptosis	NA	NA	NA	NA	25	38	83	85	5.61991	6.35971	11.6407	23.6222	Rnf7
NM_010271	-2.02309	3.11945	2.34876	0.125383	0.999962	NM_010271	PANTHER	PANTHER	GOSLIM	GO:0005975	carbohydrate metabolic process	NA	NA	NA	NA	47	86	37	0	4.29446	5.85024	2.10924	0	Gpd1
NM_025943	1.70561	3.39246	2.34574	0.125626	0.999962	NM_025943	PANTHER	PANTHER	GOSLIM	GO:0007275	multicellular organismal development	NA	NA	NA	NA	5	46	111	43	0.28426	1.94701	3.93714	3.02222	Dzip1
NM_022018	1.99879	1.21196	2.34553	0.125643	0.999962	NM_022018	PANTHER	PANTHER	GOSLIM	GO:0001933	negative regulation of protein phosphorylation	NA	NA	NA	NA	2	7	8	22	0.129205	0.336676	0.322443	1.75705	Fam129a
NM_178415	-1.35835	4.03628	2.34395	0.12577	0.999962	NM_178415	PANTHER	PANTHER	GOSLIM	GO:0008150	biological_process	NA	NA	NA	NA	60	172	43	38	4.441	9.47814	1.98569	3.47717	Bbs9
NM_001177844	-2.06582	2.79274	2.34357	0.125801	0.999962	NM_001177844	PANTHER	PANTHER	GOSLIM	GO:0090162	establishment of epithelial cell polarity	NA	NA	NA	NA	59	39	8	14	27.9585	13.7591	2.36518	8.20166	Frmd4a
NM_028632	0.981904	5.29244	2.34195	0.125932	0.999962	NM_028632	PANTHER	PANTHER	GOSLIM	GO:0042254	ribosome biogenesis	NA	NA	NA	NA	123	114	301	177	43.7147	30.1642	66.7424	77.7693	Fcf1
NM_001146224	-0.950662	5.97167	2.34131	0.125984	0.999962	NM_001146224	PANTHER	PANTHER	GOSLIM	GO:0006351	transcription, DNA-dependent	NA	NA	NA	NA	455	261	180	190	689.188	294.328	170.103	355.789	Dpy30
NM_016916	-1.7642	3.33911	2.34068	0.126035	0.999962	NM_016916	PANTHER	PANTHER	GOSLIM	GO:0006915	apoptotic process	NA	NA	NA	NA	54	94	11	26	6.60642	8.5618	0.83961	3.9324	Blcap
NM_009071	0.850108	8.0466	2.33975	0.12611	0.999962	NM_009071	PANTHER	PANTHER	GOSLIM	GO:0000910	cytokinesis	NA	NA	NA	NA	639	1154	2727	661	26.2819	35.3367	69.9767	33.6101	Rock1
NM_001162921	1.90698	0.720476	2.33667	0.126359	0.999962	NM_001162921	PANTHER	PANTHER	GOSLIM	GO:0008152	metabolic process	NA	NA	NA	NA	0	7	18	7	0	0.216235	0.465959	0.359065	Zc3h12c
NM_001004178	-1.75098	3.30125	2.33498	0.126496	0.999962	NA	NA	NA	NA	NA	NA	NA	NA	NA	NA	73	63	22	18	9.78213	6.28515	1.83927	2.98192	AA415398
NM_030179	-1.70212	0.119284	2.3345	0.126535	0.999962	NM_030179	PANTHER	PANTHER	GOSLIM	GO:0008150	biological_process	NA	NA	NA	NA	8	7	0	4	0.502036	0.327045	0	0.310325	Clip4
NM_001081373	1.69626	3.48841	2.33414	0.126565	0.999962	NM_001081373	PANTHER	PANTHER	GOSLIM	GO:0006281	DNA repair	NA	NA	NA	NA	5	50	85	68	0.231842	1.72606	2.45897	3.89801	Cep164
NM_001081287	-1.31342	4.33013	2.33154	0.126777	0.999962	NM_001081287	PANTHER	PANTHER	GOSLIM	GO:0031334	positive regulation of protein complex assembly	NA	NA	NA	NA	157	92	67	39	8.03049	3.50344	2.13811	2.46615	Mpp7
NM_177103	1.14119	4.99602	2.33119	0.126805	0.999962	NM_177103	PANTHER	PANTHER	GOSLIM	GO:0006508	proteolysis	NA	NA	NA	NA	96	82	118	239	3.85681	2.45265	2.95769	11.8705	Senp5
NM_001252132	1.66037	4.27211	2.33083	0.126834	0.999962	NM_001252132	PANTHER	PANTHER	GOSLIM	GO:0008150	biological_process	NA	NA	NA	NA	1	99	59	173	0.0550085	4.05443	2.02486	11.7649	Lrch1
NM_001195268	-1.39067	3.86668	2.33003	0.1269	0.999962	NM_001195268	PANTHER	PANTHER	GOSLIM	GO:0008150	biological_process	NA	NA	NA	NA	73	127	38	33	6.28001	8.13403	2.03955	3.50965	Dos
NM_001012400	0.896813	6.2975	2.32997	0.126904	0.999962	NM_001012400	PANTHER	PANTHER	GOSLIM	GO:0008150	biological_process	NA	NA	NA	NA	192	328	341	513	26.1693	33.2836	28.9974	86.4413	AU022252
NM_001037848	-2.56297	1.73876	2.32932	0.126958	0.999962	NM_001037848	PANTHER	PANTHER	GOSLIM	GO:0006351	transcription, DNA-dependent	NA	NA	NA	NA	4	56	0	7	1.28845	13.4295	0	2.78753	Cnot2
NM_172833	-0.920896	6.37073	2.32906	0.126978	0.999962	NM_172833	PANTHER	PANTHER	GOSLIM	GO:0008152	metabolic process	NA	NA	NA	NA	639	281	283	226	32.4692	10.6302	8.97161	14.1969	Malt1
NM_145363	-2.01688	1.28459	2.32647	0.12719	0.999962	NM_145363	PANTHER	PANTHER	GOSLIM	GO:0008150	biological_process	NA	NA	NA	NA	19	16	3	5	2.3425	1.46862	0.23076	0.762094	Tspan10
NM_028044	2.28526	1.49598	2.32604	0.127225	0.999962	NM_028044	PANTHER	PANTHER	GOSLIM	GO:0031032	actomyosin structure organization	NA	NA	NA	NA	0	10	11	27	0	0.945844	0.871887	4.24063	Cnn3
NM_024216	1.13578	4.65629	2.32465	0.127339	0.999962	NM_024216	PANTHER	PANTHER	GOSLIM	GO:0008150	biological_process	NA	NA	NA	NA	45	108	140	158	8.16771	14.5941	15.8536	35.4533	Gpn3
NM_019499	-0.784669	7.10685	2.32363	0.127423	0.999962	NM_019499	PANTHER	PANTHER	GOSLIM	GO:0000070	mitotic sister chromatid segregation	NA	NA	NA	NA	612	1037	615	325	90.2813	113.891	56.6024	59.271	Mad2l1
NM_028081	0.980338	5.27747	2.32278	0.127492	0.999962	NM_028081	PANTHER	PANTHER	GOSLIM	GO:0006351	transcription, DNA-dependent	NA	NA	NA	NA	103	139	342	146	13.9491	14.0148	28.8967	24.4441	4933421E11Rik
NM_007790	0.925313	8.35645	2.32238	0.127524	0.999962	NM_007790	PANTHER	PANTHER	GOSLIM	GO:0051276	chromosome organization	NA	NA	NA	NA	849	1266	3965	494	44.5361	49.4428	129.766	32.0364	Smc3
NM_183016	-2.31744	2.26117	2.32212	0.127546	0.999962	NM_183016	PANTHER	PANTHER	GOSLIM	GO:0030036	actin cytoskeleton organization	NA	NA	NA	NA	25	52	17	0	0.946969	1.46644	0.401751	0	Cdc42bpb
NM_009858	-1.1421	5.0508	2.32197	0.127559	0.999962	NM_009858	PANTHER	PANTHER	GOSLIM	GO:0016020	membrane	NA	NA	NA	NA	287	94	129	64	51.5768	12.5766	14.4636	14.2189	Cd8b1
NM_173760	-1.01843	5.09415	2.32175	0.127577	0.999962	NM_173760	PANTHER	PANTHER	GOSLIM	GO:0016310	phosphorylation	NA	NA	NA	NA	194	225	112	89	8.87099	7.6598	3.19522	5.03121	Ppip5k2
NM_011189	2.212	2.73595	2.321	0.127638	0.999962	NM_011189	PANTHER	PANTHER	GOSLIM	GO:0019884	antigen processing and presentation of exogenous antigen	NA	NA	NA	NA	17	2	20	66	4.42782	0.387825	3.25	21.2519	Psme1
NM_028727	1.89537	3.19988	2.31495	0.128135	0.999962	NM_028727	PANTHER	PANTHER	GOSLIM	GO:0000460	maturation of 5.8S rRNA	NA	NA	NA	NA	2	39	74	56	0.223219	3.24063	5.15282	7.72683	Nol9
NM_172392	-1.52723	3.59558	2.31445	0.128176	0.999962	NM_172392	PANTHER	PANTHER	GOSLIM	GO:0008150	biological_process	NA	NA	NA	NA	60	111	48	13	4.38488	6.03941	2.18857	1.17453	Zfp759
NM_029307	-1.98313	3.2139	2.31317	0.128282	0.999962	NM_029307	PANTHER	PANTHER	GOSLIM	GO:0006950	response to stress	NA	NA	NA	NA	91	34	39	1	31.8963	8.87243	8.52857	0.433323	Hspb9
NM_001045524	1.95441	2.90554	2.31301	0.128296	0.999962	NM_001045524	PANTHER	PANTHER	GOSLIM	GO:0008150	biological_process	NA	NA	NA	NA	5	26	67	42	0.348875	1.35063	2.91667	3.62294	AK129341
NM_008827	-1.91894	3.08487	2.31298	0.128298	0.999962	NM_008827	PANTHER	PANTHER	GOSLIM	GO:0001525	angiogenesis	NA	NA	NA	NA	80	34	16	15	12.7314	4.02838	1.58862	2.95115	Pgf
NM_010022	0.877108	5.92729	2.31192	0.128385	0.999962	NM_010022	PANTHER	PANTHER	GOSLIM	GO:0008152	metabolic process	NA	NA	NA	NA	167	232	418	293	12.909	13.3515	20.1588	27.9999	Dbt
NM_175683	-2.43287	1.61514	2.31077	0.12848	0.999962	NM_175683	PANTHER	PANTHER	GOSLIM	GO:0051276	chromosome organization	NA	NA	NA	NA	36	6	0	7	26.0994	3.2385	0	6.27392	Dclre1c
NM_007763	2.21873	2.67124	2.3089	0.128635	0.999962	NM_007763	PANTHER	PANTHER	GOSLIM	GO:0006915	apoptotic process	NA	NA	NA	NA	0	24	50	43	0	10.1719	17.7587	30.2628	Crip1
NM_133854	1.16588	4.53448	2.30867	0.128654	0.999962	NM_133854	PANTHER	PANTHER	GOSLIM	GO:0006887	exocytosis	NA	NA	NA	NA	37	103	154	130	4.91408	10.1846	12.7607	21.345	Snapin
NM_011401	1.10153	5.06373	2.30412	0.129031	0.999962	NM_011401	PANTHER	PANTHER	GOSLIM	GO:0006810	transport	NA	NA	NA	NA	33	184	342	104	2.12111	8.80507	13.7148	8.26411	Slc2a3
NM_011503	-0.847399	8.22138	2.3026	0.129158	0.999962	NM_011503	PANTHER	PANTHER	GOSLIM	GO:0001909	leukocyte mediated cytotoxicity	NA	NA	NA	NA	2192	1093	1257	710	206.362	76.6081	73.8308	82.6343	Stxbp2
NM_001177576	2.28151	2.07174	2.30073	0.129313	0.999962	NM_001177576	PANTHER	PANTHER	GOSLIM	GO:0003333	amino acid transmembrane transport	NA	NA	NA	NA	9	3	19	38	0.899538	0.223235	1.1848	4.69541	Slc25a22
NM_008566	-0.829559	6.7293	2.2998	0.129391	0.999962	NM_008566	PANTHER	PANTHER	GOSLIM	GO:0006260	DNA replication	NA	NA	NA	NA	556	696	571	175	41.3457	38.5327	26.4914	16.0881	Mcm5
NM_026017	1.18681	4.61693	2.29954	0.129412	0.999962	NM_026017	PANTHER	PANTHER	GOSLIM	GO:0008152	metabolic process	NA	NA	NA	NA	41	105	102	179	6.46422	12.325	10.0333	34.8897	Ctdnep1
NM_001256108	-1.41823	4.16158	2.29935	0.129428	0.999962	NM_001256108	PANTHER	PANTHER	GOSLIM	GO:0008152	metabolic process	NA	NA	NA	NA	156	65	85	14	10.3811	3.2203	3.52898	1.15175	Mib2
NM_026012	-1.36496	3.98933	2.29856	0.129494	0.999962	NM_026012	PANTHER	PANTHER	GOSLIM	GO:0006915	apoptotic process	NA	NA	NA	NA	112	92	65	21	24.485	14.9739	8.86561	5.67563	Nradd
NM_007854	-1.48057	3.76832	2.29649	0.129666	0.999962	NM_007854	PANTHER	PANTHER	GOSLIM	GO:0006810	transport	NA	NA	NA	NA	88	95	63	10	9.05512	7.2778	4.0445	1.27211	Slc29a2
NM_177642	-1.92389	0.741618	2.29625	0.129687	0.999962	NM_177642	PANTHER	PANTHER	GOSLIM	GO:0008150	biological_process	NA	NA	NA	NA	7	19	7	0	0.198009	0.400133	0.123537	0	Igfn1
NM_001131021	-1.76738	0.750143	2.29584	0.129721	0.999962	NM_001131021	PANTHER	PANTHER	GOSLIM	GO:0008150	biological_process	NA	NA	NA	NA	8	17	5	2	1.34462	2.12727	0.524315	0.415578	D630003M21Rik
NM_009441	1.03911	4.9779	2.29458	0.129826	0.999962	NM_009441	PANTHER	PANTHER	GOSLIM	GO:0008152	metabolic process	NA	NA	NA	NA	85	105	232	153	2.96503	2.72687	5.04907	6.59803	Ttc3
NM_145958	-0.909412	5.88336	2.29392	0.129881	0.999962	NM_145958	PANTHER	PANTHER	GOSLIM	GO:0008150	biological_process	NA	NA	NA	NA	299	418	306	94	19.6707	20.4734	12.5598	7.64521	Kbtbd2
NM_172960	2.01355	0.802794	2.29384	0.129888	0.999962	NM_172960	PANTHER	PANTHER	GOSLIM	GO:0008150	biological_process	NA	NA	NA	NA	0	7	23	5	0	0.652	1.79525	0.773334	Adck5
NM_021480	1.65345	-0.000382963	2.29336	0.129928	0.999962	NM_021480	PANTHER	PANTHER	GOSLIM	GO:0055114	oxidation-reduction process	NA	NA	NA	NA	4	0	9	5	0.541136	0	0.75963	0.836237	Tdh
NM_134041	-1.25081	4.29265	2.29056	0.130163	0.999962	NM_134041	PANTHER	PANTHER	GOSLIM	GO:0008150	biological_process	NA	NA	NA	NA	79	189	87	26	5.99198	10.6726	4.11695	2.43797	4930427A07Rik
NM_024185	-1.1383	4.755	2.29013	0.130199	0.999962	NM_024185	PANTHER	PANTHER	GOSLIM	GO:0006915	apoptotic process	NA	NA	NA	NA	214	104	92	61	23.3418	8.44537	6.26068	8.22551	Fam188a
NM_011839	1.53694	4.19473	2.28943	0.130257	0.999962	NM_011839	PANTHER	PANTHER	GOSLIM	GO:0007275	multicellular organismal development	NA	NA	NA	NA	16	79	291	5	1.50629	5.53709	17.0921	0.581932	Mab21l2
NM_001042503	-1.7548	3.21585	2.28672	0.130485	0.999962	NM_001042503	PANTHER	PANTHER	GOSLIM	GO:0007275	multicellular organismal development	NA	NA	NA	NA	57	76	28	12	2.79367	2.77319	0.856193	0.727101	Trim71
NM_001039557	1.96049	3.05699	2.28618	0.130531	0.999962	NM_001039557	PANTHER	PANTHER	GOSLIM	GO:0008150	biological_process	NA	NA	NA	NA	12	20	30	76	0.882553	1.0951	1.37656	6.91012	4922505G16Rik
NM_010437	1.59726	0.379422	2.28543	0.130594	0.999962	NM_010437	PANTHER	PANTHER	GOSLIM	GO:0007165	signal transduction	NA	NA	NA	NA	2	4	11	7	0.0521027	0.0775809	0.178787	0.225445	Hivep2
NM_177093	-0.908212	6.53936	2.285	0.13063	0.999962	NM_177093	PANTHER	PANTHER	GOSLIM	GO:0008150	biological_process	NA	NA	NA	NA	738	284	345	239	21.8574	6.26216	6.3749	8.75088	Lrrc58
NM_013895	-1.77712	3.23319	2.28376	0.130735	0.999962	NM_013895	PANTHER	PANTHER	GOSLIM	GO:0006626	protein targeting to mitochondrion	NA	NA	NA	NA	71	59	31	10	14.7488	9.12465	4.01767	2.5681	Timm13
NM_053071	-1.25202	4.30436	2.28313	0.130788	0.999962	NM_053071	PANTHER	PANTHER	GOSLIM	GO:0008150	biological_process	NA	NA	NA	NA	113	144	61	44	57.1671	54.2369	19.2535	27.519	Cox6c
NM_175641	1.27417	4.33737	2.28304	0.130795	0.999962	NM_175641	PANTHER	PANTHER	GOSLIM	GO:0007179	transforming growth factor beta receptor signaling pathway	NA	NA	NA	NA	25	93	145	111	1.2001	3.32373	4.34269	6.58739	Ltbp4
NM_001111051	1.98877	2.72163	2.28103	0.130964	0.999962	NM_001111051	PANTHER	PANTHER	GOSLIM	GO:0001764	neuron migration	NA	NA	NA	NA	9	16	73	28	0.329909	0.436652	1.6695	1.26888	Dclk1
NM_009853	0.962279	5.72462	2.28026	0.13103	0.999962	NM_009853	PANTHER	PANTHER	GOSLIM	GO:0071310	cellular response to organic substance	NA	NA	NA	NA	121	220	220	359	30.5464	41.3488	34.6506	112.042	Cd68
NM_007760	-2.05125	2.74467	2.2791	0.131128	0.999962	NM_007760	PANTHER	PANTHER	GOSLIM	GO:0006629	lipid metabolic process	NA	NA	NA	NA	44	56	25	2	2.54875	2.41506	0.903498	0.143224	Crat
NM_028156	0.999315	5.29977	2.27873	0.131159	0.999962	NM_028156	PANTHER	PANTHER	GOSLIM	GO:0008150	biological_process	NA	NA	NA	NA	98	148	191	253	39.9648	44.9342	48.5956	127.551	1700001P01Rik
NM_008784	1.33647	4.13851	2.27604	0.131387	0.999962	NM_008784	PANTHER	PANTHER	GOSLIM	GO:0000122	negative regulation of transcription from RNA polymerase II promoter	NA	NA	NA	NA	54	33	179	64	9.05227	4.11853	18.721	13.2634	Igbp1
NM_001253731	1.18961	4.38476	2.27378	0.131579	0.999962	NM_001253731	PANTHER	PANTHER	GOSLIM	GO:0016180	snRNA processing	NA	NA	NA	NA	53	64	192	83	37.9912	34.1548	85.866	73.5526	Ints9
NM_001159719	-1.49583	4.114	2.27374	0.131582	0.999962	NM_001159719	PANTHER	PANTHER	GOSLIM	GO:0000910	cytokinesis	NA	NA	NA	NA	172	37	25	49	364.74	58.4145	33.0756	128.458	2002-09-01
NM_028584	2.05944	2.78018	2.27372	0.131584	0.999962	NM_028584	PANTHER	PANTHER	GOSLIM	GO:0008150	biological_process	NA	NA	NA	NA	12	12	20	67	1.66592	1.24028	1.73227	11.499	Marveld3
NM_001033383	-2.25283	1.9933	2.27065	0.131845	0.999962	NM_001033383	PANTHER	PANTHER	GOSLIM	GO:0006351	transcription, DNA-dependent	NA	NA	NA	NA	34	24	3	8	2.18594	1.14878	0.120336	0.635861	Zfp865
NM_001190343	-2.40802	1.73265	2.2687	0.132011	0.999962	NM_001190343	PANTHER	PANTHER	GOSLIM	GO:0001568	blood vessel development	NA	NA	NA	NA	7	51	11	0	1.0472	5.68023	1.02668	0	Ccm2
NM_008423	-1.77787	3.36519	2.26845	0.132032	0.999962	NM_008423	PANTHER	PANTHER	GOSLIM	GO:0006810	transport	NA	NA	NA	NA	99	35	25	17	12.8796	3.39	2.02918	2.73419	Kcnd1
NM_001113423	-1.2731	4.30794	2.2676	0.132104	0.999962	NM_001113423	PANTHER	PANTHER	GOSLIM	GO:0007020	microtubule nucleation	NA	NA	NA	NA	118	139	48	52	6.23104	5.4646	1.58137	3.39465	Slain2
NM_172630	-1.51575	3.57634	2.26573	0.132264	0.999962	NM_172630	PANTHER	PANTHER	GOSLIM	GO:0016192	vesicle-mediated transport	NA	NA	NA	NA	42	133	43	16	5.32522	12.5546	3.40149	2.50796	Mppe1
NM_001122948	1.08562	4.95557	2.26541	0.132291	0.999962	NM_001122948	PANTHER	PANTHER	GOSLIM	GO:0000122	negative regulation of transcription from RNA polymerase II promoter	NA	NA	NA	NA	59	133	157	201	37.0709	62.2153	61.545	156.131	Tfap2a
NM_008400	-1.56646	3.62501	2.26439	0.132378	0.999962	NM_008400	PANTHER	PANTHER	GOSLIM	GO:0007157	heterophilic cell-cell adhesion	NA	NA	NA	NA	69	104	60	5	3.36432	3.77526	1.82521	0.301391	Itgal
NM_199322	1.16461	4.56939	2.26244	0.132545	0.999962	NM_199322	PANTHER	PANTHER	GOSLIM	GO:0032259	methylation	NA	NA	NA	NA	55	82	123	156	2.45799	2.72833	3.42954	8.61897	Dot1l
NM_144527	-1.37916	3.89115	2.25884	0.132853	0.999962	NM_144527	PANTHER	PANTHER	GOSLIM	GO:0008150	biological_process	NA	NA	NA	NA	56	154	34	37	3.68605	7.54674	1.39626	3.01084	Ccdc21
NM_001170567	-1.042	5.52589	2.25586	0.13311	0.999962	NM_001170567	PANTHER	PANTHER	GOSLIM	GO:0008150	biological_process	NA	NA	NA	NA	389	129	140	125	21.7701	5.37483	4.88823	8.64835	Depdc5
NM_001042499	1.43603	3.85242	2.25574	0.13312	0.999962	NM_001042499	PANTHER	PANTHER	GOSLIM	GO:0007264	small GTPase mediated signal transduction	NA	NA	NA	NA	21	55	75	103	2.64286	5.15326	5.88882	16.0252	Rabl3
NM_172713	-1.04811	4.91955	2.25506	0.133179	0.999962	NM_172713	PANTHER	PANTHER	GOSLIM	GO:0042254	ribosome biogenesis	NA	NA	NA	NA	142	244	102	75	7.19814	9.20845	3.22586	4.70008	Sdad1
NM_001033773	2.04033	1.4303	2.25422	0.133251	0.999962	NM_001033773	PANTHER	PANTHER	GOSLIM	GO:0008150	biological_process	NA	NA	NA	NA	3	7	22	17	0.503236	0.874204	2.30243	3.52542	Ube2u
NM_010351	1.94194	2.85142	2.25362	0.133302	0.999962	NM_010351	PANTHER	PANTHER	GOSLIM	GO:0000122	negative regulation of transcription from RNA polymerase II promoter	NA	NA	NA	NA	5	25	65	40	1.08377	4.03434	8.7901	10.7186	Gsc
NM_009439	1.0237	5.09306	2.25187	0.133453	0.999962	NM_009439	PANTHER	PANTHER	GOSLIM	GO:0042176	regulation of protein catabolic process	NA	NA	NA	NA	73	142	187	207	8.6522	12.5302	13.828	30.331	Psmd3
NM_023790	-2.18861	1.91769	2.25036	0.133584	0.999962	NM_023790	PANTHER	PANTHER	GOSLIM	GO:0008150	biological_process	NA	NA	NA	NA	29	27	10	3	5.82448	4.03727	1.25306	0.744891	Wdr54
NM_013588	-1.67602	3.43646	2.25007	0.133609	0.999962	NM_013588	PANTHER	PANTHER	GOSLIM	GO:0008150	biological_process	NA	NA	NA	NA	91	52	32	16	15.7529	6.70172	3.45606	3.42413	Lrrc23
NM_001163318	2.39481	1.85003	2.24667	0.133902	0.999962	NM_001163318	PANTHER	PANTHER	GOSLIM	GO:0007601	visual perception	NA	NA	NA	NA	9	0	21	30	2.85921	0	4.16232	11.7825	Gm11744
NM_027188	-1.01618	5.03249	2.24647	0.133919	0.999962	NM_027188	PANTHER	PANTHER	GOSLIM	GO:0016568	chromatin modification	NA	NA	NA	NA	184	218	114	81	12.4494	10.9813	4.81227	6.77532	Smyd3
NM_176920	-2.04532	1.16252	2.24584	0.133974	0.999962	NM_176920	PANTHER	PANTHER	GOSLIM	GO:0008150	biological_process	NA	NA	NA	NA	7	29	2	5	0.243412	0.750768	0.0433896	0.214944	Lrtm1
NM_001253705	-1.84575	3.04688	2.24512	0.134037	0.999962	NM_001253705	PANTHER	PANTHER	GOSLIM	GO:0000184	nuclear-transcribed mRNA catabolic process, nonsense-mediated decay	NA	NA	NA	NA	64	51	18	14	44.6193	26.4714	7.82939	12.0666	Wibg
NM_175311	-0.933154	5.45388	2.24461	0.134081	0.999962	NM_175311	PANTHER	PANTHER	GOSLIM	GO:0006351	transcription, DNA-dependent	NA	NA	NA	NA	194	353	211	78	104.37	141.388	70.8223	51.8778	Zfp513
NM_025793	1.43248	3.81187	2.24449	0.134091	0.999962	NM_025793	PANTHER	PANTHER	GOSLIM	GO:0006914	autophagy	NA	NA	NA	NA	31	39	85	92	3.36542	3.15215	5.75718	12.3475	Wdr45l
NM_001037759	-2.10698	2.88145	2.24162	0.13434	0.999962	NM_001037759	PANTHER	PANTHER	GOSLIM	GO:0006468	protein phosphorylation	NA	NA	NA	NA	86	10	21	6	208.423	18.0431	31.7525	17.9767	Sgk3
NM_019679	-1.0198	5.04701	2.23951	0.134524	0.999962	NM_019679	PANTHER	PANTHER	GOSLIM	GO:0030036	actin cytoskeleton organization	NA	NA	NA	NA	101	339	140	65	6.63605	16.5826	5.7389	5.27976	Fmnl1
NM_001276316	-1.65694	0.0870438	2.23905	0.134564	0.999962	NA	NA	NA	NA	NA	NA	NA	NA	NA	NA	6	9	0	4	15.7404	17.5781	0	12.9729	NA
NM_016670	1.68952	0.349539	2.23866	0.134598	0.999962	NM_016670	PANTHER	PANTHER	GOSLIM	GO:0001525	angiogenesis	NA	NA	NA	NA	0	6	11	7	0	0.269811	0.414524	0.522703	Pknox1
NM_009473	2.28921	2.24332	2.23835	0.134624	0.999962	NM_009473	PANTHER	PANTHER	GOSLIM	GO:0000122	negative regulation of transcription from RNA polymerase II promoter	NA	NA	NA	NA	0	17	50	24	0	1.6407	4.04388	3.84626	Nr1h2
NM_007504	1.87838	3.17413	2.23717	0.134728	0.999962	NM_007504	PANTHER	PANTHER	GOSLIM	GO:0008152	metabolic process	NA	NA	NA	NA	1	40	92	42	0.0739737	2.20294	4.24598	3.84095	Atp2a1
NM_029248	0.831618	6.42502	2.23685	0.134755	0.999962	NM_029248	PANTHER	PANTHER	GOSLIM	GO:0006351	transcription, DNA-dependent	NA	NA	NA	NA	311	236	617	387	216.822	122.495	268.374	333.554	Taf1d
NM_010270	0.898623	5.63981	2.23683	0.134757	0.999962	NM_010270	PANTHER	PANTHER	GOSLIM	GO:0008150	biological_process	NA	NA	NA	NA	122	207	398	206	29.5388	37.3137	60.1214	61.6613	Mrps33
NM_011381	1.09369	4.80519	2.23652	0.134784	0.999962	NM_011381	PANTHER	PANTHER	GOSLIM	GO:0001654	eye development	NA	NA	NA	NA	46	129	144	180	3.18087	6.64113	6.21245	15.3877	Six3
NM_011660	2.07496	3.15442	2.23478	0.134936	0.999962	NM_011660	PANTHER	PANTHER	GOSLIM	GO:0000122	negative regulation of transcription from RNA polymerase II promoter	NA	NA	NA	NA	23	5	15	94	5.56879	0.901296	2.26588	28.1367	Txn1
NM_001164205	1.02995	5.12385	2.23427	0.13498	0.999962	NM_001164205	PANTHER	PANTHER	GOSLIM	GO:0000379	tRNA-type intron splice site recognition and cleavage	NA	NA	NA	NA	95	116	162	231	25.5006	23.182	27.1303	76.657	Tsen34
NM_011592	1.55265	4.03218	2.23282	0.135107	0.999962	NM_011592	PANTHER	PANTHER	GOSLIM	GO:0006810	transport	NA	NA	NA	NA	54	15	41	149	7.7112	1.59472	3.65279	26.3043	Timm44
NM_001168219	1.37378	3.80931	2.23209	0.135171	0.999962	NM_001168219	PANTHER	PANTHER	GOSLIM	GO:0005634	nucleus	NA	NA	NA	NA	29	44	132	59	16.3266	18.4423	46.3643	41.064	2310008H09Rik
NM_001102415	-1.73418	0.401504	2.23111	0.135257	0.999962	NM_001102415	PANTHER	PANTHER	GOSLIM	GO:0006810	transport	NA	NA	NA	NA	5	15	6	0	4.74756	10.6037	3.55439	0	Slc2a9
NM_198027	1.39183	4.31007	2.23042	0.135317	0.999962	NM_198027	PANTHER	PANTHER	GOSLIM	GO:0008150	biological_process	NA	NA	NA	NA	73	17	108	136	19.6574	3.40814	18.1443	45.2746	Alkbh6
NM_029279	1.99417	2.97725	2.22847	0.135488	0.999962	NM_029279	PANTHER	PANTHER	GOSLIM	GO:0008150	biological_process	NA	NA	NA	NA	5	27	26	74	0.436782	1.756	1.41704	7.9917	Secisbp2
NM_172116	-0.967483	5.99325	2.22146	0.136104	0.999962	NM_172116	PANTHER	PANTHER	GOSLIM	GO:0008150	biological_process	NA	NA	NA	NA	523	183	232	158	88.9028	23.1595	24.6045	33.2035	Pddc1
NM_015749	-2.16331	2.15895	2.22102	0.136143	0.999962	NM_015749	PANTHER	PANTHER	GOSLIM	GO:0009235	cobalamin metabolic process	NA	NA	NA	NA	26	43	10	5	3.21019	3.95267	0.770319	0.763203	Tcn2
NM_033561	-2.01981	2.85255	2.21976	0.136255	0.999962	NM_033561	PANTHER	PANTHER	GOSLIM	GO:0006412	translation	NA	NA	NA	NA	11	110	4	18	1.16196	8.6508	0.263616	2.35063	Eif4h
NM_001165954	1.02213	5.50452	2.21869	0.136348	0.999962	NM_001165954	PANTHER	PANTHER	GOSLIM	GO:0007275	multicellular organismal development	NA	NA	NA	NA	39	270	410	169	0.898046	4.62874	5.89021	4.81098	Phc3
NM_170755	1.34735	4.54738	2.21805	0.136405	0.999962	NM_170755	PANTHER	PANTHER	GOSLIM	GO:0008150	biological_process	NA	NA	NA	NA	84	26	79	190	8.35957	1.92638	4.90507	23.376	Fam134a
NM_008206	-2.16526	1.58611	2.21777	0.13643	0.999962	NM_008206	PANTHER	PANTHER	GOSLIM	GO:0002504	antigen processing and presentation of peptide or polysaccharide antigen via MHC class II	NA	NA	NA	NA	19	27	10	1	4.60907	4.87628	1.51347	0.299897	H2-Oa
NM_001080924	1.84925	2.98979	2.21749	0.136455	0.999962	NM_001080924	PANTHER	PANTHER	GOSLIM	GO:0008150	biological_process	NA	NA	NA	NA	16	15	68	45	0.645657	0.450648	1.712	2.24495	Znrf3
NM_178377	-1.88953	0.647365	2.21709	0.13649	0.999962	NM_178377	PANTHER	PANTHER	GOSLIM	GO:0008150	biological_process	NA	NA	NA	NA	6	18	0	5	0.985679	2.20151	0	1.01547	Commd10
NM_021473	-1.15946	4.41073	2.21511	0.136666	0.999962	NM_021473	PANTHER	PANTHER	GOSLIM	GO:0055114	oxidation-reduction process	NA	NA	NA	NA	118	154	92	34	21.2358	20.6334	10.3297	7.56445	Akr1a1
NM_019732	1.17364	4.45673	2.2148	0.136693	0.999962	NM_019732	PANTHER	PANTHER	GOSLIM	GO:0000122	negative regulation of transcription from RNA polymerase II promoter	NA	NA	NA	NA	51	75	130	134	3.33537	3.65174	5.30433	10.8341	Runx3
NM_028292	1.54345	4.09421	2.2102	0.137101	0.999962	NM_028292	PANTHER	PANTHER	GOSLIM	GO:0008152	metabolic process	NA	NA	NA	NA	55	18	31	163	5.92792	1.44436	2.08456	21.719	Ppme1
NM_011663	0.765814	7.09936	2.20668	0.137415	0.999962	NM_011663	PANTHER	PANTHER	GOSLIM	GO:0030529	ribonucleoprotein complex	NA	NA	NA	NA	474	439	1024	571	26.8519	18.5151	36.1917	39.9894	Zrsr1
NM_024461	-1.07066	4.83611	2.20627	0.137451	0.999962	NM_024461	PANTHER	PANTHER	GOSLIM	GO:0008150	biological_process	NA	NA	NA	NA	156	202	139	41	40.6734	39.2105	22.6107	13.2155	1810037I17Rik
NM_001110276	1.30695	4.22656	2.2047	0.137591	0.999962	NM_001110276	PANTHER	PANTHER	GOSLIM	GO:0035556	intracellular signal transduction	NA	NA	NA	NA	58	36	122	112	2.41915	1.1179	3.17473	5.77517	Itsn1
NM_145595	-0.989475	5.11235	2.20274	0.137766	0.999962	NM_145595	PANTHER	PANTHER	GOSLIM	GO:0008152	metabolic process	NA	NA	NA	NA	199	221	120	88	45.4165	37.5507	17.0866	24.8288	Cbr4
NM_028898	1.13694	4.66271	2.20192	0.137839	0.999962	NM_028898	PANTHER	PANTHER	GOSLIM	GO:0016049	cell growth	NA	NA	NA	NA	83	56	140	159	3.04688	1.53049	3.2064	7.21583	Rptor
NM_024495	1.82936	3.13373	2.2017	0.137859	0.999962	NM_024495	PANTHER	PANTHER	GOSLIM	GO:0006730	one-carbon metabolic process	NA	NA	NA	NA	17	18	41	72	1.88168	1.48332	2.83135	9.85239	Car13
NM_001164768	1.28948	4.29993	2.20136	0.137889	0.999962	NM_001164768	PANTHER	PANTHER	GOSLIM	GO:0005737	cytoplasm	NA	NA	NA	NA	35	75	103	134	14.2731	22.7707	26.206	67.5567	Fbxw2
NM_001014981	-2.25916	1.8828	2.1997	0.138038	0.999962	NM_001014981	PANTHER	PANTHER	GOSLIM	GO:0008150	biological_process	NA	NA	NA	NA	37	15	12	1	1.32462	0.399801	0.268029	0.0442589	Wdr7
NM_028493	-1.70099	3.40511	2.19967	0.138041	0.999962	NM_028493	PANTHER	PANTHER	GOSLIM	GO:0008152	metabolic process	NA	NA	NA	NA	86	56	45	6	4.43273	2.14894	1.4471	0.382328	Rhobtb3
NM_001146325	1.03438	4.94579	2.19934	0.13807	0.999962	NM_001146325	PANTHER	PANTHER	GOSLIM	GO:0032695	negative regulation of interleukin-12 production	NA	NA	NA	NA	89	95	244	138	23.5179	18.6895	40.2265	45.0818	Tigit
NM_019405	-0.904928	6.1322	2.19865	0.138132	0.999962	NM_019405	PANTHER	PANTHER	GOSLIM	GO:0006200	ATP catabolic process	NA	NA	NA	NA	522	262	237	196	112.001	41.8521	31.7258	51.9899	Cetn2
NM_021446	1.73914	3.41556	2.19738	0.138246	0.999962	NM_021446	PANTHER	PANTHER	GOSLIM	GO:0006694	steroid biosynthetic process	NA	NA	NA	NA	13	35	36	95	2.79165	5.59564	4.82317	25.2205	0610007P14Rik
NM_022327	-2.17602	2.14034	2.19245	0.138688	0.999962	NM_022327	PANTHER	PANTHER	GOSLIM	GO:0000910	cytokinesis	NA	NA	NA	NA	11	63	14	2	1.22932	5.24177	0.976143	0.276322	Ralb
NM_001242388	2.17691	1.62217	2.19171	0.138755	0.999962	NM_001242388	PANTHER	PANTHER	GOSLIM	GO:0034605	cellular response to heat	NA	NA	NA	NA	8	1	22	22	0.406257	0.0378073	0.697022	1.38117	9830147E19Rik
NM_001037742	1.33903	3.92837	2.19169	0.138757	0.999962	NM_001037742	PANTHER	PANTHER	GOSLIM	GO:0055114	oxidation-reduction process	NA	NA	NA	NA	39	39	172	44	9.85532	7.33729	27.1174	13.7458	1110034B05Rik
NM_022029	2.20311	1.29073	2.1898	0.138927	0.999962	NM_022029	PANTHER	PANTHER	GOSLIM	GO:0007243	intracellular protein kinase cascade	NA	NA	NA	NA	0	9	32	8	0	1.31869	3.92916	1.94643	Nrgn
NM_001033379	-1.76344	3.22648	2.18967	0.138939	0.999962	NM_001033379	PANTHER	PANTHER	GOSLIM	GO:0000184	nuclear-transcribed mRNA catabolic process, nonsense-mediated decay	NA	NA	NA	NA	20	129	40	4	1.53712	7.38127	1.918	0.380057	Dcp1b
NM_175648	2.22275	1.99106	2.18848	0.139047	0.999962	NM_175648	PANTHER	PANTHER	GOSLIM	GO:0008150	biological_process	NA	NA	NA	NA	5	8	55	11	0.459165	0.546958	3.15119	1.24883	Trim30b
NM_146025	-0.975095	5.278	2.18573	0.139295	0.999962	NM_146025	PANTHER	PANTHER	GOSLIM	GO:0008150	biological_process	NA	NA	NA	NA	254	203	124	107	19.4802	11.591	5.93327	10.1451	Samd14
NM_001114131	-1.87807	2.87454	2.18525	0.139338	0.999962	NM_001114131	PANTHER	PANTHER	GOSLIM	GO:0008150	biological_process	NA	NA	NA	NA	43	65	13	14	128.732	144.875	24.2814	51.8152	Ppp4r1
NM_029643	1.33901	4.28361	2.18285	0.139556	0.999962	NM_029643	PANTHER	PANTHER	GOSLIM	GO:0006810	transport	NA	NA	NA	NA	42	61	60	162	3.95841	4.28022	3.52806	18.8755	Gpr172b
NM_029875	1.76936	3.33329	2.18279	0.139561	0.999962	NM_029875	PANTHER	PANTHER	GOSLIM	GO:0008150	biological_process	NA	NA	NA	NA	11	34	39	87	0.803665	1.84938	1.7777	7.85803	Slc35e3
NM_001164207	-2.06715	1.17994	2.18252	0.139586	0.999962	NM_001164207	PANTHER	PANTHER	GOSLIM	GO:0030154	cell differentiation	NA	NA	NA	NA	18	15	9	0	12.0856	7.49812	3.77009	0	Tmem176b
NM_030595	-1.71233	0.766258	2.18124	0.139702	0.999962	NM_030595	PANTHER	PANTHER	GOSLIM	GO:0008104	protein localization	NA	NA	NA	NA	8	17	4	3	0.185355	0.293243	0.0578212	0.0859307	Nbea
NM_022656	1.83083	2.98656	2.18019	0.139797	0.999962	NM_022656	PANTHER	PANTHER	GOSLIM	GO:0030036	actin cytoskeleton organization	NA	NA	NA	NA	6	29	69	44	0.273329	0.983552	1.96109	2.47799	Nisch
NM_026178	1.31477	3.93858	2.17941	0.139868	0.999962	NM_026178	PANTHER	PANTHER	GOSLIM	GO:0019835	cytolysis	NA	NA	NA	NA	28	56	153	57	2.67762	3.98697	9.12841	6.73873	Mmd
NM_009318	-0.871251	6.19674	2.17735	0.140055	0.999962	NM_009318	PANTHER	PANTHER	GOSLIM	GO:0002479	antigen processing and presentation of exogenous peptide antigen via MHC class I, TAP-dependent	NA	NA	NA	NA	199	751	288	184	18.4344	51.7943	16.6449	21.0721	Tapbp
NM_198895	-1.83696	2.91255	2.17721	0.140069	0.999962	NM_198895	PANTHER	PANTHER	GOSLIM	GO:0030036	actin cytoskeleton organization	NA	NA	NA	NA	27	90	28	5	1.31295	3.25831	0.849485	0.300585	Abr
NM_009466	1.14703	4.73022	2.17665	0.140119	0.999962	NM_009466	PANTHER	PANTHER	GOSLIM	GO:0001702	gastrulation with mouth forming second	NA	NA	NA	NA	53	105	88	206	5.52288	8.14599	5.72118	26.5381	Ugdh
NM_001037665	-1.96469	2.64078	2.17515	0.140256	0.999962	NM_001037665	PANTHER	PANTHER	GOSLIM	GO:0006351	transcription, DNA-dependent	NA	NA	NA	NA	45	45	14	9	6.96117	5.18259	1.35117	1.72117	Zfp1
NM_007442	-1.50669	3.61945	2.17351	0.140406	0.999962	NM_007442	PANTHER	PANTHER	GOSLIM	GO:0001942	hair follicle development	NA	NA	NA	NA	89	73	32	25	4.35283	2.65809	0.976438	1.51159	Alx4
NM_001033041	-1.75357	3.19753	2.17326	0.140428	0.999962	NM_001033041	PANTHER	PANTHER	GOSLIM	GO:0008152	metabolic process	NA	NA	NA	NA	80	42	26	13	8.83958	3.45506	1.79237	1.77581	Acmsd
NM_001146059	-1.5633	3.55362	2.17267	0.140482	0.999962	NM_001146059	PANTHER	PANTHER	GOSLIM	GO:0008104	protein localization	NA	NA	NA	NA	66	98	18	31	3.3009	3.64905	0.56166	1.91674	Als2cl
NM_028484	-0.965217	5.20591	2.17191	0.140552	0.999962	NM_028484	PANTHER	PANTHER	GOSLIM	GO:0008150	biological_process	NA	NA	NA	NA	228	211	143	86	52.8888	36.4398	20.6956	24.6627	1700037C18Rik
NM_001083901	-1.07611	4.70107	2.17151	0.140588	0.999962	NM_001083901	PANTHER	PANTHER	GOSLIM	GO:0006810	transport	NA	NA	NA	NA	100	243	125	38	66.615	120.516	51.9511	31.2945	Hiatl1
NM_175421	-0.785902	7.08823	2.16846	0.140867	0.999962	NM_175421	PANTHER	PANTHER	GOSLIM	GO:0008150	biological_process	NA	NA	NA	NA	901	608	486	400	82.0605	41.2266	27.6158	45.0383	Plekhb2
NM_172380	-0.940533	5.31652	2.16817	0.140893	0.999962	NM_172380	PANTHER	PANTHER	GOSLIM	GO:0008152	metabolic process	NA	NA	NA	NA	225	254	156	94	21.6795	18.2207	9.37788	11.1971	Poglut1
NM_033525	-1.55034	-0.251163	2.16738	0.140966	0.999962	NM_033525	PANTHER	PANTHER	GOSLIM	GO:0001657	ureteric bud development	NA	NA	NA	NA	4	8	4	0	0.273623	0.407425	0.170713	0	Npnt
NM_029057	-1.73484	3.24286	2.16664	0.141034	0.999962	NM_029057	PANTHER	PANTHER	GOSLIM	GO:0008150	biological_process	NA	NA	NA	NA	73	56	16	21	3.26186	1.86292	0.446041	1.16004	Tbc1d30
NM_001163624	-1.13435	4.50516	2.16622	0.141072	0.999962	NM_001163624	PANTHER	PANTHER	GOSLIM	GO:0006508	proteolysis	NA	NA	NA	NA	74	235	111	29	627.691	1484.04	587.422	304.106	Prepl
NM_011097	1.3262	4.04044	2.16588	0.141104	0.999962	NM_011097	PANTHER	PANTHER	GOSLIM	GO:0001501	skeletal system development	NA	NA	NA	NA	24	68	91	110	2.4948	5.26257	5.90172	14.1361	Pitx1
NM_001252095	-1.51672	3.83788	2.16537	0.14115	0.999962	NM_001252095	PANTHER	PANTHER	GOSLIM	GO:0006479	protein methylation	NA	NA	NA	NA	144	29	46	23	21.9291	3.28792	4.37049	4.33011	4833442J19Rik
NM_021397	-0.915702	5.46976	2.1641	0.141268	0.999962	NM_021397	PANTHER	PANTHER	GOSLIM	GO:0001817	regulation of cytokine production	NA	NA	NA	NA	159	406	181	102	22.7947	43.3339	16.1893	18.078	Zbtb32
NM_138653	-2.18378	2.38517	2.16255	0.14141	0.999962	NM_138653	PANTHER	PANTHER	GOSLIM	GO:0006810	transport	NA	NA	NA	NA	27	55	1	13	3.94187	5.97813	0.0910859	2.34636	Bspry
NM_001081409	1.22455	4.27813	2.16248	0.141416	0.999962	NM_001081409	PANTHER	PANTHER	GOSLIM	GO:0008150	biological_process	NA	NA	NA	NA	35	77	152	96	1.3353	2.18708	3.61798	4.52786	Phf20l1
NM_001252193	2.18386	2.10461	2.16183	0.141476	0.999962	NM_001252193	PANTHER	PANTHER	GOSLIM	GO:0006508	proteolysis	NA	NA	NA	NA	4	11	23	36	2.85921	5.85387	10.2571	31.8127	Amz2
NM_001100460	-1.96863	2.50494	2.16044	0.141604	0.999962	NM_001100460	PANTHER	PANTHER	GOSLIM	GO:0000122	negative regulation of transcription from RNA polymerase II promoter	NA	NA	NA	NA	33	52	10	10	2.41446	2.83253	0.456477	0.904521	Zbtb42
NM_001163705	-1.80095	0.638591	2.15833	0.141799	0.999962	NM_001163705	PANTHER	PANTHER	GOSLIM	GO:0006986	response to unfolded protein	NA	NA	NA	NA	15	6	7	0	39.7608	11.8408	11.5764	0	Fbxo6
NM_001039231	-1.10102	4.9013	2.15819	0.141811	0.999962	NM_001039231	PANTHER	PANTHER	GOSLIM	GO:0008150	biological_process	NA	NA	NA	NA	142	244	171	24	12.4474	15.9237	9.35185	2.60083	Zfp951
NM_001004190	2.2222	2.3258	2.15428	0.142173	0.999962	NM_001004190	PANTHER	PANTHER	GOSLIM	GO:0008150	biological_process	NA	NA	NA	NA	5	12	15	50	0.268881	0.480437	0.503263	3.32409	Zfp560
NM_026855	1.74088	3.11267	2.1538	0.142218	0.999962	NM_026855	PANTHER	PANTHER	GOSLIM	GO:0006629	lipid metabolic process	NA	NA	NA	NA	18	18	61	56	3.93172	2.92716	8.3129	15.122	Arv1
NM_001164237	2.2949	2.43938	2.15174	0.142409	0.999962	NM_001164237	PANTHER	PANTHER	GOSLIM	GO:0000209	protein polyubiquitination	NA	NA	NA	NA	7	10	5	62	0.406965	0.432836	0.18136	4.45618	Rnf41
NM_008185	2.20654	2.33161	2.15077	0.142499	0.999962	NM_008185	PANTHER	PANTHER	GOSLIM	GO:0008152	metabolic process	NA	NA	NA	NA	0	19	53	25	0	3.47116	8.1142	7.58419	Gstt1
NM_053093	1.5917	3.39174	2.15002	0.142568	0.999962	NM_053093	PANTHER	PANTHER	GOSLIM	GO:0007217	tachykinin receptor signaling pathway	NA	NA	NA	NA	11	41	109	42	2.24472	6.22899	13.8774	10.5957	Tac4
NM_025912	-1.43504	3.64933	2.14932	0.142633	0.999962	NM_025912	PANTHER	PANTHER	GOSLIM	GO:0008150	biological_process	NA	NA	NA	NA	65	108	48	17	4.58821	5.67569	2.1139	1.48351	2010011I20Rik
NM_011074	-2.09143	1.53612	2.14822	0.142736	0.999962	NM_011074	PANTHER	PANTHER	GOSLIM	GO:0000086	G2/M transition of mitotic cell cycle	NA	NA	NA	NA	31	8	3	6	1.6063	0.308617	0.0969839	0.384352	Cdk14
NM_013770	-1.77479	3.0316	2.14622	0.142921	0.999962	NM_013770	PANTHER	PANTHER	GOSLIM	GO:0006810	transport	NA	NA	NA	NA	18	112	22	12	1.14511	5.30467	0.873195	0.943777	Slc25a10
NM_024230	-2.1573	1.93672	2.14274	0.143246	0.999962	NM_024230	PANTHER	PANTHER	GOSLIM	GO:0042493	response to drug	NA	NA	NA	NA	20	40	9	4	2.89006	4.30329	0.811394	0.714576	Smtnl1
NM_026366	-0.850498	7.92386	2.14231	0.143286	0.999962	NM_026366	PANTHER	PANTHER	GOSLIM	GO:0006479	protein methylation	NA	NA	NA	NA	1886	748	778	736	267.967	79.1237	68.9656	129.28	N6amt1
NM_025878	-1.25185	4.82111	2.13988	0.143513	0.999962	NM_025878	PANTHER	PANTHER	GOSLIM	GO:0006412	translation	NA	NA	NA	NA	271	53	42	93	65.4902	9.5356	6.33242	27.7845	Mrps18b
NM_029617	-1.1479	4.41266	2.13915	0.143581	0.999962	NM_029617	PANTHER	PANTHER	GOSLIM	GO:0007059	chromosome segregation	NA	NA	NA	NA	127	141	75	46	4.95289	4.09392	1.82486	2.21781	Casc5
NM_177182	-1.79777	2.9737	2.13879	0.143615	0.999962	NM_177182	PANTHER	PANTHER	GOSLIM	GO:0006351	transcription, DNA-dependent	NA	NA	NA	NA	49	64	20	12	10.3306	10.0455	2.6307	3.12768	Bhlha9
NM_025617	1.03379	4.93482	2.13656	0.143824	0.999962	NM_025617	PANTHER	PANTHER	GOSLIM	GO:0006351	transcription, DNA-dependent	NA	NA	NA	NA	67	124	180	178	2.73097	3.76295	4.57749	8.96963	2210012G02Rik
NM_001137547	0.779769	7.11143	2.13567	0.143907	0.999962	NM_001137547	PANTHER	PANTHER	GOSLIM	GO:0006508	proteolysis	NA	NA	NA	NA	510	391	1146	506	57.7567	32.9666	80.9711	70.8428	Usp51
NM_146047	-1.50858	3.53631	2.13534	0.143939	0.999962	NM_146047	PANTHER	PANTHER	GOSLIM	GO:0006915	apoptotic process	NA	NA	NA	NA	61	101	31	23	6.5276	8.04655	2.06966	3.04273	Clptm1l
NM_145497	-0.833358	7.32726	2.1343	0.144036	0.999962	NM_145497	PANTHER	PANTHER	GOSLIM	GO:0008150	biological_process	NA	NA	NA	NA	1195	559	501	502	186.559	64.9717	48.7976	96.8867	BC016495
NM_138742	-1.22771	4.28172	2.13347	0.144115	0.999962	NM_138742	PANTHER	PANTHER	GOSLIM	GO:0006334	nucleosome assembly	NA	NA	NA	NA	85	177	89	25	7.6566	11.8701	5.00173	2.784	Nap1l3
NM_010485	2.11937	2.19842	2.13311	0.144148	0.999962	NM_010485	PANTHER	PANTHER	GOSLIM	GO:0045727	positive regulation of translation	NA	NA	NA	NA	6	10	71	7	0.253203	0.314183	1.86935	0.365198	Elavl1
NM_013758	2.31696	1.99177	2.13172	0.144279	0.999962	NM_013758	PANTHER	PANTHER	GOSLIM	GO:0042493	response to drug	NA	NA	NA	NA	0	14	35	25	0	31.5754	66.1511	93.6286	Add3
NM_001164823	-1.73059	3.11375	2.13081	0.144364	0.999962	NM_001164823	PANTHER	PANTHER	GOSLIM	GO:0008150	biological_process	NA	NA	NA	NA	64	55	18	17	34.9486	22.3603	6.13246	11.4765	Tmem42
NM_027914	-0.877964	5.97514	2.12935	0.144502	0.999962	NM_027914	PANTHER	PANTHER	GOSLIM	GO:0001895	retina homeostasis	NA	NA	NA	NA	312	448	353	87	28.8393	30.8299	20.3571	9.94171	Bbs10
NM_019548	0.948498	5.33442	2.12895	0.14454	0.999962	NM_019548	PANTHER	PANTHER	GOSLIM	GO:0007155	cell adhesion	NA	NA	NA	NA	82	184	233	230	6.38901	10.6734	11.3263	22.1544	Tro
NM_199008	1.10521	5.10946	2.12847	0.144585	0.999962	NM_199008	PANTHER	PANTHER	GOSLIM	GO:0008150	biological_process	NA	NA	NA	NA	67	144	91	280	7.54734	12.0767	6.39549	38.9933	Cox11
NM_027184	2.18408	1.41797	2.12614	0.144805	0.999962	NM_027184	PANTHER	PANTHER	GOSLIM	GO:0008152	metabolic process	NA	NA	NA	NA	0	10	30	12	0	0.349737	0.879247	0.6969	Ipmk
NM_178115	0.982618	5.07823	2.12563	0.144853	0.999962	NM_178115	PANTHER	PANTHER	GOSLIM	GO:0006351	transcription, DNA-dependent	NA	NA	NA	NA	99	108	215	182	4.71946	3.83306	6.39453	10.7261	2700050L05Rik
NM_001163420	-1.1204	4.8574	2.12187	0.145209	0.999962	NM_001163420	PANTHER	PANTHER	GOSLIM	GO:0005576	extracellular region	NA	NA	NA	NA	141	234	169	20	9.68426	11.9654	7.24181	1.6982	Fam172a
NM_145833	-2.40351	1.95745	2.11969	0.145416	0.999962	NM_145833	PANTHER	PANTHER	GOSLIM	GO:0006355	regulation of transcription, DNA-dependent	NA	NA	NA	NA	5	64	13	0	0.365617	3.48418	0.593079	0	Lin28a
NM_173002	1.55075	3.59431	2.119	0.145481	0.999962	NM_173002	PANTHER	PANTHER	GOSLIM	GO:0006351	transcription, DNA-dependent	NA	NA	NA	NA	8	55	176	14	0.493876	2.52787	6.7788	1.06848	Zxdc
NM_177351	-1.0741	5.14524	2.11798	0.145579	0.999962	NM_177351	PANTHER	PANTHER	GOSLIM	GO:0008150	biological_process	NA	NA	NA	NA	306	93	128	80	15.2592	3.45269	3.98229	4.93188	Agphd1
NM_027496	1.93107	3.11882	2.11748	0.145626	0.999962	NM_027496	PANTHER	PANTHER	GOSLIM	GO:0008150	biological_process	NA	NA	NA	NA	10	25	16	89	0.340655	0.634045	0.340054	3.74815	Ankrd33b
NM_134007	2.14457	1.81905	2.11672	0.145698	0.999962	NM_134007	PANTHER	PANTHER	GOSLIM	GO:0043457	regulation of cellular respiration	NA	NA	NA	NA	2	11	24	26	0.527398	2.15956	3.9485	8.47606	Cisd1
NM_008160	-0.771282	7.26234	2.11527	0.145836	0.999962	NM_008160	PANTHER	PANTHER	GOSLIM	GO:0000302	response to reactive oxygen species	NA	NA	NA	NA	929	801	726	340	226.222	145.217	110.298	102.355	Gpx1
NM_153104	2.08766	1.33763	2.11436	0.145924	0.999962	NM_153104	PANTHER	PANTHER	GOSLIM	GO:0008152	metabolic process	NA	NA	NA	NA	0	10	18	18	0	0.991898	1.49619	2.96474	Phospho1
NM_009937	-1.71754	0.583107	2.1138	0.145976	0.999962	NM_009937	PANTHER	PANTHER	GOSLIM	GO:0042135	neurotransmitter catabolic process	NA	NA	NA	NA	11	10	7	0	0.987359	0.668263	0.392007	0	Colq
NM_011019	-2.02794	2.3399	2.11377	0.145979	0.999962	NM_011019	PANTHER	PANTHER	GOSLIM	GO:0007166	cell surface receptor signaling pathway	NA	NA	NA	NA	31	45	11	7	1.63155	1.76326	0.361197	0.455459	Osmr
NM_139308	1.3177	4.2881	2.11212	0.146137	0.999962	NM_139308	PANTHER	PANTHER	GOSLIM	GO:0008150	biological_process	NA	NA	NA	NA	7	111	210	63	0.571291	6.74446	10.6928	6.35642	Stard7
NM_145633	-1.92886	2.61489	2.11065	0.146277	0.999962	NM_145633	PANTHER	PANTHER	GOSLIM	GO:0043547	positive regulation of GTPase activity	NA	NA	NA	NA	44	44	17	7	2.60873	1.9422	0.628836	0.513081	Ankrd27
NM_001081314	1.84132	0.842233	2.1102	0.14632	0.999962	NM_001081314	PANTHER	PANTHER	GOSLIM	GO:0008150	biological_process	NA	NA	NA	NA	0	8	13	12	0	1.13956	1.55182	2.83843	C2cd4b
NM_133205	2.08021	2.39492	2.10987	0.146352	0.999962	NM_133205	PANTHER	PANTHER	GOSLIM	GO:0001932	regulation of protein phosphorylation	NA	NA	NA	NA	1	20	54	26	0.187248	2.78812	6.30845	6.01869	Arr3
NM_177356	1.9271	2.51131	2.10121	0.147183	0.999962	NM_177356	PANTHER	PANTHER	GOSLIM	GO:0008150	biological_process	NA	NA	NA	NA	9	13	58	27	0.685081	0.736728	2.75448	2.54083	Lamp3
NM_024442	-1.98307	1.08793	2.09975	0.147323	0.999962	NM_024442	PANTHER	PANTHER	GOSLIM	GO:0055114	oxidation-reduction process	NA	NA	NA	NA	4	31	6	2	0.469717	2.71021	0.439583	0.290348	Cyp4f16
NM_010597	2.25833	2.12287	2.09741	0.147549	0.999962	NM_010597	PANTHER	PANTHER	GOSLIM	GO:0006810	transport	NA	NA	NA	NA	11	1	44	23	0.937429	0.0634469	2.33944	2.42318	Kcnab1
NM_177782	-2.09824	2.14338	2.09736	0.147554	0.999962	NM_177782	PANTHER	PANTHER	GOSLIM	GO:0035556	intracellular signal transduction	NA	NA	NA	NA	22	47	9	6	0.857324	1.36359	0.218815	0.289059	Prex1
NM_011836	-2.0111	2.42871	2.09717	0.147572	0.999962	NM_011836	PANTHER	PANTHER	GOSLIM	GO:0000904	cell morphogenesis involved in differentiation	NA	NA	NA	NA	40	38	17	4	1.71649	1.21403	0.455138	0.212204	Lamc3
NM_019973	1.37217	4.0229	2.09365	0.147913	0.999962	NM_019973	PANTHER	PANTHER	GOSLIM	GO:0000073	spindle pole body separation	NA	NA	NA	NA	15	77	69	124	4.61553	17.6395	13.2462	47.1698	Son
NM_201374	-1.63953	3.27607	2.09325	0.147951	0.999962	NM_201374	PANTHER	PANTHER	GOSLIM	GO:0008150	biological_process	NA	NA	NA	NA	56	81	33	12	6.44809	6.94373	2.37066	1.70819	Ccdc155
NM_177203	-2.22955	2.32109	2.09299	0.147976	0.999962	NM_177203	PANTHER	PANTHER	GOSLIM	GO:0008150	biological_process	NA	NA	NA	NA	57	10	7	8	6.3954	0.835328	0.490008	1.10967	A730037C10Rik
NM_001081092	-2.18162	2.0938	2.09266	0.148008	0.999962	NM_001081092	PANTHER	PANTHER	GOSLIM	GO:0001541	ovarian follicle development	NA	NA	NA	NA	41	19	12	3	2.3594	0.81402	0.430835	0.213428	Taf4a
NM_212484	0.872816	5.68277	2.09254	0.14802	0.999962	NM_212484	PANTHER	PANTHER	GOSLIM	GO:0006351	transcription, DNA-dependent	NA	NA	NA	NA	132	209	424	200	13.4306	15.8319	26.9154	25.1573	Cnot6
NM_001163761	2.08712	1.33326	2.08973	0.148292	0.999962	NM_001163761	PANTHER	PANTHER	GOSLIM	GO:0008150	biological_process	NA	NA	NA	NA	0	10	9	24	0	0.342281	0.258151	1.36409	6430548M08Rik
NM_027604	1.81869	0.8261	2.08966	0.148299	0.999962	NM_027604	PANTHER	PANTHER	GOSLIM	GO:0006508	proteolysis	NA	NA	NA	NA	0	8	14	11	0	0.471421	0.691346	1.07637	Usp15
NM_145621	-1.59377	3.34979	2.08899	0.148364	0.999962	NM_145621	PANTHER	PANTHER	GOSLIM	GO:0006468	protein phosphorylation	NA	NA	NA	NA	56	88	34	14	4.70151	5.50044	1.78091	1.45308	Camkv
NM_178082	-2.20476	1.84982	2.08658	0.148598	0.999962	NM_178082	PANTHER	PANTHER	GOSLIM	GO:0006629	lipid metabolic process	NA	NA	NA	NA	39	10	2	8	4.03263	0.769819	0.129023	1.02265	Insig2
NM_018771	-2.12025	1.95674	2.08599	0.148656	0.999962	NM_018771	PANTHER	PANTHER	GOSLIM	GO:0006605	protein targeting	NA	NA	NA	NA	27	31	11	3	4.25166	3.6343	1.08069	0.58402	Gipc1
NM_011682	-2.15513	2.0236	2.08527	0.148726	0.999962	NM_011682	PANTHER	PANTHER	GOSLIM	GO:0001954	positive regulation of cell-matrix adhesion	NA	NA	NA	NA	44	11	10	4	0.904269	0.168307	0.128221	0.101629	Utrn
NM_025298	2.05115	2.4378	2.08499	0.148753	0.999962	NM_025298	PANTHER	PANTHER	GOSLIM	GO:0009615	response to virus	NA	NA	NA	NA	1	21	73	15	0.0601014	0.939656	2.73729	1.11452	Polr3e
NM_022023	0.869986	6.00572	2.08466	0.148785	0.999962	NM_022023	PANTHER	PANTHER	GOSLIM	GO:0005622	intracellular	NA	NA	NA	NA	199	215	285	411	12.1408	9.76559	10.8481	30.9991	Gmfb
NM_001033668	-1.13997	4.52704	2.08156	0.149088	0.999962	NM_001033668	PANTHER	PANTHER	GOSLIM	GO:0007018	microtubule-based movement	NA	NA	NA	NA	63	256	122	23	1.24546	3.76786	1.50474	0.562121	Dnahc1
NM_029305	-1.93257	2.80868	2.07783	0.149453	0.999962	NM_029305	PANTHER	PANTHER	GOSLIM	GO:0008150	biological_process	NA	NA	NA	NA	8	109	9	15	2.77729	28.1723	1.94934	6.43777	1700003F12Rik
NM_198609	0.933436	5.26617	2.07773	0.149462	0.999962	NM_198609	PANTHER	PANTHER	GOSLIM	GO:0008150	biological_process	NA	NA	NA	NA	100	147	380	114	16.7194	18.298	39.6385	23.5634	Rsl24d1
NM_033041	1.28992	3.90914	2.07756	0.149479	0.999962	NM_033041	PANTHER	PANTHER	GOSLIM	GO:0000122	negative regulation of transcription from RNA polymerase II promoter	NA	NA	NA	NA	26	58	144	59	6.86328	11.3986	23.7156	19.2541	Hes7
NM_175089	1.63956	3.31002	2.07685	0.149548	0.999962	NM_175089	PANTHER	PANTHER	GOSLIM	GO:0006468	protein phosphorylation	NA	NA	NA	NA	18	27	66	65	1.07421	1.19963	2.4574	4.79561	Nek1
NM_001162923	-2.04263	1.61943	2.07502	0.149728	0.999962	NM_001162923	PANTHER	PANTHER	GOSLIM	GO:0007165	signal transduction	NA	NA	NA	NA	22	23	4	6	3.86892	3.01134	0.438874	1.30446	Rasl12
NM_172516	-2.03748	1.56268	2.07381	0.149847	0.999962	NM_172516	PANTHER	PANTHER	GOSLIM	GO:0006468	protein phosphorylation	NA	NA	NA	NA	30	10	5	5	1.19563	0.296715	0.124325	0.246353	Dstyk
NM_016863	1.39438	3.77855	2.07379	0.149849	0.999962	NM_016863	PANTHER	PANTHER	GOSLIM	GO:0000413	protein peptidyl-prolyl isomerization	NA	NA	NA	NA	17	58	86	87	4.41427	11.2125	13.9322	27.9281	Fkbp1b
NM_001081279	-1.10915	4.43055	2.07196	0.150029	0.999962	NM_001081279	PANTHER	PANTHER	GOSLIM	GO:0008150	biological_process	NA	NA	NA	NA	115	159	84	43	4.56679	4.70083	2.08116	2.11103	Mfhas1
NM_008407	-2.21172	2.12492	2.07091	0.150132	0.999962	NM_008407	PANTHER	PANTHER	GOSLIM	GO:0010466	negative regulation of peptidase activity	NA	NA	NA	NA	41	21	15	1	3.70367	1.41232	0.845382	0.111676	Itih3
NM_153418	-2.33629	1.90141	2.06945	0.150276	0.999962	NM_153418	PANTHER	PANTHER	GOSLIM	GO:0008150	biological_process	NA	NA	NA	NA	7	58	13	0	1.08881	6.71653	1.26156	0	Bpifb1
NM_009036	-2.07843	2.32743	2.06922	0.150299	0.999962	NM_009036	PANTHER	PANTHER	GOSLIM	GO:0006351	transcription, DNA-dependent	NA	NA	NA	NA	13	70	19	1	1.34695	5.3997	1.22821	0.128091	Rbpjl
NM_134084	-1.91307	2.69844	2.06804	0.150415	0.999962	NM_134084	PANTHER	PANTHER	GOSLIM	GO:0000413	protein peptidyl-prolyl isomerization	NA	NA	NA	NA	23	79	10	13	3.78332	9.67469	1.02626	2.64363	Ppif
NM_199197	1.45922	4.01663	2.06778	0.15044	0.999962	NM_199197	PANTHER	PANTHER	GOSLIM	GO:0006364	rRNA processing	NA	NA	NA	NA	3	89	107	101	0.570133	12.5924	12.6868	23.7295	Rbfa
NM_009326	1.76234	3.01739	2.06659	0.150558	0.999962	NM_009326	PANTHER	PANTHER	GOSLIM	GO:0032784	regulation of transcription elongation, DNA-dependent	NA	NA	NA	NA	4	34	72	43	0.875217	5.53859	9.82882	11.6315	Tcea2
NM_145566	-1.19322	4.68408	2.06407	0.150807	0.999962	NM_145566	PANTHER	PANTHER	GOSLIM	GO:0008150	biological_process	NA	NA	NA	NA	215	88	145	17	49.0241	14.9389	20.6278	4.79218	Agfg2
NM_172850	2.25571	1.72833	2.06224	0.150988	0.999962	NM_172850	PANTHER	PANTHER	GOSLIM	GO:0008150	biological_process	NA	NA	NA	NA	0	12	42	12	0	0.701027	2.05613	1.16408	Ankmy1
NM_178631	-2.26564	1.94264	2.06126	0.151085	0.999962	NM_178631	PANTHER	PANTHER	GOSLIM	GO:0008150	biological_process	NA	NA	NA	NA	34	22	14	0	3.43468	1.65461	0.882365	0	Ralyl
NM_001136062	1.04265	4.87434	2.06063	0.151148	0.999962	NM_001136062	PANTHER	PANTHER	GOSLIM	GO:0008152	metabolic process	NA	NA	NA	NA	47	142	164	177	8.08112	18.1772	17.5926	37.6235	Eno3
NM_001159502	-1.51237	3.60459	2.06009	0.151201	0.999962	NM_001159502	PANTHER	PANTHER	GOSLIM	GO:0008152	metabolic process	NA	NA	NA	NA	85	77	58	7	84.8231	57.2072	36.1107	8.63587	Ddx24
NM_007647	-1.81486	3.22593	2.05803	0.151406	0.999962	NM_007647	PANTHER	PANTHER	GOSLIM	GO:0008152	metabolic process	NA	NA	NA	NA	96	24	9	24	4.96829	0.924722	0.290597	1.53553	Entpd5
NM_001166506	-2.2208	2.33255	2.05203	0.152004	0.999962	NM_001166506	PANTHER	PANTHER	GOSLIM	GO:0008150	biological_process	NA	NA	NA	NA	49	22	19	0	2.64174	0.883041	0.639087	0	Sec14l1
NM_178869	2.1002	1.81552	2.0514	0.152066	0.999962	NM_178869	PANTHER	PANTHER	GOSLIM	GO:0006464	protein modification process	NA	NA	NA	NA	3	10	13	33	0.368085	0.913464	0.995137	5.00557	Ttll1
NM_009532	2.06959	2.20953	2.05111	0.152096	0.999962	NM_009532	PANTHER	PANTHER	GOSLIM	GO:0000012	single strand break repair	NA	NA	NA	NA	8	8	44	25	0.944666	0.703304	3.24156	3.64956	Xrcc1
NM_001271603	-1.7002	3.36336	2.04967	0.152239	0.999962	NA	NA	NA	NA	NA	NA	NA	NA	NA	NA	91	44	45	5	18.7808	6.76067	5.79426	1.27572	NA
NM_146030	1.19986	4.25761	2.04878	0.152329	0.999962	NM_146030	PANTHER	PANTHER	GOSLIM	GO:0007165	signal transduction	NA	NA	NA	NA	29	85	166	83	2.45414	5.35533	8.76442	8.68346	Plekhh3
NM_001003916	1.96461	2.4723	2.04699	0.152507	0.999962	NM_001003916	PANTHER	PANTHER	GOSLIM	GO:0008150	biological_process	NA	NA	NA	NA	3	20	50	31	0.356067	1.76728	3.70249	4.54868	Zc4h2
NM_178782	1.57079	3.4622	2.04626	0.152581	0.999962	NM_178782	PANTHER	PANTHER	GOSLIM	GO:0006351	transcription, DNA-dependent	NA	NA	NA	NA	23	28	73	71	0.955559	0.866069	1.89219	3.6467	Bcorl1
NM_011398	-1.67398	3.43438	2.04542	0.152665	0.999962	NM_011398	PANTHER	PANTHER	GOSLIM	GO:0006810	transport	NA	NA	NA	NA	108	28	35	14	15.6329	3.01745	3.1608	2.50529	Slc25a14
NM_001201332	-1.83648	2.96223	2.04531	0.152676	0.999962	NM_001201332	PANTHER	PANTHER	GOSLIM	GO:0008150	biological_process	NA	NA	NA	NA	66	40	13	16	9.34092	4.21474	1.14789	2.79949	2410004P03Rik
NM_001129787	-1.72592	3.28568	2.0449	0.152717	0.999962	NM_001129787	PANTHER	PANTHER	GOSLIM	GO:0008150	biological_process	NA	NA	NA	NA	65	72	46	2	3.90198	3.21788	1.72283	0.148428	Igsf9b
NM_008338	-1.91964	2.73795	2.04336	0.152872	0.999962	NM_008338	PANTHER	PANTHER	GOSLIM	GO:0005886	plasma membrane	NA	NA	NA	NA	32	70	27	2	3.93383	6.40661	2.07082	0.303954	Ifngr2
NM_001198789	2.18254	1.66555	2.04174	0.153035	0.999962	NA	NA	NA	NA	NA	NA	NA	NA	NA	NA	0	12	24	22	0	3.2156	5.3894	9.78929	Gm5918
NM_145952	-2.21788	2.71534	2.04146	0.153062	0.999962	NM_145952	PANTHER	PANTHER	GOSLIM	GO:0008150	biological_process	NA	NA	NA	NA	80	6	25	0	4.83667	0.270068	0.942995	0	Tbc1d12
NM_011885	-1.50582	4.18902	2.04019	0.153191	0.999962	NM_011885	PANTHER	PANTHER	GOSLIM	GO:0006412	translation	NA	NA	NA	NA	152	80	4	66	56.5488	22.1582	0.928437	30.3554	Mrps12
NM_029752	-0.88166	5.78777	2.03835	0.153376	0.999962	NM_029752	PANTHER	PANTHER	GOSLIM	GO:0008150	biological_process	NA	NA	NA	NA	382	243	222	134	13.9106	6.588	5.04369	6.03254	Bri3bp
NM_001077424	-2.34989	2.41476	2.03825	0.153386	0.999962	NM_001077424	PANTHER	PANTHER	GOSLIM	GO:0008152	metabolic process	NA	NA	NA	NA	65	6	1	12	5.99946	0.412301	0.0575853	1.36928	A4gnt
NM_010276	0.929675	5.26512	2.03539	0.153674	0.999962	NM_010276	PANTHER	PANTHER	GOSLIM	GO:0007165	signal transduction	NA	NA	NA	NA	70	189	358	128	7.89227	15.8647	25.1826	17.8413	Gem
NM_010281	2.13953	2.01591	2.032	0.154018	0.999962	NM_010281	PANTHER	PANTHER	GOSLIM	GO:0008152	metabolic process	NA	NA	NA	NA	5	9	57	10	0.959538	1.28588	6.82464	2.37249	Ggh
NM_026034	1.19698	4.61096	2.03073	0.154146	0.999962	NM_026034	PANTHER	PANTHER	GOSLIM	GO:0008150	biological_process	NA	NA	NA	NA	76	55	66	202	9.60262	5.17373	5.20275	31.5529	Armc10
NM_198250	-1.9273	1.26943	2.03013	0.154208	0.999962	NM_198250	PANTHER	PANTHER	GOSLIM	GO:0008150	biological_process	NA	NA	NA	NA	17	18	9	1	1.59102	1.25419	0.525511	0.115701	Lrrc4b
NM_025735	-0.831773	6.13316	2.02955	0.154266	0.999962	NM_025735	PANTHER	PANTHER	GOSLIM	GO:0000045	autophagic vacuole assembly	NA	NA	NA	NA	437	364	243	204	106.414	65.9911	36.918	61.4132	Map1lc3a
NM_015828	-2.24245	1.59387	2.02808	0.154416	0.999962	NM_015828	PANTHER	PANTHER	GOSLIM	GO:0008152	metabolic process	NA	NA	NA	NA	8	43	11	0	0.378112	1.51309	0.324367	0	Gne
NM_025686	0.746389	6.79993	2.02779	0.154446	0.999962	NM_025686	PANTHER	PANTHER	GOSLIM	GO:0006351	transcription, DNA-dependent	NA	NA	NA	NA	324	450	707	541	59.6154	61.644	81.1607	123.062	Brf2
NM_001271963	2.22475	1.91479	2.02775	0.154449	0.999962	NA	NA	NA	NA	NA	NA	NA	NA	NA	NA	0	14	29	26	0	1.07862	1.87235	3.32631	NA
NM_198037	2.04102	1.50633	2.02646	0.154581	0.999962	NM_198037	PANTHER	PANTHER	GOSLIM	GO:0006810	transport	NA	NA	NA	NA	8	1	11	26	0.410021	0.0381576	0.35174	1.64741	Cachd1
NM_145406	-1.00408	4.92538	2.02591	0.154637	0.999962	NM_145406	PANTHER	PANTHER	GOSLIM	GO:0006810	transport	NA	NA	NA	NA	118	275	148	48	14.8577	25.779	11.6264	7.47176	Slc10a3
NM_026485	-2.27899	1.85643	2.02458	0.154772	0.999962	NM_026485	PANTHER	PANTHER	GOSLIM	GO:0008150	biological_process	NA	NA	NA	NA	28	26	0	9	2.98623	2.06444	0	1.18664	Trabd
NM_008936	-1.91944	2.66431	2.02376	0.154855	0.999962	NM_008936	PANTHER	PANTHER	GOSLIM	GO:0000122	negative regulation of transcription from RNA polymerase II promoter	NA	NA	NA	NA	25	74	24	3	6.36174	14.0195	3.8103	0.943777	Prop1
NM_001101445	1.87271	2.89716	2.02342	0.15489	0.999962	NM_001101445	PANTHER	PANTHER	GOSLIM	GO:0008150	biological_process	NA	NA	NA	NA	6	26	39	59	0.901841	2.90949	3.65726	10.9633	Cyp4f17
NM_007711	-0.970631	4.99813	2.0206	0.155178	0.999962	NM_007711	PANTHER	PANTHER	GOSLIM	GO:0006810	transport	NA	NA	NA	NA	164	230	151	56	7.54802	7.881	4.3359	3.18632	Clcn3
NM_178727	-1.76486	1.06144	2.02057	0.155181	0.999962	NM_178727	PANTHER	PANTHER	GOSLIM	GO:0008150	biological_process	NA	NA	NA	NA	16	13	7	2	1.40591	0.850443	0.38375	0.21726	D630039A03Rik
NM_001033128	-0.885608	6.33922	2.01911	0.15533	0.999962	NM_001033128	PANTHER	PANTHER	GOSLIM	GO:0000226	microtubule cytoskeleton organization	NA	NA	NA	NA	641	243	293	217	29.1433	8.22529	8.31114	12.197	Bbs1
NM_001171010	-1.47557	0.0991293	2.01769	0.155475	0.999962	NM_001171010	PANTHER	PANTHER	GOSLIM	GO:0006810	transport	NA	NA	NA	NA	5	10	3	2	0.328772	0.489541	0.123072	0.16258	Slc14a1
NM_008112	1.36082	3.7679	2.01637	0.155611	0.999962	NM_008112	PANTHER	PANTHER	GOSLIM	GO:0007264	small GTPase mediated signal transduction	NA	NA	NA	NA	40	27	110	69	3.79663	1.90795	6.51395	8.09656	Gdi2
NM_021888	-0.805222	6.01846	2.01596	0.155653	0.999962	NM_021888	PANTHER	PANTHER	GOSLIM	GO:0006400	tRNA modification	NA	NA	NA	NA	308	464	275	159	59.3313	66.545	33.0505	37.8654	Qtrt1
NM_173038	1.97586	2.57255	2.01459	0.155794	0.999962	NM_173038	PANTHER	PANTHER	GOSLIM	GO:0008150	biological_process	NA	NA	NA	NA	2	23	33	47	0.102464	0.877271	1.0548	2.97681	Tbcel
NM_011376	1.39449	3.67433	2.01426	0.155828	0.999962	NM_011376	PANTHER	PANTHER	GOSLIM	GO:0007165	signal transduction	NA	NA	NA	NA	23	44	98	69	0.795758	1.13337	2.1154	2.95131	Sim1
NM_146097	-0.863817	5.66307	2.01371	0.155884	0.999962	NM_146097	PANTHER	PANTHER	GOSLIM	GO:0008150	biological_process	NA	NA	NA	NA	298	293	202	126	39.0082	28.5543	16.4969	20.3902	Cbwd1
NM_010175	-1.00132	4.75051	2.01186	0.156074	0.999962	NM_010175	PANTHER	PANTHER	GOSLIM	GO:0006915	apoptotic process	NA	NA	NA	NA	147	184	90	70	13.0293	12.1419	4.97689	7.67031	Fadd
NM_025858	-0.951201	5.07743	2.00891	0.156377	0.999962	NM_025858	PANTHER	PANTHER	GOSLIM	GO:0006915	apoptotic process	NA	NA	NA	NA	186	223	153	65	26.4126	23.5758	13.5551	11.411	Shisa5
NM_025319	-1.01819	5.21546	2.00812	0.15646	0.999962	NM_025319	PANTHER	PANTHER	GOSLIM	GO:0008150	biological_process	NA	NA	NA	NA	309	108	167	67	98.907	25.7369	33.3502	26.5128	0610009B22Rik
NM_207204	-1.70077	3.00625	2.00782	0.15649	0.999962	NM_207204	PANTHER	PANTHER	GOSLIM	GO:0008150	biological_process	NA	NA	NA	NA	28	94	14	18	1.39901	3.49667	0.436418	1.11185	Ninl
NM_020011	1.30566	3.80918	2.00754	0.156519	0.999962	NM_020011	PANTHER	PANTHER	GOSLIM	GO:0001568	blood vessel development	NA	NA	NA	NA	34	40	129	59	14.1603	12.4028	33.5195	30.378	Sphk2
NM_008781	1.23325	4.09444	2.00613	0.156665	0.999962	NM_008781	PANTHER	PANTHER	GOSLIM	GO:0000122	negative regulation of transcription from RNA polymerase II promoter	NA	NA	NA	NA	39	56	129	88	2.56575	2.74285	5.29483	7.15722	Pax3
NM_028301	1.10295	4.82803	2.00353	0.156934	0.999962	NM_028301	PANTHER	PANTHER	GOSLIM	GO:0008150	biological_process	NA	NA	NA	NA	52	123	77	229	5.3292	9.38488	4.92337	29.0139	Anks3
NM_010021	-2.18178	2.89566	2.00319	0.156968	0.999962	NM_010021	PANTHER	PANTHER	GOSLIM	GO:0006417	regulation of translation	NA	NA	NA	NA	90	7	29	0	7.78459	0.450771	1.56496	0	Dazl
NM_019793	1.6753	3.29391	2.00235	0.157056	0.999962	NM_019793	PANTHER	PANTHER	GOSLIM	GO:0016020	membrane	NA	NA	NA	NA	14	31	44	79	2.06048	3.39678	4.04023	14.3741	Tspan3
NM_170779	-2.05602	2.77005	2.00124	0.157171	0.999962	NM_170779	PANTHER	PANTHER	GOSLIM	GO:0006351	transcription, DNA-dependent	NA	NA	NA	NA	75	15	27	1	5.75723	0.857251	1.29309	0.0948996	Wwc1
NM_001033449	-1.28954	3.96493	2.00116	0.157179	0.999962	NM_001033449	PANTHER	PANTHER	GOSLIM	GO:0030111	regulation of Wnt receptor signaling pathway	NA	NA	NA	NA	100	101	76	15	13.6226	10.2434	6.4593	2.52617	Als2cr4
NM_008946	0.954235	5.11106	1.99939	0.157363	0.999962	NM_008946	PANTHER	PANTHER	GOSLIM	GO:0006508	proteolysis	NA	NA	NA	NA	68	160	214	188	16.7026	29.2591	32.7946	57.0882	Psmb6
NM_177773	1.71094	3.21708	1.99602	0.157713	0.999962	NM_177773	PANTHER	PANTHER	GOSLIM	GO:0008150	biological_process	NA	NA	NA	NA	10	33	38	78	1.07735	2.64688	2.55418	10.3887	4933408B17Rik
NM_144822	1.04549	5.0264	1.99114	0.158222	0.999962	NM_144822	PANTHER	PANTHER	GOSLIM	GO:0006810	transport	NA	NA	NA	NA	103	87	124	235	11.5261	7.24818	8.65724	32.5106	Micu1
NM_007952	-0.860177	6.19325	1.99024	0.158316	0.999962	NM_007952	PANTHER	PANTHER	GOSLIM	GO:0045454	cell redox homeostasis	NA	NA	NA	NA	531	281	238	218	51.1443	20.1499	14.3019	25.958	Pdia3
NM_133255	-1.39816	3.77771	1.99021	0.158319	0.999962	NM_133255	PANTHER	PANTHER	GOSLIM	GO:0000226	microtubule cytoskeleton organization	NA	NA	NA	NA	100	76	25	38	9.72371	5.50187	1.51665	4.56802	Hook2
NM_019496	1.65316	3.40392	1.98798	0.158553	0.999962	NM_019496	PANTHER	PANTHER	GOSLIM	GO:0008150	biological_process	NA	NA	NA	NA	21	26	35	93	1.71884	1.58436	1.78729	9.41045	Ammecr1
NM_207234	-1.29506	3.79057	1.9857	0.158791	0.999962	NM_207234	PANTHER	PANTHER	GOSLIM	GO:0008152	metabolic process	NA	NA	NA	NA	61	128	48	26	6.80519	10.6313	3.34091	3.58588	Rexo4
NM_030159	-0.772875	7.03703	1.98526	0.158837	0.999962	NM_030159	PANTHER	PANTHER	GOSLIM	GO:0007155	cell adhesion	NA	NA	NA	NA	655	882	780	186	73.5558	73.741	54.6491	25.8227	Troap
NM_007730	-1.34358	3.96522	1.98479	0.158887	0.999962	NM_007730	PANTHER	PANTHER	GOSLIM	GO:0007155	cell adhesion	NA	NA	NA	NA	142	45	57	26	3.09929	0.731226	0.776179	0.701552	Col12a1
NM_025689	1.17873	4.34701	1.9836	0.159012	0.999962	NM_025689	PANTHER	PANTHER	GOSLIM	GO:0008150	biological_process	NA	NA	NA	NA	51	64	115	128	5.41424	5.05839	7.6169	16.7993	Ccdc51
NM_024196	2.18252	1.6667	1.98234	0.159144	0.999962	NM_024196	PANTHER	PANTHER	GOSLIM	GO:0008150	biological_process	NA	NA	NA	NA	0	12	33	16	0	1.17429	2.70618	2.59994	Tbc1d20
NM_010598	2.07436	2.13596	1.98166	0.159216	0.999962	NM_010598	PANTHER	PANTHER	GOSLIM	GO:0006810	transport	NA	NA	NA	NA	8	7	46	21	13.6628	8.90045	49.014	44.3385	Kcnab2
NM_001114124	1.23322	4.12799	1.98125	0.159259	0.999962	NM_001114124	PANTHER	PANTHER	GOSLIM	GO:0000122	negative regulation of transcription from RNA polymerase II promoter	NA	NA	NA	NA	51	42	126	94	4.00554	2.45587	6.1741	9.12706	Dab2ip
NM_030021	2.15907	1.61592	1.9802	0.159369	0.999962	NM_030021	PANTHER	PANTHER	GOSLIM	GO:0008150	biological_process	NA	NA	NA	NA	8	1	44	7	0.880517	0.0819431	3.02144	0.952485	D730039F16Rik
NM_011634	-1.03564	4.6704	1.97989	0.159403	0.999962	NM_011634	PANTHER	PANTHER	GOSLIM	GO:0007165	signal transduction	NA	NA	NA	NA	144	170	66	77	13.5868	11.9418	3.88518	8.98168	Traip
NM_001164090	1.09115	4.42437	1.97966	0.159426	0.999962	NM_001164090	PANTHER	PANTHER	GOSLIM	GO:0016192	vesicle-mediated transport	NA	NA	NA	NA	52	76	197	81	7.38828	8.0393	17.463	14.2278	Bcap29
NM_001198911	2.20688	1.68821	1.97918	0.159477	0.999962	NM_001198911	PANTHER	PANTHER	GOSLIM	GO:0000132	establishment of mitotic spindle orientation	NA	NA	NA	NA	0	12	43	10	0	6.60881	19.8453	9.14512	Arhgef2
NM_177906	-2.02717	2.23625	1.97684	0.159724	0.999962	NA	NA	NA	NA	NA	NA	NA	NA	NA	NA	36	32	11	6	1.52886	1.01176	0.291454	0.315012	Opcml
NM_175279	0.745214	6.67038	1.97564	0.15985	0.999962	NM_175279	PANTHER	PANTHER	GOSLIM	GO:0007165	signal transduction	NA	NA	NA	NA	218	521	752	425	15.8634	28.2256	34.1406	38.2333	Rassf10
NM_025770	1.41105	3.78342	1.97539	0.159877	0.999962	NM_025770	PANTHER	PANTHER	GOSLIM	GO:0008152	metabolic process	NA	NA	NA	NA	37	30	63	103	5.85169	3.53236	6.21631	20.1386	Atg10
NM_013513	-1.5727	3.48091	1.97395	0.16003	0.999962	NM_013513	PANTHER	PANTHER	GOSLIM	GO:0000902	cell morphogenesis	NA	NA	NA	NA	97	46	34	18	7.10931	2.51003	1.5547	1.63095	Epb4.2
NM_001081170	-1.29582	4.1614	1.97372	0.160054	0.999962	NM_001081170	PANTHER	PANTHER	GOSLIM	GO:0006915	apoptotic process	NA	NA	NA	NA	115	115	21	61	5.34014	3.97574	0.608397	3.50185	Pacs2
NM_030137	-1.65994	3.26075	1.97258	0.160174	0.999962	NM_030137	PANTHER	PANTHER	GOSLIM	GO:0007006	mitochondrial membrane organization	NA	NA	NA	NA	81	45	26	16	25.2289	10.435	5.05242	6.16093	Cstad
NM_016681	1.17222	4.28799	1.97255	0.160178	0.999962	NM_016681	PANTHER	PANTHER	GOSLIM	GO:0000077	DNA damage checkpoint	NA	NA	NA	NA	35	81	237	39	3.9637	6.8294	16.7453	5.46021	Chek2
NM_008466	2.16311	1.911	1.97253	0.16018	0.999962	NM_008466	PANTHER	PANTHER	GOSLIM	GO:0006606	protein import into nucleus	NA	NA	NA	NA	10	1	16	34	0.610678	0.045465	0.6096	2.56687	Kpna3
NM_009661	-0.788123	8.20642	1.97146	0.160293	0.999962	NM_009661	PANTHER	PANTHER	GOSLIM	GO:0055114	oxidation-reduction process	NA	NA	NA	NA	2135	1069	1094	841	165.992	61.8774	53.0664	80.8347	Alox8
NM_026314	1.87259	1.20899	1.96933	0.160519	0.999962	NM_026314	PANTHER	PANTHER	GOSLIM	GO:0001764	neuron migration	NA	NA	NA	NA	4	5	29	7	0.514599	0.478899	2.32766	1.11332	Dyx1c1
NM_010277	-1.78572	3.05226	1.96709	0.160757	0.999962	NM_010277	PANTHER	PANTHER	GOSLIM	GO:0009611	response to wounding	NA	NA	NA	NA	72	39	12	19	6.74339	2.71941	0.701197	2.19995	Gfap
NM_031396	1.04934	4.61578	1.96703	0.160764	0.999962	NM_031396	PANTHER	PANTHER	GOSLIM	GO:0006810	transport	NA	NA	NA	NA	35	124	171	126	1.76715	4.66113	5.38659	7.86481	Cnnm1
NM_001033347	-1.71904	3.0031	1.96648	0.160822	0.999962	NM_001033347	PANTHER	PANTHER	GOSLIM	GO:0008150	biological_process	NA	NA	NA	NA	49	65	18	15	1.23187	1.2166	0.282328	0.466201	D430041D05Rik
NM_033588	-1.78523	2.90551	1.96514	0.160965	0.999962	NM_033588	PANTHER	PANTHER	GOSLIM	GO:0007155	cell adhesion	NA	NA	NA	NA	61	41	20	11	6.40373	3.20444	1.30992	1.42761	Pcdhga5
NM_022408	-1.47787	3.57804	1.96435	0.161049	0.999962	NM_022408	PANTHER	PANTHER	GOSLIM	GO:0006397	mRNA processing	NA	NA	NA	NA	93	61	46	15	8.3891	4.09663	2.58883	1.67277	Dgcr14
NM_026647	-1.17988	4.4245	1.96412	0.161074	0.999962	NM_026647	PANTHER	PANTHER	GOSLIM	GO:0008152	metabolic process	NA	NA	NA	NA	167	90	65	52	4.85618	1.94843	1.17925	1.86936	Zdhhc21
NM_145568	1.20742	4.28251	1.96218	0.161281	0.999962	NM_145568	PANTHER	PANTHER	GOSLIM	GO:0008150	biological_process	NA	NA	NA	NA	57	48	132	109	8.29317	5.19938	11.9821	19.6058	Krcc1
NM_178200	1.49662	3.72513	1.9613	0.161374	0.999962	NM_178200	PANTHER	PANTHER	GOSLIM	GO:0006334	nucleosome assembly	NA	NA	NA	NA	33	29	41	114	22.0407	14.4203	17.0847	94.13	Hist1h2bm
NM_183109	1.27527	4.86194	1.96019	0.161493	0.999962	NM_183109	PANTHER	PANTHER	GOSLIM	GO:0006508	proteolysis	NA	NA	NA	NA	5	177	377	49	0.943178	24.8577	44.3688	11.427	Tmprss12
NM_001013381	-0.950533	5.35273	1.95831	0.161694	0.999962	NM_001013381	PANTHER	PANTHER	GOSLIM	GO:0055114	oxidation-reduction process	NA	NA	NA	NA	310	151	129	116	19.004	6.89167	4.93384	8.7913	Rsad1
NM_001159599	-1.08936	4.69278	1.95778	0.161751	0.999962	NM_001159599	PANTHER	PANTHER	GOSLIM	GO:0000460	maturation of 5.8S rRNA	NA	NA	NA	NA	214	83	114	44	32.0709	9.26063	10.659	8.15198	Nol9
NM_027801	-0.947693	5.29475	1.95769	0.16176	0.999962	NM_027801	PANTHER	PANTHER	GOSLIM	GO:0008150	biological_process	NA	NA	NA	NA	282	167	196	64	19.6982	8.68476	8.54172	5.52674	2610015P09Rik
NM_010531	-2.10894	1.35583	1.95757	0.161774	0.999962	NM_010531	PANTHER	PANTHER	GOSLIM	GO:0042088	T-helper 1 type immune response	NA	NA	NA	NA	8	34	10	0	1.45204	4.59443	1.1324	0	Il18bp
NM_183028	-1.53269	3.37966	1.95685	0.161851	0.999962	NM_183028	PANTHER	PANTHER	GOSLIM	GO:0006464	protein modification process	NA	NA	NA	NA	55	91	31	18	2.67504	3.29514	0.940681	1.08231	Pcmtd1
NM_001126182	-1.74752	0.780415	1.95678	0.161859	0.999962	NM_001126182	PANTHER	PANTHER	GOSLIM	GO:0006915	apoptotic process	NA	NA	NA	NA	10	15	8	0	0.5355	0.598019	0.267277	0	Naip2
NM_021544	1.54846	0.490118	1.95608	0.161933	0.999962	NM_021544	PANTHER	PANTHER	GOSLIM	GO:0002027	regulation of heart rate	NA	NA	NA	NA	1	6	7	11	0.0300969	0.134443	0.131442	0.409286	Scn5a
NM_028748	2.02366	1.5764	1.95554	0.161991	0.999962	NM_028748	PANTHER	PANTHER	GOSLIM	GO:0007275	multicellular organismal development	NA	NA	NA	NA	1	11	21	21	0.0727056	0.595422	0.952576	1.88755	Paqr5
NM_025656	-0.899612	5.83538	1.95463	0.162089	0.999962	NM_025656	PANTHER	PANTHER	GOSLIM	GO:0000245	spliceosome assembly	NA	NA	NA	NA	428	208	166	178	98.4746	35.6294	23.8288	50.6306	Sip1
NM_011749	0.884492	5.39974	1.9545	0.162102	0.999962	NM_011749	PANTHER	PANTHER	GOSLIM	GO:0000122	negative regulation of transcription from RNA polymerase II promoter	NA	NA	NA	NA	87	200	281	210	2.34745	4.01765	4.73039	7.00502	Zfp148
NM_001080774	-1.0392	4.56079	1.95364	0.162195	0.999962	NM_001080774	PANTHER	PANTHER	GOSLIM	GO:0008152	metabolic process	NA	NA	NA	NA	122	174	99	46	160.027	169.921	81.0181	74.594	Myo1c
NM_152806	0.810019	6.25167	1.95361	0.162198	0.999962	NM_152806	PANTHER	PANTHER	GOSLIM	GO:0008152	metabolic process	NA	NA	NA	NA	210	307	356	465	13.1363	14.2974	13.8937	35.96	Ddx17
NM_001242427	1.79024	3.06876	1.95347	0.162214	0.999962	NM_001242427	PANTHER	PANTHER	GOSLIM	GO:0008150	biological_process	NA	NA	NA	NA	1	39	64	52	0.0759384	2.20491	3.03217	4.88177	Slc37a1
NM_177780	-2.14076	1.37442	1.95191	0.162381	0.999962	NM_177780	PANTHER	PANTHER	GOSLIM	GO:0050790	regulation of catalytic activity	NA	NA	NA	NA	9	33	0	7	0.221599	0.604928	0	0.213077	Dock5
NM_009120	1.03104	5.09076	1.95066	0.162516	0.999962	NM_009120	PANTHER	PANTHER	GOSLIM	GO:0016192	vesicle-mediated transport	NA	NA	NA	NA	65	152	111	257	6.35685	11.0672	6.77274	31.0723	Sar1a
NM_172656	-1.66023	3.23032	1.94669	0.162944	0.999962	NM_172656	PANTHER	PANTHER	GOSLIM	GO:0000902	cell morphogenesis	NA	NA	NA	NA	80	43	16	22	8.78617	3.51595	1.09633	2.98706	Stradb
NM_001271993	-1.633	0.814087	1.94622	0.162994	0.999962	NA	NA	NA	NA	NA	NA	NA	NA	NA	NA	10	15	6	2	0.831871	0.928992	0.311401	0.205683	NA
NM_029746	1.14449	4.36434	1.9457	0.163051	0.999962	NM_029746	PANTHER	PANTHER	GOSLIM	GO:0006810	transport	NA	NA	NA	NA	22	108	156	102	1.98241	7.24535	8.77018	11.3628	Cog2
NM_153565	1.59344	3.26205	1.94543	0.16308	0.999962	NM_153565	PANTHER	PANTHER	GOSLIM	GO:0001920	negative regulation of receptor recycling	NA	NA	NA	NA	22	21	82	50	1.59406	1.13283	3.70687	4.47882	Pcsk9
NM_007500	-1.85264	2.65328	1.94521	0.163103	0.999962	NM_007500	PANTHER	PANTHER	GOSLIM	GO:0001764	neuron migration	NA	NA	NA	NA	17	83	13	11	2.06985	7.52371	0.987519	1.65575	Atoh1
NM_031180	1.06731	4.71422	1.94478	0.163151	0.999962	NM_031180	PANTHER	PANTHER	GOSLIM	GO:0005975	carbohydrate metabolic process	NA	NA	NA	NA	86	64	116	180	6.36359	3.52572	5.35518	16.466	Klb
NM_033575	-0.99953	4.68463	1.94418	0.163215	0.999962	NM_033575	PANTHER	PANTHER	GOSLIM	GO:0007155	cell adhesion	NA	NA	NA	NA	146	168	107	53	14.7959	12.6754	6.76528	6.64014	Pcdhgb2
NM_027630	1.0704	4.47325	1.94154	0.163501	0.999962	NM_027630	PANTHER	PANTHER	GOSLIM	GO:0008150	biological_process	NA	NA	NA	NA	38	102	196	88	5.62854	11.2481	18.1126	16.1142	Ccdc105
NM_027338	1.45	3.71904	1.94057	0.163607	0.999962	NM_027338	PANTHER	PANTHER	GOSLIM	GO:0006351	transcription, DNA-dependent	NA	NA	NA	NA	29	36	52	105	5.77887	5.34087	6.46489	25.867	Vps36
NM_001033488	-1.97353	1.67268	1.93661	0.164037	0.999962	NM_001033488	PANTHER	PANTHER	GOSLIM	GO:0006810	transport	NA	NA	NA	NA	26	19	5	6	2.11719	1.15187	0.25402	0.604017	Mfsd2b
NM_022433	2.24071	2.11256	1.93585	0.16412	0.999962	NM_022433	PANTHER	PANTHER	GOSLIM	GO:0008152	metabolic process	NA	NA	NA	NA	0	16	21	38	0	8.88927	9.77717	35.0572	Sirt3
NM_001141948	-2.08891	1.33934	1.9357	0.164136	0.999962	NM_001141948	PANTHER	PANTHER	GOSLIM	GO:0008150	biological_process	NA	NA	NA	NA	9	32	10	0	7.63408	20.2083	5.29209	0	Nmi
NM_199448	2.02254	2.91749	1.93251	0.164484	0.999962	NM_199448	PANTHER	PANTHER	GOSLIM	GO:0008150	biological_process	NA	NA	NA	NA	0	32	30	68	0	3.17241	2.49235	11.1943	Fez2
NM_025599	-2.10298	1.47505	1.93216	0.164523	0.999962	NM_025599	PANTHER	PANTHER	GOSLIM	GO:0006200	ATP catabolic process	NA	NA	NA	NA	29	9	11	0	6.30198	1.45608	1.49137	0	2610528E23Rik
NM_009933	1.87747	2.68805	1.9313	0.164616	0.999962	NM_009933	PANTHER	PANTHER	GOSLIM	GO:0007155	cell adhesion	NA	NA	NA	NA	4	24	40	47	0.256005	1.14358	1.59721	3.71877	Col6a1
NM_001025577	0.828418	5.76257	1.92908	0.164859	0.999962	NM_001025577	PANTHER	PANTHER	GOSLIM	GO:0000122	negative regulation of transcription from RNA polymerase II promoter	NA	NA	NA	NA	154	209	460	198	10.7601	10.8719	20.0524	17.103	Maf
NM_026998	-1.89325	2.92549	1.92804	0.164973	0.999962	NM_026998	PANTHER	PANTHER	GOSLIM	GO:0006810	transport	NA	NA	NA	NA	78	21	8	18	10.5634	2.11735	0.675945	3.01366	Snx6
NM_001166593	-1.22501	4.23904	1.92772	0.165008	0.999962	NM_001166593	PANTHER	PANTHER	GOSLIM	GO:0008612	peptidyl-lysine modification to hypusine	NA	NA	NA	NA	146	83	45	52	222.47	94.159	42.7804	97.9569	Eif5a
NM_009095	1.08391	4.45229	1.92739	0.165045	0.999962	NM_009095	PANTHER	PANTHER	GOSLIM	GO:0006412	translation	NA	NA	NA	NA	35	103	162	108	12.0357	26.3697	34.7562	45.9135	Rps5
NM_010469	1.99243	1.86231	1.92647	0.165145	0.999962	NM_010469	PANTHER	PANTHER	GOSLIM	GO:0006351	transcription, DNA-dependent	NA	NA	NA	NA	4	10	35	19	0.397764	0.740338	2.17143	2.33578	Hoxd4
NM_175331	-0.942414	5.26502	1.92331	0.165493	0.999962	NM_175331	PANTHER	PANTHER	GOSLIM	GO:0008152	metabolic process	NA	NA	NA	NA	284	152	162	83	12.142	4.83817	4.32116	4.38695	Nt5dc3
NM_030559	-1.22153	4.12814	1.92271	0.165559	0.999962	NM_030559	PANTHER	PANTHER	GOSLIM	GO:0008150	biological_process	NA	NA	NA	NA	51	194	54	40	4.04802	11.4641	2.67411	3.92504	Vps16
NM_028779	-0.910579	5.24785	1.92221	0.165613	0.999962	NM_028779	PANTHER	PANTHER	GOSLIM	GO:0006188	IMP biosynthetic process	NA	NA	NA	NA	118	373	155	88	8.22668	19.3605	6.74198	7.58469	Ampd2
NM_019963	-1.52054	3.40705	1.91959	0.165902	0.999962	NM_019963	PANTHER	PANTHER	GOSLIM	GO:0005886	plasma membrane	NA	NA	NA	NA	70	73	34	17	4.05391	3.14748	1.22848	1.21713	Stat2
NM_001163569	-2.21057	1.89474	1.91839	0.166035	0.999962	NM_001163569	PANTHER	PANTHER	GOSLIM	GO:0008152	metabolic process	NA	NA	NA	NA	40	11	14	0	12.1902	2.49578	2.66189	0	Kif9
NM_029485	-2.0425	2.18528	1.91767	0.166114	0.999962	NM_029485	PANTHER	PANTHER	GOSLIM	GO:0006351	transcription, DNA-dependent	NA	NA	NA	NA	32	35	16	2	24.6758	20.0934	7.69759	1.90662	Spata24
NM_001190445	-1.28378	3.938	1.91734	0.16615	0.999962	NM_001190445	PANTHER	PANTHER	GOSLIM	GO:0008150	biological_process	NA	NA	NA	NA	121	67	67	20	28.616	11.7968	9.88578	5.84744	2610002J02Rik
NM_001110234	1.29431	3.96692	1.91713	0.166173	0.999962	NM_001110234	PANTHER	PANTHER	GOSLIM	GO:0006915	apoptotic process	NA	NA	NA	NA	12	81	166	51	4.55766	22.904	39.3352	23.9466	Ngfrap1
NM_001038587	-2.04074	2.05702	1.91598	0.1663	0.999962	NM_001038587	PANTHER	PANTHER	GOSLIM	GO:0006351	transcription, DNA-dependent	NA	NA	NA	NA	35	24	10	5	1.50497	0.76831	0.268271	0.265793	Adar
NM_009750	1.29432	3.96691	1.91528	0.166378	0.999962	NM_009750	PANTHER	PANTHER	GOSLIM	GO:0006915	apoptotic process	NA	NA	NA	NA	12	81	166	51	4.26485	21.4325	36.8081	22.4081	Ngfrap1
NM_024462	-1.80332	2.91557	1.91369	0.166554	0.999962	NM_024462	PANTHER	PANTHER	GOSLIM	GO:0008150	biological_process	NA	NA	NA	NA	56	49	8	19	19.5477	12.7341	1.74225	8.19925	Ccdc23
NM_001114595	-0.778649	7.81958	1.91331	0.166596	0.999962	NM_001114595	PANTHER	PANTHER	GOSLIM	GO:0008150	biological_process	NA	NA	NA	NA	1651	785	970	561	118.748	42.0351	43.5274	49.8831	Ehbp1l1
NM_001252451	-1.69977	3.42777	1.91255	0.16668	0.999962	NM_001252451	PANTHER	PANTHER	GOSLIM	GO:0008150	biological_process	NA	NA	NA	NA	118	14	40	10	682.441	60.2803	144.33	71.4982	Cldn25
NM_001164423	-2.04623	1.43341	1.91047	0.166912	0.999962	NM_001164423	PANTHER	PANTHER	GOSLIM	GO:0008150	biological_process	NA	NA	NA	NA	19	21	11	0	1.80071	1.48175	0.650424	0	Pqlc1
NM_001159697	-1.31585	4.02642	1.90956	0.167012	0.999962	NM_001159697	PANTHER	PANTHER	GOSLIM	GO:0008150	biological_process	NA	NA	NA	NA	134	65	25	51	12.3861	4.47309	1.44172	5.8279	Ccdc48
NM_009560	0.866498	5.37973	1.90916	0.167057	0.999962	NM_009560	PANTHER	PANTHER	GOSLIM	GO:0046872	metal ion binding	NA	NA	NA	NA	113	162	264	214	112.324	119.888	163.724	262.979	Zfp60
NM_029249	0.975825	4.93086	1.90857	0.167123	0.999962	NM_029249	PANTHER	PANTHER	GOSLIM	GO:0006974	response to DNA damage stimulus	NA	NA	NA	NA	47	157	232	139	3.2966	8.19847	10.1524	12.053	4930547N16Rik
NM_146127	-1.54927	3.27688	1.90677	0.167323	0.999962	NM_146127	PANTHER	PANTHER	GOSLIM	GO:0008150	biological_process	NA	NA	NA	NA	37	105	31	15	5.36794	11.3412	2.80595	2.69036	Fam110a
NM_023526	1.0892	4.88731	1.90533	0.167482	0.999962	NM_023526	PANTHER	PANTHER	GOSLIM	GO:0007165	signal transduction	NA	NA	NA	NA	102	63	81	237	5.65611	2.6009	2.80231	16.2472	Nkiras1
NM_001111111	1.25701	4.09658	1.90377	0.167657	0.999962	NM_001111111	PANTHER	PANTHER	GOSLIM	GO:0006810	transport	NA	NA	NA	NA	18	84	96	111	2.11666	7.35398	7.04308	16.1367	Atg16l2
NM_001177981	1.49413	3.84401	1.90363	0.167672	0.999962	NM_001177981	PANTHER	PANTHER	GOSLIM	GO:0008152	metabolic process	NA	NA	NA	NA	11	66	26	136	7.79711	34.8297	11.4981	119.177	Pde4b
NM_013508	1.74494	3.39283	1.90362	0.167674	0.999962	NM_013508	PANTHER	PANTHER	GOSLIM	GO:0001525	angiogenesis	NA	NA	NA	NA	34	5	33	95	2.04345	0.223728	1.2374	7.05864	Elk3
NM_016844	-0.959777	4.93947	1.90025	0.16805	0.999962	NM_016844	PANTHER	PANTHER	GOSLIM	GO:0006364	rRNA processing	NA	NA	NA	NA	132	255	96	87	102.722	147.738	46.6092	83.6989	Rps28
NM_001167996	0.887997	5.29568	1.89985	0.168096	0.999962	NM_001167996	PANTHER	PANTHER	GOSLIM	GO:0008150	biological_process	NA	NA	NA	NA	131	116	276	186	12.9308	8.52463	16.9971	22.6975	1110032F04Rik
NM_205810	1.39807	-0.0135181	1.89517	0.16862	0.999962	NM_205810	PANTHER	PANTHER	GOSLIM	GO:0007165	signal transduction	NA	NA	NA	NA	2	3	7	6	0.12161	0.135808	0.265553	0.451028	Mrgprb1
NM_172051	-1.50598	-0.0408998	1.89318	0.168844	0.999962	NM_172051	PANTHER	PANTHER	GOSLIM	GO:0008150	biological_process	NA	NA	NA	NA	7	6	0	4	0.32223	0.205629	0	0.227635	Tmcc3
NM_001127177	-2.07062	1.87583	1.89234	0.168939	0.999962	NM_001127177	PANTHER	PANTHER	GOSLIM	GO:0006470	protein dephosphorylation	NA	NA	NA	NA	11	49	12	2	0.385135	1.27727	0.262129	0.0865691	Ptpn2
NM_009939	0.720405	7.48422	1.89172	0.169008	0.999962	NM_009939	PANTHER	PANTHER	GOSLIM	GO:0000122	negative regulation of transcription from RNA polymerase II promoter	NA	NA	NA	NA	633	582	1144	853	49.5628	33.9266	55.8845	82.5684	Cops2
NM_001167949	2.13683	1.89234	1.89049	0.169147	0.999962	NM_001167949	PANTHER	PANTHER	GOSLIM	GO:0008152	metabolic process	NA	NA	NA	NA	7	5	60	4	0.21482	0.114238	1.14879	0.151757	Atp2b4
NM_011991	1.38056	3.80349	1.88994	0.169209	0.999962	NM_011991	PANTHER	PANTHER	GOSLIM	GO:0001701	in utero embryonic development	NA	NA	NA	NA	51	13	104	77	8.28732	1.57272	10.5436	15.4685	Cops3
NM_001146161	1.25263	3.99863	1.88955	0.169252	0.999962	NM_001146161	PANTHER	PANTHER	GOSLIM	GO:0000041	transition metal ion transport	NA	NA	NA	NA	52	30	110	90	3.02593	1.2997	3.99357	6.47457	Slc11a2
NM_172443	-1.32771	3.69242	1.88946	0.169263	0.999962	NM_172443	PANTHER	PANTHER	GOSLIM	GO:0008150	biological_process	NA	NA	NA	NA	72	100	41	26	2.62189	2.71111	0.931493	1.17049	Tbc1d16
NM_178208	-1.79631	2.76994	1.88936	0.169274	0.999962	NA	NA	NA	NA	NA	NA	NA	NA	NA	NA	48	48	18	10	39.1491	29.1465	9.15939	10.0831	Hist1h4c
NM_009261	-1.15243	4.40658	1.88881	0.169337	0.999962	NM_009261	PANTHER	PANTHER	GOSLIM	GO:0006928	cellular component movement	NA	NA	NA	NA	129	137	44	66	2.00799	1.58766	0.427304	1.27007	Strbp
NM_008415	-1.00664	5.02428	1.88867	0.169352	0.999962	NM_008415	PANTHER	PANTHER	GOSLIM	GO:0000775	chromosome, centromeric region	NA	NA	NA	NA	74	368	174	41	3.40581	12.6096	4.99633	2.33284	Jrk
NM_001195130	-1.81667	2.72123	1.8874	0.169496	0.999962	NM_001195130	PANTHER	PANTHER	GOSLIM	GO:0007275	multicellular organismal development	NA	NA	NA	NA	47	46	21	7	3.02863	2.20684	0.844269	0.557646	Phc2
NM_199016	1.99425	2.53135	1.88667	0.169578	0.999962	NM_199016	PANTHER	PANTHER	GOSLIM	GO:0008152	metabolic process	NA	NA	NA	NA	13	7	15	57	0.725939	0.291018	0.52259	3.93499	Enpp4
NM_001164488	-1.5763	3.31281	1.88584	0.169672	0.999962	NM_001164488	PANTHER	PANTHER	GOSLIM	GO:0001525	angiogenesis	NA	NA	NA	NA	24	128	48	4	2.20958	8.77349	2.75709	0.455271	Wars
NM_019869	1.09211	4.57504	1.8856	0.169699	0.999962	NM_019869	PANTHER	PANTHER	GOSLIM	GO:0016575	histone deacetylation	NA	NA	NA	NA	53	91	96	171	4.80131	6.13748	5.42585	19.151	Rbm14
NM_001159672	2.03909	2.56223	1.8855	0.16971	0.999962	NM_001159672	PANTHER	PANTHER	GOSLIM	GO:0042254	ribosome biogenesis	NA	NA	NA	NA	18	0	63	27	127.235	0	277.835	235.944	Eftud1
NM_013873	-1.22229	4.07642	1.88441	0.169834	0.999962	NM_013873	PANTHER	PANTHER	GOSLIM	GO:0006790	sulfur compound metabolic process	NA	NA	NA	NA	84	139	86	16	8.96997	11.0507	5.72958	2.11224	Sult4a1
NM_023472	-1.84418	2.51733	1.8836	0.169926	0.999962	NM_023472	PANTHER	PANTHER	GOSLIM	GO:0016020	membrane	NA	NA	NA	NA	41	40	12	10	10.3917	7.54791	1.89756	3.13339	Ankra2
NM_001162896	1.76645	3.01774	1.88341	0.169947	0.999962	NM_001162896	PANTHER	PANTHER	GOSLIM	GO:0008150	biological_process	NA	NA	NA	NA	9	27	131	4	0.567731	1.26803	5.15566	0.311941	4930523C07Rik
NM_029537	2.0636	2.48961	1.87998	0.170337	0.999962	NM_029537	PANTHER	PANTHER	GOSLIM	GO:0008150	biological_process	NA	NA	NA	NA	14	4	13	57	2.55748	0.544013	1.48163	12.8728	Tmem98
NM_007632	-1.97035	1.54299	1.87989	0.170347	0.999962	NM_007632	PANTHER	PANTHER	GOSLIM	GO:0000079	regulation of cyclin-dependent protein kinase activity	NA	NA	NA	NA	22	20	11	1	14.5034	9.81619	4.52433	0.815006	Ccnd3
NM_001164769	0.958937	5.03962	1.87914	0.170432	0.999962	NM_001164769	PANTHER	PANTHER	GOSLIM	GO:0005737	cytoplasm	NA	NA	NA	NA	84	125	160	208	12.5369	13.8895	14.8986	38.3784	Fbxw2
NM_010792	1.76847	3.22601	1.87527	0.170873	0.999962	NM_010792	PANTHER	PANTHER	GOSLIM	GO:0006400	tRNA modification	NA	NA	NA	NA	15	25	13	96	4.30332	5.3397	2.32685	34.0483	Mettl1
NM_026075	-1.5401	3.88561	1.87311	0.171119	0.999962	NM_026075	PANTHER	PANTHER	GOSLIM	GO:0006397	mRNA processing	NA	NA	NA	NA	89	114	1	54	13.4169	12.7948	0.0940537	10.064	Srek1ip1
NM_176962	0.777609	6.56915	1.873	0.171132	0.999962	NM_176962	PANTHER	PANTHER	GOSLIM	GO:0008150	biological_process	NA	NA	NA	NA	382	225	558	497	34.9164	15.3114	31.821	56.161	Zfp944
NM_010319	1.74081	2.89108	1.87129	0.171327	0.999962	NM_010319	PANTHER	PANTHER	GOSLIM	GO:0001662	behavioral fear response	NA	NA	NA	NA	7	27	51	49	0.529829	1.52148	2.40836	4.58507	Gng7
NM_001037712	-1.38439	3.63008	1.87116	0.171343	0.999962	NM_001037712	PANTHER	PANTHER	GOSLIM	GO:0006810	transport	NA	NA	NA	NA	58	113	22	35	5.17323	7.50373	1.22425	3.85935	Kcnh6
NM_001033259	-1.84793	1.12976	1.87112	0.171347	0.999962	NM_001033259	PANTHER	PANTHER	GOSLIM	GO:0006810	transport	NA	NA	NA	NA	5	30	7	2	0.443018	1.97896	0.386956	0.219075	Ccdc109a
NM_027376	-0.849477	5.70634	1.87065	0.171401	0.999962	NM_027376	PANTHER	PANTHER	GOSLIM	GO:0001736	establishment of planar polarity	NA	NA	NA	NA	180	477	271	90	26.9756	53.2208	25.3385	16.6745	Fuz
NM_008377	-2.12806	2.10967	1.86988	0.171489	0.999962	NM_008377	PANTHER	PANTHER	GOSLIM	GO:0016020	membrane	NA	NA	NA	NA	41	19	1	11	2.10094	0.724848	0.0319699	0.696841	Lrig1
NM_178182	-0.741151	7.36405	1.8695	0.171532	0.999962	NM_178182	PANTHER	PANTHER	GOSLIM	GO:0008150	biological_process	NA	NA	NA	NA	1051	766	824	347	680.528	369.264	332.876	277.77	Hist1h2ai
NM_025700	1.0341	4.69895	1.86809	0.171693	0.999962	NM_025700	PANTHER	PANTHER	GOSLIM	GO:0005975	carbohydrate metabolic process	NA	NA	NA	NA	101	44	212	112	11.8113	3.83084	15.4677	16.1922	Pgm1
NM_026398	-1.2784	3.88234	1.86681	0.171841	0.999962	NM_026398	PANTHER	PANTHER	GOSLIM	GO:0006364	rRNA processing	NA	NA	NA	NA	80	115	77	11	20.584	22.0294	12.3607	3.499	Pop5
NM_133719	1.17002	4.16478	1.8666	0.171865	0.999962	NM_133719	PANTHER	PANTHER	GOSLIM	GO:0007275	multicellular organismal development	NA	NA	NA	NA	47	54	149	81	8.77481	7.50582	17.3556	18.6955	Metrn
NM_001081635	-1.97063	1.54298	1.86657	0.171868	0.999962	NM_001081635	PANTHER	PANTHER	GOSLIM	GO:0000079	regulation of cyclin-dependent protein kinase activity	NA	NA	NA	NA	22	20	11	1	28.1323	19.0405	8.77583	1.58087	Ccnd3
NM_153762	-0.801953	6.09537	1.86615	0.171917	0.999962	NM_153762	PANTHER	PANTHER	GOSLIM	GO:0008150	biological_process	NA	NA	NA	NA	248	596	216	217	27.7888	49.7198	15.1003	30.0601	Rnf26
NM_009770	0.834053	5.65249	1.86587	0.171948	0.999962	NM_009770	PANTHER	PANTHER	GOSLIM	GO:0045930	negative regulation of mitotic cell cycle	NA	NA	NA	NA	113	234	431	181	20.702	31.9164	49.2633	40.9944	Btg3
NM_011980	0.86368	5.83714	1.86568	0.171971	0.999962	NM_011980	PANTHER	PANTHER	GOSLIM	GO:0005622	intracellular	NA	NA	NA	NA	224	127	305	331	28.0794	11.8524	23.8535	51.2956	Zfp146
NM_008886	0.790824	6.14544	1.86561	0.171979	0.999962	NM_008886	PANTHER	PANTHER	GOSLIM	GO:0006200	ATP catabolic process	NA	NA	NA	NA	243	223	434	361	19.1265	13.0677	21.3124	35.1277	Pms2
NM_009069	1.90193	3.00901	1.86377	0.17219	0.999962	NM_009069	PANTHER	PANTHER	GOSLIM	GO:0007165	signal transduction	NA	NA	NA	NA	4	31	12	84	7.01985	40.5036	13.139	182.247	Rit1
NM_026077	2.12648	1.83342	1.86221	0.17237	0.999962	NM_026077	PANTHER	PANTHER	GOSLIM	GO:0008150	biological_process	NA	NA	NA	NA	0	14	26	25	0	3.09491	4.8166	9.17714	3110040N11Rik
NM_001081111	0.710507	7.76486	1.86141	0.172462	0.999962	NM_001081111	PANTHER	PANTHER	GOSLIM	GO:0006351	transcription, DNA-dependent	NA	NA	NA	NA	658	870	1711	821	24.6927	24.3067	40.0594	38.0888	Tmf1
NM_181857	-0.8745	5.59949	1.86113	0.172495	0.999962	NM_181857	PANTHER	PANTHER	GOSLIM	GO:0006260	DNA replication	NA	NA	NA	NA	341	204	150	148	29.9531	13.3408	8.22037	16.0717	Poln
NM_001081457	-1.1325	4.3864	1.86076	0.172537	0.999962	NM_001081457	PANTHER	PANTHER	GOSLIM	GO:0007165	signal transduction	NA	NA	NA	NA	148	105	81	41	9.17007	4.84356	3.13119	3.14056	Ppp2r5c
NM_023536	0.988368	4.8679	1.86063	0.172552	0.999962	NM_023536	PANTHER	PANTHER	GOSLIM	GO:0042254	ribosome biogenesis	NA	NA	NA	NA	107	63	208	143	29.2777	12.8339	35.5082	48.3728	Mrto4
NM_010129	-1.95274	2.93063	1.86058	0.172558	0.999962	NM_010129	PANTHER	PANTHER	GOSLIM	GO:0016049	cell growth	NA	NA	NA	NA	69	35	1	22	94.9102	35.8424	0.858177	37.411	Emp3
NM_153105	-1.92722	3.09295	1.85949	0.172684	0.999962	NM_153105	PANTHER	PANTHER	GOSLIM	GO:0019227	neuronal action potential propagation	NA	NA	NA	NA	103	3	28	7	6.18752	0.134173	1.04942	0.519864	Cldn19
NM_028626	-1.2226	4.45695	1.85649	0.173031	0.999962	NM_028626	PANTHER	PANTHER	GOSLIM	GO:0008152	metabolic process	NA	NA	NA	NA	162	107	23	80	59.23	29.1256	5.24647	36.16	Mcee
NM_008272	1.18697	4.17767	1.85591	0.173097	0.999962	NM_008272	PANTHER	PANTHER	GOSLIM	GO:0006351	transcription, DNA-dependent	NA	NA	NA	NA	37	68	95	119	5.47724	7.49434	8.77397	21.7781	Hoxc9
NM_025588	2.13976	1.94112	1.85475	0.173232	0.999962	NM_025588	PANTHER	PANTHER	GOSLIM	GO:0006810	transport	NA	NA	NA	NA	0	15	31	25	0	0.668656	1.15803	1.85054	Exoc2
NM_177747	0.810707	9.14609	1.85443	0.173269	0.999962	NM_177747	PANTHER	PANTHER	GOSLIM	GO:0045893	positive regulation of transcription, DNA-dependent	NA	NA	NA	NA	1116	2907	6056	1228	65.5861	127.191	222.048	89.2192	Zfp711
NM_134086	0.986343	5.08043	1.85388	0.173333	0.999962	NM_134086	PANTHER	PANTHER	GOSLIM	GO:0006810	transport	NA	NA	NA	NA	99	108	122	244	27.7145	22.5092	21.3081	84.445	Slc38a1
NM_026280	-1.97845	1.70005	1.85384	0.173338	0.999962	NM_026280	PANTHER	PANTHER	GOSLIM	GO:0008150	biological_process	NA	NA	NA	NA	32	12	11	2	4.72059	1.31793	1.0124	0.364745	Mxra7
NM_175473	1.89833	1.18684	1.85276	0.173462	0.999962	NM_175473	PANTHER	PANTHER	GOSLIM	GO:0002009	morphogenesis of an epithelium	NA	NA	NA	NA	0	10	17	15	0	0.119543	0.170303	0.297759	Fras1
NM_133190	1.71945	3.21171	1.85182	0.173572	0.999962	NM_133190	PANTHER	PANTHER	GOSLIM	GO:0006810	transport	NA	NA	NA	NA	1	45	71	56	0.328772	11.0147	14.5635	22.7612	Cacng8
NM_016877	0.961319	4.86596	1.84593	0.174258	0.999962	NM_016877	PANTHER	PANTHER	GOSLIM	GO:0006351	transcription, DNA-dependent	NA	NA	NA	NA	82	100	270	100	3.72151	3.37886	7.64507	5.61071	Cnot4
NM_145608	2.00845	1.97187	1.84561	0.174295	0.999962	NM_145608	PANTHER	PANTHER	GOSLIM	GO:0000186	activation of MAPKK activity	NA	NA	NA	NA	10	3	25	29	0.447065	0.099852	0.697306	1.60281	BC021891
NM_026660	-0.930301	5.14991	1.84524	0.174338	0.999962	NM_026660	PANTHER	PANTHER	GOSLIM	GO:0006915	apoptotic process	NA	NA	NA	NA	214	206	87	119	29.8065	21.3614	7.56013	20.4907	Mfsd10
NM_181392	-1.05125	4.91179	1.84439	0.174438	0.999962	NM_181392	PANTHER	PANTHER	GOSLIM	GO:0006281	DNA repair	NA	NA	NA	NA	258	80	81	88	56.0659	12.943	10.9819	23.6414	Gtf2h5
NM_177359	-1.04816	4.63661	1.84288	0.174614	0.999962	NM_177359	PANTHER	PANTHER	GOSLIM	GO:0008150	biological_process	NA	NA	NA	NA	189	100	118	39	11.3324	4.46401	4.41423	2.89093	Zfp799
NM_021508	-1.94288	1.20379	1.84198	0.174719	0.999962	NM_021508	PANTHER	PANTHER	GOSLIM	GO:0005634	nucleus	NA	NA	NA	NA	14	20	0	7	2.75315	2.92817	0	1.70181	Myoz1
NM_010065	-1.82852	2.45682	1.8407	0.174869	0.999962	NM_010065	PANTHER	PANTHER	GOSLIM	GO:0008152	metabolic process	NA	NA	NA	NA	33	47	17	6	2.21921	2.35314	0.713257	0.498825	Dnm1
NM_024178	-2.20901	1.79492	1.84022	0.174925	0.999962	NM_024178	PANTHER	PANTHER	GOSLIM	GO:0016020	membrane	NA	NA	NA	NA	5	55	13	0	1.39818	11.4504	2.26804	0	Alg14
NM_007887	0.79318	5.87766	1.83835	0.175144	0.999962	NM_007887	PANTHER	PANTHER	GOSLIM	GO:0006508	proteolysis	NA	NA	NA	NA	145	264	402	273	13.9291	18.8809	24.0931	32.4212	Dub1
NM_033072	-0.989129	4.62297	1.83755	0.175238	0.999962	NM_033072	PANTHER	PANTHER	GOSLIM	GO:0008150	biological_process	NA	NA	NA	NA	132	171	82	65	8.30202	8.00701	3.21763	5.054	Mbd6
NM_133744	1.15292	4.45683	1.83598	0.175423	0.999962	NM_133744	PANTHER	PANTHER	GOSLIM	GO:0008150	biological_process	NA	NA	NA	NA	42	89	80	166	3.43878	5.42512	4.08656	16.8025	Ccdc71
NM_023773	0.714675	8.72188	1.83419	0.175634	0.999962	NM_023773	PANTHER	PANTHER	GOSLIM	GO:0045892	negative regulation of transcription, DNA-dependent	NA	NA	NA	NA	1569	1273	2677	2019	135.896	82.0875	144.659	216.188	Mphosph8
NM_011201	1.91884	1.37778	1.83361	0.175702	0.999962	NM_011201	PANTHER	PANTHER	GOSLIM	GO:0006470	protein dephosphorylation	NA	NA	NA	NA	1	10	27	12	0.060401	0.449685	1.01747	0.896061	Ptpn1
NM_001033263	1.33599	3.73365	1.83318	0.175752	0.999962	NM_001033263	PANTHER	PANTHER	GOSLIM	GO:0001934	positive regulation of protein phosphorylation	NA	NA	NA	NA	14	62	80	85	0.632447	2.08522	2.25475	4.74709	Agap2
NM_175140	-2.07356	1.32626	1.83311	0.175761	0.999962	NM_175140	PANTHER	PANTHER	GOSLIM	GO:0006790	sulfur compound metabolic process	NA	NA	NA	NA	5	37	10	0	0.530808	2.92438	0.662339	0	Chst8
NM_199062_dup1	-0.796086	5.99895	1.83241	0.175843	0.999962	NA	NA	NA	NA	NA	NA	NA	NA	NA	NA	406	313	296	142	25.4031	14.5804	11.5549	10.984	NA
NM_001039645	1.88749	2.80955	1.83234	0.175852	0.999962	NM_001039645	PANTHER	PANTHER	GOSLIM	GO:0055114	oxidation-reduction process	NA	NA	NA	NA	8	21	12	72	3.93003	7.68051	3.6779	43.7271	Asphd1
NM_011913	0.964664	4.93723	1.82856	0.176298	0.999962	NM_011913	PANTHER	PANTHER	GOSLIM	GO:0006810	transport	NA	NA	NA	NA	63	137	163	185	7.70008	12.4664	12.4295	27.9537	Best1
NM_133229	-0.761946	7.39408	1.82826	0.176334	0.999962	NM_133229	PANTHER	PANTHER	GOSLIM	GO:0000122	negative regulation of transcription from RNA polymerase II promoter	NA	NA	NA	NA	1210	602	579	518	201.379	74.5915	60.1201	106.579	Ripply3
NM_023912	1.31252	3.7	1.82692	0.176492	0.999962	NM_023912	PANTHER	PANTHER	GOSLIM	GO:0016192	vesicle-mediated transport	NA	NA	NA	NA	14	61	106	64	1.35099	4.38248	6.38181	7.63515	Scyl1
NM_001042653	1.17801	4.29984	1.82685	0.176501	0.999962	NM_001042653	PANTHER	PANTHER	GOSLIM	GO:0007049	cell cycle	NA	NA	NA	NA	58	50	111	124	9.47927	6.0839	11.3183	25.0542	Oip5
NM_009007	-1.23757	3.85378	1.82587	0.176616	0.999962	NM_009007	PANTHER	PANTHER	GOSLIM	GO:0002093	auditory receptor cell morphogenesis	NA	NA	NA	NA	74	117	68	17	8.29914	9.76904	4.75798	2.35702	Rac1
NM_013599	-1.23669	3.84522	1.82547	0.176664	0.999962	NM_013599	PANTHER	PANTHER	GOSLIM	GO:0001501	skeletal system development	NA	NA	NA	NA	47	153	42	34	3.81015	9.23422	2.12425	3.4075	Mmp9
NM_027963	-1.67235	3.35298	1.82349	0.176899	0.999962	NM_027963	PANTHER	PANTHER	GOSLIM	GO:0008150	biological_process	NA	NA	NA	NA	108	18	20	22	12.4865	1.54936	1.44264	3.14449	Wdr16
NM_022980	-1.93487	2.70083	1.82217	0.177055	0.999962	NM_022980	PANTHER	PANTHER	GOSLIM	GO:0019722	calcium-mediated signaling	NA	NA	NA	NA	33	66	29	0	1.65893	2.47014	0.909545	0	Rcan3
NM_013884	-0.852221	5.3902	1.82189	0.177088	0.999962	NM_013884	PANTHER	PANTHER	GOSLIM	GO:0007275	multicellular organismal development	NA	NA	NA	NA	228	267	201	83	15.3085	13.3467	8.41987	6.88949	Cspg5
NM_001100591	-0.892116	5.13309	1.81904	0.177428	0.999962	NM_001100591	PANTHER	PANTHER	GOSLIM	GO:0008150	biological_process	NA	NA	NA	NA	196	221	170	65	5.56341	4.67027	3.01056	2.28093	Rc3h2
NM_001024917	1.25958	3.97459	1.81901	0.177431	0.999962	NM_001024917	PANTHER	PANTHER	GOSLIM	GO:0090305	nucleic acid phosphodiester bond hydrolysis	NA	NA	NA	NA	39	46	64	118	1.73169	1.52064	1.77296	6.47738	N4bp2
NM_001033908	-1.63254	3.20905	1.81876	0.177461	0.999962	NM_001033908	PANTHER	PANTHER	GOSLIM	GO:0006351	transcription, DNA-dependent	NA	NA	NA	NA	80	40	13	24	21.7495	8.09626	2.20504	8.06647	Med22
NM_001038699	-2.0534	1.55439	1.81567	0.17783	0.999962	NM_001038699	PANTHER	PANTHER	GOSLIM	GO:0008152	metabolic process	NA	NA	NA	NA	30	10	12	0	2.22244	0.551536	0.554629	0	Fn3k
NM_008717	1.5525	3.25715	1.81424	0.178	0.999962	NM_008717	PANTHER	PANTHER	GOSLIM	GO:0006351	transcription, DNA-dependent	NA	NA	NA	NA	27	15	109	31	1.07894	0.446261	2.71751	1.53146	Zfml
NM_173376	0.85128	6.24409	1.81387	0.178044	0.999962	NM_173376	PANTHER	PANTHER	GOSLIM	GO:0008150	biological_process	NA	NA	NA	NA	144	385	869	132	21.0233	41.8469	79.1536	23.8245	Rbmx2
NM_023270	2.06606	2.54257	1.81246	0.178214	0.999962	NM_023270	PANTHER	PANTHER	GOSLIM	GO:0008152	metabolic process	NA	NA	NA	NA	0	24	20	55	0	6.78636	4.73918	25.8247	Rnf128
NM_016858	-0.755762	8.00495	1.8117	0.178304	0.999962	NM_016858	PANTHER	PANTHER	GOSLIM	GO:0006810	transport	NA	NA	NA	NA	1875	875	954	749	137.422	47.7451	43.6232	67.8657	Rab33b
NM_030035	-1.53003	3.49488	1.81126	0.178357	0.999962	NM_030035	PANTHER	PANTHER	GOSLIM	GO:0008150	biological_process	NA	NA	NA	NA	108	31	30	22	2.49276	0.532701	0.432007	0.627758	Golgb1
NM_001013773	-2.07226	1.93596	1.81112	0.178374	0.999962	NM_001013773	PANTHER	PANTHER	GOSLIM	GO:0008150	biological_process	NA	NA	NA	NA	20	39	1	10	2.20129	3.19578	0.068669	1.36069	BC055004
NM_001253916	-1.61659	3.46717	1.81104	0.178384	0.999962	NM_001253916	PANTHER	PANTHER	GOSLIM	GO:0008150	biological_process	NA	NA	NA	NA	56	103	59	0	2.3438	3.20947	1.54062	0	Sez6l
NM_026039	0.768232	6.68037	1.81066	0.178429	0.999962	NM_026039	PANTHER	PANTHER	GOSLIM	GO:0006351	transcription, DNA-dependent	NA	NA	NA	NA	335	355	384	678	50.8332	40.1047	36.3535	127.188	Med18
NM_029098	1.8287	2.58218	1.81043	0.178456	0.999962	NM_029098	PANTHER	PANTHER	GOSLIM	GO:0006897	endocytosis	NA	NA	NA	NA	3	24	42	40	0.352288	2.09823	3.07708	5.80696	Lmbr1l
NM_016679	0.981455	4.79712	1.80994	0.178515	0.999962	NM_016679	PANTHER	PANTHER	GOSLIM	GO:0001701	in utero embryonic development	NA	NA	NA	NA	44	141	157	163	4.94989	11.8094	11.0193	22.6696	Keap1
NM_145937	-2.00738	2.06458	1.80821	0.178723	0.999962	NM_145937	PANTHER	PANTHER	GOSLIM	GO:0055114	oxidation-reduction process	NA	NA	NA	NA	14	53	6	8	1.36969	3.86043	0.366235	0.967604	Sumf1
NM_001276285	1.49115	3.46587	1.80747	0.178812	0.999962	NA	NA	NA	NA	NA	NA	NA	NA	NA	NA	9	50	65	75	22.0214	91.0829	99.2267	226.869	NA
NM_011418	1.99428	2.11271	1.80707	0.17886	0.999962	NM_011418	PANTHER	PANTHER	GOSLIM	GO:0001824	blastocyst development	NA	NA	NA	NA	4	13	17	39	0.61429	1.48635	1.62883	7.4044	Smarcb1
NM_001039510	2.12735	2.18685	1.80642	0.178939	0.999962	NM_001039510	PANTHER	PANTHER	GOSLIM	GO:0000186	activation of MAPKK activity	NA	NA	NA	NA	0	18	36	30	0	0.686008	1.14976	1.89857	Adora1
NM_026954	2.16659	2.21676	1.80596	0.178994	0.999962	NM_026954	PANTHER	PANTHER	GOSLIM	GO:0008150	biological_process	NA	NA	NA	NA	0	18	20	42	0	2.50011	2.3279	9.68686	Tusc1
NM_019935	1.18408	3.95074	1.80587	0.179004	0.999962	NM_019935	PANTHER	PANTHER	GOSLIM	GO:0000122	negative regulation of transcription from RNA polymerase II promoter	NA	NA	NA	NA	31	59	132	68	2.72019	3.85438	7.22644	7.37665	Ovol1
NM_026410	-0.914046	5.46453	1.80537	0.179065	0.999962	NM_026410	PANTHER	PANTHER	GOSLIM	GO:0000082	G1/S transition of mitotic cell cycle	NA	NA	NA	NA	347	141	206	85	46.3279	14.0151	17.159	14.0296	Cdca5
NM_019428	1.19125	4.2037	1.80391	0.179241	0.999962	NM_019428	PANTHER	PANTHER	GOSLIM	GO:0008033	tRNA processing	NA	NA	NA	NA	55	45	88	127	12.1071	7.37488	12.0857	34.5616	Rpp30
NM_007600	-1.8623	2.30744	1.8039	0.179242	0.999962	NM_007600	PANTHER	PANTHER	GOSLIM	GO:0006508	proteolysis	NA	NA	NA	NA	26	48	14	6	2.13357	2.93251	0.716762	0.608692	Capn1
NM_001077495	0.787263	5.87159	1.80389	0.179243	0.999962	NM_001077495	PANTHER	PANTHER	GOSLIM	GO:0001934	positive regulation of protein phosphorylation	NA	NA	NA	NA	138	273	408	266	5.07982	7.48163	9.37005	12.105	Pik3r1
NM_033576	-2.26597	1.92146	1.80321	0.179325	0.999962	NM_033576	PANTHER	PANTHER	GOSLIM	GO:0007155	cell adhesion	NA	NA	NA	NA	49	0	8	4	5.27454	0	0.537268	0.532305	Pcdhgb4
NM_001168321	1.99014	2.18098	1.80228	0.179438	0.999962	NM_001168321	PANTHER	PANTHER	GOSLIM	GO:0000122	negative regulation of transcription from RNA polymerase II promoter	NA	NA	NA	NA	12	3	64	10	0.499123	0.0928992	1.66081	0.514208	Bcor
NM_026557	-0.721482	8.01592	1.80032	0.179673	0.999962	NM_026557	PANTHER	PANTHER	GOSLIM	GO:0042787	protein ubiquitination involved in ubiquitin-dependent protein catabolic process	NA	NA	NA	NA	982	2125	1367	510	123.159	198.416	106.963	79.0744	Rchy1
NM_011116	1.97366	2.25615	1.79995	0.179718	0.999962	NM_011116	PANTHER	PANTHER	GOSLIM	GO:0008152	metabolic process	NA	NA	NA	NA	10	7	32	34	1.17592	0.612832	2.34769	4.94276	Pld3
NM_175251	0.899912	5.48759	1.7968	0.1801	0.999962	NM_175251	PANTHER	PANTHER	GOSLIM	GO:0006337	nucleosome disassembly	NA	NA	NA	NA	132	155	520	79	3.72023	3.25231	9.14349	2.75255	Arid2
NM_016976	-1.86561	2.27659	1.79658	0.180126	0.999962	NM_016976	PANTHER	PANTHER	GOSLIM	GO:0000186	activation of MAPKK activity	NA	NA	NA	NA	24	49	12	7	0.88447	1.34441	0.275909	0.31892	Grm1
NM_001267626	1.99261	1.39318	1.79433	0.180399	0.999962	NA	NA	NA	NA	NA	NA	NA	NA	NA	NA	0	11	28	12	0	1.37466	2.93229	2.49018	NA
NM_145375	2.17393	2.20205	1.79388	0.180454	0.999962	NM_145375	PANTHER	PANTHER	GOSLIM	GO:0016020	membrane	NA	NA	NA	NA	13	0	34	32	1.50232	0	2.45138	4.57173	Tm6sf1
NM_001169131	-1.44363	3.44336	1.79298	0.180563	0.999962	NM_001169131	PANTHER	PANTHER	GOSLIM	GO:0006260	DNA replication	NA	NA	NA	NA	67	79	29	23	4.26877	3.74731	1.15276	1.81162	Papd7
NM_001040072	1.08978	4.3413	1.79293	0.180569	0.999962	NM_001040072	PANTHER	PANTHER	GOSLIM	GO:0008150	biological_process	NA	NA	NA	NA	28	101	217	56	0.961169	2.58124	4.64744	2.37652	Nynrin
NM_010569	-0.704819	6.6218	1.79236	0.180639	0.999962	NM_010569	PANTHER	PANTHER	GOSLIM	GO:0001822	kidney development	NA	NA	NA	NA	443	705	390	283	20.016	23.7152	10.9939	15.8078	Invs
NM_001190401	-0.710723	7.51742	1.79199	0.180684	0.999962	NM_001190401	PANTHER	PANTHER	GOSLIM	GO:0016055	Wnt receptor signaling pathway	NA	NA	NA	NA	1035	1020	950	377	21.5882	15.8395	12.3627	9.72142	Usp34
NM_176849	1.19777	4.06492	1.79159	0.180732	0.999962	NM_176849	PANTHER	PANTHER	GOSLIM	GO:0008150	biological_process	NA	NA	NA	NA	30	68	199	37	4.45916	7.52498	18.4543	6.79901	Arglu1
NM_201232	0.952629	4.90719	1.79137	0.180759	0.999962	NM_201232	PANTHER	PANTHER	GOSLIM	GO:0000122	negative regulation of transcription from RNA polymerase II promoter	NA	NA	NA	NA	103	78	204	151	3.04807	1.71849	3.76644	5.5243	Nipbl
NM_001025375	-0.774258	6.11899	1.79133	0.180764	0.999962	NM_001025375	PANTHER	PANTHER	GOSLIM	GO:0008150	biological_process	NA	NA	NA	NA	416	370	282	184	840.153	556.329	355.326	459.405	Wdr61
NM_148934	1.77022	2.56724	1.79077	0.180833	0.999962	NM_148934	PANTHER	PANTHER	GOSLIM	GO:0007275	multicellular organismal development	NA	NA	NA	NA	10	15	61	26	2.31126	2.5811	8.79612	7.42906	Gm16517
NM_172669	-0.890731	5.60643	1.79073	0.180837	0.999962	NM_172669	PANTHER	PANTHER	GOSLIM	GO:0006914	autophagy	NA	NA	NA	NA	381	154	143	152	18.3276	5.51525	4.29169	9.03932	Ambra1
NM_001033150	-2.08273	1.79452	1.7907	0.180841	0.999962	NM_001033150	PANTHER	PANTHER	GOSLIM	GO:0007030	Golgi organization	NA	NA	NA	NA	18	36	14	0	1.10826	1.6502	0.537788	0	Plekhm2
NM_001045540	1.52765	3.46769	1.79039	0.180879	0.999962	NM_001045540	PANTHER	PANTHER	GOSLIM	GO:0008150	biological_process	NA	NA	NA	NA	22	31	39	93	1.06351	1.1157	1.17624	5.55796	Gm12185
NM_010811	-1.24667	3.86773	1.79021	0.180901	0.999962	NM_010811	PANTHER	PANTHER	GOSLIM	GO:0008152	metabolic process	NA	NA	NA	NA	73	121	76	12	4.75461	5.86735	3.08829	0.966242	Ndst2
NM_008885	2.19459	2.38701	1.78951	0.180985	0.999962	NM_008885	PANTHER	PANTHER	GOSLIM	GO:0007049	cell cycle	NA	NA	NA	NA	0	20	8	57	0	2.10386	0.70522	9.95656	Pmp22
NM_010364	-0.718311	6.57114	1.78936	0.181004	0.999962	NM_010364	PANTHER	PANTHER	GOSLIM	GO:0006366	transcription from RNA polymerase II promoter	NA	NA	NA	NA	423	692	497	191	66.7332	81.2778	48.9182	37.2518	Gtf2h4
NM_173738	-1.02745	4.6102	1.78801	0.181169	0.999962	NM_173738	PANTHER	PANTHER	GOSLIM	GO:0008150	biological_process	NA	NA	NA	NA	153	142	136	26	14.086	9.73309	7.81177	2.95926	Zfp940
NM_201607	-0.949296	4.92804	1.786	0.181414	0.999962	NM_201607	PANTHER	PANTHER	GOSLIM	GO:0008152	metabolic process	NA	NA	NA	NA	202	153	121	70	16.0986	9.07806	6.01638	6.89679	Pde4c
NM_172530	1.67567	3.1897	1.78599	0.181416	0.999962	NM_172530	PANTHER	PANTHER	GOSLIM	GO:0008150	biological_process	NA	NA	NA	NA	2	44	63	59	0.0885881	1.45099	1.741	3.2308	She
NM_016794	-1.1746	4.00294	1.78508	0.181527	0.999962	NM_016794	PANTHER	PANTHER	GOSLIM	GO:0016192	vesicle-mediated transport	NA	NA	NA	NA	101	100	50	38	32.699	24.1034	10.0994	15.2093	Vamp8
NM_019765	2.08368	2.39124	1.78443	0.181606	0.999962	NM_019765	PANTHER	PANTHER	GOSLIM	GO:0001578	microtubule bundle formation	NA	NA	NA	NA	1	20	10	55	0.0561619	0.83625	0.350392	3.81871	Clip1
NM_026678	1.78559	2.60805	1.78405	0.181653	0.999962	NM_026678	PANTHER	PANTHER	GOSLIM	GO:0055114	oxidation-reduction process	NA	NA	NA	NA	9	17	31	48	1.95746	2.75273	4.20653	12.9063	Blvra
NM_001004193	0.994896	4.55066	1.78398	0.181661	0.999962	NM_001004193	PANTHER	PANTHER	GOSLIM	GO:0008150	biological_process	NA	NA	NA	NA	65	79	199	94	13.7152	12.4102	26.1972	24.5205	Rhox8
NM_001127346	-1.20015	3.93152	1.7839	0.181671	0.999962	NM_001127346	PANTHER	PANTHER	GOSLIM	GO:0008150	biological_process	NA	NA	NA	NA	62	144	66	23	23.2016	40.1194	15.4093	10.6406	Ndufaf2
NM_175244	-0.908937	5.05145	1.78365	0.181701	0.999962	NM_175244	PANTHER	PANTHER	GOSLIM	GO:0042787	protein ubiquitination involved in ubiquitin-dependent protein catabolic process	NA	NA	NA	NA	106	321	111	93	5.92569	13.3599	3.87141	6.4273	Hectd3
NM_177470	1.95634	2.57268	1.7833	0.181745	0.999962	NM_177470	PANTHER	PANTHER	GOSLIM	GO:0008152	metabolic process	NA	NA	NA	NA	0	26	75	19	0	3.28384	7.93813	3.98483	Acaa2
NM_008430	1.57534	0.784421	1.78283	0.181802	0.999962	NM_008430	PANTHER	PANTHER	GOSLIM	GO:0006810	transport	NA	NA	NA	NA	3	5	19	6	0.331484	0.411317	1.30981	0.819606	Kcnk1
NM_144797	-1.90016	1.48731	1.78239	0.181856	0.999962	NM_144797	PANTHER	PANTHER	GOSLIM	GO:0008150	biological_process	NA	NA	NA	NA	21	19	11	1	2.16526	1.45851	0.707613	0.127468	Metrnl
NM_001103168	2.01031	2.55133	1.78191	0.181915	0.999962	NM_001103168	PANTHER	PANTHER	GOSLIM	GO:0000122	negative regulation of transcription from RNA polymerase II promoter	NA	NA	NA	NA	16	3	12	60	4.0312	0.56273	1.88629	18.6886	Zglp1
NM_198602	1.41767	3.76725	1.78155	0.181959	0.999962	NM_198602	PANTHER	PANTHER	GOSLIM	GO:0000122	negative regulation of transcription from RNA polymerase II promoter	NA	NA	NA	NA	52	8	97	79	6.72037	0.769741	7.82122	12.622	Cux1
NM_144899	-1.27602	3.99728	1.77973	0.182183	0.999962	NM_144899	PANTHER	PANTHER	GOSLIM	GO:0008152	metabolic process	NA	NA	NA	NA	97	110	91	7	6.40133	5.40451	3.74673	0.571096	Adamtsl4
NM_212441	-0.897532	5.02501	1.77792	0.182405	0.999962	NM_212441	PANTHER	PANTHER	GOSLIM	GO:0008152	metabolic process	NA	NA	NA	NA	178	211	147	67	17.0927	15.0847	8.80684	7.95384	Acsm3
NM_001168405	1.82987	2.42379	1.77772	0.18243	0.999962	NM_001168405	PANTHER	PANTHER	GOSLIM	GO:0008150	biological_process	NA	NA	NA	NA	3	21	54	25	0.490622	2.55688	5.50976	5.0545	Ankrd55
NM_001033175	1.80922	2.41336	1.77624	0.182612	0.999962	NM_001033175	PANTHER	PANTHER	GOSLIM	GO:0001573	ganglioside metabolic process	NA	NA	NA	NA	6	17	56	23	0.714802	1.50781	4.16232	3.38746	Cln6
NM_023323	0.808115	5.82171	1.77587	0.182658	0.999962	NM_023323	PANTHER	PANTHER	GOSLIM	GO:0005634	nucleus	NA	NA	NA	NA	176	200	538	165	30.2612	25.6017	57.7124	35.0728	Rpf2
NM_177753	0.743867	6.25102	1.77485	0.182783	0.999962	NM_177753	PANTHER	PANTHER	GOSLIM	GO:0001942	hair follicle development	NA	NA	NA	NA	198	341	522	344	13.2697	17.0143	21.8262	28.5014	Sox21
NM_025554	-1.02342	4.48398	1.77269	0.183049	0.999962	NM_025554	PANTHER	PANTHER	GOSLIM	GO:0006366	transcription from RNA polymerase II promoter	NA	NA	NA	NA	107	176	117	29	27.0121	33.079	18.4278	9.05077	Polr2e
NM_173765	-0.898257	5.37981	1.77178	0.183163	0.999962	NM_173765	PANTHER	PANTHER	GOSLIM	GO:0008152	metabolic process	NA	NA	NA	NA	304	163	118	132	20.9417	8.35971	5.07147	11.2415	Aasdh
NM_145742	1.74686	3.19967	1.77137	0.183213	0.999962	NM_145742	PANTHER	PANTHER	GOSLIM	GO:0008152	metabolic process	NA	NA	NA	NA	1	44	34	80	0.0795466	2.60579	1.68738	7.86726	Dhx35
NM_001166429	1.48216	0.622898	1.77125	0.183228	0.999962	NM_001166429	PANTHER	PANTHER	GOSLIM	GO:0006397	mRNA processing	NA	NA	NA	NA	5	2	10	10	16.7414	4.98559	20.8898	41.3937	Hnrnpf
NM_001045863	-1.84677	2.4103	1.77026	0.18335	0.999962	NM_001045863	PANTHER	PANTHER	GOSLIM	GO:0006351	transcription, DNA-dependent	NA	NA	NA	NA	44	29	13	8	56.5488	27.7481	10.4238	12.7108	Rdbp
NM_001082974	1.91694	1.77346	1.76979	0.183408	0.999962	NM_001082974	PANTHER	PANTHER	GOSLIM	GO:0030239	myofibril assembly	NA	NA	NA	NA	6	7	35	16	1.32078	1.1472	4.80683	4.35422	Neurl2
NM_177161	1.17898	4.0005	1.76957	0.183436	0.999962	NM_177161	PANTHER	PANTHER	GOSLIM	GO:0055114	oxidation-reduction process	NA	NA	NA	NA	41	49	152	60	4.41899	3.93188	10.2211	7.99472	P4ha3
NM_009195	1.59349	3.22349	1.76647	0.18382	0.999962	NM_009195	PANTHER	PANTHER	GOSLIM	GO:0006810	transport	NA	NA	NA	NA	5	43	134	13	0.332553	2.12924	5.56043	1.06892	Slc12a4
NM_133993	0.813347	5.59709	1.76603	0.183874	0.999962	NM_133993	PANTHER	PANTHER	GOSLIM	GO:0008150	biological_process	NA	NA	NA	NA	110	227	287	256	10.8537	16.6753	17.6677	31.2275	Pwp1
NM_028291	-1.9434	2.39499	1.76515	0.183983	0.999962	NM_028291	PANTHER	PANTHER	GOSLIM	GO:0000184	nuclear-transcribed mRNA catabolic process, nonsense-mediated decay	NA	NA	NA	NA	55	14	10	9	3.02416	0.573106	0.343048	0.611783	Pan3
NM_133187	-1.17921	4.10966	1.76386	0.184144	0.999962	NM_133187	PANTHER	PANTHER	GOSLIM	GO:0008150	biological_process	NA	NA	NA	NA	126	84	70	30	4.83826	2.40139	1.67699	1.42414	Fam198b
NM_009535	-1.74239	2.74675	1.76383	0.184147	0.999962	NM_009535	PANTHER	PANTHER	GOSLIM	GO:0006468	protein phosphorylation	NA	NA	NA	NA	38	59	11	15	14.4975	16.7582	2.61828	7.07479	Yes1
NM_031248	1.19396	4.19065	1.76258	0.184303	0.999962	NM_031248	PANTHER	PANTHER	GOSLIM	GO:0000186	activation of MAPKK activity	NA	NA	NA	NA	18	95	101	117	8.0218	31.5201	28.0824	64.4611	Lamtor2
NM_027259	-1.73941	2.887	1.76242	0.184323	0.999962	NM_027259	PANTHER	PANTHER	GOSLIM	GO:0006366	transcription from RNA polymerase II promoter	NA	NA	NA	NA	62	37	13	16	22.8654	10.159	2.99118	7.29489	Polr2i
NM_207278	1.73554	0.929019	1.76169	0.184414	0.999962	NM_207278	PANTHER	PANTHER	GOSLIM	GO:0008150	biological_process	NA	NA	NA	NA	7	0	14	12	0.514971	0	0.642578	1.09139	Tigd4
NM_001101433	-1.80756	2.7158	1.75907	0.18474	0.999962	NM_001101433	PANTHER	PANTHER	GOSLIM	GO:0008150	biological_process	NA	NA	NA	NA	56	33	27	3	3.25721	1.42901	0.979793	0.21572	Zcchc24
NM_133756	-0.908659	5.00569	1.75881	0.184774	0.999962	NM_133756	PANTHER	PANTHER	GOSLIM	GO:0008152	metabolic process	NA	NA	NA	NA	120	287	159	56	16.5329	29.4385	13.6672	9.53826	Gpn1
NM_024271	-1.55067	0.757682	1.75809	0.184864	0.999962	NM_024271	PANTHER	PANTHER	GOSLIM	GO:0008150	biological_process	NA	NA	NA	NA	8	16	2	5	1.61184	2.40003	0.251406	1.24542	1700016D06Rik
NM_011527	1.35992	3.75754	1.75774	0.184907	0.999962	NM_011527	PANTHER	PANTHER	GOSLIM	GO:0000122	negative regulation of transcription from RNA polymerase II promoter	NA	NA	NA	NA	23	50	45	111	1.40658	2.27653	1.71697	8.39215	Tal1
NM_028500	-1.89609	2.67035	1.75715	0.18498	0.999962	NM_028500	PANTHER	PANTHER	GOSLIM	GO:0006457	protein folding	NA	NA	NA	NA	28	70	29	0	14.482	26.9546	9.35796	0	Calr3
NM_029523	-1.86009	2.65872	1.75625	0.185092	0.999962	NM_029523	PANTHER	PANTHER	GOSLIM	GO:0007165	signal transduction	NA	NA	NA	NA	70	10	19	7	18.7307	1.99214	3.17191	2.31561	Depdc1a
NM_030185	1.97608	2.1705	1.75506	0.185242	0.999962	NM_030185	PANTHER	PANTHER	GOSLIM	GO:0008150	biological_process	NA	NA	NA	NA	1	18	47	21	0.132261	1.77242	3.8783	3.4337	Zcchc4
NM_001146000	-1.38786	3.56314	1.75454	0.185307	0.999962	NM_001146000	PANTHER	PANTHER	GOSLIM	GO:0006351	transcription, DNA-dependent	NA	NA	NA	NA	64	96	20	34	3.58171	3.99988	0.698318	2.35235	Zfp710
NM_025766	-2.05236	1.66763	1.75361	0.185424	0.999962	NM_025766	PANTHER	PANTHER	GOSLIM	GO:0008150	biological_process	NA	NA	NA	NA	24	22	0	9	3.9074	2.66664	0	1.81147	Fam187a
NM_001081255	-1.86541	1.14148	1.75244	0.18557	0.999962	NM_001081255	PANTHER	PANTHER	GOSLIM	GO:0008150	biological_process	NA	NA	NA	NA	11	22	0	7	0.472992	0.704284	0	0.37211	Lrch3
NM_008108	-0.933269	5.17035	1.7512	0.185726	0.999962	NM_008108	PANTHER	PANTHER	GOSLIM	GO:0001501	skeletal system development	NA	NA	NA	NA	266	141	98	114	32.0952	12.6661	7.37731	17.005	Gdf3
NM_023794	2.02253	2.44758	1.75107	0.185743	0.999962	NM_023794	PANTHER	PANTHER	GOSLIM	GO:0006355	regulation of transcription, DNA-dependent	NA	NA	NA	NA	0	23	25	47	0	1.14009	1.03848	3.86861	Etv5
NM_019875	2.04687	1.66689	1.75094	0.185758	0.999962	NM_019875	PANTHER	PANTHER	GOSLIM	GO:0008152	metabolic process	NA	NA	NA	NA	0	13	32	16	0	0.738717	1.52382	1.50974	Abcb9
NM_001162387	1.13157	4.19628	1.75068	0.185792	0.999962	NM_001162387	PANTHER	PANTHER	GOSLIM	GO:0007031	peroxisome organization	NA	NA	NA	NA	39	70	121	102	7.87643	10.5251	15.2463	25.467	Pex11b
NM_001177869	1.48988	3.38549	1.75059	0.185803	0.999962	NM_001177869	PANTHER	PANTHER	GOSLIM	GO:0006351	transcription, DNA-dependent	NA	NA	NA	NA	8	48	78	60	0.242265	1.0822	1.4737	2.24629	Rreb1
NM_134138	-1.23922	3.84589	1.75053	0.18581	0.999962	NM_134138	PANTHER	PANTHER	GOSLIM	GO:0051726	regulation of cell cycle	NA	NA	NA	NA	91	92	36	38	21.8666	16.4586	5.39703	11.2885	Psmg2
NM_011510	1.92733	1.34067	1.75022	0.18585	0.999962	NM_011510	PANTHER	PANTHER	GOSLIM	GO:0009268	response to pH	NA	NA	NA	NA	0	11	23	14	0	0.420836	0.737387	0.889396	Abcc8
NM_009501	1.30382	3.70213	1.74844	0.186073	0.999962	NM_009501	PANTHER	PANTHER	GOSLIM	GO:0000122	negative regulation of transcription from RNA polymerase II promoter	NA	NA	NA	NA	10	67	109	62	2.50216	12.4811	17.0159	19.1787	Vax1
NM_001195348	-1.22096	4.08054	1.74801	0.186127	0.999962	NM_001195348	PANTHER	PANTHER	GOSLIM	GO:0003674	molecular_function	NA	NA	NA	NA	134	70	85	17	15.1888	5.9072	6.01106	2.38221	Bbip1
NM_010800	1.20721	3.82427	1.74794	0.186136	0.999962	NM_010800	PANTHER	PANTHER	GOSLIM	GO:0006351	transcription, DNA-dependent	NA	NA	NA	NA	32	48	139	51	2.33057	2.60267	6.31597	4.59193	Bhlha15
NM_012031	-1.19224	4.00174	1.74762	0.186176	0.999962	NM_012031	PANTHER	PANTHER	GOSLIM	GO:0008152	metabolic process	NA	NA	NA	NA	100	102	37	46	7.90523	6.00315	1.82486	4.49557	Spag1
NM_153138	-1.24849	3.73313	1.74676	0.186285	0.999962	NM_153138	PANTHER	PANTHER	GOSLIM	GO:0030036	actin cytoskeleton organization	NA	NA	NA	NA	53	129	60	17	3.06729	5.55819	2.16642	1.2163	Wipf1
NM_001099738	-1.45211	3.48309	1.74589	0.186395	0.999962	NM_001099738	PANTHER	PANTHER	GOSLIM	GO:0008150	biological_process	NA	NA	NA	NA	93	48	41	16	57.4409	22.0721	15.7992	12.2172	Dnajc28
NM_022323	-0.689324	6.67034	1.74449	0.186571	0.999962	NM_022323	PANTHER	PANTHER	GOSLIM	GO:0006915	apoptotic process	NA	NA	NA	NA	405	798	445	269	632.271	927.504	433.432	519.174	Moap1
NM_001005525	0.770584	7.40499	1.74446	0.186575	0.999962	NM_001005525	PANTHER	PANTHER	GOSLIM	GO:0008150	biological_process	NA	NA	NA	NA	733	333	1551	521	976.576	330.302	1289.22	858.129	Rsrc2
NM_027382	1.62087	2.97985	1.74377	0.186661	0.999962	NM_027382	PANTHER	PANTHER	GOSLIM	GO:0006351	transcription, DNA-dependent	NA	NA	NA	NA	4	36	79	34	0.590416	3.95608	7.27509	6.20426	Hdac8
NM_001165902	-0.894862	5.11047	1.74055	0.187069	0.999962	NM_001165902	PANTHER	PANTHER	GOSLIM	GO:0000122	negative regulation of transcription from RNA polymerase II promoter	NA	NA	NA	NA	114	328	176	58	8.47488	18.1538	8.16308	5.33051	Ctnnb1
NM_026960	-2.05613	1.67045	1.74019	0.187115	0.999962	NM_026960	PANTHER	PANTHER	GOSLIM	GO:0031668	cellular response to extracellular stimulus	NA	NA	NA	NA	27	18	0	9	3.86862	1.92013	0	1.59422	Gsdmd
NM_178406	1.80273	1.11252	1.73981	0.187163	0.999962	NM_178406	PANTHER	PANTHER	GOSLIM	GO:0007165	signal transduction	NA	NA	NA	NA	0	10	16	14	0	0.501595	0.672545	1.16608	Gpr153
NM_177887	1.94763	2.1011	1.73945	0.187209	0.999962	NM_177887	PANTHER	PANTHER	GOSLIM	GO:0008150	biological_process	NA	NA	NA	NA	2	16	49	17	0.198185	1.18039	3.02935	2.08258	Tmem150b
NM_023879	1.57095	3.04293	1.73929	0.187228	0.999962	NM_023879	PANTHER	PANTHER	GOSLIM	GO:0007601	visual perception	NA	NA	NA	NA	20	17	94	27	4.9896	3.15754	14.6311	8.32744	Rpgrip1
NM_009793	-0.866436	5.75109	1.7392	0.18724	0.999962	NM_009793	PANTHER	PANTHER	GOSLIM	GO:0007165	signal transduction	NA	NA	NA	NA	421	166	196	146	8.68799	2.55041	2.52352	3.7248	Camk4
NM_025597	1.03174	4.71534	1.73912	0.18725	0.999962	NM_025597	PANTHER	PANTHER	GOSLIM	GO:0022900	electron transport chain	NA	NA	NA	NA	48	120	83	200	22.9596	42.7336	24.7694	118.268	Ndufb3
NM_172620	0.885388	5.26707	1.73888	0.187281	0.999962	NM_172620	PANTHER	PANTHER	GOSLIM	GO:0006810	transport	NA	NA	NA	NA	71	194	189	236	6.53193	13.2877	10.8482	26.8416	Vps52
NM_001168521	-1.70264	3.17143	1.73877	0.187295	0.999962	NM_001168521	PANTHER	PANTHER	GOSLIM	GO:0007165	signal transduction	NA	NA	NA	NA	87	28	7	26	4.28715	1.02724	0.215209	1.58393	Sarm1
NM_008937	1.14894	4.08416	1.73853	0.187325	0.999962	NM_008937	PANTHER	PANTHER	GOSLIM	GO:0000122	negative regulation of transcription from RNA polymerase II promoter	NA	NA	NA	NA	41	57	118	91	2.52316	2.61156	4.53059	6.92331	Prox1
NM_145472	-1.02057	4.39975	1.738	0.187392	0.999962	NM_145472	PANTHER	PANTHER	GOSLIM	GO:0008150	biological_process	NA	NA	NA	NA	87	185	72	53	115.91	183.501	59.8477	87.2952	C030006K11Rik
NM_021549	-0.730821	6.32318	1.73781	0.187417	0.999962	NM_021549	PANTHER	PANTHER	GOSLIM	GO:0006281	DNA repair	NA	NA	NA	NA	427	487	284	247	51.7668	43.9559	21.481	37.0197	Pnkp
NM_153408	1.40712	3.58105	1.73722	0.187492	0.999962	NM_153408	PANTHER	PANTHER	GOSLIM	GO:0008152	metabolic process	NA	NA	NA	NA	20	43	51	92	1.97034	3.15387	3.13469	11.205	Neurl3
NM_001081071	1.93761	2.20112	1.73583	0.187669	0.999962	NM_001081071	PANTHER	PANTHER	GOSLIM	GO:0008152	metabolic process	NA	NA	NA	NA	9	8	24	37	11.8665	7.85295	19.7425	60.3104	Lclat1
NM_029011	2.02672	2.12357	1.73577	0.187676	0.999962	NM_029011	PANTHER	PANTHER	GOSLIM	GO:0055114	oxidation-reduction process	NA	NA	NA	NA	6	10	75	1	0.489521	0.607414	3.81763	0.100863	Pyroxd2
NM_181848	-1.91843	1.60713	1.7357	0.187684	0.999962	NM_181848	PANTHER	PANTHER	GOSLIM	GO:0000042	protein targeting to Golgi	NA	NA	NA	NA	27	15	12	1	2.84736	1.1777	0.789537	0.130374	Optn
NM_207219	-0.693813	6.73584	1.73549	0.187711	0.999962	NM_207219	PANTHER	PANTHER	GOSLIM	GO:0042278	purine nucleoside metabolic process	NA	NA	NA	NA	620	562	407	319	139.005	93.8082	56.9308	88.4184	AI314976
NM_011522	-2.11487	2.00639	1.73541	0.187721	0.999962	NM_011522	PANTHER	PANTHER	GOSLIM	GO:0032411	positive regulation of transporter activity	NA	NA	NA	NA	10	57	16	0	1.29898	5.5124	1.29668	0	Syngr3
NM_177374	-0.95095	4.74522	1.73469	0.187813	0.999962	NM_177374	PANTHER	PANTHER	GOSLIM	GO:0008033	tRNA processing	NA	NA	NA	NA	140	188	139	40	41.5218	41.5117	25.7203	14.6663	Trmt61a
NM_133669	0.864671	5.1391	1.7332	0.188003	0.999962	NM_133669	PANTHER	PANTHER	GOSLIM	GO:0006165	nucleoside diphosphate phosphorylation	NA	NA	NA	NA	80	159	272	149	5.37706	7.9564	11.4061	12.3809	Rp2h
NM_001042514	1.12128	4.58585	1.73314	0.18801	0.999962	NM_001042514	PANTHER	PANTHER	GOSLIM	GO:0001707	mesoderm formation	NA	NA	NA	NA	94	33	90	178	82.4832	21.5584	49.2712	193.095	Txnrd1
NM_146186	-1.01333	4.47736	1.7331	0.188016	0.999962	NM_146186	PANTHER	PANTHER	GOSLIM	GO:0021987	cerebral cortex development	NA	NA	NA	NA	124	150	96	43	6.65139	5.99028	3.21274	2.85149	Wdr62
NM_028273	-0.989998	5.11052	1.7325	0.188092	0.999962	NM_028273	PANTHER	PANTHER	GOSLIM	GO:0008152	metabolic process	NA	NA	NA	NA	221	190	221	21	27.0895	17.3391	16.901	3.18229	Pgam5
NM_019670	1.61608	3.04556	1.73248	0.188094	0.999962	NM_019670	PANTHER	PANTHER	GOSLIM	GO:0030036	actin cytoskeleton organization	NA	NA	NA	NA	20	16	121	10	1.44749	0.862127	5.46368	0.894745	Diap3
NM_027539	-1.25106	3.78286	1.73126	0.188249	0.999962	NM_027539	PANTHER	PANTHER	GOSLIM	GO:0035556	intracellular signal transduction	NA	NA	NA	NA	76	104	30	39	4.77877	4.86856	1.17689	3.03165	Dclk2
NM_023712	-1.24816	3.75642	1.72998	0.188414	0.999962	NM_023712	PANTHER	PANTHER	GOSLIM	GO:0006810	transport	NA	NA	NA	NA	66	114	33	36	6.21346	7.99023	1.93828	4.18991	Spns1
NM_178253	1.97703	2.68969	1.72938	0.18849	0.999962	NM_178253	PANTHER	PANTHER	GOSLIM	GO:0008150	biological_process	NA	NA	NA	NA	0	28	16	64	0	2.72174	1.30334	10.3304	Klhdc1
NM_023727	1.50682	0.773912	1.72897	0.188542	0.999962	NM_023727	PANTHER	PANTHER	GOSLIM	GO:0007601	visual perception	NA	NA	NA	NA	4	4	17	7	3.26243	2.42888	8.65053	7.05816	Rd3
[truncated: 12,103 more rows]

## Sheet: WT versus xlRing mutant
genes	logFC_xlRing mutant_Divided_By_WT	logCPM	LR	PValue	FDR	ID	FamID	PanFamily	GO	GOID	GODesc	NA	NA	NA	NA	WT_Counts_WT_ACCTCA_L007.QCed.	WT_Counts_WT_AACCAG_L006.QCed.	xlRing mutant_Counts_xlRing mutant_AGTGAG_L006.QCed.	xlRing mutant_Counts_xlRing mutant_AAGCCT_L008.QCed.	WT_RPKM_WT_ACCTCA_L007.QCed.	WT_RPKM_WT_AACCAG_L006.QCed.	xlRing mutant_RPKM_xlRing mutant_AGTGAG_L006.QCed.	xlRing mutant_RPKM_xlRing mutant_AAGCCT_L008.QCed.	tranMM
NM_001172091	9.30256	3.10879	20.4218	6.2119e-06	0.040711	NM_001172091	PANTHER	PANTHER	GOSLIM	GO:0008150	biological_process	NA	NA	NA	NA	0	0	51	98	0	0	7.51261	18.3674	1700001C19Rik
NM_025719	4.17753	5.13713	17.9119	2.31365e-05	0.040711	NM_025719	PANTHER	PANTHER	GOSLIM	GO:0008150	biological_process	NA	NA	NA	NA	0	40	366	219	0	5.20832	49.6528	37.8013	Nkapl
NM_001252528	-8.95114	2.75952	17.6308	2.68216e-05	0.040711	NM_001252528	PANTHER	PANTHER	GOSLIM	GO:0006351	transcription, DNA-dependent	NA	NA	NA	NA	64	61	0	0	465.316	330.189	0	0	Pqbp1
NM_026306	-8.89627	2.70615	17.5963	2.73124e-05	0.040711	NM_026306	PANTHER	PANTHER	GOSLIM	GO:0018364	peptidyl-glutamine methylation	NA	NA	NA	NA	45	82	0	0	24.5206	33.2657	0	0	Trmt112
NM_029307	-9.05157	2.85839	17.4911	2.88654e-05	0.040711	NM_029307	PANTHER	PANTHER	GOSLIM	GO:0006950	response to stress	NA	NA	NA	NA	91	34	0	0	31.8963	8.87243	0	0	Hspb9
NM_145580	-8.71487	2.52246	15.1962	9.68969e-05	0.040711	NM_145580	PANTHER	PANTHER	GOSLIM	GO:0008150	biological_process	NA	NA	NA	NA	57	48	0	0	12.23	7.66755	0	0	Tmem149
NM_177607	8.57132	2.37605	14.5554	0.000136096	0.040711	NM_177607	PANTHER	PANTHER	GOSLIM	GO:0008150	biological_process	NA	NA	NA	NA	0	0	57	34	0	0	6.31028	4.7891	4933430I17Rik
NM_001037755	6.54688	0.325116	14.4257	0.000145802	0.040711	NM_001037755	PANTHER	PANTHER	GOSLIM	GO:0051017	actin filament bundle assembly	NA	NA	NA	NA	0	0	10	12	0	0	4.65543	7.1079	Baiap2
NM_001039244	6.78526	0.569854	14.4214	0.000146132	0.040711	NM_001039244	PANTHER	PANTHER	GOSLIM	GO:0008150	biological_process	NA	NA	NA	NA	0	0	12	14	0	0	14.6215	21.704	Gm7120
NM_001122982	6.5384	0.317882	14.3696	0.000150206	0.040711	NM_001122982	PANTHER	PANTHER	GOSLIM	GO:0000079	regulation of cyclin-dependent protein kinase activity	NA	NA	NA	NA	0	0	13	9	0	0	5.34598	4.70899	Ccnc
NM_009020	6.66833	0.450487	14.363	0.000150732	0.040711	NM_009020	PANTHER	PANTHER	GOSLIM	GO:0002326	B cell lineage commitment	NA	NA	NA	NA	0	0	12	12	0	0	0.698108	0.888226	Rag2
NM_010010	6.671	0.452862	14.3545	0.000151419	0.040711	NM_010010	PANTHER	PANTHER	GOSLIM	GO:0055114	oxidation-reduction process	NA	NA	NA	NA	0	0	11	13	0	0	1.02516	1.5415	Cyp46a1
NM_001190258	6.26324	3.11402	14.3151	0.000154623	0.040711	NM_001190258	PANTHER	PANTHER	GOSLIM	GO:0008150	biological_process	NA	NA	NA	NA	0	2	51	97	0	9.97118	264.918	641.083	Gm9846
NM_019972	8.46654	2.27059	14.3051	0.000155446	0.040711	NM_019972	PANTHER	PANTHER	GOSLIM	GO:0001503	ossification	NA	NA	NA	NA	0	0	41	43	0	0	1.18475	1.58092	Sort1
NM_008923	6.60891	0.389378	14.3036	0.000155565	0.040711	NM_008923	PANTHER	PANTHER	GOSLIM	GO:0001932	regulation of protein phosphorylation	NA	NA	NA	NA	0	0	11	12	0	0	0.824959	1.14504	Prkar1b
NM_001122738	6.39908	0.175132	14.2487	0.000160173	0.040711	NM_001122738	PANTHER	PANTHER	GOSLIM	GO:0008150	biological_process	NA	NA	NA	NA	0	0	13	7	0	0	11.4048	7.81343	1110028C15Rik
NM_001252684	6.39908	0.175167	14.2291	0.00016185	0.040711	NM_001252684	PANTHER	PANTHER	GOSLIM	GO:0006281	DNA repair	NA	NA	NA	NA	0	0	13	7	0	0	18.1991	12.4682	Smc5
NM_001271548	6.71753	0.502357	14.2238	0.000162303	0.040711	NA	NA	NA	NA	NA	NA	NA	NA	NA	NA	0	0	16	9	0	0	2.61228	1.86957	NA
NM_001127330	8.6381	2.44247	14.1663	0.000167337	0.040711	NM_001127330	PANTHER	PANTHER	GOSLIM	GO:0000122	negative regulation of transcription from RNA polymerase II promoter	NA	NA	NA	NA	0	0	14	79	0	0	1.48813	10.6842	Pparg
NM_011876	6.26421	0.0324417	14.1649	0.000167466	0.040711	NM_011876	PANTHER	PANTHER	GOSLIM	GO:0051016	barbed-end actin filament capping	NA	NA	NA	NA	0	0	7	11	0	0	0.866832	1.73313	Twf2
NM_173442	7.08418	0.874941	14.0883	0.000174426	0.040711	NM_173442	PANTHER	PANTHER	GOSLIM	GO:0008152	metabolic process	NA	NA	NA	NA	0	0	14	18	0	0	24.896	40.7264	Gcnt1
NM_028946	6.93544	0.724312	14.0714	0.000175997	0.040711	NM_028946	PANTHER	PANTHER	GOSLIM	GO:0006810	transport	NA	NA	NA	NA	0	0	16	13	0	0	1.40679	1.4543	Nhedc1
NM_029401	6.39602	0.172912	14.0646	0.000176633	0.040711	NM_029401	PANTHER	PANTHER	GOSLIM	GO:0008150	biological_process	NA	NA	NA	NA	0	0	14	6	0	0	0.71648	0.390686	Vwa5b1
NM_001113408	-5.96053	3.02176	14.0386	0.000179098	0.040711	NM_001113408	PANTHER	PANTHER	GOSLIM	GO:0000972	transcription-dependent tethering of RNA polymerase II gene DNA at nuclear periphery	NA	NA	NA	NA	65	87	1	1	7.8652	7.83755	0.0938612	0.119423	Ldb1
NM_026271	6.88151	0.669817	14.0164	0.000181221	0.040711	NM_026271	PANTHER	PANTHER	GOSLIM	GO:0008150	biological_process	NA	NA	NA	NA	0	0	17	11	0	0	1.62186	1.33524	Fibin
NM_001039104	6.09029	-0.147139	13.9878	0.000184006	0.040711	NM_001039104	PANTHER	PANTHER	GOSLIM	GO:0006810	transport	NA	NA	NA	NA	0	0	8	8	0	0	0.277282	0.352795	Trpm1
NM_025325	6.09029	-0.147017	13.9513	0.00018761	0.040711	NM_025325	PANTHER	PANTHER	GOSLIM	GO:0008152	metabolic process	NA	NA	NA	NA	0	0	8	8	0	0	1.29013	1.64148	Haao
NM_207231	6.87909	0.667697	13.9419	0.000188547	0.040711	NM_207231	PANTHER	PANTHER	GOSLIM	GO:0007264	small GTPase mediated signal transduction	NA	NA	NA	NA	0	0	18	10	0	0	2.27612	1.60888	Arl5c
NM_029609	6.94945	0.737306	13.9357	0.000189175	0.040711	NM_029609	PANTHER	PANTHER	GOSLIM	GO:0008152	metabolic process	NA	NA	NA	NA	0	0	10	19	0	0	1.22831	2.96937	Lhpp
NM_146020	6.59501	0.377838	13.9005	0.000192742	0.040711	NM_146020	PANTHER	PANTHER	GOSLIM	GO:0008150	biological_process	NA	NA	NA	NA	0	0	16	7	0	0	2.6253	1.46136	Gltpd2
NM_025723	6.4644	0.243877	13.8946	0.000193354	0.040711	NM_025723	PANTHER	PANTHER	GOSLIM	GO:0001510	RNA methylation	NA	NA	NA	NA	0	0	15	6	0	0	1.41127	0.718244	4921515J06Rik
NM_133254	6.68182	0.463269	13.8738	0.00019551	0.040711	NM_133254	PANTHER	PANTHER	GOSLIM	GO:0006810	transport	NA	NA	NA	NA	0	0	7	17	0	0	0.611656	1.88999	Slc5a2
NM_028560	6.90075	0.687578	13.8381	0.000199258	0.040711	NM_028560	PANTHER	PANTHER	GOSLIM	GO:0008150	biological_process	NA	NA	NA	NA	0	0	9	19	0	0	1.69676	4.55757	Pebp4
NM_177565	6.3209	0.0963331	13.782	0.000205296	0.040711	NM_177565	PANTHER	PANTHER	GOSLIM	GO:0006351	transcription, DNA-dependent	NA	NA	NA	NA	0	0	14	5	0	0	1.51506	0.688448	Zfp3
NM_021274	7.20926	1.00253	13.775	0.000206058	0.040711	NM_021274	PANTHER	PANTHER	GOSLIM	GO:0002690	positive regulation of leukocyte chemotaxis	NA	NA	NA	NA	0	0	17	18	0	0	3.05057	4.10966	Cxcl10
NM_011909	7.2545	1.04806	13.7691	0.000206708	0.040711	NM_011909	PANTHER	PANTHER	GOSLIM	GO:0006508	proteolysis	NA	NA	NA	NA	0	0	15	21	0	0	1.67185	2.97801	Usp18
NM_198306	6.1651	-0.0655638	13.7409	0.000209838	0.040711	NM_198306	PANTHER	PANTHER	GOSLIM	GO:0008152	metabolic process	NA	NA	NA	NA	0	0	12	5	0	0	0.816787	0.43301	Galnt9
NM_001164427	-8.35592	2.1644	13.7178	0.000212433	0.040711	NM_001164427	PANTHER	PANTHER	GOSLIM	GO:0006810	transport	NA	NA	NA	NA	34	52	0	0	24.4406	27.8292	0	0	Kcnk13
NM_001164426	-8.35592	2.1644	13.7103	0.000213276	0.040711	NM_001164426	PANTHER	PANTHER	GOSLIM	GO:0006810	transport	NA	NA	NA	NA	34	52	0	0	27.2933	31.0774	0	0	Kcnk13
NM_001252543	7.13973	0.930842	13.675	0.000217324	0.040711	NM_001252543	PANTHER	PANTHER	GOSLIM	GO:0016192	vesicle-mediated transport	NA	NA	NA	NA	0	0	9	24	0	0	7.93085	26.9085	Sec23b
NM_001037754	-8.33853	2.14824	13.6622	0.00021882	0.040711	NM_001037754	PANTHER	PANTHER	GOSLIM	GO:0051017	actin filament bundle assembly	NA	NA	NA	NA	26	62	0	0	2.15793	3.83107	0	0	Baiap2
NM_027086	7.22128	1.014	13.5689	0.000229969	0.040711	NM_027086	PANTHER	PANTHER	GOSLIM	GO:0008150	biological_process	NA	NA	NA	NA	0	0	11	24	0	0	98.6951	273.977	Ubl7
NM_173447	7.32615	1.12127	13.5069	0.000237683	0.040711	NM_173447	PANTHER	PANTHER	GOSLIM	GO:0001525	angiogenesis	NA	NA	NA	NA	0	0	19	19	0	0	0.803602	1.02245	Ephb1
NM_001162500	6.38965	0.168598	13.4833	0.00024069	0.040711	NM_001162500	PANTHER	PANTHER	GOSLIM	GO:0007155	cell adhesion	NA	NA	NA	NA	0	0	16	4	0	0	1.16972	0.372068	Parvg
NM_144819	7.30223	1.0961	13.477	0.00024151	0.040711	NM_144819	PANTHER	PANTHER	GOSLIM	GO:0008150	biological_process	NA	NA	NA	NA	0	0	11	26	0	0	0.962452	2.89441	Ccdc92
NM_021349	6.16162	-0.067613	13.4434	0.000245864	0.040711	NM_021349	PANTHER	PANTHER	GOSLIM	GO:0001782	B cell homeostasis	NA	NA	NA	NA	0	0	13	4	0	0	3.42143	1.33944	Tnfrsf13b
NM_024284	-8.31191	2.11926	13.4269	0.000248043	0.040711	NM_024284	PANTHER	PANTHER	GOSLIM	GO:0008152	metabolic process	NA	NA	NA	NA	39	42	0	0	55.4431	44.4525	0	0	Hagh
NM_031247	-6.62135	0.426883	13.4243	0.000248386	0.040711	NM_031247	PANTHER	PANTHER	GOSLIM	GO:0008150	biological_process	NA	NA	NA	NA	12	13	0	0	1.42361	1.1482	0	0	Gimap3
NM_133972	-6.65491	0.456237	13.4068	0.000250717	0.040711	NM_133972	PANTHER	PANTHER	GOSLIM	GO:0008150	biological_process	NA	NA	NA	NA	14	11	0	0	1.62082	0.948124	0	0	Armc6
NM_175549	7.19514	0.98956	13.4066	0.000250742	0.040711	NM_175549	PANTHER	PANTHER	GOSLIM	GO:0001656	metanephros development	NA	NA	NA	NA	0	0	24	11	0	0	0.588712	0.343309	Robo2
NM_029740	7.31676	1.11247	13.3813	0.000254152	0.040711	NM_029740	PANTHER	PANTHER	GOSLIM	GO:0008150	biological_process	NA	NA	NA	NA	0	0	24	14	0	0	6.71966	4.98729	2410124H12Rik
NM_027570	-6.73488	0.533764	13.3789	0.000254466	0.040711	NM_027570	PANTHER	PANTHER	GOSLIM	GO:0008152	metabolic process	NA	NA	NA	NA	16	10	0	0	1.83319	0.853005	0	0	Ldhd
NM_011270	-6.42578	0.223343	13.3656	0.000256281	0.040711	NM_011270	PANTHER	PANTHER	GOSLIM	GO:0008150	biological_process	NA	NA	NA	NA	13	8	0	0	2.18501	1.00107	0	0	Rhd
NM_001162998	-6.42747	0.235142	13.354	0.000257878	0.040711	NA	NA	NA	NA	NA	NA	NA	NA	NA	NA	10	12	0	0	2.60994	2.33172	0	0	1110017F19Rik
NM_015731	-6.42747	0.235139	13.352	0.000258145	0.040711	NM_015731	PANTHER	PANTHER	GOSLIM	GO:0008152	metabolic process	NA	NA	NA	NA	10	12	0	0	0.721081	0.644214	0	0	Atp9a
NM_027082	7.10373	0.897532	13.3222	0.000262281	0.040711	NM_027082	PANTHER	PANTHER	GOSLIM	GO:0008150	biological_process	NA	NA	NA	NA	0	0	26	7	0	0	21.2072	7.26455	1700023F06Rik
NM_033078	7.27346	1.06905	13.3025	0.000265056	0.040711	NM_033078	PANTHER	PANTHER	GOSLIM	GO:0002223	stimulatory C-type lectin receptor signaling pathway	NA	NA	NA	NA	0	0	26	11	0	0	1.57331	0.846905	Klrk1
NM_021509	6.96671	0.758568	13.3007	0.000265304	0.040711	NM_021509	PANTHER	PANTHER	GOSLIM	GO:0055114	oxidation-reduction process	NA	NA	NA	NA	0	0	24	6	0	0	1.53661	0.488769	Moxd1
NM_207261	-6.36945	0.175965	13.3002	0.000265376	0.040711	NM_207261	PANTHER	PANTHER	GOSLIM	GO:0006810	transport	NA	NA	NA	NA	10	11	0	0	0.839279	0.687328	0	0	Kcnk18
NM_175471	7.39073	1.18733	13.2952	0.000266085	0.040711	NM_175471	PANTHER	PANTHER	GOSLIM	GO:0055114	oxidation-reduction process	NA	NA	NA	NA	0	0	25	15	0	0	3.07461	2.34716	Cyb5rl
NM_001163401	-6.34735	0.14592	13.2862	0.000267364	0.040711	NM_001163401	PANTHER	PANTHER	GOSLIM	GO:0001779	natural killer cell differentiation	NA	NA	NA	NA	12	8	0	0	1.73403	0.860659	0	0	Il11ra1
NM_007482	-6.79573	0.594249	13.2859	0.000267406	0.040711	NM_007482	PANTHER	PANTHER	GOSLIM	GO:0000050	urea cycle	NA	NA	NA	NA	17	10	0	0	2.9289	1.28268	0	0	Arg1
NM_183182	7.23086	1.02616	13.2857	0.000267438	0.040711	NM_183182	PANTHER	PANTHER	GOSLIM	GO:0008150	biological_process	NA	NA	NA	NA	0	0	27	9	0	0	2.70535	1.14737	BC055111
NM_001172424	-6.34735	0.145922	13.2848	0.000267571	0.040711	NM_001172424	PANTHER	PANTHER	GOSLIM	GO:0008152	metabolic process	NA	NA	NA	NA	12	8	0	0	14.6107	7.25177	0	0	Dhrs3
NM_029861	-8.56372	2.36824	13.2817	0.000268006	0.040711	NM_029861	PANTHER	PANTHER	GOSLIM	GO:0008150	biological_process	NA	NA	NA	NA	75	10	0	0	12.401	1.23101	0	0	Cnrip1
NM_001164258	-6.79574	0.594258	13.278	0.000268546	0.040711	NM_001164258	PANTHER	PANTHER	GOSLIM	GO:0010165	response to X-ray	NA	NA	NA	NA	17	10	0	0	1.64423	0.720078	0	0	Xrra1
NM_008928	-6.68836	0.485805	13.2684	0.00026992	0.040711	NM_008928	PANTHER	PANTHER	GOSLIM	GO:0000165	MAPK cascade	NA	NA	NA	NA	16	9	0	0	1.87974	0.787199	0	0	Map2k3
NM_177345	-6.60574	0.405627	13.2481	0.00027286	0.040711	NM_177345	PANTHER	PANTHER	GOSLIM	GO:0006950	response to stress	NA	NA	NA	NA	14	10	0	0	1.18044	0.627742	0	0	Mapkap1
NM_029391	-6.96057	0.763062	13.2368	0.000274506	0.040711	NM_029391	PANTHER	PANTHER	GOSLIM	GO:0006810	transport	NA	NA	NA	NA	17	14	0	0	3.69742	2.26695	0	0	Rab4b
NM_027222	8.21804	2.0212	13.2351	0.000274755	0.040711	NM_027222	PANTHER	PANTHER	GOSLIM	GO:0002642	positive regulation of immunoglobulin biosynthetic process	NA	NA	NA	NA	0	0	41	30	0	0	8.93266	8.31609	2010001M09Rik
NM_021604	-6.8774	0.683056	13.2126	0.000278068	0.040711	NM_021604	PANTHER	PANTHER	GOSLIM	GO:0001932	regulation of protein phosphorylation	NA	NA	NA	NA	14	16	0	0	0.482799	0.410793	0	0	Agrn
NM_001146024	-7.01256	0.814686	13.2109	0.000278321	0.040711	NM_001146024	PANTHER	PANTHER	GOSLIM	GO:0006351	transcription, DNA-dependent	NA	NA	NA	NA	18	14	0	0	38.1704	22.1028	0	0	Zfp444
NM_144917	-8.41291	2.21725	13.2108	0.000278344	0.040711	NM_144917	PANTHER	PANTHER	GOSLIM	GO:0006909	phagocytosis	NA	NA	NA	NA	64	14	0	0	525.356	85.5592	0	0	Elmod3
NM_001253879	-6.90677	0.709673	13.1901	0.000281432	0.040711	NM_001253879	PANTHER	PANTHER	GOSLIM	GO:0005634	nucleus	NA	NA	NA	NA	16	14	0	0	47.3432	30.8411	0	0	Mtf2
NM_001184706	5.89021	-0.3515	13.1891	0.000281576	0.040711	NM_001184706	PANTHER	PANTHER	GOSLIM	GO:0006351	transcription, DNA-dependent	NA	NA	NA	NA	0	0	10	4	0	0	4.39622	2.23738	Tfdp2
NM_001159885	-6.76722	0.562839	13.1879	0.000281766	0.040711	NM_001159885	PANTHER	PANTHER	GOSLIM	GO:0006457	protein folding	NA	NA	NA	NA	18	8	0	0	18.5443	6.13611	0	0	Dnajb2
NM_009325	-6.89562	0.695018	13.1717	0.000284204	0.040711	NM_009325	PANTHER	PANTHER	GOSLIM	GO:0007165	signal transduction	NA	NA	NA	NA	18	11	0	0	2.38689	1.08597	0	0	Tbxa2r
NM_001044697	-6.66788	0.480648	13.1518	0.000287238	0.040711	NM_001044697	PANTHER	PANTHER	GOSLIM	GO:0006351	transcription, DNA-dependent	NA	NA	NA	NA	9	18	0	0	0.741653	1.10432	0	0	Zfp2
NM_008803	6.01386	2.96949	13.1467	0.000288024	0.040711	NM_008803	PANTHER	PANTHER	GOSLIM	GO:0000160	two-component signal transduction system (phosphorelay)	NA	NA	NA	NA	1	1	77	58	0.0948451	0.0706122	5.66494	5.42917	Pde8a
NM_001003912	-6.39044	0.203771	13.1207	0.000292051	0.040711	NM_001003912	PANTHER	PANTHER	GOSLIM	GO:0007186	G-protein coupled receptor signaling pathway	NA	NA	NA	NA	8	14	0	0	0.363528	0.473631	0	0	Arhgef11
NM_001024699	-6.84767	0.65617	13.1127	0.000293294	0.040711	NM_001024699	PANTHER	PANTHER	GOSLIM	GO:0008150	biological_process	NA	NA	NA	NA	12	18	0	0	1.42693	1.59353	0	0	Zbtb45
NM_009413	-6.57232	0.368427	13.1123	0.000293365	0.040711	NM_009413	PANTHER	PANTHER	GOSLIM	GO:0000086	G2/M transition of mitotic cell cycle	NA	NA	NA	NA	15	8	0	0	3.01266	1.19623	0	0	Tpd52l1
NM_146105	7.46969	1.26676	13.099	0.000295449	0.040711	NM_146105	PANTHER	PANTHER	GOSLIM	GO:0010923	negative regulation of phosphatase activity	NA	NA	NA	NA	0	0	21	21	0	0	0.912034	1.16041	Cnst
NM_001145935	-6.96446	0.762574	13.0966	0.000295839	0.040711	NM_001145935	PANTHER	PANTHER	GOSLIM	GO:0006351	transcription, DNA-dependent	NA	NA	NA	NA	20	10	0	0	26.234	9.76559	0	0	Zfp691
NM_007503	-6.15693	-0.0371493	13.0918	0.000296594	0.040711	NM_007503	PANTHER	PANTHER	GOSLIM	GO:0001558	regulation of cell growth	NA	NA	NA	NA	9	9	0	0	4.097	3.05022	0	0	Fxyd2
NM_001254747	-6.88868	0.697589	13.0838	0.000297867	0.040711	NM_001254747	PANTHER	PANTHER	GOSLIM	GO:0001866	NK T cell proliferation	NA	NA	NA	NA	12	19	0	0	2.39501	2.82321	0	0	Il15
NM_008357	-6.88868	0.697585	13.0809	0.000298324	0.040711	NM_008357	PANTHER	PANTHER	GOSLIM	GO:0001866	NK T cell proliferation	NA	NA	NA	NA	12	19	0	0	10.2816	12.1199	0	0	Il15
NM_001166397	-6.20492	0.016104	13.0757	0.000299153	0.040711	NM_001166397	PANTHER	PANTHER	GOSLIM	GO:0008150	biological_process	NA	NA	NA	NA	8	11	0	0	12.3379	12.6302	0	0	Armcx2
NM_001163705	-6.46407	0.256142	13.0748	0.000299291	0.040711	NM_001163705	PANTHER	PANTHER	GOSLIM	GO:0006986	response to unfolded protein	NA	NA	NA	NA	15	6	0	0	39.7608	11.8408	0	0	Fbxo6
NM_013734	-6.25018	0.0658721	13.0385	0.000305153	0.040711	NM_013734	PANTHER	PANTHER	GOSLIM	GO:0008152	metabolic process	NA	NA	NA	NA	7	13	0	0	0.511129	0.706709	0	0	Atp1a4
NM_025468	-6.19817	-0.00421326	13.031	0.000306375	0.040711	NM_025468	PANTHER	PANTHER	GOSLIM	GO:0006465	signal peptide processing	NA	NA	NA	NA	11	7	0	0	3.63528	1.7223	0	0	Sec11c
NM_133717	-8.34741	2.15165	13.0187	0.000308393	0.040711	NM_133717	PANTHER	PANTHER	GOSLIM	GO:0007264	small GTPase mediated signal transduction	NA	NA	NA	NA	60	15	0	0	112.266	20.8955	0	0	Rab43
NM_145476	-6.87397	0.684253	13.0152	0.000308974	0.040711	NM_145476	PANTHER	PANTHER	GOSLIM	GO:0008150	biological_process	NA	NA	NA	NA	11	20	0	0	0.866883	1.17344	0	0	Tbc1d22a
NM_016709	7.42014	1.21758	13.0113	0.000309613	0.040711	NM_016709	PANTHER	PANTHER	GOSLIM	GO:0000288	nuclear-transcribed mRNA catabolic process, deadenylation-dependent decay	NA	NA	NA	NA	0	0	29	12	0	0	4.25599	2.24071	Auh
NM_001177372	-6.13654	-0.0534254	13.0029	0.000311012	0.040711	NM_001177372	PANTHER	PANTHER	GOSLIM	GO:0007015	actin filament organization	NA	NA	NA	NA	8	10	0	0	19.2052	17.8729	0	0	Dbn1
NM_024285	-7.11569	0.913944	12.9969	0.000312015	0.040711	NM_024285	PANTHER	PANTHER	GOSLIM	GO:0001921	positive regulation of receptor recycling	NA	NA	NA	NA	23	10	0	0	3.64206	1.17892	0	0	Bves
NM_177377	-8.23849	2.04383	12.9722	0.000316148	0.040711	NM_177377	PANTHER	PANTHER	GOSLIM	GO:0008150	biological_process	NA	NA	NA	NA	47	26	0	0	14.5854	6.00703	0	0	Fam166b
NM_029556	-7.10737	0.912281	12.9712	0.00031632	0.040711	NM_029556	PANTHER	PANTHER	GOSLIM	GO:0006725	cellular aromatic compound metabolic process	NA	NA	NA	NA	17	18	0	0	3.48588	2.7479	0	0	Clybl
NM_001033231	-6.71403	0.526721	12.9578	0.000318589	0.040711	NM_001033231	PANTHER	PANTHER	GOSLIM	GO:0008150	biological_process	NA	NA	NA	NA	9	19	0	0	1.9006	2.98722	0	0	Fam195b
NM_010906	-8.30293	2.11488	12.951	0.000319756	0.040711	NM_010906	PANTHER	PANTHER	GOSLIM	GO:0006260	DNA replication	NA	NA	NA	NA	10	82	0	0	0.971999	5.93396	0	0	Nfix
NM_009097	5.68213	-0.574328	12.9403	0.000321592	0.040711	NM_009097	PANTHER	PANTHER	GOSLIM	GO:0006468	protein phosphorylation	NA	NA	NA	NA	0	0	6	6	0	0	0.37766	0.480509	Rps6ka1
NM_001162539	-6.11606	-0.0696747	12.9202	0.000325057	0.040711	NM_001162539	PANTHER	PANTHER	GOSLIM	GO:0008150	biological_process	NA	NA	NA	NA	7	11	0	0	9.18189	10.7422	0	0	Odf2l
NM_007443	-6.60802	0.400082	12.8897	0.000330401	0.040711	NM_007443	PANTHER	PANTHER	GOSLIM	GO:0006810	transport	NA	NA	NA	NA	17	6	0	0	3.5085	0.92191	0	0	Ambp
NM_172289	-7.10322	0.911368	12.8841	0.00033139	0.040711	NM_172289	PANTHER	PANTHER	GOSLIM	GO:0006810	transport	NA	NA	NA	NA	14	22	0	0	1.83922	2.15176	0	0	Slc36a4
NM_013813	-6.73853	0.531048	12.8711	0.000333695	0.040711	NM_013813	PANTHER	PANTHER	GOSLIM	GO:0030866	cortical actin cytoskeleton organization	NA	NA	NA	NA	19	6	0	0	1.19528	0.281017	0	0	Epb4.1l3
NM_001099323	-6.23028	0.0493855	12.8678	0.000334291	0.040711	NM_001099323	PANTHER	PANTHER	GOSLIM	GO:0006351	transcription, DNA-dependent	NA	NA	NA	NA	6	14	0	0	0.546463	0.949297	0	0	Zkscan16
NM_023564	-6.99309	0.789173	12.859	0.000335854	0.040711	NM_023564	PANTHER	PANTHER	GOSLIM	GO:0042593	glucose homeostasis	NA	NA	NA	NA	22	8	0	0	74.6444	20.2083	0	0	Plscr3
NM_001126046	7.26563	1.06191	12.8562	0.000336357	0.040711	NM_001126046	PANTHER	PANTHER	GOSLIM	GO:0008150	biological_process	NA	NA	NA	NA	0	0	30	7	0	0	2.59496	0.770386	Fam178b
NM_146045	-6.29281	0.111959	12.853	0.000336936	0.040711	NM_146045	PANTHER	PANTHER	GOSLIM	GO:0006029	proteoglycan metabolic process	NA	NA	NA	NA	6	15	0	0	0.956652	1.78057	0	0	B4galt7
NM_001161850	-7.08128	0.888019	12.8402	0.000339258	0.040711	NM_001161850	PANTHER	PANTHER	GOSLIM	GO:0051726	regulation of cell cycle	NA	NA	NA	NA	15	20	0	0	13.0721	12.9762	0	0	Sgk1
NM_201394	-6.71393	0.526363	12.8208	0.000342785	0.040711	NM_201394	PANTHER	PANTHER	GOSLIM	GO:0007584	response to nutrient	NA	NA	NA	NA	9	19	0	0	7.97988	12.5422	0	0	Plec
NM_001162381	-8.21639	2.0217	12.8161	0.000343641	0.040711	NM_001162381	PANTHER	PANTHER	GOSLIM	GO:0008150	biological_process	NA	NA	NA	NA	46	26	0	0	9.20975	3.8755	0	0	Fam166b
NM_001109902	-7.22086	1.01872	12.8116	0.000344474	0.040711	NM_001109902	PANTHER	PANTHER	GOSLIM	GO:0008150	biological_process	NA	NA	NA	NA	26	9	0	0	9.3714	2.41512	0	0	Rnft2
NM_173774	7.48909	1.28728	12.8099	0.000344789	0.040711	NM_173774	PANTHER	PANTHER	GOSLIM	GO:0006810	transport	NA	NA	NA	NA	0	0	30	13	0	0	2.31046	1.27386	Slc45a1
NM_016697	-6.12808	-0.077089	12.803	0.000346071	0.040711	NM_016697	PANTHER	PANTHER	GOSLIM	GO:0001658	branching involved in ureteric bud morphogenesis	NA	NA	NA	NA	11	6	0	0	1.2342	0.501197	0	0	Gpc3
NM_001101430	-6.95451	0.749397	12.8017	0.000346313	0.040711	NM_001101430	PANTHER	PANTHER	GOSLIM	GO:0008150	biological_process	NA	NA	NA	NA	22	7	0	0	10.3481	2.45133	0	0	Psmg4
NM_001271357	-6.16451	-0.0167515	12.801	0.000346425	0.040711	NA	NA	NA	NA	NA	NA	NA	NA	NA	NA	6	13	0	0	18.3954	29.6733	0	0	NA
NM_172522	-6.71391	0.526308	12.7993	0.000346747	0.040711	NM_172522	PANTHER	PANTHER	GOSLIM	GO:0008150	biological_process	NA	NA	NA	NA	9	19	0	0	3.73609	5.8721	0	0	Megf11
NM_177249	6.91386	0.705711	12.7925	0.000348015	0.040711	NM_177249	PANTHER	PANTHER	GOSLIM	GO:0006281	DNA repair	NA	NA	NA	NA	0	0	25	4	0	0	82.2459	16.7431	Usp47
NM_019977	7.41479	1.21259	12.7666	0.000352867	0.040711	NM_019977	PANTHER	PANTHER	GOSLIM	GO:0055114	oxidation-reduction process	NA	NA	NA	NA	0	0	32	9	0	0	6.03294	2.15885	Miox
NM_008525	-8.18743	1.99285	12.755	0.000355054	0.040711	NM_008525	PANTHER	PANTHER	GOSLIM	GO:0008152	metabolic process	NA	NA	NA	NA	44	27	0	0	54.8856	25.0746	0	0	Alad
NM_177705	-7.10724	0.903019	12.7283	0.000360171	0.040711	NM_177705	PANTHER	PANTHER	GOSLIM	GO:0008150	biological_process	NA	NA	NA	NA	25	7	0	0	1.8689	0.389591	0	0	4932411N23Rik
NM_001039495	-6.40963	0.228423	12.7251	0.000360779	0.040711	NM_001039495	PANTHER	PANTHER	GOSLIM	GO:0008150	biological_process	NA	NA	NA	NA	6	17	0	0	0.267019	0.563255	0	0	Ccdc108
NM_198659	-5.98745	-0.205831	12.7231	0.000361167	0.040711	NM_198659	PANTHER	PANTHER	GOSLIM	GO:0008150	biological_process	NA	NA	NA	NA	8	8	0	0	0.722411	0.537835	0	0	B930007M17Rik
NM_001163469	-7.15478	0.950868	12.6957	0.000366501	0.040711	NM_001163469	PANTHER	PANTHER	GOSLIM	GO:0006351	transcription, DNA-dependent	NA	NA	NA	NA	26	7	0	0	41.6114	8.34068	0	0	Phtf1
NM_031186	7.35048	1.14503	12.6646	0.000372652	0.040711	NM_031186	PANTHER	PANTHER	GOSLIM	GO:0008152	metabolic process	NA	NA	NA	NA	0	0	6	32	0	0	0.22187	1.50556	Ndst3
NM_198858	-7.36259	1.16438	12.655	0.000374555	0.040711	NM_198858	PANTHER	PANTHER	GOSLIM	GO:0007275	multicellular organismal development	NA	NA	NA	NA	25	15	0	0	7.0686	3.15754	0	0	Ctf2
NM_172971	7.61943	1.41877	12.6457	0.000376434	0.040711	NM_172971	PANTHER	PANTHER	GOSLIM	GO:0008152	metabolic process	NA	NA	NA	NA	0	0	31	16	0	0	2.04174	1.34079	Inpp4a
NM_028973	-8.26346	2.07592	12.6339	0.000378812	0.040711	NM_028973	PANTHER	PANTHER	GOSLIM	GO:0005622	intracellular	NA	NA	NA	NA	6	85	0	0	0.287644	3.03381	0	0	Lrrc15
NM_181280	-6.40944	0.227966	12.6289	0.000379829	0.040711	NM_181280	PANTHER	PANTHER	GOSLIM	GO:0006915	apoptotic process	NA	NA	NA	NA	6	17	0	0	1.16729	2.4623	0	0	Bre
NM_029056	-6.27281	0.0948527	12.5985	0.00038606	0.040711	NM_029056	PANTHER	PANTHER	GOSLIM	GO:0006200	ATP catabolic process	NA	NA	NA	NA	5	16	0	0	0.264576	0.630326	0	0	Tdrd9
NM_001205049	-7.27103	1.07773	12.5798	0.000389938	0.040711	NM_001205049	PANTHER	PANTHER	GOSLIM	GO:0002077	acrosome matrix dispersal	NA	NA	NA	NA	17	23	0	0	2.8917	2.91271	0	0	Acr
NM_145421	-6.4643	0.282614	12.5639	0.000393277	0.040711	NM_145421	PANTHER	PANTHER	GOSLIM	GO:0008152	metabolic process	NA	NA	NA	NA	6	18	0	0	1.03654	2.3151	0	0	Fam108a
NM_177099	8.06663	1.86848	12.5609	0.000393905	0.040711	NM_177099	PANTHER	PANTHER	GOSLIM	GO:0016049	cell growth	NA	NA	NA	NA	0	0	19	44	0	0	1.52394	4.49022	Lefty2
NM_001039683	-5.94462	-0.238532	12.5577	0.000394586	0.040711	NM_001039683	PANTHER	PANTHER	GOSLIM	GO:0006412	translation	NA	NA	NA	NA	6	10	0	0	1.77743	2.2055	0	0	Eif4e1b
NM_001145972	-7.00049	0.813507	12.5457	0.000397125	0.040711	NM_001145972	PANTHER	PANTHER	GOSLIM	GO:0007165	signal transduction	NA	NA	NA	NA	9	26	0	0	0.812137	1.74673	0	0	Gpr114
NM_001101609	7.41119	1.20927	12.5258	0.000401364	0.040711	NM_001101609	PANTHER	PANTHER	GOSLIM	GO:0008150	biological_process	NA	NA	NA	NA	0	0	34	7	0	0	10.9482	2.8679	Gm9376
NM_178591	-7.30155	1.1085	12.5098	0.000404817	0.040711	NM_178591	PANTHER	PANTHER	GOSLIM	GO:0000165	MAPK cascade	NA	NA	NA	NA	17	24	0	0	2.05705	2.16208	0	0	Nrg1
NM_026301	7.96083	1.76233	12.4928	0.00040852	0.040711	NM_026301	PANTHER	PANTHER	GOSLIM	GO:0008152	metabolic process	NA	NA	NA	NA	0	0	27	32	0	0	3.99515	6.02449	Rnf125
NM_025741	-8.37949	2.18302	12.4898	0.000409171	0.040711	NM_025741	PANTHER	PANTHER	GOSLIM	GO:0008150	biological_process	NA	NA	NA	NA	68	6	0	0	7.75613	0.509509	0	0	Trpd52l3
NM_011425	-8.20685	2.01097	12.4624	0.000415226	0.040711	NM_011425	PANTHER	PANTHER	GOSLIM	GO:0007165	signal transduction	NA	NA	NA	NA	52	17	0	0	4.84172	1.17845	0	0	Sstr5
NM_026995	-8.04121	1.85081	12.4559	0.000416677	0.040711	NM_026995	PANTHER	PANTHER	GOSLIM	GO:0008150	biological_process	NA	NA	NA	NA	20	52	0	0	29.4184	56.9453	0	0	Carkd
NM_008039	-7.45607	1.25564	12.4295	0.000422613	0.040711	NM_008039	PANTHER	PANTHER	GOSLIM	GO:0007165	signal transduction	NA	NA	NA	NA	31	10	0	0	6.08685	1.46182	0	0	Fpr2
NM_145744	8.23118	2.03527	12.4057	0.000428015	0.040711	NM_145744	PANTHER	PANTHER	GOSLIM	GO:0006470	protein dephosphorylation	NA	NA	NA	NA	0	0	68	5	0	0	24.9489	2.33407	Dusp15
NM_178633	7.93313	1.73457	12.4057	0.000428021	0.040711	NM_178633	PANTHER	PANTHER	GOSLIM	GO:0008150	biological_process	NA	NA	NA	NA	0	0	29	29	0	0	1.89171	2.40688	Klhl2
NM_144556	7.92546	1.7271	12.3844	0.000432944	0.040711	NM_144556	PANTHER	PANTHER	GOSLIM	GO:0008344	adult locomotory behavior	NA	NA	NA	NA	0	0	35	23	0	0	2.006	1.67722	Lgi4
NM_009852	-5.9229	-0.255436	12.373	0.000435589	0.040711	NM_009852	PANTHER	PANTHER	GOSLIM	GO:0001934	positive regulation of protein phosphorylation	NA	NA	NA	NA	5	11	0	0	0.419363	0.686875	0	0	Cd6
NM_021489	-6.39017	0.211007	12.362	0.000438161	0.040711	NM_021489	PANTHER	PANTHER	GOSLIM	GO:0002353	plasma kallikrein-kinin cascade	NA	NA	NA	NA	5	18	0	0	0.648826	1.73898	0	0	F12
NM_023544	-7.30072	1.09732	12.3563	0.000439509	0.040711	NM_023544	PANTHER	PANTHER	GOSLIM	GO:0006351	transcription, DNA-dependent	NA	NA	NA	NA	30	6	0	0	3.54414	0.527723	0	0	Rsc1a1
NM_015749	-8.03013	1.83822	12.3502	0.000440938	0.040711	NM_015749	PANTHER	PANTHER	GOSLIM	GO:0009235	cobalamin metabolic process	NA	NA	NA	NA	26	43	0	0	3.21019	3.95267	0	0	Tcn2
NM_025491	-7.55698	1.36006	12.3462	0.000441893	0.040711	NM_025491	PANTHER	PANTHER	GOSLIM	GO:0008150	biological_process	NA	NA	NA	NA	28	18	0	0	6.22827	2.9809	0	0	Susd3
NM_001243067	-8.06555	1.87155	12.3439	0.000442419	0.040711	NA	NA	NA	NA	NA	NA	NA	NA	NA	NA	36	31	0	0	3.84266	2.46352	0	0	Zfp433
NM_001008794	-6.75762	2.96297	12.3028	0.000452275	0.040711	NM_001008794	PANTHER	PANTHER	GOSLIM	GO:0007605	sensory perception of sound	NA	NA	NA	NA	118	7	0	1	11.2673	0.497624	0	0.0942386	Whrn
NM_011249	7.8708	1.67224	12.2803	0.000457761	0.040711	NM_011249	PANTHER	PANTHER	GOSLIM	GO:0000122	negative regulation of transcription from RNA polymerase II promoter	NA	NA	NA	NA	0	0	37	19	0	0	2.28304	1.49165	Rbl1
NM_010352	7.85078	1.65188	12.2687	0.000460619	0.040711	NM_010352	PANTHER	PANTHER	GOSLIM	GO:0008150	biological_process	NA	NA	NA	NA	0	0	32	23	0	0	4.40173	4.02534	Gsg1
NM_001103158	-7.53289	1.33826	12.2602	0.000462728	0.040711	NM_001103158	PANTHER	PANTHER	GOSLIM	GO:0008150	biological_process	NA	NA	NA	NA	23	24	0	0	1.46687	1.13956	0	0	Gm13242
NM_024474	-6.79784	0.614667	12.2448	0.000466559	0.040711	NM_024474	PANTHER	PANTHER	GOSLIM	GO:0010811	positive regulation of cell-substrate adhesion	NA	NA	NA	NA	6	25	0	0	0.564442	1.75095	0	0	Emid2
NM_007486	-6.05232	-0.121714	12.2405	0.000467626	0.040711	NM_007486	PANTHER	PANTHER	GOSLIM	GO:0043547	positive regulation of GTPase activity	NA	NA	NA	NA	4	14	0	0	0.925343	2.41121	0	0	Arhgdib
NM_001113367	7.52944	1.32637	12.235	0.000469013	0.040711	NM_001113367	PANTHER	PANTHER	GOSLIM	GO:0006417	regulation of translation	NA	NA	NA	NA	0	0	6	37	0	0	1.08955	8.54867	Boll
NM_019784	7.84678	1.64709	12.2348	0.000469055	0.040711	NA	NA	NA	NA	NA	NA	NA	NA	NA	NA	0	0	15	39	0	0	1.38617	4.58553	Tex21
NM_172283	-7.5329	1.33825	12.2176	0.000473401	0.040711	NM_172283	PANTHER	PANTHER	GOSLIM	GO:0008150	biological_process	NA	NA	NA	NA	23	24	0	0	1.51079	1.17369	0	0	Fuk
NM_033601	-5.83988	-0.339285	12.202	0.000477383	0.040711	NM_033601	PANTHER	PANTHER	GOSLIM	GO:0000060	protein import into nucleus, translocation	NA	NA	NA	NA	5	10	0	0	0.693377	1.03244	0	0	Bcl3
NM_007882	7.84814	1.64842	12.2013	0.000477574	0.040711	NM_007882	PANTHER	PANTHER	GOSLIM	GO:0001701	in utero embryonic development	NA	NA	NA	NA	0	0	14	40	0	0	0.520916	1.89365	Dsc3
NM_026143	-7.99369	1.80277	12.1883	0.000480898	0.040711	NM_026143	PANTHER	PANTHER	GOSLIM	GO:0055114	oxidation-reduction process	NA	NA	NA	NA	21	48	0	0	31.9992	54.4534	0	0	Far1
NM_008064	-5.77317	-0.41272	12.1868	0.000481301	0.040711	NM_008064	PANTHER	PANTHER	GOSLIM	GO:0008152	metabolic process	NA	NA	NA	NA	6	8	0	0	7.10147	7.0494	0	0	Gaa
NM_028219	-5.77317	-0.412759	12.1773	0.000483745	0.040711	NM_028219	PANTHER	PANTHER	GOSLIM	GO:0008150	biological_process	NA	NA	NA	NA	6	8	0	0	7.91097	7.85295	0	0	Cnfn
NM_001081051	-6.91982	0.736089	12.1626	0.000487577	0.040711	NM_001081051	PANTHER	PANTHER	GOSLIM	GO:0001764	neuron migration	NA	NA	NA	NA	6	28	0	0	0.306774	1.06584	0	0	D130043K22Rik
NM_008397	-6.91978	0.735997	12.1363	0.000494507	0.040711	NM_008397	PANTHER	PANTHER	GOSLIM	GO:0007155	cell adhesion	NA	NA	NA	NA	6	28	0	0	0.363096	1.26151	0	0	Itga6
NM_153558	-7.63422	1.43473	12.129	0.000496441	0.040711	NM_153558	PANTHER	PANTHER	GOSLIM	GO:0006810	transport	NA	NA	NA	NA	36	10	0	0	12.8484	2.65712	0	0	Lcn13
[truncated: 13,876 more rows]

## Sheet: WT versus USP21
genes	logFC_USP21_Divided_By_WT	logCPM	LR	PValue	FDR	ID	FamID	PanFamily	GO	GOID	GODesc	NA	NA	NA	NA	WT_Counts_WT_ACCTCA_L007.QCed.	WT_Counts_WT_AACCAG_L006.QCed.	USP21_Counts_USP21_GCACTA_L007.QCed.	USP21_Counts_USP21_GTCGTA_L008.QCed.	WT_RPKM_WT_ACCTCA_L007.QCed.	WT_RPKM_WT_AACCAG_L006.QCed.	USP21_RPKM_USP21_GCACTA_L007.QCed.	USP21_RPKM_USP21_GTCGTA_L008.QCed.	tranMM
[truncated: 14,586 more rows]
