# Supplementary material for: Gene Resistance to Transcriptional Reprogramming following Nuclear Transfer Is Directly Mediated by Multiple Chromatin-Repressive Pathways
Source: Mol Cell. 2017 Mar 2;65(5):873–884.e8. doi: 10.1016/j.molcel.2017.01.030 (PMC5344684; doi:10.1016/j.molcel.2017.01.030)
Supplement: Table S6. Differentially Expressed Genes among Control Fertilized, Control Clone, and USP21 Clone Two-Cell-Stage Mouse Embryos, Related to Figure 6 [file mmc7.xls]

## Sheet: CloneH20_vs_Fert_DEGenes
symbs	genes	logFC_Fert_Divided_By_CloneH20	logCPM	LR	PValue	FDR	CloneH20_Counts_Clone.H20_AACCAG_L006.QCed.bam.All.bam	CloneH20_Counts_Clone.H20_AAGCCT_L007.QCed.bam.All.bam	CloneH20_Counts_Clone.H20_GCACTA_L007.QCed.bam.All.bam	Fert_Counts_fertilized_CACAGT_L008.QCed.bam.All.bam	Fert_Counts_fertilized_GGAGAA_L008.QCed.bam.All.bam	CloneH20_RPKM_Clone.H20_AACCAG_L006.QCed.bam.All.bam	CloneH20_RPKM_Clone.H20_AAGCCT_L007.QCed.bam.All.bam	CloneH20_RPKM_Clone.H20_GCACTA_L007.QCed.bam.All.bam	Fert_RPKM_fertilized_CACAGT_L008.QCed.bam.All.bam	Fert_RPKM_fertilized_GGAGAA_L008.QCed.bam.All.bam
Bfsp1	NM_009751	-8.6113	6.61514	180.188	4.40876e-41	5.1318e-37	2681	1539	2811	2	7	54.3007	57.3047	98.4055	0.063855	0.297759
Spesp1	NM_025721	-8.14448	5.56545	104.593	1.50001e-24	8.73007e-21	2143	680	903	2	4	34.1701	19.9331	24.8864	0.0502702	0.13395
Hmgn5	NM_016710	2.54043	8.1558	93.6732	3.72164e-22	1.444e-18	2133	1071	1193	7792	5179	53.7358	49.6026	51.9473	309.441	274.017
Fzd7	NM_008057	2.95695	7.7739	91.0952	1.36926e-21	3.98454e-18	898	836	764	6138	4311	8.97109	15.3539	13.192	96.6611	90.4493
Plekhm2	NM_001033150	-7.15149	5.75045	84.1739	4.53107e-20	1.05483e-16	2737	882	716	1	12	31.8151	18.8482	14.3854	0.0183238	0.292953
C130074G19Rik	NM_178692	-3.36616	8.31694	78.2954	8.87289e-19	1.72134e-15	14088	4793	4919	952	229	237.231	148.379	143.169	25.2706	8.0987
Tchh	NM_001163098	3.20098	7.04082	71.9805	2.17335e-17	3.61397e-14	902	288	290	3961	2536	7.44189	4.36829	4.13546	51.5155	43.9424
Klhl21	NM_001033352	-2.17908	8.73893	70.6877	4.18486e-17	6.08898e-14	15919	6344	6673	2017	1151	196.35	143.854	142.261	39.2174	29.816
Cacna1s	NM_014193	-7.92695	5.12003	67.0399	2.66068e-16	3.44115e-13	1586	241	936	1	4	12.3134	3.4398	12.5603	0.0122385	0.0652216
Igf2r	NM_010515	-2.2963	9.53712	65.6698	5.3318e-16	6.20621e-13	28276	10192	12575	3634	1595	152.138	100.814	116.944	30.8221	18.0235
Cebpa	NM_007678	-3.07886	6.95685	62.0695	3.31544e-15	3.50834e-12	3695	2436	2298	364	168	67.241	81.4966	72.2802	10.4418	6.42077
Cbln1	NM_019626	2.65883	7.17212	61.6421	4.11925e-15	3.99567e-12	833	547	631	3731	2864	17.1389	20.6903	22.4396	121.009	123.756
Bcl7a	NM_029850	-7.72215	4.82006	59.4666	1.24386e-14	1.11373e-11	1535	343	448	4	1	19.3607	7.95333	9.76653	0.0795296	0.0264893
Zmiz1	NM_183208	-2.71628	7.26924	57.9888	2.63618e-14	2.1918e-11	4141	2616	3390	548	279	26.4376	30.7042	37.4082	5.51511	3.74093
Tmppe	NM_001200002	-1.97559	9.3113	57.3786	3.59504e-14	2.78975e-11	22050	7822	12014	3322	1983	154.512	100.766	145.509	36.6951	29.1832
Fam38b	NM_001039485	9.97049	4.39235	56.4294	5.82537e-14	4.23796e-11	1	1	0	383	728	0.00447989	0.00823586	0	2.70472	6.84946
Btg4	NM_019493	1.90848	9.14499	56.1373	6.75814e-14	4.62734e-11	3737	3332	4219	11128	11269	136.944	224.475	267.227	642.827	867.29
Mtap1s	NM_173013	-8.25274	4.66824	55.7342	8.29637e-14	5.36499e-11	865	380	645	2	1	12.6929	10.2511	16.3589	0.0462627	0.0308179
Mdga2	NM_207010	7.903	4.46022	55.3733	9.96828e-14	6.10688e-11	5	2	3	656	571	0.0244789	0.0180009	0.0253859	5.0627	5.87105
Pnma5	NM_001100461	2.41986	7.27955	54.8361	1.31014e-13	7.62502e-11	1025	736	705	4347	2642	21.5319	28.4235	25.5974	143.947	116.56
Nipal1	NM_001081205	-3.12715	6.80135	53.0629	3.23041e-13	1.79057e-10	5481	1480	1518	258	190	62.6206	31.0858	29.9764	4.64658	4.559
AU018091	NM_001004153	-2.43293	7.49553	51.0792	8.87114e-13	4.69364e-10	5954	2649	3529	477	603	82.9593	67.8548	84.988	10.4769	17.6454
Mgea5	NM_023799	-2.133	7.84133	50.9865	9.30027e-13	4.70674e-10	7811	4090	3233	971	740	78.2277	75.3043	55.964	15.3295	15.5648
Wtap	NM_001113533	1.59778	8.61429	49.8626	1.64898e-12	7.99754e-10	4668	2472	2591	8910	6052	141.312	137.574	135.57	425.188	384.772
Tbc1d23	NM_026254	3.52544	6.00422	48.0442	4.16718e-12	1.94024e-09	174	136	210	1757	1441	2.29024	3.29088	4.77749	36.4551	39.8339
Fam101b	NM_029658	-3.76603	5.90509	47.3587	5.91145e-12	2.64651e-09	2814	867	907	73	81	38.505	21.8099	21.4511	1.57461	2.32775
Omt2b	NM_205822	1.86979	9.23826	45.1865	1.79138e-11	7.72284e-09	3300	4550	4046	13008	11025	215.7	546.752	457.1	1340.3	1513.47
Ripk3	NM_001164108	-12.0182	4.21114	44.8589	2.11758e-11	8.80307e-09	323	494	425	0	0	7.89703	22.204	17.9597	0	0
Sycp1	NM_011516	4.81525	5.27573	44.7567	2.23098e-11	8.95469e-09	114	32	17	1273	835	1.59349	0.822312	0.410717	28.0497	24.5126
NA	NM_001270646	3.44202	5.84925	44.5612	2.46526e-11	9.56519e-09	200	140	164	1404	1406	1.98153	2.55001	2.80844	21.9278	29.256
Hsp90ab1	NM_008302	-1.65204	10.4121	44.4587	2.59785e-11	9.75452e-09	40685	20503	23207	8901	4919	779.657	722.319	768.666	268.884	197.972
Nat8l	NM_001001985	6.9641	5.14569	43.7867	3.6619e-11	1.33202e-08	1	0	26	1274	746	0.00735829	0	0.330674	14.7776	11.5285
Tbx3	NM_198052	2.06602	7.74624	43.6224	3.98262e-11	1.40478e-08	2694	976	836	4952	3964	25.7718	17.1648	13.823	74.6765	79.6414
Ankmy2	NM_146033	-4.15201	5.31893	42.8178	6.00823e-11	2.05694e-08	1642	658	686	53	30	32.2508	23.7594	23.2885	1.64096	1.2375
Tktl1	NM_031379	3.56797	5.86224	42.1882	8.28984e-11	2.75696e-08	139	184	125	2311	785	2.7025	6.57675	4.20059	70.8283	32.0537
Lmo7	NM_201529	1.84706	7.86914	42.0292	8.99208e-11	2.90744e-08	2460	1355	1332	4493	4634	19.3617	19.6061	18.1202	55.7445	76.599
Hspa4	NM_008300	-1.79142	8.06119	41.9529	9.34991e-11	2.94143e-08	8460	4187	4290	1628	875	87.5943	79.6987	76.7737	26.5715	19.0271
Nefl	NM_010910	7.24881	4.45041	41.7221	1.05213e-10	3.22284e-08	18	1	0	934	356	0.432165	0.0441386	0	35.3492	17.9508
Gaa	NM_001159324	-6.0427	4.79829	41.5391	1.15535e-10	3.44828e-08	1038	245	822	11	5	13.6028	5.90255	18.6188	0.227238	0.137613
Gclc	NM_010295	-2.52047	6.76482	41.2746	1.32277e-10	3.84925e-08	4371	1548	1737	387	259	61.276	39.8954	42.0881	8.55218	7.62548
X99384	NM_013753	-11.7405	3.93405	40.5112	1.95497e-10	5.5502e-08	533	230	380	0	0	5.99124	4.75291	7.38282	0	0
Eif3b	NM_133916	-2.25597	7.4949	40.0751	2.44387e-10	6.77302e-08	7963	2070	2781	812	464	128.982	61.6404	77.8579	20.7331	15.7844
Actn1	NM_134156	3.21897	5.92468	39.4448	3.37473e-10	9.13531e-08	339	129	180	1324	1545	4.3558	3.04719	3.99752	26.8171	41.6922
Prkcd	NM_011103	-2.09334	7.21563	39.351	3.54067e-10	9.36669e-08	4629	2428	2573	627	504	80.1397	77.2773	76.9928	17.1114	18.3252
4933426M11Rik	NM_178682	-2.29446	7.23235	39.0904	4.04622e-10	1.00782e-07	5941	2074	2392	442	540	57.061	36.6211	39.7092	6.69204	10.8926
Hspa8	NM_031165	-1.81456	7.93377	39.0816	4.0646e-10	1.00782e-07	7870	3888	3824	1502	767	179.702	163.21	150.919	54.0635	36.7817
Cct5	NM_007637	-2.91718	6.16334	39.0793	4.06936e-10	1.00782e-07	2564	1179	1270	228	111	69.6328	58.8643	59.6141	9.76083	6.33107
Trim6	NM_001013616	-2.67569	6.64597	38.7863	4.72844e-10	1.1414e-07	3805	1092	2159	382	173	47.7661	25.2017	46.8454	7.55936	4.5611
Snurf	NM_033174	-6.1198	4.56718	38.755	4.80484e-10	1.1414e-07	1213	393	298	4	8	64.8945	38.6529	27.5558	0.337337	0.898867
Ddx4	NM_010029	3.64071	5.82163	38.5696	5.28352e-10	1.23e-07	236	39	193	1973	979	4.09166	1.24307	5.78354	53.9225	35.6474
Zic3	NM_009575	5.65749	4.67847	38.5277	5.3983e-10	1.23208e-07	15	28	7	745	649	0.178596	0.612887	0.144055	13.9827	16.2287
Rxra	NM_011305	-2.75152	6.35922	38.4522	5.61116e-10	1.23367e-07	3270	1162	1408	210	201	29.8269	19.4854	22.1979	3.01951	3.85048
Mat2a	NM_145569	-1.63912	9.3228	38.4501	5.61724e-10	1.23367e-07	21738	9319	9593	4573	2064	372.448	293.533	284.086	123.51	74.27
Pdgfa	NM_008808	7.19667	4.42362	38.0032	7.06302e-10	1.50638e-07	20	0	0	970	310	0.946646	0	0	72.3745	30.8161
Arrb1	NM_177231	-2.76953	6.25138	37.9881	7.11778e-10	1.50638e-07	2505	1218	1485	204	176	16.9215	15.1259	17.3384	2.17229	2.49691
Tmem132c	NM_175432	3.97676	5.65844	36.1581	1.81939e-09	3.78172e-07	146	150	23	1152	1372	1.37183	2.59108	0.37353	17.063	27.0745
Gab1	NM_021356	-2.53663	6.5412	35.8395	2.14265e-09	4.30084e-07	3210	1588	1537	407	161	31.7382	28.8649	26.2664	6.34348	3.34319
Pard3	NM_033620	1.45576	8.31234	35.8391	2.14303e-09	4.30084e-07	3730	2103	2472	7056	4696	30.8324	31.958	35.318	91.9418	81.5238
Zfp180	NM_001045486	-4.59289	5.23215	35.6586	2.35104e-09	4.57726e-07	1119	879	648	11	41	15.891	22.9484	15.9055	0.246247	1.22282
Tmem64	NM_181401	-6.14751	4.8098	35.6517	2.35941e-09	4.57726e-07	1634	443	255	0	13	16.7702	8.35855	4.5235	0	0.280212
Fam173b	NM_026546	-8.84578	3.87864	35.5434	2.49433e-09	4.75967e-07	704	188	283	0	1	29.0067	14.2405	20.154	0	0.0865333
Sos1	NM_009231	-1.57146	8.33893	35.1417	3.06559e-09	5.70746e-07	9879	4332	5802	2326	1140	53.2133	42.8981	54.0175	19.7503	12.8965
Bag3	NM_013863	-2.35893	6.96185	35.1055	3.12314e-09	5.70746e-07	4074	2417	1783	311	461	75.4818	82.3266	57.0981	9.08318	17.9383
Fam46a	NM_001160379	-4.56017	5.16638	35.0962	3.13812e-09	5.70746e-07	2000	238	700	16	36	17.6302	3.85697	10.6653	0.222333	0.666481
Zfp644	NM_026856	-1.57271	8.38124	34.9404	3.39956e-09	6.08783e-07	8693	6149	5050	2379	1184	73.3975	95.4461	73.6974	31.6637	20.9953
Slc5a3	NM_017391	-1.54079	8.54932	34.7963	3.6607e-09	6.45615e-07	13185	5441	5095	2626	1425	58.0443	44.0353	38.768	18.2234	13.1751
Gpd2	NM_010274	-1.84949	7.48043	34.5476	4.15948e-09	7.22632e-07	5921	2560	3025	893	683	50.6154	40.2318	44.6953	12.0336	12.2621
H2-Q6	NM_207648	-3.11204	5.7918	34.3319	4.64702e-09	7.9546e-07	2309	753	985	123	100	113.078	67.7941	83.3759	9.49546	10.2852
2700089E24Rik	NM_001163445	-11.4835	3.67742	34.2329	4.88952e-09	8.24841e-07	609	117	300	0	0	11.6472	4.1137	9.91687	0	0
Polr2a	NM_009089	-1.48426	8.98445	34.0073	5.49068e-09	9.13021e-07	14794	6160	9862	3719	1950	122.562	93.8196	141.216	48.5683	33.9284
4930583H14Rik	NM_026358	-6.53164	4.24963	33.9673	5.60454e-09	9.18828e-07	962	236	335	1	6	37.5745	16.9462	22.6158	0.0615708	0.492184
Zdhhc7	NM_133967	-2.01118	7.12111	33.8144	6.06291e-09	9.8017e-07	4677	2411	1992	634	483	78.7294	74.6121	57.9573	16.8235	17.0756
Tex19.1	NM_028602	-1.52122	8.28343	33.6402	6.63065e-09	1.05727e-06	7770	4992	5650	2222	1188	214.657	253.537	269.788	96.7663	68.9285
Wipf1	NM_153138	-3.65176	5.43556	33.442	7.34227e-09	1.15492e-06	1388	769	887	102	29	15.1655	15.4467	16.751	1.7568	0.665462
Tet3	NM_183138	1.47041	9.36505	33.384	7.56443e-09	1.174e-06	6154	5199	5091	10248	13035	27.1091	42.1037	38.7624	71.1629	120.594
Impdh2	NM_011830	-2.39066	7.24591	33.1967	8.32924e-09	1.27569e-06	5379	2121	2833	852	195	159.027	115.28	144.766	39.7069	12.1077
Sox2	NM_011443	4.95743	5.63671	32.3627	1.27918e-08	1.93371e-06	2	107	27	1800	959	0.0391224	3.84788	0.912869	55.504	39.3978
Fam123b	NM_175179	1.87648	7.19827	32.2707	1.34119e-08	2.00147e-06	1540	716	948	2964	2837	8.73702	7.46789	9.2961	26.508	33.8034
Cdc20	NM_023223	-1.92357	7.87722	32.0544	1.49919e-08	2.20219e-06	9619	3268	3077	1519	571	259.035	161.791	143.221	64.4826	32.2941
Npm1	NM_008722	-1.72583	8.66643	32.0359	1.51353e-08	2.20219e-06	10686	6783	7262	3226	903	361.027	421.297	424.062	171.808	64.0722
Gadd45b	NM_008655	-2.15895	6.83386	31.848	1.66722e-08	2.37014e-06	2730	2258	2089	507	339	103.598	157.527	137.018	30.3287	27.0177
Cpeb2	NM_175937	2.98044	5.92544	31.8451	1.66968e-08	2.37014e-06	471	89	222	2074	933	3.31642	1.15207	2.70178	23.0204	13.7971
Lnpep	NM_172827	2.38246	6.89856	31.7871	1.72029e-08	2.41255e-06	1023	721	260	2378	2709	9.48606	12.291	4.16709	34.7599	52.7566
Pramel3	NM_031390	11.5195	3.12452	31.4609	2.03497e-08	2.81988e-06	0	0	0	265	225	0	0	0	5.46393	6.18078
Neurog2	NM_009718	9.9203	3.44265	31.2122	2.31311e-08	3.1676e-06	1	0	0	242	345	0.02167	0	0	8.26665	15.7013
C230052I12Rik	NM_178643	-2.27528	6.4925	31.0345	2.53488e-08	3.43093e-06	2834	1349	1752	388	238	76.1476	66.6362	81.3654	16.434	13.4305
Znrf3	NM_001080924	-3.53025	5.39004	30.6216	3.13579e-08	4.153e-06	1803	687	630	109	29	13.7362	9.62208	8.29583	1.30904	0.464008
Bclaf1	NM_001025393	-1.454	8.32807	30.6192	3.13972e-08	4.153e-06	10843	4765	4363	2273	1351	574.97	464.516	399.88	189.999	150.456
Foxo1	NM_019739	1.42912	8.30959	30.3606	3.58743e-08	4.64796e-06	3402	2743	2048	7287	4442	29.438	43.6357	30.6305	99.3983	80.7255
Anapc7	NM_019805	-1.8016	7.74927	30.3572	3.59378e-08	4.64796e-06	8372	2526	3435	1382	643	146.258	81.1272	103.721	38.0588	23.5917
Srl	NM_175347	-3.05813	6.02383	30.2957	3.7095e-08	4.7449e-06	2024	850	1607	78	175	19.5335	15.081	26.8061	1.18664	3.54703
Glt25d2	NM_177756	5.40645	5.14719	30.2089	3.87927e-08	4.90812e-06	21	0	63	787	1068	0.24874	0	1.28978	14.6946	26.5678
Wee2	NM_201370	1.59098	9.06535	30.0738	4.15906e-08	5.20554e-06	3148	4804	4009	10063	9797	52.4037	147.019	115.349	264.065	342.514
Cdc73	NM_145991	-2.45057	6.59223	30.0369	4.2391e-08	5.24927e-06	3188	1541	1757	503	133	57.1915	50.8227	54.4796	14.2245	5.01098
Elac1	NM_053255	-11.415	3.6081	29.9226	4.49645e-08	5.49546e-06	327	219	325	0	0	3.1603	3.89105	5.42891	0	0
Abce1	NM_015751	-1.79446	7.53946	29.9063	4.53444e-08	5.49546e-06	5355	3627	2549	1165	584	67.4709	84.013	55.5106	23.1387	15.4535
Socs3	NM_007707	-1.98517	7.90375	29.8871	4.57955e-08	5.49546e-06	7311	3419	4640	552	1254	128.942	110.856	141.444	15.3466	46.4486
Rnf103	NM_009543	-3.15253	5.73375	29.8416	4.68825e-08	5.5685e-06	2707	679	701	160	60	39.8439	18.3732	17.8337	3.71236	1.85474
Nup62cl	NM_001081668	6.73617	4.12648	29.7925	4.8084e-08	5.63699e-06	0	5	10	950	130	0	0.391496	0.736146	63.7814	11.6283
Parp1	NM_007415	-1.53445	7.90478	29.7787	4.84278e-08	5.63699e-06	6825	3223	4515	1410	1118	85.6777	74.382	97.9653	27.9023	29.4758
Fzd4	NM_008055	2.37302	6.2985	29.2797	6.26486e-08	7.2201e-06	597	255	465	1926	1521	7.78324	6.11179	10.4782	39.5821	41.646
Tmem185b	NM_146103	-4.7003	5.23549	29.199	6.53122e-08	7.45328e-06	1076	699	882	59	1	18.2663	21.8151	25.8795	1.57887	0.0356529
Slc39a14	NM_144808	-3.2454	5.85799	29.1724	6.62148e-08	7.48291e-06	2451	831	988	204	32	23.8993	14.8965	16.6513	3.13565	0.655314
Itpr1	NM_010585	1.4253	8.46328	29.0974	6.88296e-08	7.70362e-06	3388	3339	2222	7194	5601	16.4794	29.8578	18.6807	55.1601	57.2166
Bbx	NM_027444	-2.19828	6.53478	29.0163	7.17735e-08	7.9566e-06	3116	1159	1899	378	287	17.1242	11.7095	18.038	3.27462	3.31248
Insm1	NM_016889	2.71439	6.04417	28.9438	7.45088e-08	8.18191e-06	289	221	353	1282	1642	4.59438	6.45898	9.69959	32.1272	54.8227
Urb1	NM_029497	-2.20016	6.61642	28.7297	8.32186e-08	9.05294e-06	3731	1252	1716	311	369	24.3375	15.014	19.3472	3.19792	5.05517
Gm13247	NM_001243139	-1.57038	7.81675	28.6739	8.56505e-08	9.23122e-06	6987	3173	3801	1584	821	113.671	94.9014	106.883	40.623	28.0518
Nxf1	NM_016813	-1.64761	7.78217	28.6553	8.64778e-08	9.23488e-06	6170	3544	3735	1586	689	129.781	137.045	135.79	52.588	30.4372
Omt2a	NM_001111286	1.22966	8.64274	28.5825	8.97918e-08	9.5016e-06	4480	3307	3433	7962	5869	298.102	404.541	394.83	835.151	820.179
Slc27a2	NM_011978	-7.12398	3.91306	28.4659	9.53615e-08	1.00001e-05	464	235	399	3	1	9.6878	9.02022	14.3989	0.098738	0.0438495
Lrrc16a	NM_026825	1.60071	7.79124	28.3696	1.00228e-07	1.04092e-05	2242	1360	1743	3661	4437	20.8823	23.2875	28.0601	53.7524	86.794
Unc50	NM_026123	1.46379	8.36755	28.3537	1.01051e-07	1.04092e-05	2755	3040	2300	6583	5448	93.7369	190.154	135.259	353.077	389.3
Tardbp	NM_145556	-1.46074	8.04073	28.0604	1.17589e-07	1.20065e-05	8610	3720	3956	1866	1095	55.4929	44.0778	44.0697	18.9584	14.822
Phgdh	NM_016966	-3.13966	5.58074	27.9461	1.24741e-07	1.26259e-05	1992	766	732	159	44	51.1492	36.1594	32.4871	6.43581	2.3728
AI848100	NM_172645	1.59501	7.73035	27.7984	1.34637e-07	1.34141e-05	1911	1726	1370	4231	3714	14.5543	24.1666	18.0344	50.7962	59.4062
Depdc7	NM_144804	-1.7377	7.48995	27.7956	1.34832e-07	1.34141e-05	6848	2124	2875	902	776	191.164	109.003	138.717	39.6922	45.4949
Spic	NM_011461	-2.01152	6.87181	27.5808	1.50664e-07	1.48622e-05	4648	1312	2017	543	399	176.522	91.6029	132.4	32.5079	31.8247
Duox2	NM_177610	-8.82085	3.76533	27.4568	1.60644e-07	1.57134e-05	245	293	382	1	0	2.58462	5.68251	6.96536	0.0166298	0
Clstn3	NM_153508	-3.78831	5.10876	27.3178	1.72614e-07	1.66722e-05	1688	424	565	81	16	20.2384	9.34571	11.7085	1.5309	0.402886
Ppm1g	NM_008014	-1.34988	8.72068	27.31	1.73311e-07	1.66722e-05	15481	5130	5882	2826	2126	343.53	209.279	225.601	98.854	99.0803
Ubqln2	NM_018798	2.2582	6.46507	27.2375	1.79933e-07	1.71674e-05	463	522	472	1807	1907	6.68578	13.8575	11.7805	41.1325	57.8335
Gemin5	NM_001166669	-1.76029	7.30164	26.9915	2.04352e-07	1.93387e-05	3927	2406	3234	706	728	30.3608	34.1972	43.2157	8.60426	11.8207
Gpr137b	NM_031999	-2.1143	6.56729	26.9493	2.08858e-07	1.96057e-05	3573	1550	1270	455	273	57.6024	45.939	35.3884	11.5631	9.24332
Polr3a	NM_001081247	-1.58508	7.59721	26.8732	2.17255e-07	2.02308e-05	6494	2829	2866	1142	852	66.6211	53.355	50.8189	18.4681	18.3568
Rassf8	NM_027760	2.58228	5.97539	26.7679	2.29419e-07	2.11939e-05	498	306	152	1536	1292	13.8056	15.5951	7.28313	67.1232	75.2221
NA	NM_183320_dup1	11.1858	2.79098	26.7257	2.34487e-07	2.14915e-05	0	0	0	279	128	0	0	0	5.50815	3.36677
Ndc80	NM_023294	-3.07018	5.38038	26.6426	2.44784e-07	2.226e-05	1258	908	658	102	72	27.459	36.4361	24.8244	3.50962	3.30061
4632411B12Rik	NM_172652	-2.16611	6.68111	26.4016	2.77317e-07	2.48573e-05	4166	1079	1868	548	234	42.9218	20.4372	33.2648	8.9001	5.06328
Ttc37	NM_001081352	1.74584	7.74218	26.3995	2.77616e-07	2.48573e-05	1495	1646	1443	3299	4689	13.3476	27.0167	22.2678	46.4301	87.9223
Gm7903	NM_001242937	11.1593	2.76455	26.3539	2.84237e-07	2.50985e-05	0	0	0	283	119	0	0	0	5.58712	3.13004
Zfp292	NM_013889	-1.71304	7.59143	26.3513	2.84622e-07	2.50985e-05	6475	2860	2961	1412	527	31.1791	25.3182	24.644	10.718	5.32957
Acsl4	NM_019477	-1.78379	7.01841	26.2796	2.95399e-07	2.5853e-05	3975	1861	2342	640	540	38.2702	32.9391	38.9726	9.71313	10.9188
Gja1	NM_010288	-2.26269	7.24574	26.2618	2.9813e-07	2.58972e-05	5995	2198	2281	247	709	92.758	62.5219	61.001	6.02442	23.0391
Tsr1	NM_177325	-1.1904	8.81918	26.2253	3.03816e-07	2.61957e-05	10958	7256	7295	3706	2183	155.524	189.324	178.953	82.9138	65.0694
Slc4a11	NM_001081162	-2.41039	6.0897	26.187	3.0991e-07	2.64572e-05	2556	825	1325	271	165	38.3618	22.7633	34.3719	6.41156	5.20092
Atrx	NM_009530	1.14284	10.6017	26.1777	3.11395e-07	2.64572e-05	21438	11815	13405	30597	21994	100.56	101.886	108.681	226.242	216.671
1200011M11Rik	NM_024262	-1.97728	7.10452	25.9409	3.52035e-07	2.96934e-05	4871	1651	2591	897	297	72.6526	45.2712	66.7959	21.0902	9.30352
Zfp821	NM_029468	-1.80425	7.04032	25.8174	3.75297e-07	3.14277e-05	4682	1646	2262	754	459	108.089	69.8592	90.2596	27.4397	22.2547
Stau1	NM_011490	1.66394	7.58462	25.7347	3.91717e-07	3.25684e-05	2856	722	1329	4457	2990	46.1982	21.4707	37.1571	113.649	101.577
Uap1	NM_133806	-1.53873	7.93139	25.5989	4.20272e-07	3.46726e-05	8165	3482	3647	1909	785	171.82	134.707	132.649	63.3257	34.6933
Cpd	NM_007754	1.70784	7.37365	25.5865	4.22982e-07	3.46726e-05	1116	1203	1281	3750	2709	5.8583	11.6096	11.6227	31.031	29.8658
Rrm2	NM_009104	-1.99912	6.87788	25.5282	4.35962e-07	3.54867e-05	4508	1496	1923	722	276	99.3462	60.6096	73.248	25.0819	12.7742
Cndp2	NM_023149	-3.84187	4.94325	25.4936	4.43856e-07	3.58784e-05	930	430	803	35	40	21.7842	18.5169	32.5105	1.29236	1.96778
Ptbp2	NM_019550	1.52968	7.73105	25.4286	4.59066e-07	3.6852e-05	2003	1456	1744	3702	4003	28.6054	38.2271	43.0491	83.3413	120.064
Mex3b	NM_175366	3.05476	5.74086	25.2186	5.11867e-07	4.06019e-05	73	206	245	1651	965	1.02666	5.32617	5.95554	36.6024	28.503
Pramel7	NM_178250	-2.53489	6.96082	25.2152	5.12756e-07	4.06019e-05	4874	1749	2110	716	90	125.891	83.0506	94.1982	29.1528	4.88215
Impact	NM_008378	-2.53026	6.02591	25.1501	5.30369e-07	4.17128e-05	1604	878	1721	212	168	22.4533	22.595	41.6396	4.67809	4.93905
Dppa2	NM_028615	-1.6248	7.67555	25.1132	5.40607e-07	4.20002e-05	6008	2696	3917	1547	608	148.706	122.676	167.572	60.3594	31.6053
Eef2	NM_007907	-1.4546	9.06873	25.111	5.41239e-07	4.20002e-05	19082	6599	8192	4587	1677	295.724	188.011	219.433	112.059	54.5825
Slc39a10	NM_172653	1.11007	8.82102	25.0626	5.54989e-07	4.22922e-05	5556	3952	3921	8525	6564	53.8043	70.358	65.6297	130.138	133.5
Slc4a1ap	NM_009206	-1.76806	7.55916	25.0619	5.55199e-07	4.22922e-05	4208	4458	2454	899	823	83.3658	162.366	84.0303	28.0755	34.2428
Wdr75	NM_028599	-1.91577	6.96181	25.0594	5.55903e-07	4.22922e-05	4781	1418	2162	749	348	87.9365	47.9478	68.7315	21.7164	13.4427
Ccndbp1	NM_010761	1.67423	7.92636	24.9208	5.97352e-07	4.51505e-05	1515	1722	2076	3918	5077	46.3003	96.749	109.66	188.752	325.864
Mrfap1	NM_026242	-1.58946	7.69934	24.8991	6.04105e-07	4.52205e-05	7580	3081	2661	1436	755	223.411	166.944	135.56	66.7186	46.7349
Sp110	NM_030194	-1.73444	7.05151	24.8929	6.06048e-07	4.52205e-05	3600	1914	2634	699	550	90.4089	88.3676	114.334	27.6721	29.0088
Lemd3	NM_001081193	-1.67157	7.41207	24.8461	6.20948e-07	4.60372e-05	5579	2062	3159	771	850	56.5102	38.3974	55.3057	12.3107	18.082
Pla2g4c	NM_001168504	1.45724	8.60233	24.713	6.65355e-07	4.90173e-05	3211	2673	3733	5393	8120	45.5055	69.641	91.439	120.479	241.679
Steap3	NM_001085409	-7.05621	3.78564	24.4612	7.58201e-07	5.55061e-05	625	70	400	4	0	9.59924	1.9765	10.6186	0.0968441	0
Elavl2	NM_010486	1.1632	8.58012	24.2344	8.52946e-07	6.17265e-05	4417	3461	3153	7274	5674	71.6659	103.236	88.4217	186.044	193.345
Impdh1	NM_011829	-1.68694	7.09919	24.2325	8.53777e-07	6.17265e-05	4722	1926	2125	851	504	94.2092	70.6425	73.2783	26.7641	21.1181
Ube2q1	NM_027315	-11.2807	3.4732	24.1682	8.82795e-07	6.34304e-05	136	336	247	0	0	2.12066	9.63194	6.657	0	0
Secisbp2l	NM_177608	1.28095	8.24445	23.992	9.67362e-07	6.90803e-05	3180	2300	2807	5590	4908	22.4768	29.8866	34.2924	62.2837	72.8566
Gnl2	NM_145552	-1.92917	6.57286	23.9766	9.75149e-07	6.92118e-05	3138	1310	1725	425	369	64.1518	49.2345	60.9529	13.6962	15.8431
NA	NM_001271542	1.15667	8.95267	23.8918	1.01904e-06	7.18883e-05	7768	3494	3930	7482	8742	146.58	121.208	128.176	222.556	346.445
Ajap1	NM_001099299	8.8081	3.06908	23.784	1.07774e-06	7.55719e-05	2	0	0	196	259	0.0313285	0	0	4.83974	8.52055
Usp15	NM_027604	1.10549	8.75847	23.576	1.20075e-06	8.36933e-05	5657	3272	4126	7189	6986	84.5335	89.8873	106.567	169.343	219.245
Tcf12	NM_001253862	2.9389	5.42551	23.4855	1.25859e-06	8.72022e-05	217	79	222	978	1011	2.27723	1.52411	4.02671	16.1787	22.2822
Spty2d1	NM_175318	-2.09048	6.2909	23.3095	1.37916e-06	9.49904e-05	2127	1217	1613	355	248	19.5534	20.5678	25.6294	5.14445	4.78811
Fam181b	NM_021427	11.1001	2.70429	23.278	1.40195e-06	9.59921e-05	0	0	0	95	244	0	0	0	3.90583	13.3654
Kpna3	NM_008466	1.05996	8.81302	23.2629	1.41299e-06	9.61822e-05	6136	3416	4321	8246	6516	70.7433	72.4036	86.1061	149.865	157.775
Sox13	NM_011439	-2.66527	5.57739	23.1609	1.48994e-06	0.000100831	1379	876	908	155	104	18.7625	21.9115	21.3531	3.3244	2.97178
Midn	NM_021565	1.09717	8.72445	23.135	1.51017e-06	0.000101609	5617	2910	4321	7757	6254	72.776	69.3137	96.7649	158.429	170.177
Ascl1	NM_008553	11.0833	2.68751	23.1217	1.52068e-06	0.000101728	0	0	0	86	247	0	0	0	2.88312	11.0322
Trim28	NM_011588	-1.33368	8.22129	23.033	1.59244e-06	0.00010592	10216	3362	4867	2362	1263	151.388	91.5906	124.658	55.1756	39.3072
C030046E11Rik	NM_001081319	1.25059	8.66339	23.0081	1.61319e-06	0.00010669	5407	4019	2142	7650	6334	41.3506	56.5049	28.3136	92.2239	101.733
Tex15	NM_031374	2.15193	6.44505	22.9772	1.63937e-06	0.00010781	1117	430	225	2545	1263	6.3824	4.51691	2.2221	22.9232	15.1563
Fbxo15	NM_015798	-1.16797	9.24134	22.8836	1.72115e-06	0.000112551	19071	7747	9131	5075	2925	577.689	431.416	478.066	242.333	186.082
Syt11	NM_018804	2.57257	5.6184	22.8583	1.74395e-06	0.000113406	362	256	120	1394	863	3.80804	4.9508	2.18184	23.1159	19.0661
Adam19	NM_009616	-4.00652	5.03883	22.8352	1.76499e-06	0.000114136	1178	702	492	79	4	8.86078	9.70747	6.39648	0.93672	0.0631895
Ddx21	NM_019553	-1.24674	8.69498	22.7908	1.8063e-06	0.000116162	14810	5289	5440	3338	1914	150.012	98.4887	95.2399	53.2983	40.7165
Sord	NM_146126	-1.83772	6.77172	22.5685	2.02779e-06	0.000129448	4388	1388	1567	547	423	93.3199	54.2674	57.6004	18.338	18.8932
Plcd3	NM_152813	-10.8938	3.08719	22.5616	2.03513e-06	0.000129448	366	166	127	0	0	5.80121	4.83713	3.47929	0	0
Rrbp1	NM_024281	1.2001	8.17113	22.5017	2.09959e-06	0.000132822	3678	2185	2507	5764	4149	34.1316	37.2769	40.2114	84.319	80.8625
Pcyt2	NM_024229	-3.94156	4.62097	22.4792	2.12426e-06	0.000133656	944	454	404	34	24	24.7149	21.8517	18.2818	1.40321	1.31964
Slc19a3	NM_030556	-1.54686	7.87883	22.4393	2.16894e-06	0.000135224	5934	3348	4730	1969	653	95.8584	99.4284	132.067	50.14	22.1541
Arhgap30	NM_001005508	-4.4763	4.95813	22.4362	2.17241e-06	0.000135224	1307	419	634	58	0	13.994	8.24753	11.7329	0.97893	0
Zdbf2	NM_028673	-2.56907	5.62313	22.4104	2.20181e-06	0.000136325	1652	707	993	182	105	6.2884	4.94757	6.53324	1.09209	0.839416
Cdkn2c	NM_007671	10.8242	2.42928	22.3623	2.25761e-06	0.00013904	0	0	0	237	85	0	0	0	16.2283	7.75435
Zfp516	NM_183033	-3.51687	5.20293	22.3072	2.32339e-06	0.000142338	596	752	997	35	72	3.70656	8.59776	10.7169	0.343123	0.940407
Clic4	NM_013885	1.37122	7.91895	22.2404	2.40555e-06	0.0001466	2221	2165	1854	4872	3785	26.2554	47.0511	37.8817	90.789	93.971
Rabggta	NM_019519	-10.8523	3.04593	22.2125	2.44073e-06	0.000147969	417	127	123	0	0	7.86558	4.40393	4.01005	0	0
Pdzd2	NM_001081064	1.4512	7.69664	22.1867	2.47379e-06	0.00014916	1891	1876	1409	4511	3126	6.77313	12.353	8.72285	25.4699	23.515
Foxo4	NM_018789	2.24812	6.10364	22.1755	2.48826e-06	0.00014916	696	187	404	2120	956	10.5748	5.22331	10.6094	50.7755	30.5055
Pla2g15	NM_133792	-1.39495	7.92987	22.1674	2.49882e-06	0.00014916	8586	2850	3823	1396	1344	152.436	93.0214	117.314	39.0695	50.1133
Bclaf1	NM_153787	-1.18638	10.2824	22.1295	2.54866e-06	0.000151359	40608	16818	17182	10357	5950	358.095	272.649	261.884	143.972	110.195
Tbc1d9	NM_001111304	-1.32253	8.06971	22.1124	2.57144e-06	0.000151937	7969	3807	4265	2290	1033	65.4667	57.4965	60.5598	29.6557	17.8227
Odf2	NM_001177659	1.32425	7.8897	22.0758	2.62087e-06	0.000154076	2785	1614	2108	4097	4121	34.2632	36.5047	44.8252	79.4556	106.479
Sgk1	NM_001161845	-2.06903	6.80426	22.0463	2.66157e-06	0.000155682	3673	1430	2233	245	557	56.8307	40.6762	59.7173	5.97564	18.0999
Slc25a3	NM_133668	-1.67317	6.90989	21.9604	2.78337e-06	0.000161992	3640	1866	1969	730	462	115.657	109	108.135	36.5638	30.8299
Fam115c	NM_146174	10.733	2.33743	21.9457	2.80482e-06	0.000162428	0	0	0	180	111	0	0	0	3.2022	2.63088
Gsg2	NM_010353	-1.42065	7.97831	21.8775	2.90621e-06	0.000166997	6860	3452	4691	2166	823	117.243	108.462	138.573	58.3549	29.5407
Fmn2	NM_019445	1.88115	7.68865	21.8734	2.9124e-06	0.000166997	1343	1830	930	2439	5256	10.0156	25.0898	11.9877	28.6729	82.3221
Sik3	NM_027498	-8.40242	3.34213	21.6796	3.22205e-06	0.000183846	491	53	275	1	0	3.75199	0.744558	3.63214	0.0120458	0
Dbp	NM_016974	4.73975	4.26329	21.6537	3.26575e-06	0.000185431	8	28	29	639	405	0.229045	1.47378	1.43509	28.8396	24.3526
Ppcs	NM_026494	-3.45871	5.07735	21.6025	3.35413e-06	0.000189525	1499	430	607	106	14	50.0107	26.3738	35.0025	5.57472	0.980951
Themis	NM_178666	10.7705	2.37621	21.5807	3.39241e-06	0.000190762	0	0	0	303	27	0	0	0	5.76408	0.684311
Ermp1	NM_001081213	1.05605	10.2187	21.5054	3.52827e-06	0.000197295	15230	10897	10112	21047	17807	135.648	178.428	155.668	295.501	333.09
Gcdh	NM_008097	-2.89725	5.19684	21.4907	3.55546e-06	0.000197295	1534	637	474	92	77	33.8525	25.8432	18.0798	3.20044	3.56873
Cct6a	NM_009838	-1.57684	7.47462	21.4818	3.572e-06	0.000197295	5985	2961	2218	1339	576	139.987	127.322	89.6673	49.3696	28.2946
Dmrta2	NM_172296	10.7101	2.31516	21.4795	3.57639e-06	0.000197295	0	0	0	236	66	0	0	0	6.06473	2.25967
Eif4e	NM_007917	-1.09465	9.27571	21.4423	3.64632e-06	0.000200204	18852	7814	9544	4831	3536	314.259	239.467	274.985	126.947	123.794
Eftud2	NM_011431	-3.35094	4.97548	21.417	3.69475e-06	0.00020191	912	471	778	58	50	13.1575	12.4923	19.4003	1.31906	1.51498
Kit	NM_021099	1.49162	7.41078	21.4063	3.71548e-06	0.000202094	1575	1481	1136	3996	2399	14.6499	25.3251	18.2634	58.5916	46.8642
NA	NM_001271511	1.06384	9.15935	21.384	3.75886e-06	0.000203503	7463	5178	4768	8971	9412	102.94	131.303	113.673	195.06	272.653
Sox21	NM_177753	-10.7533	2.94699	21.3488	3.82869e-06	0.000206324	405	116	108	0	0	5.12434	2.69826	2.36187	0	0
Zfp251	NM_001007568	-3.4218	4.94317	21.2696	3.99005e-06	0.000213449	1039	446	692	83	25	14.2576	11.2515	16.413	1.79542	0.720493
Herpud2	NM_020586	1.43252	7.55124	21.266	3.99759e-06	0.000213449	1672	1403	1651	3881	2945	29.2736	45.1585	49.9616	107.112	108.289
Ddit4	NM_029083	-1.11334	8.53677	21.1939	4.15089e-06	0.000220623	8430	5197	6969	2780	2161	240.354	272.407	343.434	124.947	129.401
Gadd45a	NM_007836	-2.23717	6.20076	21.1443	4.25959e-06	0.000225371	2754	1281	955	427	123	108.095	92.4344	64.7881	26.4196	10.1392
Tfcp2	NM_033476	-2.08769	6.11953	21.1208	4.31215e-06	0.00022712	2224	996	1317	272	253	33.4731	27.5589	34.2607	6.45336	7.99723
Sdhd	NM_025848	-5.01196	4.24226	21.072	4.42347e-06	0.000231933	958	260	290	1	18	35.8167	17.8705	18.7399	0.0589355	1.41335
NA	NM_177918_dup1	10.6107	2.21512	21.062	4.44656e-06	0.000232099	0	0	0	183	89	0	0	0	3.74769	2.42831
Rnf215	NM_027859	-10.7642	2.95712	21.0449	4.4865e-06	0.000233138	213	145	198	0	0	5.28564	6.61498	8.49245	0	0
Clpx	NM_011802	-1.30655	8.14792	21.0288	4.52429e-06	0.000234057	9912	3208	4432	2283	1215	167.027	99.3809	129.085	60.6441	42.9992
Srsf7	NM_146083	-1.75204	6.68808	21.0064	4.5774e-06	0.000235756	3478	1380	1758	638	349	73.0293	53.2708	63.8022	21.1176	15.3904
Dtd1	NM_025314	-10.7698	2.96284	20.9591	4.69188e-06	0.000240588	250	193	125	0	0	9.36132	13.2861	8.09015	0	0
Spin1	NM_011462	1.18594	12.171	20.9266	4.77225e-06	0.000243636	53346	31735	47613	71310	81158	702.539	768.333	1083.79	1480.39	2244.7
Ccm2	NM_001190343	-7.65262	3.54666	20.721	5.31299e-06	0.000269711	249	332	216	1	1	7.03265	17.2385	10.5444	0.0445221	0.0593168
Mrps35	NM_145573	-10.9344	3.12681	20.7151	5.32933e-06	0.000269711	100	274	188	0	0	4.50256	22.6805	14.6307	0	0
Smagp	NM_174992	2.2688	5.83322	20.6979	5.37757e-06	0.000270974	515	305	201	1692	848	21.8181	23.7549	14.7182	112.997	75.4509
Taf9	NM_027592	-2.24466	6.22333	20.6784	5.43251e-06	0.000272488	2478	1111	1376	458	105	150.314	123.895	144.267	43.7946	13.3766
AV320801	NM_177918	10.5353	2.13989	20.6686	5.46036e-06	0.000272488	0	0	0	192	71	0	0	0	3.93201	1.93719
Sgms1	NM_001168526	2.64455	5.52309	20.6625	5.47785e-06	0.000272488	237	264	126	1044	1017	3.48943	7.14583	3.20647	24.2306	31.4475
Arhgap8	NM_001205334	10.5481	2.15148	20.5524	5.80202e-06	0.000286387	0	0	0	98	142	0	0	0	4.79751	9.26147
Slc5a6	NM_177870	-1.3553	7.5936	20.551	5.80647e-06	0.000286387	5873	2890	2855	1251	999	84.8579	76.7666	71.2997	28.4935	30.3149
Dtx2	NM_023742	1.20407	8.07966	20.4903	5.99351e-06	0.000294365	3475	2378	1972	4860	4307	62.8565	79.0769	61.6527	138.576	163.617
Sltm	NM_025690	-1.35921	7.58574	20.4698	6.05781e-06	0.000296273	6061	2672	2930	1360	904	78.8904	63.9379	65.9169	27.9045	24.7119
Gm6537	NM_001195091	10.4541	2.0581	20.3467	6.46052e-06	0.000314646	0	0	0	149	91	0	0	0	10.7467	8.74448
Fez1	NM_183171	-10.8424	3.03494	20.2698	6.72521e-06	0.000326173	106	177	256	0	0	3.96302	12.1657	16.5428	0	0
Rps2	NM_008503	-3.15585	5.14026	20.2377	6.83916e-06	0.000329298	691	664	910	84	56	33.2305	58.7041	75.6396	6.36786	5.65593
Mettl16	NM_026197	-1.57963	7.14225	20.2357	6.84624e-06	0.000329298	3397	2540	2392	1022	486	60.044	82.5373	73.0777	28.4762	18.0413
E2f5	NM_007892	1.26606	8.41509	20.218	6.91003e-06	0.000330999	3040	3326	2740	5526	6046	83.504	167.957	130.087	239.277	348.787
Lyar	NM_025281	-1.22205	8.19345	20.2096	6.94049e-06	0.000331095	9521	4422	3617	1963	1684	294.913	251.81	193.647	95.8492	109.55
Jrkl	NM_001033181	10.4201	2.02399	20.1888	7.01631e-06	0.000333346	0	0	0	144	90	0	0	0	3.69425	3.07615
Mettl11a	NM_170592	-1.95712	6.56763	20.1689	7.08952e-06	0.000335456	3402	1330	1539	650	189	134.297	96.5222	105.008	40.4485	15.6694
Ecel1	NM_021306	10.413	2.0176	20.1195	7.27507e-06	0.000342841	0	0	0	193	53	0	0	0	5.41745	1.98205
E030030I06Rik	NM_001254745	10.4184	2.02304	20.0823	7.41797e-06	0.000348166	0	0	0	194	53	0	0	0	14.7956	5.38528
Wdr81	NM_138950	-1.35609	7.71767	20.0731	7.45376e-06	0.000348441	5123	2975	4088	1663	867	35.6232	38.031	49.1325	18.2288	12.6615
Pfkfb3	NM_001177758	-1.62058	6.84706	20.0057	7.72104e-06	0.000359492	3167	1705	2131	720	456	32.6853	32.3497	38.0134	11.7137	9.88387
Obox5	NM_145709	2.05817	6.59205	19.995	7.76437e-06	0.000360069	673	246	922	1980	1956	24.6436	16.5603	58.3539	114.291	150.424
4930417G10Rik	NM_029107	10.3946	1.9981	19.9801	7.82506e-06	0.000361443	0	0	0	123	102	0	0	0	3.28805	3.63275
Mat2b	NM_001199274	1.22781	8.44591	19.9415	7.98495e-06	0.000367371	4324	3497	2081	5567	6129	101.186	150.443	84.1698	205.358	301.219
Alppl2	NM_007433	-1.0365	8.77181	19.9181	8.08297e-06	0.000370416	12877	5469	6827	3584	2518	292.917	228.707	268.416	128.515	120.294
Fam58b	NM_197989	-3.21651	5.19367	19.8845	8.22657e-06	0.000374574	956	1144	309	85	55	37.5232	82.5488	20.9628	5.25917	4.53381
Nol6	NM_139236	-2.08278	6.74002	19.8818	8.23804e-06	0.000374574	2637	2510	1441	723	166	28.2595	49.4505	26.6912	12.2138	3.73612
Tars	NM_033074	-2.08073	6.10667	19.8453	8.39701e-06	0.000380316	2113	1418	891	315	219	38.5104	47.5113	28.0676	9.04993	8.38263
Pramel5	NM_001085418	-2.26546	5.85681	19.811	8.54872e-06	0.000385686	1487	915	1281	184	204	33.2738	37.6405	49.5439	6.49031	9.58694
Ube2d3	NM_025356	1.13575	8.44094	19.7969	8.61234e-06	0.000387057	4744	3203	2447	5488	5897	87.0228	108.016	77.5839	158.693	227.184
Ikzf1	NM_009578	10.4223	2.02744	19.7197	8.96731e-06	0.000401459	0	0	0	226	30	0	0	0	3.49152	0.61749
Mrps6	NM_080456	-2.51046	5.55537	19.6801	9.15484e-06	0.000408285	1993	462	911	145	130	122.754	52.3135	96.9833	14.0784	16.8163
Rspo2	NM_172815	1.45009	7.27925	19.6628	9.23839e-06	0.000410439	1723	890	1428	2989	2626	24.7835	23.5347	35.5022	67.7734	79.3286
Arhgef3	NM_027871	-1.95041	6.21039	19.6475	9.31244e-06	0.000412155	2648	1155	1075	327	283	35.4856	28.455	24.8996	6.90778	7.96488
Ralb	NM_022327	-8.48543	3.41937	19.6357	9.37022e-06	0.000413141	124	255	316	1	0	2.61627	9.89107	11.5238	0.0332596	0
Zfp367	NM_175494	1.80004	6.61689	19.6285	9.4057e-06	0.000413141	899	788	445	2706	1310	12.3754	19.9419	10.5878	58.7195	37.8728
Rps3	NM_012052	-1.42208	7.95019	19.6139	9.47753e-06	0.000414378	9160	2665	3894	2073	843	234.328	125.334	172.176	83.5956	45.2912
Slc4a3	NM_009208	-6.60236	3.57093	19.6061	9.5164e-06	0.000414378	528	113	292	0	4	5.71185	2.24731	5.45978	0	0.0908785
Gpatch4	NM_025663	-1.73873	6.61121	19.5958	9.56775e-06	0.000414378	2801	1569	1681	640	311	76.1553	78.4246	78.9958	27.4298	17.7585
Zfp280c	NM_001166649	-10.6516	2.84537	19.5941	9.57627e-06	0.000414378	429	132	43	0	0	62.8358	35.544	10.886	0	0
Ccdc117	NM_134033	-1.01322	9.41952	19.5783	9.65574e-06	0.00041627	17962	9031	11424	5488	4138	253.73	234.528	278.923	122.205	122.762
Arid3a	NM_007880	1.74556	6.58578	19.562	9.73889e-06	0.000416892	823	520	792	2181	1589	7.42373	8.62319	12.348	31.0123	30.1026
Atp2c1	NM_001253831	2.04996	6.25472	19.5614	9.74182e-06	0.000416892	774	532	220	1897	1302	13.3518	16.8715	6.5595	51.5848	47.1702
Gcsh	NM_026572	-1.10591	8.65939	19.4697	1.02207e-05	0.000435782	13008	5631	5244	3579	1964	467.415	371.98	325.69	202.726	148.215
Rab11fip1	NM_001080813	-1.08185	8.84222	19.4537	1.03069e-05	0.000437857	15102	5627	6491	3347	2823	91.0904	62.3961	67.6704	31.8236	35.7608
Gan	NM_001081151	-2.91028	5.47773	19.4098	1.05463e-05	0.000446395	1429	851	763	202	25	25.887	28.3414	23.8904	5.76843	0.951148
Slc7a6	NM_178798	-4.62274	4.35424	19.3695	1.07713e-05	0.000454267	611	264	585	3	24	7.86966	6.25117	13.0233	0.0609105	0.649208
Ntn3	NM_010947	10.2647	1.86883	19.3423	1.09256e-05	0.000459113	0	0	0	163	56	0	0	0	2.52131	1.15406
Zdhhc14	NM_146073	10.0274	1.62959	19.3289	1.10028e-05	0.000460691	0	0	0	90	83	0	0	0	2.18809	2.68845
Tmem2	NM_031997	-3.23356	5.03592	19.3111	1.11057e-05	0.000463333	656	709	746	67	55	4.72712	9.39251	9.29141	0.761069	0.832365
Arhgap6	NM_178754	10.0152	1.61733	19.2914	1.12211e-05	0.000466477	0	0	0	91	81	0	0	0	1.70796	2.02546
Elavl2	NM_001177883	1.05538	8.87127	19.2834	1.12682e-05	0.000466767	5027	4661	4156	8017	7184	58.4767	99.677	83.56	147.008	175.508
Myo15	NM_001103171	10.1431	1.74676	19.251	1.14611e-05	0.000470274	0	0	0	145	55	0	0	0	2.91897	1.47511
Me1	NM_001198933	1.73712	6.49067	19.2507	1.14627e-05	0.000470274	926	472	669	1889	1595	13.3395	12.5001	16.6573	42.8959	48.2555
Uncx	NM_013702	8.93131	2.63168	19.2433	1.15071e-05	0.000470274	0	0	1	160	180	0	0	0.0396738	5.78936	8.67731
Phf17	NM_172303	-1.16968	8.2923	19.2421	1.15144e-05	0.000470274	8838	4910	4393	1816	2110	76.1474	77.7723	65.4202	24.6645	38.1805
Kdm5b	NM_152895	-1.09377	10.6598	19.2264	1.161e-05	0.000472517	51823	19111	24706	12213	9531	395.19	267.922	325.638	146.812	152.644
Oosp1	NM_133353	1.78358	7.20381	19.2146	1.16814e-05	0.00047377	783	1282	932	2251	3283	43.0895	129.7	88.6492	195.273	379.436
2610044O15Rik	NM_153780	-4.12677	4.34451	19.1403	1.21451e-05	0.000490865	756	289	447	11	28	24.9965	17.567	25.5455	0.573333	1.94435
5730508B09Rik	NM_027482	10.0973	1.70105	19.0589	1.26747e-05	0.000510498	0	0	0	149	47	0	0	0	7.03935	2.95833
Tsga8	NM_021898	9.92902	1.53121	19.0305	1.28649e-05	0.000516369	0	0	0	97	68	0	0	0	6.85262	6.40023
Il1rap	NM_008364	9.92414	1.52626	19.0013	1.3063e-05	0.00052252	0	0	0	95	69	0	0	0	2.36042	2.2841
Yod1	NM_178691	-7.21113	3.77051	18.9799	1.32103e-05	0.000524939	107	395	356	0	3	1.34323	9.11601	7.7244	0	0.0790942
Slbp	NM_009193	1.20101	8.20096	18.9794	1.32137e-05	0.000524939	4565	1974	2338	4305	5399	134.465	106.895	119.032	199.894	333.996
Gas2l3	NM_001079876	1.61359	7.0348	18.8856	1.38793e-05	0.000549508	942	776	1284	2628	2300	6.70656	10.1567	15.8002	29.4938	34.3902
Zfp960	NM_001163919	-4.41038	4.27255	18.8721	1.39781e-05	0.000551541	751	529	138	27	8	24.0052	31.0858	7.62418	1.36046	0.537048
Pelp1	NM_029231	-1.35831	7.5734	18.8401	1.42145e-05	0.000558974	6022	2214	3370	1460	815	84.1019	56.8441	81.3476	32.1421	23.9046
Hexa	NM_010421	-8.1528	3.08906	18.8036	1.44895e-05	0.000567871	434	73	186	1	0	11.1798	3.45708	8.28147	0.040607	0
Gm5150	NM_001081687	9.87741	1.47989	18.784	1.46393e-05	0.000571817	0	0	0	108	55	0	0	0	8.95845	6.07818
Gprasp2	NM_001163017	9.8599	1.46207	18.7579	1.48411e-05	0.00057776	0	0	0	99	60	0	0	0	1.99348	1.60964
Aqr	NM_009702	-1.50756	7.13494	18.7203	1.51362e-05	0.000585927	5275	1826	1911	889	629	51.8778	33.0143	32.484	13.7822	12.9918
Gabpa	NM_008065	1.05627	8.39835	18.7184	1.51516e-05	0.000585927	4871	2559	3094	7492	3918	46.9342	45.3298	51.5277	113.796	79.2855
Abcb8	NM_029020	9.84918	1.4507	18.7107	1.52128e-05	0.000586348	0	0	0	80	73	0	0	0	2.06074	2.50529
Boc	NM_172506	9.85808	1.46066	18.6956	1.53338e-05	0.000587363	0	0	0	111	51	0	0	0	1.89843	1.1621
Pax9	NM_011041	9.84813	1.44927	18.6948	1.53401e-05	0.000587363	0	0	0	69	81	0	0	0	2.03011	3.17511
Gm505	NM_001111141	-1.77273	6.84446	18.6319	1.58545e-05	0.000605069	3973	1785	1647	878	255	90.2042	74.5055	64.6325	31.4238	12.1592
Syt13	NM_030725	9.91376	1.51755	18.6087	1.60484e-05	0.000607904	0	0	0	148	29	0	0	0	2.9881	0.780068
Dll1	NM_007865	9.79285	1.39437	18.6075	1.60585e-05	0.000607904	0	0	0	84	65	0	0	0	1.85575	1.91317
Lsm14b	NM_177727	1.39798	7.56232	18.6043	1.60854e-05	0.000607904	1813	1811	1218	4549	2448	34.3728	63.1216	39.9129	135.953	97.4735
Snx18	NM_130796	1.42667	7.14423	18.5647	1.64234e-05	0.000618442	1718	1000	1036	2566	2481	18.5601	19.8609	19.3449	43.6988	56.2913
Oaf	NM_178644	9.77778	1.37946	18.5592	1.64705e-05	0.000618442	0	0	0	89	60	0	0	0	2.82251	2.53512
Tbc1d12	NM_145952	-1.86557	6.76371	18.4815	1.71559e-05	0.000642104	2206	2692	1476	710	285	25.1797	56.4888	29.1193	12.775	6.832
Ptcd3	NM_027275	-2.41355	5.56538	18.4359	1.75718e-05	0.000655562	2255	613	585	155	139	41.7477	20.8636	18.7194	4.5235	5.40455
Ugt2b37	NM_053215	9.88711	1.49099	18.4226	1.7695e-05	0.000658052	0	0	0	150	25	0	0	0	6.04567	1.34244
Capn11	NM_001013767	-10.493	2.686	18.4126	1.77878e-05	0.000659394	205	128	138	0	0	3.82473	4.39035	4.45015	0	0
Tarm1	NM_177363	9.79016	1.393	18.4036	1.78723e-05	0.000660424	0	0	0	119	39	0	0	0	9.41705	4.11182
Siah2	NM_009174	1.09304	9.20319	18.395	1.7953e-05	0.000661306	5410	6175	5222	11208	8400	104.465	219.206	174.285	341.16	340.652
Cldn9	NM_020293	9.69523	1.29597	18.3693	1.81962e-05	0.000668149	0	0	0	70	67	0	0	0	3.67377	4.68479
Lrrc58	NM_177093	-1.14975	8.37794	18.3537	1.83467e-05	0.000669216	9900	3686	5949	2048	2189	55.356	37.8902	57.494	18.0516	25.7059
Igf1	NM_010512	9.79979	1.39984	18.3503	1.83792e-05	0.000669216	0	0	0	40	98	0	0	0	0.425401	1.38857
Pigv	NM_178698	9.7532	1.3559	18.3484	1.83977e-05	0.000669216	0	0	0	116	38	0	0	0	2.98705	1.30368
Prmt1	NM_001252477	-1.77666	7.20005	18.3383	1.84956e-05	0.00067068	4455	1061	3827	946	455	211.491	92.5978	314.015	70.793	45.3641
Ostc	NM_025509	-6.87511	3.28659	18.3102	1.87701e-05	0.000678522	477	148	154	2	1	21.5783	12.3084	12.0412	0.142622	0.0950074
Osr2	NM_054049	9.6979	1.29801	18.2936	1.89344e-05	0.000682342	0	0	0	54	79	0	0	0	2.39154	4.66136
E330034G19Rik	NM_001033214	1.62144	7.42186	18.2728	1.91418e-05	0.000687689	1293	1013	1630	2154	3960	41.6345	59.9662	90.7177	109.334	267.798
Xpo1	NM_134014	-1.01405	10.0095	18.262	1.92508e-05	0.000689474	25289	15658	16033	9479	5329	236.186	268.845	258.814	139.554	104.527
Fez2	NM_199448	-3.80662	4.4387	18.2441	1.94329e-05	0.000692241	1072	172	451	25	29	26.9499	7.94939	19.597	0.990739	1.53115
Marveld1	NM_183195	-5.27583	3.79992	18.239	1.94849e-05	0.000692241	628	157	301	2	10	9.80519	4.50649	8.12292	0.0492246	0.32791
Akap1	NM_001042541	-1.04558	9.19793	18.2344	1.95317e-05	0.000692241	16423	6505	10675	4874	3308	209.952	152.882	235.876	98.222	88.8158
Ctla4	NM_009843	9.76544	1.36536	18.2311	1.95659e-05	0.000692241	0	0	0	40	95	0	0	0	1.56876	4.9639
Usp31	NM_001033173	1.06584	8.27052	18.2059	1.98264e-05	0.000698579	3727	2696	2865	5865	4339	17.5577	23.3491	23.3283	43.5545	42.9296
Rhov	NM_145530	-6.60514	3.5784	18.2022	1.98651e-05	0.000698579	706	257	30	0	4	20.4694	13.6986	1.50339	0	0.243567
Trpm5	NM_020277	9.81824	1.41812	18.1827	2.00693e-05	0.000703633	0	0	0	30	107	0	0	0	0.518358	2.46317
Dhx34	NM_027883	9.63047	1.23091	18.1738	2.01629e-05	0.000704793	0	0	0	67	64	0	0	0	1.33492	1.69888
Ret	NM_009050	9.66269	1.26465	18.1433	2.04888e-05	0.000714042	0	0	0	99	43	0	0	0	1.23639	0.715469
Gria1	NM_001252403	-3.64024	4.53522	18.1226	2.07131e-05	0.000719704	608	373	600	32	33	5.44449	6.14052	9.28655	0.45171	0.62062
1700112E06Rik	NM_028275	9.72586	1.32879	18.1116	2.08324e-05	0.000721694	0	0	0	121	32	0	0	0	10.0588	3.54416
Ipo7	NM_181517	-1.04542	8.78001	18.0992	2.09693e-05	0.000724282	12841	5638	6816	4257	2028	197.918	159.755	181.579	103.43	65.6467
Mfsd7c	NM_145447	-1.7865	6.38494	18.0762	2.12242e-05	0.000730917	2915	1014	1496	422	340	40.7695	26.0722	36.1641	9.30391	9.98697
Nav2	NM_001111016	1.03364	8.93773	18.032	2.17226e-05	0.000745872	6011	4994	3883	7437	8140	26.12	39.8948	29.1637	50.9424	74.2862
Spen	NM_019763	1.40844	7.16115	18.0015	2.20734e-05	0.000755689	1456	1202	1041	3118	2106	5.68742	8.63179	7.02836	19.1993	17.2771
Fyco1	NM_001110253	1.09788	8.34312	17.9871	2.22402e-05	0.000756587	3406	2963	3079	5860	4873	21.2647	34.0086	33.2257	57.6725	63.8954
Ret	NM_001080780	9.57993	1.18172	17.9805	2.23177e-05	0.000756587	0	0	0	97	38	0	0	0	1.99187	1.03962
Arid4a	NM_001081195	1.39574	7.24285	17.9773	2.23551e-05	0.000756587	1628	1345	988	3067	2385	13.5316	20.5523	14.1939	40.1852	41.6334
Tmem194	NM_173732	-1.69647	6.53069	17.9747	2.23857e-05	0.000756587	2863	1383	1544	622	300	90.5498	80.4138	84.4039	31.0108	19.9272
Lrrc40	NM_024194	1.26532	7.60496	17.9714	2.24246e-05	0.000756587	2165	1649	1570	3836	2945	25.4183	35.5919	31.8594	70.9942	72.6158
Tert	NM_009354	-8.33513	3.39703	17.9656	2.2493e-05	0.000756701	68	298	293	0	1	0.953554	7.68236	7.10155	0	0.0294506
Nolc1	NM_053086	-1.16701	9.26348	17.9548	2.26215e-05	0.000758832	18022	11125	6549	5517	2707	238.32	270.458	149.687	115.005	75.1804
Acin1	NM_023190	-1.38994	7.58266	17.9431	2.27608e-05	0.000761308	4478	3136	3420	1656	650	45.4347	58.4954	59.9762	26.4862	13.8508
Psmd2	NM_134101	-1.38429	7.44943	17.9062	2.32064e-05	0.00077399	4272	3023	2816	924	1030	69.3133	90.1708	78.9709	23.6327	35.0979
Ccnd1	NM_007631	2.29323	5.91261	17.8282	2.41767e-05	0.000803829	316	212	461	2291	534	3.99931	4.9326	10.0843	45.7066	14.1937
1700049G17Rik	NM_028538	-3.5613	5.18619	17.8233	2.42392e-05	0.000803829	1466	394	832	122	3	13.6545	6.74654	13.3941	1.79126	0.0586843
Supt5h	NM_013676	-1.11444	8.35151	17.8123	2.43806e-05	0.000806223	10288	3651	5369	2873	1583	140.774	91.8432	126.98	61.9704	45.4917
Rsl24d1	NM_198609	-1.35477	7.571	17.8023	2.45093e-05	0.000808181	6214	2764	2634	1610	705	196.146	160.394	143.706	80.1108	46.7365
Synpo2	NM_080451	9.89745	1.50197	17.791	2.46541e-05	0.000810659	0	0	0	169	12	0	0	0	1.79858	0.170148
Mlf1	NM_010801	9.57675	1.17588	17.7672	2.49647e-05	0.000818562	0	0	0	41	79	0	0	0	2.78227	7.14241
Dusp10	NM_022019	-2.11633	5.90562	17.7583	2.50816e-05	0.000820083	1654	1098	1046	192	243	29.3001	35.7584	32.0269	5.36156	9.04062
Ppp2r5c	NM_012023	9.58298	1.18226	17.7376	2.53561e-05	0.000824069	0	0	0	43	78	0	0	0	27.8332	67.2652
Mllt4	NM_010806	0.940748	8.90687	17.7372	2.53614e-05	0.000824069	6473	3769	5132	8349	6818	42.1208	45.0878	57.7201	85.6409	93.1764
Top2a	NM_011623	-1.0027	8.75774	17.7332	2.54159e-05	0.000824069	11793	5514	7125	4096	2182	108.599	93.3495	113.406	59.4592	42.2003
Utp6	NM_144826	-1.25747	7.64258	17.7078	2.57566e-05	0.000832798	5142	2618	3790	1466	1016	63.8164	59.7327	81.2997	28.6808	26.4821
Gm7102	NM_001177513	2.76269	5.23497	17.7006	2.58542e-05	0.000833638	411	61	108	1259	559	12.1585	3.31749	5.52218	58.711	34.7302
Tfrc	NM_011638	-1.1241	9.22727	17.6935	2.59509e-05	0.000834444	19990	6894	9010	5651	2593	195.435	123.909	152.252	87.0903	53.2414
Tnrc6b	NM_144812	0.936644	8.74263	17.6679	2.63024e-05	0.000843415	6165	3775	3913	7020	6387	17.0877	19.2358	18.746	30.6721	37.1796
Sdc1	NM_011519	1.37993	7.26342	17.6403	2.66867e-05	0.000852257	2006	882	1333	2650	2740	31.5356	25.4907	36.2201	65.6708	90.4647
Tspan5	NM_019571	1.88896	6.13001	17.6376	2.67245e-05	0.000852257	795	323	427	1414	1359	12.0409	8.99364	11.1781	33.7595	43.2283
Usp22	NM_001004143	-1.34438	7.53645	17.5599	2.78404e-05	0.000885416	4995	2247	3707	1504	749	54.0232	44.6777	69.2974	25.6418	17.0132
Etnk1	NM_029250	-1.44553	7.03123	17.536	2.81917e-05	0.000894146	3742	2234	1859	877	591	27.9456	30.6715	23.996	10.3244	9.26949
Cdo1	NM_033037	2.37624	6.37098	17.5109	2.85665e-05	0.000901142	976	116	438	819	2487	30.6466	6.69626	23.7715	40.5389	164.008
Spin1	NM_146043	0.983952	10.651	17.5109	2.85671e-05	0.000901142	21871	11668	17369	26465	24505	987.531	968.547	1355.52	1883.69	2323.78
Pmaip1	NM_021451	2.93938	5.12856	17.4917	2.88564e-05	0.000907807	167	121	125	524	1023	3.02301	4.02671	3.91095	14.9524	38.8917
Pole4	NM_025882	1.25143	8.05816	17.4812	2.90168e-05	0.000910392	2750	1798	2818	3973	4942	77.9907	93.7437	138.134	177.617	294.355
Jph2	NM_021566	9.42591	1.02702	17.4434	2.95991e-05	0.000926167	0	0	0	86	35	0	0	0	7.88494	4.27533
Hsp90b1	NM_011631	-1.03149	8.79876	17.416	3.00291e-05	0.0009371	12117	7641	5304	3992	2329	210.993	244.605	159.634	109.577	85.1725
Prpf8	NM_138659	-1.11727	8.11901	17.3295	3.14272e-05	0.000976369	6132	4663	4495	2259	1480	39.3791	55.0518	49.8934	22.8684	19.9611
Dgkh	NM_001081336	5.4672	3.62909	17.3258	3.14883e-05	0.000976369	5	4	18	480	223	0.0605524	0.0890561	0.376776	9.16345	5.67185
Raf1	NM_029780	0.909773	8.89755	17.3227	3.15391e-05	0.000976369	6522	4227	4677	8934	6183	102.196	121.766	126.668	220.675	203.474
Ttyh2	NM_053273	-3.03968	5.6944	17.2991	3.19334e-05	0.000985955	1638	930	986	239	10	22.77	23.767	23.6906	5.23726	0.29195
Aars	NM_146217	-1.20334	7.84811	17.285	3.21724e-05	0.000990707	6617	2807	4085	1444	1425	64.9961	50.6887	69.3534	22.3588	29.3967
Gapvd1	NM_025709	-1.42393	7.3437	17.2779	3.22915e-05	0.000991749	3542	3040	2675	1284	609	28.5945	45.118	37.3256	16.3401	10.3255
Zfp335	NM_199027	-1.68038	6.60157	17.2608	3.25845e-05	0.000998113	3173	1410	1557	715	277	33.3563	27.2502	28.2908	11.8487	6.11569
Fhl1	NM_010211	9.37893	0.979586	17.2511	3.27511e-05	0.00100058	0	0	0	79	37	0	0	0	2.5394	1.58456
Nudt4	NM_027722	-1.07181	8.6501	17.2315	3.30905e-05	0.00100831	12942	4068	6752	2963	2471	192.437	111.201	173.528	69.4504	77.1645
Arhgap22	NM_153800	9.71357	1.3127	17.2196	3.32984e-05	0.00101199	0	0	0	15	109	0	0	0	0.437252	4.2332
Gm1564	NM_001127576	1.95409	6.63632	17.2006	3.36332e-05	0.00101848	425	963	434	2172	1852	4.4649	18.5991	7.88064	35.9698	40.8622
Aimp1	NM_007926	-7.90654	2.96902	17.1933	3.37631e-05	0.00101848	455	132	66	0	1	19.4824	10.3908	4.88455	0	0.0899267
Cdsn	NM_001008424	-10.4093	2.60275	17.1926	3.37744e-05	0.00101848	319	154	17	0	0	5.72274	5.07898	0.527122	0	0
Fam190a	NM_183310	8.03017	2.58683	17.1659	3.42536e-05	0.00103026	0	0	2	319	53	0	0	0.0293729	4.27282	0.945805
Slc12a7	NM_011390	-3.57155	4.97967	17.1531	3.44853e-05	0.00103456	1256	341	731	103	4	11.7624	5.87088	11.8324	1.52055	0.0786728
Alkbh5	NM_172943	0.949292	8.89161	17.1325	3.48603e-05	0.00104312	6701	3514	5087	7613	7256	53.4326	51.5123	70.1096	95.6927	121.513
Uqcc	NM_018888	-3.00743	4.89559	17.1116	3.52457e-05	0.00105195	1132	530	451	102	34	20.3838	17.5451	14.0367	2.8953	1.2858
Rnf181	NM_025607	-2.4228	5.37721	17.0981	3.54975e-05	0.00105676	1352	772	647	207	68	46.9654	49.3016	38.8468	11.3352	4.96099
Adcyap1	NM_009625	9.59271	1.19645	17.0535	3.63419e-05	0.00107913	0	0	0	135	11	0	0	0	4.88711	0.530533
Adnp	NM_009628	-1.23777	8.11519	17.0147	3.70915e-05	0.00109859	8670	4107	3763	2681	965	84.9534	73.9825	63.7302	41.4109	19.8585
Usp9x	NM_009481	0.962211	11.1791	16.9949	3.74806e-05	0.0011073	32042	23169	18371	42231	31935	129.337	171.931	128.17	268.715	270.725
5830433M19Rik	NM_026368	-3.68885	4.56761	16.9812	3.77524e-05	0.0011125	513	498	556	18	43	11.686	20.8554	21.8913	0.646362	2.05719
Psg17	NM_007677	9.33938	0.939204	16.9388	3.86049e-05	0.00113475	0	0	0	66	44	0	0	0	2.39842	2.13028
Rufy1	NM_172557	-2.46796	5.72072	16.925	3.88866e-05	0.00114015	693	1065	1366	164	152	12.5304	35.4017	42.6906	4.67447	5.7721
Pofut1	NM_080463	-7.95803	3.02105	16.9128	3.91361e-05	0.00114458	245	146	198	0	1	2.10072	2.30143	2.93439	0	0.0180078
NA	NM_001276350	9.35161	0.950068	16.9058	3.92813e-05	0.00114595	0	0	0	44	61	0	0	0	7.59046	14.02
Atp11c	NM_001037863	1.59852	6.71186	16.8986	3.94301e-05	0.00114742	892	642	933	1952	1937	7.08677	9.37694	12.8119	24.4467	32.32
Isl2	NM_027397	6.29351	3.42886	16.8875	3.96618e-05	0.00115128	1	0	12	455	174	0.0259548	0	0.538329	18.6159	9.48472
Mfsd7a	NM_172883	-6.12684	3.44816	16.8669	4.00957e-05	0.00116098	393	163	259	5	1	7.52816	5.74019	8.57522	0.150981	0.0402304
Rnf125	NM_026301	-1.35351	7.26156	16.8606	4.02284e-05	0.00116193	4656	2474	2078	914	854	167.68	163.798	129.349	51.8884	64.5928
Eif4ebp2	NM_010124	-2.02102	6.06558	16.8224	4.1045e-05	0.00118259	2775	976	840	422	143	74.6458	48.2652	39.0545	17.8941	8.0786
Hes3	NM_008237	9.28176	0.880811	16.8052	4.14207e-05	0.00119046	0	0	0	57	47	0	0	0	2.36016	2.59278
Rnf38	NM_175201	0.977249	9.80098	16.7878	4.18023e-05	0.00119847	10115	8504	8729	14286	13838	97.4038	150.548	145.286	216.859	279.86
Gpr83	NM_010287	8.48555	2.19069	16.7726	4.21367e-05	0.00120509	0	0	1	185	83	0	0	0.0368727	6.22133	3.7187
Rpl19	NM_009078	-10.2464	2.44101	16.7431	4.27982e-05	0.00121986	441	44	21	0	0	316.219	58.0021	26.0266	0	0
Kdm6b	NM_001017426	1.33258	7.49525	16.7402	4.28627e-05	0.00121986	1690	1260	1817	3058	3190	12.2203	16.7497	22.709	34.8568	48.4443
Fam186b	NM_001081254	8.44329	2.1836	16.7202	4.33177e-05	0.0012298	0	1	0	235	45	0	0.027713	0	5.58426	1.42466
Il12rb1	NM_008353	9.37341	0.971291	16.7031	4.37093e-05	0.00123697	0	0	0	31	72	0	0	0	0.817442	2.52947
Pld1	NM_001164056	1.1787	8.26403	16.6999	4.37827e-05	0.00123697	4227	2402	2477	3795	6101	40.7208	42.5402	41.2439	57.6305	123.436
Pank3	NM_145962	-0.947155	10.4036	16.6375	4.52482e-05	0.00127527	33659	19270	21487	11560	8232	219.559	231.087	242.257	118.868	112.775
Kdm2b	NM_013910	-1.44102	6.94936	16.5976	4.62091e-05	0.00129921	3731	1984	1770	718	643	50.9366	49.7953	41.7664	15.452	18.4363
Impg2	NM_174876	9.27149	0.869954	16.5835	4.65533e-05	0.00130547	0	0	0	48	53	0	0	0	0.525917	0.773667
Frem1	NM_177863	9.33851	0.941171	16.5794	4.66561e-05	0.00130547	0	0	0	108	13	0	0	0	0.878808	0.140934
Cutc	NM_001113562	-7.95207	3.01594	16.5442	4.75292e-05	0.00132671	185	262	107	0	1	6.79497	17.6913	6.7928	0	0.077139
Omt2a	NM_001164523	1.4026	8.15747	16.5063	4.84889e-05	0.00135027	1679	3262	1903	5676	4586	132.234	472.302	259.049	704.681	758.553
Otud4	NM_001256033	0.93431	9.69123	16.4975	4.87143e-05	0.0013533	11546	8527	6435	14684	11473	75.7058	102.786	72.9282	151.774	157.991
Slc16a6	NM_134038	-1.09145	8.25011	16.4731	4.93465e-05	0.0013676	7762	4414	4971	1813	2155	89.662	93.7366	99.2494	33.0133	52.2805
Hps6	NM_176785	-2.6285	5.19022	16.4309	5.04551e-05	0.00139501	1118	812	496	154	57	19.9226	26.6013	15.2769	4.32594	2.13323
Trps1	NM_032000	1.11141	7.97993	16.4252	5.06079e-05	0.00139592	3532	2119	2016	4119	4138	16.6326	18.3447	16.4089	30.5764	40.9248
Trpm3	NM_001035242	9.45068	1.04836	16.4185	5.07878e-05	0.00139737	0	0	0	15	89	0	0	0	0.353668	2.79574
Acadm	NM_007382	-3.5162	4.70906	16.4085	5.10554e-05	0.00139737	1088	296	558	13	60	25.3492	12.6785	22.4708	0.477457	2.93592
Hoxc4	NM_013553	9.24212	0.843547	16.4084	5.10586e-05	0.00139737	0	0	0	89	21	0	0	0	3.39897	1.06851
C330027C09Rik	NM_172616	-1.4538	6.90639	16.4053	5.1141e-05	0.00139737	3299	1961	1889	892	472	39.8821	43.5829	39.4709	16.9987	11.9838
Zfp518b	NM_001177902	-1.40503	7.38179	16.3992	5.13082e-05	0.00139835	3938	3271	2376	825	1006	27.7568	42.3855	28.9461	9.16651	14.8919
Gprc5b	NM_001195774	-10.6541	2.8461	16.3951	5.14171e-05	0.00139835	38	312	88	0	0	0.713685	10.7726	2.85664	0	0
Espn	NM_207687	9.24111	0.838638	16.3803	5.18199e-05	0.00140443	0	0	0	36	60	0	0	0	0.952938	2.116
Fam108a	NM_145421	-10.5029	2.69503	16.3758	5.19439e-05	0.00140443	59	178	176	0	0	1.9243	10.6729	9.92163	0	0
Pgam1	NM_023418	-1.85372	6.25854	16.3721	5.20465e-05	0.00140443	3251	1069	892	467	229	85.2541	51.5369	40.4308	19.3051	12.6122
Ranbp9	NM_019930	1.03513	8.17501	16.3693	5.21231e-05	0.00140443	3883	2573	2479	5057	4307	60.8839	74.1681	67.1832	124.993	141.83
Hsd3b4	NM_008294	9.24986	0.847311	16.3459	5.27709e-05	0.00141556	0	0	0	34	62	0	0	0	1.54648	3.75716
Katna1	NM_011835	-1.18821	7.71001	16.3405	5.29201e-05	0.00141556	6223	3000	3071	1767	978	168.432	149.276	143.666	75.3907	55.5933
Sla2	NM_029983	-3.46341	4.56799	16.337	5.30198e-05	0.00141556	773	439	449	22	49	14.8073	15.4598	14.8659	0.664316	1.97129
Cdkn1a	NM_007669	-7.23799	3.23372	16.3369	5.30226e-05	0.00141556	367	49	308	0	2	195.906	48.0861	284.172	0	2.24217
NA	NM_001270429	9.24986	0.847327	16.3233	5.34027e-05	0.00142208	0	0	0	34	62	0	0	0	2.01006	4.88342
Mon1a	NM_028369	-1.65215	6.54573	16.3195	5.35114e-05	0.00142208	2221	1353	1996	634	319	50.9317	57.04	79.1133	22.9184	15.3634
Cyp2c67	NM_001024719	9.28007	0.882517	16.2962	5.41737e-05	0.00143641	0	0	0	103	13	0	0	0	4.57234	0.768858
Tpx2	NM_001141975	-0.97677	8.67912	16.259	5.52459e-05	0.0014615	10457	7063	5093	3254	2593	120.735	149.919	101.636	59.2243	62.8762
Zfp36l1	NM_007564	-10.3589	2.55137	16.2225	5.63204e-05	0.00148655	124	150	128	0	0	1.9964	4.43975	3.56192	0	0
Phrf1	NM_001081118	-1.07956	8.52555	16.1813	5.75597e-05	0.00151582	11079	3682	6756	2414	2473	99.0436	60.5135	104.391	34.0188	46.431
Trim61	NM_001177551	1.03151	10.0435	16.1641	5.80842e-05	0.00152441	10745	9908	10631	15784	17657	239.432	405.885	409.448	554.432	826.323
Paip1	NM_145457	1.00621	8.62982	16.162	5.81476e-05	0.00152441	4496	3575	3973	5984	6505	46.2721	67.6412	70.6742	97.0824	140.604
Rrm1	NM_009103	-1.57572	6.92621	16.155	5.83632e-05	0.00152559	4997	1459	1575	916	394	60.0619	32.2394	32.7205	17.3557	9.94589
Psap	NM_001146124	-1.18052	7.74965	16.1521	5.84547e-05	0.00152559	5118	2871	4160	1640	1145	95.7851	98.781	134.568	48.3836	45.0051
Lig3	NM_010716	-1.52003	6.69153	16.1376	5.89044e-05	0.00153389	3397	1580	1452	724	404	27.4516	23.4731	20.2809	9.22288	6.85664
Bcor	NM_001168321	1.47004	7.44975	16.0816	6.06695e-05	0.00157632	3214	559	1270	3886	2598	25.2383	8.0699	17.2372	48.1031	42.8461
Sgpp2	NM_001004173	9.13008	0.728182	16.0666	6.11537e-05	0.00158536	0	0	0	49	44	0	0	0	0.928182	1.11043
Wdr61	NM_023191	-4.29175	4.15833	16.0482	6.17519e-05	0.00159732	333	451	387	10	21	13.3096	33.1389	26.735	0.630051	1.76277
Tsen2	NM_199033	-4.3821	4.35198	16.0385	6.20685e-05	0.00160195	568	317	546	1	30	15.3822	15.7823	25.5571	0.04269	1.70628
Mybbp1a	NM_016776	-1.02157	9.15184	16.0282	6.24044e-05	0.00160705	16162	6645	9699	5631	2619	188.598	142.554	195.623	103.582	64.1854
Fndc4	NM_022424	9.12245	0.720021	16.0143	6.2866e-05	0.00161295	0	0	0	43	48	0	0	0	1.43457	2.13352
Zfp12	NM_177681	-7.73062	2.79564	16.013	6.29104e-05	0.00161295	357	105	100	0	1	4.01571	2.17133	1.94421	0	0.0236239
Ssbp4	NM_133772	9.08019	0.679758	15.9748	6.41909e-05	0.00163982	0	0	0	67	28	0	0	0	3.44003	1.91535
Map2k7	NM_001164172	9.08301	0.681486	15.9734	6.42403e-05	0.00163982	0	0	0	55	37	0	0	0	86.7763	77.7754
Dab1	NM_010014	9.08506	0.684556	15.9646	6.45379e-05	0.00164381	0	0	0	66	29	0	0	0	4.29409	2.51378
Tardbp	NM_001008545	-1.40371	6.95455	15.9383	6.54423e-05	0.00166193	4126	1731	1793	841	581	36.2447	27.9547	27.2236	11.6458	10.7189
Rab11a	NM_017382	1.47924	6.67738	15.9356	6.55349e-05	0.00166193	1182	622	844	2186	1594	24.3403	23.5473	30.0401	70.9603	68.9375
Map4k5	NM_201519	1.18501	8.05106	15.8931	6.70221e-05	0.00169595	4288	2417	1351	4597	4305	46.2518	47.9283	25.1871	78.1635	97.5225
Taz	NM_001242616	8.99941	0.596564	15.877	6.75948e-05	0.00170673	0	0	0	45	40	0	0	0	54.0943	64.0621
Prorsd1	NM_026465	-6.24995	3.32728	15.8665	6.79704e-05	0.0017125	333	219	181	4	1	7.85375	9.49553	7.37837	0.148713	0.0495326
Tppp3	NM_026481	9.06109	0.657076	15.8613	6.81598e-05	0.00171356	0	0	0	29	55	0	0	0	2.14476	5.41932
NA	NM_001111336_dup1	9.08379	0.680243	15.8408	6.8901e-05	0.00172516	0	0	0	32	54	0	0	0	1.43398	3.22395
Fbl	NM_007991	-1.4555	7.00811	15.8361	6.90706e-05	0.00172516	4654	1747	1733	1001	473	192.915	133.13	124.162	65.4079	41.1774
NA	NM_001270429_dup1	9.07003	0.666289	15.834	6.91485e-05	0.00172516	0	0	0	31	54	0	0	0	1.83127	4.24999
Med1	NM_013634	-1.06748	8.29204	15.8322	6.92138e-05	0.00172516	7543	4838	5015	3097	1358	73.8201	87.044	84.8303	47.778	27.9118
Ahnak	NM_009643	-1.92811	6.16659	15.8225	6.95699e-05	0.00173033	2575	1407	720	465	172	6.83512	6.86603	3.30332	1.94571	0.958861
Serpinb1c	NM_173051	9.03921	0.636228	15.8132	6.99134e-05	0.00173516	0	0	0	41	45	0	0	0	1.94185	2.83953
Ccdc137	NM_152807	-1.33347	7.24465	15.7885	7.08313e-05	0.00175421	4988	1846	2447	1193	647	86.8557	59.0944	73.6471	32.7468	23.6611
Hoxd8	NM_008276	9.04751	0.646995	15.7839	7.10028e-05	0.00175472	0	0	0	66	27	0	0	0	3.51005	1.91309
Fezf1	NM_028462	8.93375	0.530726	15.7786	7.12028e-05	0.00175593	0	0	0	46	36	0	0	0	1.50939	1.5738
Efnb1	NM_010110	8.28994	1.78134	15.769	7.15655e-05	0.00176115	1	0	0	170	40	0.0147459	0	0	3.95164	1.23877
Tmem50a	NM_027935	-7.891	2.95711	15.7526	7.21889e-05	0.00177274	132	174	215	0	1	5.78612	14.0218	16.2892	0	0.09206
Gm8994	NM_001142734	-1.38758	6.98585	15.7421	7.25912e-05	0.00177302	4056	1699	1993	958	532	123.878	95.3961	105.209	46.1229	34.1244
1700013H16Rik	NM_001200013	3.99867	4.4706	15.7419	7.25976e-05	0.00177302	8	90	17	631	511	0.314002	6.49422	1.1533	39.0416	42.1232
Gm13078	NM_001085412	2.75793	5.88584	15.7359	7.28301e-05	0.00177302	408	373	17	1571	1173	9.30734	15.6429	0.670291	56.4934	56.1981
Mtap6	NM_001043355	9.28697	0.883706	15.7342	7.28927e-05	0.00177302	0	0	0	14	79	0	0	0	1.0953	8.23443
2010305A19Rik	NM_027250	-2.57382	5.36414	15.7321	7.29769e-05	0.00177302	1368	867	539	221	36	22.8518	26.6254	15.5623	5.81947	1.26298
Gpr161	NM_001081126	-1.85014	6.03933	15.727	7.3171e-05	0.00177302	1773	1059	1238	309	266	43.8389	48.1381	52.908	12.0439	13.8131
Prmt6	NM_178891	-1.28787	7.58841	15.7246	7.32667e-05	0.00177302	7322	2125	2670	1266	1053	143.402	76.5116	90.383	39.0855	43.3124
Dmrt3	NM_177360	7.7685	2.19724	15.711	7.37941e-05	0.00178208	1	1	0	168	96	0.020093	0.0369391	0	5.3212	4.0511
Nudcd3	NM_173748	-2.13378	6.21966	15.6894	7.46419e-05	0.00179882	1859	1402	1388	117	387	22.5418	31.2536	29.0903	2.23641	9.85549
5830403L16Rik	NM_178243	8.97663	0.575062	15.6631	7.5688e-05	0.00182027	0	0	0	57	30	0	0	0	2.60987	1.83007
Pfkfb4	NM_173019	9.05363	0.654483	15.6576	7.59053e-05	0.00182173	0	0	0	80	17	0	0	0	1.80261	0.510343
Pramel6	NM_178249	-2.12156	5.8601	15.639	7.66584e-05	0.00183602	1786	802	1187	131	275	55.7166	45.996	64.0034	6.44214	18.0175
Pgr15l	NM_001033361	8.30378	2.00997	15.6034	7.81123e-05	0.001867	0	0	1	59	150	0	0	0.0154373	0.830673	2.81366
Tardbp	NM_001008546	-1.41165	6.90835	15.5679	7.95929e-05	0.00189593	3973	1731	1698	841	538	35.4715	28.4119	26.2028	11.8362	10.0879
Tmem200b	NM_001201367	9.09298	0.694836	15.5666	7.96485e-05	0.00189593	0	0	0	91	11	0	0	0	5.03038	0.810128
Fbxo16	NM_015795	9.01047	0.605375	15.5568	8.00612e-05	0.00190039	0	0	0	20	59	0	0	0	1.23242	4.84375
Dgat2	NM_026384	-4.64598	4.12225	15.5521	8.02633e-05	0.00190039	676	301	320	0	22	14.4276	11.8102	11.8045	0	0.986118
Clcc1	NM_001177771	8.96937	0.568797	15.5506	8.03257e-05	0.00190039	0	0	0	66	23	0	0	0	18.444	8.56328
Hirip3	NM_172746	0.99175	8.23932	15.5057	8.22576e-05	0.00194215	3999	2508	2967	5167	4485	76.5118	88.2159	98.1169	155.837	180.218
Ddah2	NM_001190449	8.85468	0.451298	15.4979	8.25952e-05	0.00194617	0	0	0	45	33	0	0	0	22.7196	22.1975
Snupn	NM_178374	-1.45201	6.95898	15.4806	8.33545e-05	0.00195628	4079	1321	2329	941	479	146.461	87.1992	144.539	53.2615	36.1211
Ptbp1	NM_001077363	8.98558	0.580413	15.4805	8.33606e-05	0.00195628	0	0	0	21	57	0	0	0	20.3894	73.733
Gfod2	NM_027469	-2.59522	5.02545	15.4706	8.37987e-05	0.00196261	1427	376	552	81	96	33.6721	16.3108	22.5131	3.01292	4.75746
Arih1	NM_019927	0.870619	9.67902	15.4095	8.65503e-05	0.00201707	12710	7600	7098	13610	11645	94.8901	104.311	91.5926	160.173	182.588
Tle3	NM_001083927	-1.20847	7.49216	15.4087	8.65874e-05	0.00201707	5344	2369	2901	1451	870	49.3537	40.2217	46.3074	21.124	16.8745
Slc16a7	NM_011391	9.02852	0.629932	15.4075	8.66437e-05	0.00201707	0	0	0	85	12	0	0	0	2.66111	0.500527
Kcnma1	NM_001253375	8.07802	1.78353	15.4019	8.69011e-05	0.00201902	0	0	1	90	99	0	0	0.0302504	2.48302	3.63894
Qk	NM_001159517	1.02967	8.54503	15.395	8.72196e-05	0.00202238	6385	3029	2708	5080	6619	94.793	82.6717	69.4886	118.887	206.379
Pramel1	NM_031377	-1.75694	6.47644	15.3759	8.81065e-05	0.00203888	2221	1891	1242	660	219	43.7303	68.4491	42.2673	20.4849	9.05599
Msl1	NM_028722	1.45871	7.123	15.331	9.02257e-05	0.00208378	1248	1250	962	1997	2869	13.8149	25.4382	18.406	34.8472	66.6995
Nus1	NM_030250	0.952445	8.34586	15.3145	9.10145e-05	0.00209674	4338	2756	3250	5968	4426	45.1685	52.7555	58.4896	97.956	96.7867
Sae1	NM_019748	-1.36698	7.50053	15.3118	9.11469e-05	0.00209674	6709	2635	2036	1561	639	172.269	124.386	90.3602	63.1843	34.4595
Pnpla3	NM_054088	-2.94992	4.90576	15.3024	9.15999e-05	0.00210199	695	524	733	98	42	7.18206	9.95492	13.0923	1.59642	0.911531
Cul5	NM_027807	-1.08605	8.0032	15.2996	9.17362e-05	0.00210199	7842	3024	4136	1835	1598	62.5515	44.344	57.0218	23.0729	26.7698
Tufm	NM_172745	-3.32804	4.53706	15.2806	9.2663e-05	0.00211183	883	370	419	24	52	25.1162	19.3481	20.5995	1.07612	3.10639
2310008H09Rik	NM_001168220	-10.109	2.30242	15.2799	9.2698e-05	0.00211183	246	100	49	0	0	52.2938	39.0803	18.0037	0	0
Dram1	NM_027878	-10.0618	2.25601	15.2796	9.271e-05	0.00211183	333	38	53	0	0	5.69935	1.19566	1.56786	0	0
Hoxa13	NM_008264	8.89685	0.496507	15.2665	9.33569e-05	0.00212241	0	0	0	68	18	0	0	0	3.94015	1.38956
Lamp1	NM_010684	-1.86674	5.93391	15.2573	9.38119e-05	0.0021286	2082	1033	837	322	217	44.3566	40.4594	30.8214	10.8141	9.70946
Naalad2	NM_028279	-1.31964	7.31336	15.2442	9.44671e-05	0.00213929	4483	2137	2791	805	1020	80.0645	70.1646	86.155	22.6633	38.2586
Bop1	NM_013481	-1.66236	6.25792	15.2284	9.52617e-05	0.00215079	2152	1123	1419	455	305	41.7557	40.0585	47.5888	13.9168	12.4288
1110003E01Rik	NM_133697	1.33457	7.34806	15.2267	9.53445e-05	0.00215079	1689	1003	1684	2498	3077	38.9364	42.5079	67.0992	90.7767	148.974
Hdac6	NM_001130416	1.75984	6.03215	15.219	9.57367e-05	0.00215547	806	391	340	1438	1125	9.52104	8.49119	6.94189	26.7772	27.91
Slc39a7	NM_001077709	-10.135	2.32809	15.1947	9.69763e-05	0.00217905	208	111	66	0	0	17.1698	16.8448	9.4166	0	0
Rtn4	NM_194051	-0.898921	8.82572	15.1911	9.71587e-05	0.00217905	13162	5547	6841	3868	2900	113.77	88.1466	102.205	52.7045	52.6455
Fam134c	NM_026501	-1.15399	7.71709	15.1509	9.92525e-05	0.00222173	4560	3249	3816	1513	1219	70.8286	92.776	102.448	37.0458	39.7654
Epb4.1l5	NM_001113416	3.87492	4.21409	15.1312	0.000100292	0.00224068	130	14	12	627	350	5.05299	1.0004	0.806187	38.4175	28.5714
Mettl1	NM_010792	-10.14	2.33307	15.1249	0.000100628	0.0022439	222	128	40	0	0	12.0241	12.7454	3.74463	0	0
Atp2a1	NM_007504	8.8836	0.477306	15.1197	0.000100905	0.00224576	0	0	0	17	55	0	0	0	0.374257	1.61319
Ngfr	NM_033217	-10.2969	2.48926	15.0986	0.000102037	0.00226663	131	210	43	0	0	1.8505	5.45354	1.04987	0	0
Mei4	NM_175213	7.36924	2.24125	15.0699	0.000103599	0.00229695	2	1	0	178	95	0.0313899	0.0288538	0	4.40389	3.13142
4930427A07Rik	NM_134041	2.07877	5.53773	15.0477	0.000104826	0.00231972	582	157	235	1213	758	8.33401	4.13307	5.81632	27.3809	22.796
Nid2	NM_008695	1.9552	5.77707	15.0401	0.000105252	0.00232474	570	224	366	971	1189	5.6069	4.05078	6.2227	15.0565	24.5634
Icmt	NM_133788	1.26805	7.25962	15.0238	0.000106165	0.00234046	2398	1215	895	3359	2072	23.3351	21.736	15.0533	51.526	42.3456
Mib2	NM_001256107	8.69614	0.291045	15.0076	0.000107077	0.00235609	0	0	0	37	32	0	0	0	3.60629	4.15538
Chrna4	NM_015730	8.90035	0.493986	14.9976	0.000107648	0.00236419	0	0	0	14	58	0	0	0	0.238956	1.31893
Cry2	NM_009963	-2.50324	5.15233	14.9934	0.000107891	0.00236506	1179	484	744	173	52	14.1569	10.6842	15.4411	3.27459	1.31134
Dpf2	NM_011262	-2.03266	5.73262	14.9648	0.000109537	0.0023927	1308	949	1030	192	217	23.3603	31.1587	31.7949	5.40541	8.13934
D3Ertd254e	NM_001101478	-2.39596	5.55923	14.9643	0.000109562	0.0023927	2116	570	704	280	48	15.3445	7.59897	8.82389	3.20075	0.731033
Dusp7	NM_153459	1.04811	8.94805	14.9327	0.000111413	0.00242856	4806	5642	3934	7423	8305	71.8839	155.14	101.703	175.018	260.883
Id4	NM_031166	5.33384	3.36317	14.9279	0.000111697	0.00243019	10	10	6	167	355	0.289411	0.532057	0.300135	7.61883	21.5775
Apol10b	NM_177820	8.74225	0.341441	14.8901	0.000113962	0.00247268	0	0	0	64	14	0	0	0	2.44051	0.711264
Ppp1r14a	NM_026731	-10.4212	2.6132	14.8855	0.00011424	0.00247268	27	124	232	0	0	2.44283	20.625	36.2799	0	0
Ube2g1	NM_025985	0.988845	8.76416	14.8847	0.000114287	0.00247268	5061	3923	4364	5792	7648	63.3677	90.301	94.4422	114.319	201.112
Kif5b	NM_008448	0.837917	8.86624	14.8472	0.000116581	0.00251658	7042	4369	4279	8316	6087	56.1051	63.9927	58.9248	104.442	101.852
Cpne1	NM_170590	-1.47272	7.01423	14.8445	0.000116748	0.00251658	3978	1823	2109	1151	356	58.0712	48.9243	53.2135	26.4867	10.9145
Dmp1	NM_016779	8.85184	0.452601	14.8251	0.000117954	0.00253571	0	0	0	76	10	0	0	0	2.08538	0.365572
Mast1	NM_019945	-2.13644	5.53623	14.8232	0.000118072	0.00253571	1343	595	1053	152	182	13.1087	10.6768	17.7648	2.33874	3.73088
Jagn1	NM_001243739	-10.474	2.66583	14.8095	0.000118937	0.0025496	31	282	72	0	0	6.31064	105.537	25.3334	0	0
Nell1	NM_001037906	7.86452	1.57222	14.7723	0.000121302	0.0025955	0	0	1	142	38	0	0	0.0295296	3.82431	1.36348
Rasef	NM_001017427	8.57514	0.170026	14.7532	0.00012254	0.00261719	0	0	0	40	25	0	0	0	0.584465	0.486677
Nphs1	NM_019459	7.83769	1.33085	14.7392	0.000123455	0.0026319	1	0	0	126	28	0.00848654	0	0	1.68561	0.499053
Zfp352	NM_153102	1.67522	6.15162	14.7302	0.000124045	0.00263964	857	387	478	1877	947	18.2097	15.1174	17.555	62.87	42.2602
Btbd3	NM_145534	-10.0469	2.24057	14.7116	0.000125274	0.0026544	281	94	21	0	0	2.73277	1.68061	0.352992	0	0
Spire1	NM_176832	1.19929	7.29174	14.7106	0.000125343	0.0026544	2261	1028	1377	3466	2010	22.8153	19.0704	24.0165	55.1328	42.5971
Olfr381	NM_147022	8.58201	0.176786	14.7093	0.000125423	0.0026544	0	0	0	39	26	0	0	0	3.1555	2.80272
Fbxo43	NM_001081253	1.27664	7.24217	14.6684	0.000128175	0.00270772	1720	1312	1149	2412	2724	20.479	28.7181	23.6456	45.2703	68.1154
NA	NM_001271800	1.77618	6.10637	14.6605	0.000128718	0.00271276	773	387	421	1063	1524	6.80907	6.26703	6.40973	14.7604	28.1937
Stat2	NM_019963	-1.53616	6.49121	14.6578	0.000128899	0.00271276	2411	1292	1699	598	368	26.3609	25.9698	32.1075	10.3067	8.45025
Decr1	NM_026172	8.59213	0.188798	14.6547	0.000129112	0.00271276	0	0	0	49	19	0	0	0	1.2541	0.647874
Klhl8	NM_178741	0.905794	9.57999	14.5907	0.000133569	0.00280135	8833	7903	7320	12602	11171	134.163	220.678	192.17	301.731	356.348
Psmd7	NM_010817	-1.31235	7.70349	14.5637	0.000135501	0.0028327	7159	2183	3533	1959	679	214.959	120.504	183.357	92.7245	42.8185
Ccdc64	NM_001080808	3.0005	4.77919	14.563	0.000135551	0.0028327	51	137	92	1140	274	1.32226	6.52997	4.12274	46.5918	14.9196
Cyp51	NM_020010	2.00668	5.51982	14.5455	0.000136812	0.00285392	479	230	238	1210	718	5.28653	4.66665	4.54006	21.0512	16.6425
Brdt	NM_054054	1.17163	8.00629	14.5421	0.000137059	0.00285397	2525	2684	1977	3951	4517	25.7552	50.3301	34.8545	63.5281	96.7634
1700021F05Rik	NM_026411	-1.64108	6.27754	14.5225	0.000138494	0.00287869	2347	930	1553	479	304	125.563	91.4687	143.605	40.3961	34.1569
Acin1	NM_001242606	-5.9435	3.51513	14.4969	0.000140389	0.00291053	336	334	139	0	6	65.0896	118.949	46.5411	0	2.44108
Rpl7l1	NM_025433	-1.64699	6.27752	14.4951	0.000140525	0.00291053	2971	1023	1071	434	335	54.7712	34.6711	34.1262	12.6123	12.9704
Swap70	NM_009302	-2.15697	5.65445	14.484	0.000141354	0.00292248	1208	959	961	124	224	14.3829	20.9914	19.7767	2.32733	5.60127
Mctp2	NM_001024703	1.98102	5.69456	14.4797	0.000141681	0.00292406	327	313	354	1025	1052	2.71374	4.77537	5.07777	13.4091	18.3355
Zmpste24	NM_172700	-0.94142	8.80934	14.4747	0.000142051	0.00292651	13795	6264	5597	4399	2322	193.22	161.296	135.498	97.1269	68.3046
Pabpc4	NM_148917	-0.859039	8.88195	14.4683	0.000142536	0.00293131	11378	7114	6905	4379	2875	218.738	251.428	229.441	132.705	116.079
Nop58	NM_018868	-0.936329	8.38272	14.411	0.000146942	0.00301659	8480	4875	5010	3228	1771	206.173	217.898	210.535	123.716	90.4302
Armcx4	NM_001202500	-6.22843	3.08065	14.3976	0.000147993	0.00303281	347	117	185	2	2	1.85004	1.14678	1.70479	0.0168088	0.0223944
Pglyrp1	NM_009402	7.75178	1.49575	14.3904	0.000148555	0.00303872	0	1	0	140	32	0	0.129694	0	15.569	4.74116
Lgi4	NM_144556	-10.234	2.42611	14.3873	0.000148803	0.00303872	73	148	131	0	0	1.01832	3.79546	3.1585	0	0
Sms	NM_009214	0.962191	8.25812	14.3837	0.000149091	0.00303926	3917	2756	2951	5090	4576	55.7245	72.0799	72.5623	114.148	136.721
Slc26a1	NM_174870	8.4644	0.059859	14.3709	0.000150102	0.00305453	0	0	0	44	18	0	0	0	1.03388	0.5635
Rpn2	NM_019642	-2.34649	5.19505	14.3531	0.000151533	0.00307827	1594	330	691	125	112	28.1957	10.7312	21.1262	3.48546	4.16073
Glb1	NM_009752	-3.44285	4.66427	14.3445	0.000152222	0.00308687	971	188	697	84	8	19.8254	7.0567	24.5971	2.70357	0.343044
Ctsl	NM_009984	-0.96808	10.1433	14.3122	0.000154857	0.00313485	36481	13652	15650	10795	5882	889.209	611.752	659.327	414.778	301.107
BC018507	NM_144837	0.888348	10.1513	14.2614	0.00015909	0.00321495	13361	11473	11235	20143	15392	83.6343	132.028	121.554	198.758	202.348
Hemgn	NM_053149	7.76616	1.5081	14.2294	0.000161824	0.00326452	0	1	0	36	110	0	0.0382344	0	1.18024	4.80466
Ell3	NM_145973	-3.21108	4.72563	14.2081	0.000163664	0.00329094	676	527	558	20	71	19.4006	27.8049	27.6791	0.904804	4.27942
Btg1	NM_007569	-1.42388	6.93909	14.2077	0.000163699	0.00329094	4470	1315	1986	986	448	42.8812	23.1914	32.9297	14.9105	9.026
Eif3c	NM_146200	-0.979348	8.92523	14.197	0.000164635	0.00330406	15003	5310	7793	4908	2296	250.097	162.73	224.535	128.971	80.3822
Nup188	NM_198304	-1.85065	5.96306	14.134	0.000170243	0.00341072	1375	1254	1092	342	216	11.6505	19.5335	15.9924	4.56797	3.84373
Gal3st2	NM_199366	5.39676	3.54192	14.1279	0.000170791	0.00341582	19	0	13	209	388	0.320732	0	0.379299	5.56149	13.7556
Traf1	NM_009421	7.73689	1.22885	14.1222	0.00017131	0.00342033	1	0	0	131	16	0.0206633	0	0	4.26705	0.694351
Cad	NM_023525	-1.23166	7.21671	14.0683	0.000176291	0.00351375	3449	2301	2642	1036	819	23.318	28.5994	30.8731	11.0412	11.6289
Fhod3	NM_175276	1.10597	8.36379	14.0558	0.000177465	0.0035311	2556	3494	3115	6169	4799	22.7022	57.0521	47.8205	86.3729	89.5191
Slc30a1	NM_009579	1.21465	7.59284	14.0523	0.000177797	0.00353167	1982	2092	1262	3784	2857	18.2065	35.3286	20.0369	54.7935	55.1176
Akap9	NM_194462	1.30545	6.91489	14.0464	0.000178359	0.00353317	1430	928	972	2137	2041	5.67538	6.77094	6.66768	13.3696	17.0122
Hmmr	NM_013552	-1.10152	7.69986	14.0451	0.00017848	0.00353317	6053	3260	2682	1660	1148	74.2974	73.5636	56.8998	32.1194	29.5939
Hat1	NM_026115	-2.07444	5.49448	14.0269	0.000180212	0.00356141	1383	899	612	189	157	42.1589	50.3813	32.2454	9.08208	10.0514
Mll3	NM_001081383	0.845885	11.2196	14.01	0.000181836	0.00358741	39736	20680	21140	41576	31926	113.496	108.59	104.364	187.196	191.514
Hsd3b2	NM_153193	8.45951	0.0489173	14.0009	0.000182722	0.0035988	0	0	0	14	40	0	0	0	0.589027	2.24217
Gorasp1	NM_028976	-1.4734	6.77089	13.979	0.000184868	0.00363491	3001	2221	1262	825	409	41.3939	56.3198	30.087	17.9383	11.8482
Etv2	NM_007959	8.43058	0.0196396	13.9647	0.000186271	0.00365632	0	0	0	14	39	0	0	0	1.01169	3.75478
Tomm70a	NM_138599	-1.9236	5.76358	13.9425	0.000188493	0.0036937	1397	1032	916	322	153	17.7647	24.1259	20.1329	6.45467	4.08612
Rrp12	NM_199447	-1.10144	7.68713	13.9224	0.000190515	0.00372112	6211	2993	2788	1758	1055	69.0719	61.1912	53.5898	30.8187	24.6406
Zfp599	NM_181419	1.60141	6.24602	13.9222	0.000190531	0.00372112	760	568	491	1869	1069	10.216	14.0365	11.4078	39.6036	30.179
Poglut1	NM_172380	-2.32671	5.25762	13.9147	0.000191293	0.00372972	994	791	646	192	74	18.0818	26.4529	20.3113	5.5057	2.82713
Nop56	NM_024193	-1.11898	7.71198	13.8909	0.000193735	0.00377103	6471	2819	3018	1911	961	164.054	131.387	132.246	76.3715	51.1677
Jmy	NM_021310	-0.953322	9.29595	13.8779	0.000195081	0.00379088	21257	7038	8616	4866	4161	116.314	70.798	81.4862	41.9718	47.8173
Zfp800	NM_001081678	2.57023	5.01734	13.8634	0.000196588	0.0038138	237	173	76	864	609	2.92324	3.92288	1.62024	16.7991	15.7758
Acot11	NM_025590	-3.13522	4.43753	13.8543	0.000197546	0.00382601	1150	256	277	60	29	9.74747	3.98911	4.0581	0.80168	0.516238
Tm9sf1	NM_028780	-2.761	4.82023	13.844	0.000198634	0.0038407	1309	353	424	117	35	24.995	12.3917	13.9936	3.52172	1.40359
Zfp820	NM_029281	-1.38832	6.79605	13.8294	0.000200174	0.00386406	3069	1961	1534	607	638	39.9031	46.8737	34.4734	12.441	17.4216
Fpr2	NM_008039	8.29252	-0.113455	13.8243	0.000200722	0.00386821	0	0	0	39	16	0	0	0	2.27897	1.24565
Glul	NM_008131	-0.967167	9.10978	13.8209	0.000201082	0.00386875	18975	5877	7793	4883	3163	327.679	186.58	232.606	132.926	114.716
Thrap3	NM_146153	-1.01099	8.20166	13.8061	0.000202673	0.00389292	9054	3726	4258	2898	1386	100.526	76.054	81.7131	50.7214	32.319
Mpdz	NM_010820	1.1454	7.71096	13.8015	0.000203171	0.00389606	2926	2035	1301	3370	3527	18.7055	23.9167	14.3754	33.961	47.3542
Tab3	NM_025729	0.924446	8.40363	13.7843	0.000205045	0.00392553	4250	3398	3071	6777	4113	32.0836	47.1584	40.0703	80.6468	65.2094
Lrguk	NM_028886	-10.123	2.31498	13.7411	0.000209817	0.00401029	64	166	92	0	0	1.00546	4.79443	2.49818	0	0
Vmp1	NM_029478	-1.37237	6.84134	13.7336	0.000210654	0.00401969	3196	1398	2233	903	464	55.3708	44.527	66.867	24.6614	16.883
Ralgps2	NM_001159967	0.822695	8.67521	13.7237	0.000211761	0.00403421	6023	3669	4077	7631	5026	41.8511	46.8689	48.9649	83.5857	73.3457
Grin2c	NM_010350	7.44872	2.07081	13.7124	0.00021304	0.00405194	0	2	0	103	125	0	0.0360864	0	1.59355	2.57655
Fbxo44	NM_001161851	8.22096	-0.187256	13.6948	0.000215046	0.00408342	0	0	0	32	19	0	0	0	1.54162	1.2195
Ubr2	NM_001177374	-9.9831	2.17555	13.6851	0.000216162	0.00409792	111	101	105	0	0	53.8656	90.1057	88.0698	0	0
Cbwd1	NM_146097	-1.80365	5.88687	13.6384	0.000221609	0.00419175	1691	887	1111	376	179	41.7899	40.2989	47.456	14.6478	9.29049
A630001G21Rik	NM_177055	-9.86273	2.0561	13.6365	0.000221831	0.00419175	202	60	71	0	0	5.01268	2.73723	3.04527	0	0
Sgk3	NM_177547	-2.04247	5.55214	13.6117	0.000224782	0.00424062	1529	508	1039	181	181	13.583	8.29646	15.9534	2.53467	3.37694
Zfp692	NM_182996	-9.88126	2.07438	13.5949	0.0002268	0.00426908	182	79	66	0	0	4.48625	3.57999	2.81193	0	0
Gm1140	NM_001126317	8.18689	-0.221444	13.5908	0.000227295	0.00426908	0	0	0	32	18	0	0	0	3.09901	2.32246
Tprn	NM_175286	-1.32683	6.91562	13.59	0.000227391	0.00426908	3814	1731	1754	976	500	65.254	54.446	51.8687	26.3228	17.9661
Cfdp1	NM_011801	-1.04472	8.02847	13.5833	0.000228209	0.00427755	6671	4091	3826	2586	1163	263.778	297.385	261.482	161.188	96.5795
Acpl2	NM_153420	8.2424	-0.169556	13.5777	0.000228886	0.00428333	0	0	0	18	30	0	0	0	0.436916	0.970171
Card6	NM_001163138	-1.56418	6.62744	13.5685	0.000230009	0.00429744	3058	1951	1058	784	297	32.424	38.0303	19.3894	13.1039	6.61369
Zfp295	NM_175428	1.75457	6.18569	13.5394	0.000233613	0.00435778	478	656	399	1436	1368	3.82037	9.6388	5.51187	18.092	22.9626
Mcm10	NM_027290	-1.83293	5.97003	13.5204	0.000235987	0.00439502	2220	1044	810	207	323	30.5249	26.3903	19.2502	4.4867	9.32742
Psmd1	NM_027357	-1.26923	7.36843	13.5085	0.000237488	0.00441158	4663	2622	2400	1572	564	68.8026	71.1237	61.2068	36.5635	17.4774
Smagp	NM_001033872	7.37432	1.94052	13.5073	0.000237634	0.00441158	0	0	2	169	59	0	0	1.41944	109.391	50.8801
B020031M17Rik	NM_001033769	3.12979	4.48063	13.4798	0.000241143	0.00445797	118	96	28	497	552	6.12864	9.16633	2.51356	40.6906	60.2114
Epb4.9	NM_001252662	-9.94387	2.13651	13.4791	0.000241234	0.00445797	150	129	43	0	0	46.7944	73.9835	23.1857	0	0
Tmem65	NM_175212	1.19304	7.4074	13.4777	0.00024141	0.00445797	2450	1285	1317	2377	3183	32.3007	31.1452	30.011	49.4004	88.1333
Atg3	NM_026402	-1.21195	7.19388	13.4758	0.000241665	0.00445797	4434	2101	2119	1224	672	105.822	92.1825	87.4098	46.0487	33.6827
Myl2	NM_010861	7.50977	1.25253	13.4711	0.00024227	0.00446206	0	1	0	33	90	0	0.139528	0	3.94812	14.3457
Sytl4	NM_013757	1.76027	6.02147	13.462	0.000243439	0.00447651	699	362	428	916	1493	9.0176	8.58549	9.54349	18.628	40.4512
Stard3nl	NM_024270	6.49719	2.65367	13.4552	0.000244333	0.00448028	2	0	5	192	157	0.0748322	0	0.323354	11.3244	12.3372
Fam134c	NM_028933	-1.11283	7.57628	13.4545	0.000244414	0.00448028	4306	3000	3238	1396	1135	79.5043	101.831	103.334	40.631	44.0119
Napepld	NM_178728	-3.52303	4.07597	13.4316	0.000247419	0.00452824	783	268	226	21	29	10.2415	6.44436	5.10929	0.43299	0.796634
Igsf9b	NM_001033323	8.20127	-0.211892	13.4079	0.000250561	0.00457854	0	0	0	15	31	0	0	0	1.90282	5.23925
Lmo4	NM_010723	8.15839	-0.247676	13.3781	0.000254573	0.00464456	0	0	0	39	12	0	0	0	6.7742	2.777
1110012J17Rik	NM_001114098	2.69505	4.85531	13.3665	0.000256162	0.00466623	237	41	151	887	479	1.56444	0.497551	1.72281	9.22978	6.64057
Foxd2	NM_008593	7.4225	2.01659	13.3186	0.00026278	0.00477932	0	1	1	17	181	0	0.0337233	0.0317057	0.491579	6.97308
9030418K01Rik	NM_001081289	8.14832	-0.264817	13.2999	0.000265424	0.00481494	0	0	0	17	28	0	0	0	0.56866	1.24785
Tmeff1	NM_021436	-9.89275	2.08497	13.2989	0.000265566	0.00481494	90	132	67	0	0	1.7706	4.77413	2.27825	0	0
Fkbp10	NM_010221	-9.89486	2.0876	13.2928	0.00026642	0.0048174	160	125	32	0	0	2.95304	4.24133	1.02082	0	0
Pde8b	NM_001170669	7.31259	1.87788	13.29	0.000266829	0.0048174	0	0	2	77	119	0	0	0.0359547	1.26247	2.59945
Irx5	NM_018826	7.34982	1.97381	13.2892	0.000266943	0.0048174	0	2	0	115	103	0	0.0735093	0	3.6243	4.32479
Sat1	NM_009121	-1.50685	6.7092	13.255	0.000271855	0.00489844	3740	1796	1062	469	611	161.146	142.265	79.0902	31.855	55.2902
Kif2c	NM_134471	-1.19573	7.4351	13.243	0.000273593	0.00492214	5876	2493	2083	1087	1076	99.7514	77.804	61.119	29.0886	38.3626
Dph5	NM_027193	-9.80853	2.00281	13.1997	0.000279994	0.00502952	295	17	51	0	0	9.04434	0.958177	2.70255	0	0
Chrna5	NM_176844	5.06449	3.43216	13.1923	0.0002811	0.00504161	3	15	11	169	373	0.0526395	0.483865	0.333605	4.67448	13.7454
Tspyl2	NM_029836	1.26017	6.91164	13.1815	0.000282729	0.00505821	1352	954	1041	2611	1641	23.5508	30.5506	31.3422	71.6956	60.0338
Gm4567	NM_001037248	2.08296	5.35145	13.1804	0.000282895	0.00505821	296	184	288	1180	583	8.92128	10.1952	15.003	56.0626	36.903
Dcun1d5	NM_029775	1.01478	7.90609	13.1761	0.000283549	0.00506213	3187	2207	2053	5268	2747	127.486	162.303	141.945	332.187	230.78
Got2	NM_010325	-3.84014	4.0446	13.1703	0.000284416	0.00506451	361	291	450	22	19	7.39585	10.9601	15.9347	0.710493	0.817509
Tiam1	NM_001145886	0.84469	9.61386	13.1694	0.000284552	0.00506451	9752	7243	8496	12366	11435	64.5773	88.1753	97.2412	129.084	159.031
Rimbp3	NM_001033338	-2.02367	5.48836	13.1465	0.000288058	0.00511908	1556	818	572	267	107	12.7828	12.3541	8.12198	3.45767	1.84611
Ptdss2	NM_013782	-1.24049	7.18165	13.1335	0.000290061	0.00514037	4188	2140	2198	786	958	92.634	87.0202	84.0313	27.4058	44.5028
Slc37a4	NM_008063	-9.88198	2.07421	13.1315	0.000290366	0.00514037	67	65	152	0	0	1.5438	2.75343	6.05356	0	0
Fat1	NM_001081286	0.978921	8.06488	13.128	0.000290914	0.00514037	4101	2640	1869	4750	3820	13.4697	15.941	10.6103	24.5934	26.3506
Syce1	NM_001143765	-9.95814	2.15027	13.1273	0.000291023	0.00514037	92	156	52	0	0	3.02318	9.42417	2.95345	0	0
Nub1	NM_016736	-0.859388	9.08901	13.1097	0.000293764	0.00518093	15870	7753	6794	5049	3322	220.675	198.193	163.287	110.672	97.0138
Aloxe3	NM_011786	-6.72199	2.62327	13.099	0.000295452	0.00520281	311	120	62	1	1	5.88698	4.17595	2.02849	0.0298393	0.0397548
Gtf2a1l	NM_023630	7.26971	1.89473	13.0798	0.0002985	0.00524856	0	2	0	142	73	0	0.109106	0	6.64234	4.54944
Aurka	NM_011497	-1.33963	6.82818	13.0501	0.000303272	0.00532441	2709	1556	2282	891	483	68.3184	72.1407	99.4704	35.4211	25.582
NA	NM_001271533	6.54145	2.56423	13.039	0.000305078	0.00534806	7	0	1	137	180	0.129894	0	0.0320731	4.00745	7.01491
Trim43a	NM_001034906	-1.00464	7.92117	13.0268	0.00030706	0.0053747	7237	3323	3348	2202	1286	189.369	159.854	151.421	90.829	70.6724
Fbxo38	NM_134136	-2.19378	5.85505	12.9808	0.000314695	0.00550007	1800	663	1341	412	50	19.6626	13.3145	25.319	7.0945	1.14709
Atic	NM_026195	-1.46245	6.57488	12.9609	0.000318057	0.00554878	2767	1137	1876	783	316	50.9127	38.4609	59.6622	22.7109	12.2113
Eif5	NM_173363	-0.937067	10.3357	12.9587	0.000318435	0.00554878	43740	14637	17344	11797	7372	529.846	325.961	363.136	225.268	187.549
Fzd6	NM_008056	-10.0884	2.28031	12.9429	0.000321131	0.0055874	22	79	205	0	0	0.258734	1.70805	4.16711	0	0
Il17d	NM_145837	-7.71739	2.64076	12.9391	0.00032179	0.00559049	85	87	243	1	0	3.34173	6.28802	16.5123	0.0619739	0
Cul1	NM_012042	0.826127	9.86435	12.9304	0.000323295	0.00560828	15214	9368	7260	15590	12814	231.522	262.083	190.957	373.983	409.536
Foxo3	NM_019740	1.02864	7.81246	12.9207	0.000324962	0.00562881	3648	2035	1521	4623	2831	60.664	62.2132	43.7174	121.187	98.8722
Pcdh7	NM_001122758	4.9525	4.10223	12.9154	0.000325895	0.00563657	0	46	0	703	271	0	0.52484	0	6.87762	3.53227
Rfk	NM_019437	1.42524	6.40613	12.9044	0.000327804	0.00566118	1047	593	619	1693	1373	20.266	21.1018	20.7091	51.6577	55.8149
Ddx17	NM_152806	-1.19044	7.16959	12.9008	0.000328435	0.00566221	3963	1940	2441	1225	663	46.8023	42.1198	49.8264	22.8053	16.4443
Rap1b	NM_024457	1.16019	7.52914	12.8986	0.000328836	0.00566221	1745	1521	1928	3190	2970	43.2802	69.3531	82.6515	124.721	154.707
Nob1	NM_026277	-1.17152	7.25837	12.8921	0.000329972	0.00567338	4682	1970	2388	1292	730	136.572	105.642	120.396	59.4085	44.7209
Foxa1	NM_008259	-6.33108	3.03972	12.8718	0.000333566	0.00572672	377	226	34	4	0	5.68307	6.26314	0.88587	0.0950512	0
Cct4	NM_009837	-1.38472	6.60731	12.8658	0.000334633	0.00573364	2443	1431	1812	723	421	59.6985	64.2868	76.5328	27.8506	21.6063
Eif3a	NM_010123	-0.958553	10.7254	12.8641	0.000334955	0.00573364	51928	24576	20442	17541	7895	481.982	419.356	327.946	256.649	153.9
Det1	NM_029585	-9.67183	1.86528	12.86	0.000335674	0.00573751	178	42	73	0	0	3.85725	1.67321	2.7342	0	0
Ino80	NM_026574	-1.21789	7.02351	12.8452	0.000338352	0.0057748	3613	1961	1987	888	740	27.5738	27.5136	26.2105	10.6831	11.8609
Atp2a2	NM_001110140	1.29499	7.07078	12.8387	0.000339521	0.00578626	1189	1130	1241	2165	2421	51.7881	90.4834	93.4263	148.649	221.463
Slk	NM_001164639	1.14901	7.33251	12.8312	0.000340883	0.005801	1851	1542	1266	3578	1993	12.8191	19.6326	15.1543	39.0615	28.9879
Mitf	NM_001113198	7.29387	1.00142	12.8182	0.000343255	0.00582662	0	0	1	34	71	0	0	0.361032	11.1952	31.1467
Lonrf3	NM_028894	1.21521	7.12725	12.8175	0.00034339	0.00582662	1553	932	1475	2932	1929	10.1234	11.169	16.6187	30.1284	26.4087
Creb3l1	NM_011957	-9.80288	1.99555	12.7989	0.000346824	0.00587632	148	124	24	0	0	3.13089	4.82248	0.877541	0	0
Muc13	NM_010739	5.52311	2.87377	12.7925	0.000348017	0.00588797	16	1	3	298	123	0.258901	0.0297479	0.0839043	7.60127	4.18
Ankrd5	NM_175667	7.34202	0.833163	12.7823	0.000349908	0.00590834	1	0	0	101	11	0.0176431	0	0	2.80901	0.407593
Nptx1	NM_008730	-4.25682	4.33662	12.7806	0.000350237	0.00590834	368	459	498	0	33	3.34587	7.67213	7.826	0	0.630134
Arih2	NM_011790	-1.13092	7.4699	12.7689	0.000352426	0.00593308	5662	2113	2745	1530	863	69.3386	47.5715	58.1028	29.5361	22.196
Ptges3	NM_019766	-0.899278	8.2179	12.7663	0.000352923	0.00593308	7168	4365	4602	2613	1847	176.237	197.299	195.567	101.273	95.3727
Slc30a2	NM_001039677	2.26144	5.2962	12.7631	0.000353531	0.00593308	202	261	180	763	879	2.92923	6.95801	4.51153	17.4415	26.77
1700001P01Rik	NM_028156	7.22758	0.719371	12.7619	0.000353742	0.00593308	1	0	0	76	23	0.0769908	0	0	9.22378	3.71899
Psg26	NM_001029893	7.91666	-0.497119	12.746	0.000356769	0.00596907	0	0	0	21	19	0	0	0	0.772776	0.931515
Usf1	NM_009480	-2.01749	5.61531	12.7453	0.000356913	0.00596907	2536	452	588	185	197	66.9057	21.9227	26.8127	7.69381	10.9154
Mcm3	NM_008563	-1.44756	6.4637	12.7364	0.000358604	0.00598874	2346	1139	1766	559	422	39.0531	34.8573	50.8121	14.6688	14.7536
Fryl	NM_028194	1.16611	7.46539	12.7265	0.000360518	0.00601207	1742	1817	1396	3044	2856	7.2964	13.9913	10.1064	20.0984	25.1233
Srr	NM_001163311	-1.18725	7.23404	12.7232	0.000361139	0.00601381	3879	2729	1950	1105	826	53.6585	69.4008	46.6233	24.0956	23.997
Psmd11	NM_178616	-1.32566	6.79899	12.7126	0.000363197	0.00603945	3768	1478	1592	900	462	103.857	74.8933	75.8436	39.1043	26.744
Irgq	NM_153134	-1.21613	7.64272	12.7026	0.000365156	0.00606336	5985	2166	3705	1991	677	46.9518	31.2384	50.2373	24.6216	11.1541
Zfp9	NM_011763	6.20628	2.5334	12.6511	0.000375353	0.0062238	3	2	3	85	211	0.0367577	0.0450505	0.0635327	1.64173	5.42959
Slc6a8	NM_001142810	-2.68242	5.47752	12.6374	0.000378099	0.00626041	1354	454	1204	19	188	16.4473	10.1385	25.2786	0.36382	4.79615
Slc9a9	NM_177909	-9.6515	1.84524	12.633	0.000378987	0.00626621	211	48	43	0	0	2.9029	1.21404	1.02251	0	0
Tbcc	NM_178385	-1.49155	6.34988	12.6084	0.000384015	0.00634034	2734	949	1421	483	396	71.2684	45.4786	64.0239	19.8473	21.6796
Fam129b	NM_146119	-9.63207	1.82484	12.5995	0.000385849	0.00636159	120	70	72	0	0	1.56108	1.67411	1.61892	0	0
4931406P16Rik	NM_172741	0.835537	8.90253	12.5906	0.00038769	0.00637118	6331	5317	4036	9306	5660	52.3684	80.8548	57.7029	121.343	98.3267
Bola1	NM_026975	5.22354	3.10605	12.5905	0.000387717	0.00637118	20	0	8	352	140	1.31803	0	0.911246	36.5675	19.3768
Agpat9	NM_172715	-1.24763	7.79112	12.5888	0.000388072	0.00637118	9869	2366	2211	1573	1177	164.8	72.6342	63.8149	41.4065	41.278
Ubap2l	NM_001165983	-1.08581	7.73398	12.5728	0.000391404	0.00641682	5047	3056	3734	2085	912	59.5309	66.2682	76.126	38.7678	22.5924
Sirt6	NM_001163430	-9.62541	1.81833	12.5554	0.000395058	0.00646762	131	61	74	0	0	6.31882	5.40924	6.16944	0	0
Cnbp	NM_013493	-1.02407	8.46259	12.551	0.000395986	0.00646773	10996	5739	3665	3653	1500	242.55	232.726	139.73	127.02	69.4888
Dguok	NM_013764	7.82959	-0.582909	12.5501	0.000396176	0.00646773	0	0	0	25	14	0	0	0	1.70568	1.27258
Ciz1	NM_028412	-3.41116	4.08065	12.5398	0.000398381	0.00649461	1052	115	226	35	22	18.1344	3.64441	6.73356	0.951067	0.796466
Relt	NM_177073	-9.8341	2.02584	12.5036	0.000406178	0.00659423	36	127	95	0	0	0.613959	3.98183	2.80033	0	0
Ano6	NM_175344	2.15105	5.44647	12.5027	0.000406356	0.00659423	145	276	302	1175	704	1.23338	4.31599	4.44002	15.7552	12.5765
Arpc4	NM_026552	-2.09758	5.4886	12.5015	0.000406618	0.00659423	2017	312	856	171	165	42.669	12.134	31.2989	5.70242	7.33075
Adap2	NM_172133	-9.59521	1.78837	12.5009	0.000406757	0.00659423	150	58	61	0	0	4.51243	3.20767	3.17174	0	0
Eif4e2	NM_001039169	-9.81542	2.00782	12.487	0.000409783	0.00663404	79	16	186	0	0	6.8139	2.53706	27.7288	0	0
Mapk8	NM_016700	0.845084	8.90086	12.4781	0.00041174	0.00665647	6071	3738	5848	7629	6916	50.6714	57.3567	84.3645	100.375	121.232
Zfp710	NM_001146000	-1.35869	6.79184	12.4608	0.000415575	0.00670914	3607	1196	1996	578	674	38.1105	23.2312	36.4509	9.62682	14.956
Polr2b	NM_153798	-0.986198	7.91573	12.4492	0.000418175	0.00674089	6793	3817	3004	2031	1429	85.6116	88.4373	65.4365	40.3494	37.8234
Bhlhe23	NM_080641	7.80953	-0.60605	12.446	0.00041888	0.00674089	0	0	0	19	18	0	0	0	0.570996	0.720699
Eftud2	NM_001109995	-7.59796	2.52142	12.4443	0.000419279	0.00674089	175	25	224	1	0	50.647	13.3014	112.05	0.456217	0
Ptma	NM_008972	-1.03729	7.62128	12.4134	0.000426255	0.0068436	5152	2534	3397	1544	1185	207.646	187.757	236.642	98.0959	100.305
Kcnk5	NM_021542	-1.05599	7.67413	12.3894	0.000431768	0.00692257	6523	2794	2651	1764	1086	93.1569	73.3561	65.4375	39.7121	32.5728
Psma6	NM_011968	-2.27223	5.30133	12.3678	0.000436811	0.00698937	1074	1024	399	218	69	51.7527	90.7133	33.2316	16.5593	6.9829
2010107G23Rik	NM_027251	1.04077	8.48053	12.3645	0.000437575	0.00698937	2997	3653	3632	5185	6120	83.1789	186.388	174.23	226.846	356.727
Fam179b	NM_177805	0.780641	8.71289	12.3617	0.00043823	0.00698937	6147	4054	4084	7797	5039	45.8993	55.6505	52.7082	91.7754	79.0215
Tbc1d17	NM_001042655	-9.62956	1.82186	12.3613	0.000438337	0.00698937	70	51	123	0	0	1.29295	1.73179	3.92679	0	0
Ints10	NM_027590	-3.50806	3.9387	12.3582	0.000439045	0.00699108	783	201	208	36	14	15.6088	7.36623	7.1667	1.13127	0.586128
Npc2	NM_023409	-1.35511	6.81113	12.3519	0.000440536	0.00700525	4292	1360	1469	914	443	63.212	36.8232	37.3948	21.2198	13.7026
Akt3	NM_011785	0.986308	7.96075	12.3417	0.000442947	0.00703398	3277	2254	2270	3806	4020	33.2491	42.0436	39.8088	60.8736	85.6619
Enc1	NM_007930	-2.68777	4.7299	12.3249	0.000446957	0.00707107	1029	482	351	109	39	10.4228	8.97553	6.14507	1.74042	0.829647
Fam117b	NM_001037725	0.795573	9.06478	12.3246	0.000447017	0.00707107	6872	5524	5341	9081	7136	59.6579	88.1618	80.1413	124.272	130.106
Trim36	NM_178872	2.17905	5.40516	12.3243	0.000447106	0.00707107	162	338	195	970	818	1.71202	6.56679	3.56187	16.1593	18.1554
Elovl6	NM_130450	-0.928936	8.23786	12.3108	0.000450345	0.00711264	9104	4241	3815	2215	2135	73.5211	62.9637	53.2505	28.1974	36.2106
Ccdc154	NM_001079929	7.12134	0.612194	12.2986	0.000453295	0.00714799	1	0	0	71	21	0.0199594	0	0	2.23389	0.880288
Eef1a1	NM_010106	-1.14323	7.64795	12.2954	0.000454065	0.00714799	7240	2336	2673	1876	855	194.425	115.326	124.069	79.415	48.2211
Zhx1	NM_009572	2.41088	4.99357	12.2922	0.000454859	0.00714799	199	86	224	870	556	1.87975	1.49344	3.65717	12.9546	11.0301
Rbm46	NM_001146328	7.2127	0.696532	12.2914	0.00045504	0.00714799	1	0	0	15	67	0.0268543	0	0	0.634981	3.77873
Wasl	NM_028459	0.818057	9.51149	12.2843	0.000456779	0.00716565	9609	7850	6602	11462	10533	106.54	160.01	126.52	200.333	245.27
Fgfr2	NM_010207	7.1258	0.616634	12.2677	0.000460872	0.007219	1	0	0	74	19	0.0980455	0	0	11.4371	3.91236
Spag16	NM_029160	6.86489	1.45955	12.2655	0.000461421	0.007219	0	1	1	18	118	0	0.0411947	0.0387301	0.63581	5.55314
Spop	NM_025287	-1.1134	7.42851	12.26	0.000462774	0.00723046	4918	2770	2223	1485	858	81.9819	84.8891	64.0499	39.0223	30.0383
2510002D24Rik	NM_001033164	-4.28522	3.64442	12.2529	0.000464533	0.00724821	446	235	228	8	14	17.3919	16.847	15.3673	0.491767	1.14657
Trip13	NM_027182	-1.27371	6.75237	12.2503	0.000465192	0.00724877	3137	1524	1713	703	603	66.4793	59.3744	62.745	23.4846	26.8378
Wt1	NM_144783	6.8845	1.51154	12.2449	0.00046654	0.00726006	0	2	0	126	43	0	0.057129	0	3.08611	1.40317
Smarcad1	NM_007958	-1.21394	7.2885	12.2318	0.000469813	0.00730123	3783	2283	2806	778	1106	35.6501	39.5523	45.7047	11.5574	21.8896
Apba3	NM_018758	-9.56496	1.75798	12.2273	0.000470949	0.00730913	127	31	100	0	0	2.89576	1.29946	3.94102	0	0
Zfp296	NM_022409	-1.70186	6.14962	12.2134	0.000474464	0.00735388	1446	1541	1129	281	374	45.4047	88.9564	61.2739	13.909	24.6639
Fam84b	NM_001162926	0.981008	8.12106	12.2067	0.00047617	0.00736518	2792	2658	2935	5171	3805	24.1118	42.1999	43.8099	70.3956	69.0124
Ints1	NM_026748	-1.51793	6.16121	12.2056	0.000476459	0.00736518	2202	971	1230	464	308	14.8726	12.0568	14.359	4.94021	4.36898
Farsa	NM_025648	-2.97907	4.79953	12.1922	0.000479906	0.00740863	437	634	652	114	20	11.4787	30.6155	29.601	4.72032	1.10331
Gm4636	NM_001254951	-3.97721	3.98554	12.1832	0.000482207	0.00743429	358	400	298	36	4	2.62743	5.39697	3.78019	0.416492	0.0616546
Pla2g5	NM_001122954	-9.51971	1.71271	12.1724	0.000485015	0.00746768	122	37	90	0	0	2.74785	1.53206	3.50368	0	0
Vhl	NM_009507	-1.22105	7.09966	12.1623	0.000487649	0.00749833	3996	2453	1564	998	732	70.3212	79.3599	47.5715	27.6852	27.0539
4930578N16Rik	NM_001077684	-7.66754	2.5884	12.1583	0.000488695	0.0075045	60	161	164	1	0	1.66524	8.21476	7.86719	0.0437505	0
Lxn	NM_016753	-9.4702	1.66305	12.1414	0.000493134	0.00756269	111	58	67	0	0	4.88342	4.69106	5.09478	0	0
Ankrd17	NM_198010	0.79163	9.9926	12.1304	0.000496056	0.00759749	14436	9159	10833	15889	14559	74.4699	86.8609	96.59	129.207	157.733
Dbi	NM_007830	6.99054	2.49721	12.1253	0.000497417	0.00760832	0	0	4	27	249	0	0	2.18519	13.4524	165.287
Phc2	NM_001195130	0.89135	8.22085	12.1179	0.000499396	0.00762857	4120	2281	3356	5460	3918	50.1226	51.0157	70.568	104.709	100.106
Bex1	NM_009052	-1.86263	5.64068	12.1153	0.000500096	0.00762924	1354	1029	692	279	166	75.1146	104.945	66.3531	24.3987	19.3407
Ncl	NM_010880	-0.933753	10.5492	12.1127	0.000500786	0.00762977	46324	17116	22602	15969	6897	269.53	183.082	227.299	146.465	84.2791
Stxbp1	NM_009295	2.79507	4.69221	12.1052	0.000502818	0.00765072	181	137	28	604	579	2.24462	3.1234	0.600166	11.8075	15.08
Rhob	NM_007483	-3.36797	4.14024	12.1014	0.000503841	0.00765628	553	339	330	53	12	11.9297	13.4445	12.3046	1.80233	0.543679
Rab34	NM_001159482	-5.45217	3.42203	12.0982	0.000504717	0.00765959	236	310	180	10	0	8.23981	19.898	10.8624	0.550378	0
Rad51ap1	NM_009013	-1.97044	5.4478	12.0831	0.000508806	0.00771159	1599	672	625	286	94	41.8636	32.3444	28.2825	11.8035	5.16861
Metap1d	NM_025633	-9.53861	1.7314	12.0787	0.000510011	0.0077198	130	92	28	0	0	4.96068	6.45399	1.84674	0	0
Phldb3	NM_001102613	-4.16318	3.88836	12.0723	0.000511757	0.00773618	732	235	190	34	0	15.4106	9.09532	6.91371	1.12835	0
Neto2	NM_001081324	-1.2829	6.8441	12.0571	0.000515949	0.00778942	3992	1221	1873	796	602	33.9683	19.1003	27.5467	10.6771	10.7581
Arid2	NM_175251	0.766459	9.09264	12.0359	0.000521857	0.00786842	7766	5353	5454	8735	7528	41.322	52.3629	50.159	73.2661	84.1243
Btla	NM_177584	7.6686	-0.748067	12.0293	0.000523715	0.00787919	0	0	0	19	15	0	0	0	0.445207	0.468276
Zbtb6	NM_146253	-1.98424	5.36225	12.0268	0.0005244	0.00787919	1077	673	813	224	120	11.4094	13.107	14.8863	3.74068	2.66984
Jph2	NM_001205076	6.84043	2.02487	12.0261	0.000524602	0.00787919	0	3	0	176	64	0	0.06377	0	3.2079	1.55414
Jmjd7	NM_001114637	-9.48972	1.68191	12.0204	0.000526215	0.00789323	76	95	51	0	0	2.64007	6.06691	3.06211	0	0
Arl6ip4	NM_144509	-2.89003	4.51889	12.0164	0.000527349	0.00790006	1011	415	246	89	25	41.092	31.0096	17.2819	5.70233	2.13405
Eif2ak1	NM_013557	-1.64004	5.98196	12.0053	0.000530494	0.00793176	2306	718	1066	401	240	39.7508	22.7538	31.7609	10.8965	8.68872
Bmp5	NM_007555	1.32048	6.67433	12.0041	0.000530828	0.00793176	1196	790	811	1656	1852	22.7289	27.6004	26.6389	49.6093	73.9172
Sgpp1	NM_030750	-1.01088	7.80967	11.9665	0.000541669	0.00808336	7474	2802	2932	1849	1321	108.023	74.4514	73.2447	42.1265	40.0981
Mesdc2	NM_023403	-1.4	6.50381	11.9641	0.000542363	0.00808336	2091	1350	1789	641	408	22.3634	26.5436	33.0707	10.8068	9.16436
Cyc1	NM_025567	-5.17444	3.31812	11.9575	0.000544271	0.00810143	335	105	294	10	1	13.4792	7.76696	20.4464	0.634272	0.084504
C130026I21Rik	NM_001037909	-1.66453	5.91795	11.952	0.000545875	0.00811492	1815	1022	905	391	217	46.2092	47.8349	39.8244	15.6922	11.603
Eif2c4	NM_153177	-7.54979	2.47135	11.9267	0.000553344	0.00821546	105	126	145	1	0	0.773569	1.70656	1.8464	0.0116136	0
Zxdb	NM_001081473	6.51295	1.10798	11.9204	0.000555238	0.00823308	0	1	1	51	65	0	0.0157072	0.0147674	0.686882	1.16634
Spg20	NM_001144988	1.13488	7.20968	11.9171	0.000556206	0.00823694	2210	1339	955	3037	1997	29.4191	32.7687	21.973	63.7291	55.8307
Lrrc9	NM_001142728	7.04823	0.762607	11.9083	0.000558844	0.0082655	0	0	1	91	14	0	0	0.0674551	5.59839	1.1475
Cdk2	NM_016756	-1.38458	6.59543	11.9051	0.00055982	0.00826942	2547	1449	1688	462	606	53.4806	55.9343	61.2618	15.2921	26.7238
Rdh13	NM_175372	-6.43499	2.84463	11.8719	0.00056986	0.00840706	110	49	326	2	1	1.73609	1.42173	8.89295	0.0497583	0.0331465
Six1	NM_009189	3.26578	5.14459	11.8617	0.000572995	0.00844261	111	1	230	695	961	1.87178	0.0310008	6.70361	18.4745	34.034
Ttc5	NM_177625	6.50807	1.10489	11.8484	0.000577108	0.00849247	0	1	1	75	47	0	0.03697	0.0347582	2.37752	1.98501
Pla2r1	NM_008867	6.35754	2.32366	11.8405	0.000579568	0.00851576	5	2	0	75	182	0.0337755	0.0248373	0	0.798637	2.58203
Qrsl1	NM_001081054	-9.39146	1.58466	11.8378	0.000580415	0.00851576	121	27	84	0	0	2.95082	1.2105	3.54068	0	0
Brf2	NM_025686	-1.477	6.30312	11.8363	0.000580886	0.00851576	2064	1495	1100	571	313	71.6987	95.474	66.0456	31.2675	22.8352
Nolc1	NM_001039353	-1.8304	5.71923	11.8279	0.00058351	0.00854346	1590	1112	595	320	164	235.763	303.128	152.491	74.7971	51.0717
Mpzl3	NM_001093749	7.0304	0.52097	11.8249	0.000584446	0.00854642	1	0	0	77	12	0.0568548	0	0	6.90103	1.43287
Ints6	NM_008715	-1.27179	7.521	11.8202	0.000585928	0.00855734	4791	2790	3048	1952	474	46.0802	49.3327	50.6702	29.5954	9.57469
Cilp	NM_173385	-9.35458	1.54643	11.8033	0.000591244	0.00862416	44	80	69	0	0	0.508996	1.70135	1.37962	0	0
Krtap16-8	NM_130856	6.87805	0.587582	11.7936	0.000594352	0.00865864	0	0	1	42	41	0	0	0.135904	5.20581	6.77056
Creb3l3	NM_145365	6.20687	2.56059	11.789	0.000595826	0.00866927	0	4	3	362	12	0	0.154746	0.109116	12.0083	0.530343
Pyroxd1	NM_183165	-5.87971	2.8925	11.775	0.000600312	0.00872363	265	98	191	5	0	5.90775	4.01647	7.35968	0.175712	0
Fyn	NM_008054	1.33875	6.70453	11.7703	0.000601849	0.00873506	871	756	1079	2309	1451	11.8877	18.969	25.4538	49.6777	41.5917
Mcph1	NM_173189	-0.991819	7.84186	11.7458	0.000609795	0.00883937	5946	3733	3061	2168	1174	61.8444	71.3799	55.0286	35.546	25.645
Smpd1	NM_011421	-1.70054	5.8447	11.7398	0.00061176	0.00885683	1922	878	853	237	296	38.2825	32.1502	29.366	7.44134	12.3822
Crot	NM_023733	-2.58483	4.85363	11.7311	0.000614648	0.0088767	892	292	765	64	92	15.2885	9.2008	22.6627	1.72917	3.31167
Cntn4	NM_001109749	2.54458	4.63132	11.7311	0.000614658	0.0088767	205	90	94	756	393	1.87166	1.51063	1.48337	10.8805	7.5357
Chrdl2	NM_133709	6.98663	0.695953	11.7185	0.000618809	0.00890005	0	0	1	24	60	0	0	0.0546298	1.19577	3.98281
Eri1	NM_026067	-1.94701	5.38959	11.7176	0.000619113	0.00890005	1016	768	781	224	132	9.63311	13.3868	12.7989	3.34793	2.62848
Pik3c3	NM_181414	-2.14859	5.43582	11.7161	0.000619617	0.00890005	2070	733	290	248	89	32.0592	20.8703	7.763	6.05466	2.89488
H1foo	NM_138311	2.49161	5.02123	11.7155	0.000619821	0.00890005	452	53	93	717	707	19.4929	4.20201	6.9322	48.7432	64.0348
Tbl3	NM_145396	-2.14487	5.73124	11.7147	0.000620098	0.00890005	991	700	1523	91	268	18.9304	24.5825	50.2846	2.74021	10.7517
Pkd1	NM_013630	-1.19674	6.9884	11.7118	0.00062104	0.00890259	3182	1681	2384	1048	604	10.7883	10.4776	13.9704	5.60107	4.3008
Surf6	NM_009298	-0.809926	8.68389	11.69	0.000628356	0.00899451	12018	5442	5383	4023	2488	224.833	187.167	174.061	118.641	97.7546
Psmd12	NM_025894	-1.35874	6.61067	11.6881	0.000628997	0.00899451	2263	1958	1343	669	477	63.0991	100.368	64.7238	29.405	27.9328
Col9a3	NM_009936	6.43409	1.46568	11.657	0.000639611	0.0091347	1	2	0	37	104	0.0168806	0.062067	0	0.98457	3.68706
Bag6	NM_001252469	-9.34195	1.53386	11.6542	0.000640567	0.0091347	39	51	102	0	0	6.39471	15.3734	28.9072	0	0
Gm14124	NM_001142410	-2.94307	4.59381	11.6508	0.000641739	0.0091347	415	597	489	90	26	6.60621	17.4711	13.4544	2.25841	0.869232
Uprt	NM_001081189	-9.3716	1.56511	11.6502	0.00064194	0.0091347	141	17	80	0	0	6.09169	1.35024	5.9739	0	0
Hoxa3	NM_010452	6.91458	0.627894	11.6453	0.000643644	0.00914776	0	0	1	69	23	0	0	0.0326533	2.05486	0.912564
Psma4	NM_011966	-1.37012	6.4485	11.6156	0.000653997	0.00927546	2938	1201	1241	588	428	128.785	96.7829	94.023	40.63	39.4017
l7Rn6	NM_026304	-2.23449	5.54763	11.615	0.000654223	0.00927546	2379	337	741	313	48	109.371	28.4826	58.881	22.6834	4.63454
Eif5b	NM_198303	-0.823407	9.98865	11.6068	0.000657097	0.00930487	30659	12834	13495	8548	7080	188.91	145.379	143.72	83.0265	91.6194
Tiam2	NM_001122998	1.19833	7.36813	11.6025	0.000658616	0.00931506	1608	1733	1224	4279	1658	12.5756	24.9163	16.5453	52.7523	27.2324
Smc3	NM_007790	-0.949734	8.24392	11.5972	0.000660525	0.00933072	8590	3845	4674	3312	1303	85.0718	70.0053	80.0075	51.7058	27.1016
Khdc1a	NM_183322	1.03476	7.42436	11.582	0.000665918	0.0093955	2247	1391	1662	3088	2499	55.3595	63.0026	70.7733	119.929	129.304
Fam13c	NM_024244	2.71069	4.94817	11.5787	0.000667127	0.00940116	126	31	250	595	771	1.84609	0.835	6.33099	13.7422	23.7244
Nup214	NM_172268	0.858856	8.61586	11.5697	0.000670362	0.00943533	4531	3686	4347	5833	6036	26.5625	39.7258	44.0467	53.9042	74.3159
Papolb	NM_019943	-1.25964	6.8632	11.5642	0.000672346	0.00945182	2588	2244	1679	890	564	53.2022	84.8067	59.6575	28.8411	24.3502
Bcl2l14	NM_025778	-1.91326	5.458	11.5601	0.000673836	0.00946134	1588	483	840	283	109	34.3654	19.2159	31.4195	9.65413	4.95399
Tmbim6	NM_026669	1.32506	6.87957	11.5518	0.000676833	0.00949198	1256	525	1424	2185	1936	25.2791	19.4255	49.5371	69.3232	81.8342
Setdb1	NM_018877	-9.36674	1.55817	11.5484	0.000678077	0.00949797	33	118	36	0	0	9.97104	65.5467	18.8009	0	0
Bsg	NM_009768	-2.95702	4.33859	11.5301	0.000684786	0.00958042	685	456	251	54	37	18.7837	22.9878	11.8963	2.33421	2.13083
Ikbkb	NM_001159774	5.7638	2.65795	11.524	0.000687052	0.00960059	10	0	4	200	149	0.133748	0	0.0924691	4.21671	4.18535
Qk	NM_001159516	0.948892	7.82753	11.5149	0.000690404	0.00963049	2978	1857	2382	4517	2826	26.3141	30.1661	36.3794	62.9174	52.4438
Mtus1	NM_001005863	0.906095	10.6804	11.5137	0.000690847	0.00963049	21498	20228	10543	28921	22557	157.681	272.758	133.658	334.389	347.474
Amn1	NM_001113424	-9.21306	1.40591	11.5099	0.000692278	0.00963889	99	69	30	0	0	4.63115	5.93396	2.42563	0	0
Gm97	NM_001033283	1.96368	6.21649	11.5038	0.000694555	0.00965905	436	437	553	442	2258	25.9559	47.8271	56.9016	41.479	282.314
Angel2	NM_001199020	0.945014	8.07576	11.4987	0.000696454	0.00967389	3597	2970	1972	5483	3261	55.8346	84.7543	52.9078	134.164	106.309
Frrs1	NM_009146	-1.5624	6.13228	11.4923	0.000698864	0.00968539	2554	705	1251	325	382	48.9234	24.8272	41.4193	9.81377	15.368
Cdk4	NM_009870	-2.27564	5.07768	11.492	0.000698946	0.00968539	860	697	574	104	120	30.6957	45.7355	35.4111	5.85151	8.99535
Clock	NM_007715	0.810695	8.91186	11.4883	0.000700352	0.00969334	6855	4676	4630	6433	7754	44.0398	55.2275	51.4125	65.149	104.622
Gabpb2	NM_029885	-9.25626	1.44766	11.4809	0.000703165	0.00972072	27	96	50	0	0	13.3726	87.4109	42.8027	0	0
Thrsp	NM_009381	6.17328	2.66384	11.4669	0.000708463	0.00978233	0	0	8	265	104	0	0	0.639979	19.3343	10.1092
Otud5	NM_138604	1.18398	6.89052	11.4633	0.000709836	0.0097887	1796	969	803	2162	1848	34.6383	34.3571	26.7679	65.7297	74.8531
Ndufs1	NM_001160040	-9.25964	1.45339	11.4613	0.000710606	0.0097887	142	23	59	0	0	17.2709	5.14277	12.403	0	0
NA	NM_001271799	1.20604	6.91504	11.4538	0.000713463	0.00981644	1496	1034	940	1882	2134	22.3619	28.4145	24.2859	44.3459	66.9931
Aldh1b1	NM_028270	-9.18768	1.38092	11.4458	0.000716539	0.00984712	114	56	32	0	0	2.37916	2.14857	1.1543	0	0
Grhl1	NM_001161406	3.02953	4.29657	11.4373	0.000719853	0.00988099	83	38	99	487	441	1.1498	0.967766	2.37044	10.6348	12.8304
Kdm2a	NM_001001984	-0.923405	8.20231	11.4145	0.00072874	0.0099912	6840	4480	4591	3137	1375	45.2318	54.4639	52.4741	32.7008	19.0963
Agmat	NM_001081408	-9.22964	1.42359	11.409	0.000730901	0.010009	153	31	40	0	0	5.23538	1.95012	2.36573	0	0
Polr2m	NM_178602	-1.1252	7.40603	11.4056	0.000732243	0.0100156	4772	2383	2622	1687	667	101.983	93.6254	96.8522	56.8327	29.9372
Spry2	NM_011897	-1.65972	5.92177	11.4022	0.000733581	0.0100222	2625	672	794	350	250	60.4269	28.4389	31.5916	12.7006	12.0865
Igf2bp1	NM_009951	-1.36991	6.58305	11.3993	0.000734714	0.0100259	2189	1141	2192	586	514	12.548	12.0242	21.7179	5.29519	6.18798
Magoh	NM_010760	-1.34722	6.90743	11.3925	0.000737419	0.010051	3916	1664	1749	1171	336	309.43	241.722	238.869	145.859	55.7593
Ints7	NM_178632	-2.10742	5.09811	11.3826	0.000741345	0.0100812	1223	600	455	142	116	18.0676	16.2955	11.6181	3.30687	3.59906
Foxc1	NM_008592	5.79872	2.48156	11.3826	0.000741364	0.0100812	3	2	5	94	193	0.036122	0.0442714	0.104057	1.78416	4.88052
1600014C10Rik	NM_028166	-7.29689	2.2204	11.3773	0.000743482	0.0100982	237	71	68	1	0	3.62036	1.9939	1.7954	0.0240802	0
Itga9	NM_001113514	1.95895	5.36145	11.3748	0.000744484	0.0101	468	143	275	764	866	4.3405	2.43822	4.40835	11.1697	16.8682
Leprel4	NM_176830	-9.14813	1.34112	11.3724	0.00074545	0.0101013	84	22	83	0	0	2.16152	1.04075	3.69153	0	0
Ptpmt1	NM_025576	-9.06434	1.25652	11.3588	0.000750926	0.0101637	59	73	34	0	0	2.14572	4.88074	2.13722	0	0
Rfpl4	NM_001145013	1.67762	6.5454	11.3421	0.00075768	0.0102432	737	458	920	781	2484	24.5032	27.9939	52.868	40.932	173.446
Chn1	NM_001113246	2.20833	5.05481	11.326	0.000764305	0.0103208	329	123	175	802	618	3.90269	2.68235	3.58803	14.9968	15.3963
5830415F09Rik	NM_029086	-9.40099	1.59228	11.2981	0.000775878	0.0104649	31	137	21	0	0	0.955912	7.76639	1.11924	0	0
Phf17	NM_001130185	-9.01797	1.21036	11.2891	0.000779628	0.0105033	65	68	31	0	0	18.8117	36.1799	15.507	0	0
Cish	NM_009895	-9.1126	1.30416	11.2817	0.00078277	0.0105213	35	83	43	0	0	0.778103	3.39226	1.65229	0	0
Cep57l1	NM_026643	-2.13235	5.31214	11.2816	0.000782773	0.0105213	1337	738	537	74	198	29.8617	30.3027	20.7304	2.60538	9.28766
Fbxw22	NM_001014395	2.64089	5.16312	11.2792	0.000783794	0.0105229	61	180	203	365	1121	1.60668	8.71593	9.24154	15.1547	62.0101
Tgfbr1	NM_009370	1.2468	6.96552	11.2691	0.00078806	0.010568	1217	1296	880	2036	2186	10.319	20.202	12.8967	27.2133	38.9274
Nup153	NM_175749	0.839855	8.42383	11.2641	0.000790202	0.0105845	6766	2317	3146	6327	4333	53.9867	33.9878	43.3874	79.5809	72.6109
Trappc6a	NM_025960	6.26178	1.11547	11.2597	0.000792082	0.0105975	2	0	1	34	78	0.12511	0	0.108121	3.35272	10.2474
Cdk11b	NM_007661	0.936286	8.03455	11.2468	0.000797595	0.010659	5078	2152	1768	4552	3722	94.2289	73.4135	56.7053	133.153	145.053
Slc12a2	NM_009194	-0.813189	9.40891	11.2435	0.000799015	0.0106649	19563	7554	10674	6851	3951	144.149	102.328	135.942	79.5768	61.1422
Krt28	NM_027574	-8.94556	1.13797	11.2415	0.000799864	0.0106649	56	50	49	0	0	1.80683	2.9658	2.73259	0	0
Mettl7a2	NM_199477	3.43301	4.66479	11.235	0.000802696	0.0106904	9	7	181	875	428	0.243047	0.347527	8.44842	37.2488	24.2745
Prkce	NM_011104	-9.31302	1.50536	11.2225	0.000808107	0.0107465	93	99	13	0	0	0.714412	1.39812	0.172607	0	0
Ubxn4	NM_026390	-0.864073	8.26045	11.221	0.000808757	0.0107465	8406	3859	4713	3155	1631	98.6669	83.272	95.6156	58.3764	40.2063
Ash2l	NM_011791	-1.44416	6.37067	11.2068	0.000814996	0.0108171	2987	1365	847	554	375	59.1762	49.7149	29.0031	17.3013	15.6028
Cdc14a	NM_001080818	-3.07054	4.25997	11.2011	0.00081747	0.0108375	535	434	312	55	27	5.7308	8.5466	5.77651	0.92871	0.607412
Caskin1	NM_027937	-2.73402	4.51792	11.1909	0.000822004	0.0108852	710	287	557	95	30	5.52479	4.10564	7.49138	1.1653	0.490271
Nsun2	NM_145354	-0.976724	7.69316	11.1854	0.000824427	0.0108956	6170	2892	2757	1803	1191	69.2734	59.6928	53.5017	31.9105	28.0835
Arfip1	NM_001081093	0.807813	8.54306	11.1849	0.000824661	0.0108956	5189	3192	4138	5599	5543	82.6837	93.5064	113.966	140.638	185.498
Cttnbp2nl	NM_001163332	0.734422	8.75926	11.1807	0.00082651	0.0109077	6870	3716	4625	7727	5276	68.2204	67.8384	79.3814	120.955	110.032
Slc35c2	NM_144893	-5.31037	3.3195	11.1774	0.000828008	0.0109151	386	326	24	9	1	9.23062	14.3319	0.991983	0.339268	0.0502229
Snapc2	NM_133968	-1.97243	5.26572	11.1473	0.000841535	0.0110738	1284	745	462	184	133	40.7439	43.4607	25.339	9.2039	8.86355
Atp5e	NM_025983	-9.15065	1.34216	11.1464	0.00084195	0.0110738	42	104	20	0	0	4.87386	22.187	4.01146	0	0
Cdc42bpg	NM_001033342	-1.79071	5.59965	11.1434	0.000843316	0.0110741	1348	742	913	194	234	10.8043	10.9333	12.6482	2.45112	3.93895
NA	NM_001270494	2.03036	5.25929	11.1421	0.00084388	0.0110741	265	203	262	1127	519	9.00368	12.6798	15.386	60.3607	37.0339
Papd7	NM_198600	0.783111	9.27572	11.1159	0.000855891	0.0112179	7566	6813	6046	10946	7875	168.907	279.616	233.292	385.206	369.224
Avl9	NM_030235	-0.913959	8.17969	11.1141	0.000856759	0.0112179	9707	3411	3758	2693	1662	69.6976	45.0253	46.6379	30.4807	25.0623
Ttll12	NM_183017	2.71865	4.72227	11.0881	0.000868813	0.0113564	67	109	148	380	755	0.853802	2.55359	3.25982	7.63347	20.2063
Cebpz	NM_001024806	-0.915158	8.4584	11.0871	0.000869295	0.0113564	10259	5674	3824	3722	1679	120.889	122.918	77.8844	69.1378	41.552
Blcap	NM_016916	1.49159	6.24736	11.0834	0.000871029	0.0113663	1006	675	306	1737	1106	23.2358	28.662	12.2161	63.2436	53.6505
Tob1	NM_009427	1.23958	6.7318	11.0776	0.000873769	0.0113893	1039	852	1026	2092	1588	21.845	32.9321	37.285	69.3354	70.1207
Cdk1	NM_007659	-1.0851	7.29198	11.074	0.000875474	0.0113988	4869	2223	2067	1080	1007	81.7895	68.6498	60.0133	28.5981	35.5259
Tom1	NM_011622	-9.14394	1.33763	11.0575	0.00088331	0.011488	139	53	15	0	0	2.92121	2.0477	0.544864	0	0
Tmem126a	NM_025460	-7.33273	2.2539	11.0486	0.000887519	0.0115298	191	131	38	1	0	11.9792	15.1046	4.11934	0.0988669	0
Nab1	NM_008667	1.21368	6.87369	11.0378	0.000892724	0.0115845	1432	674	1277	2008	1949	13.5213	11.6998	20.8409	29.888	38.6497
Gcc2	NM_027375	1.17472	6.82491	11.027	0.000897956	0.0116394	1838	882	751	2140	1703	13.5619	11.9643	9.57779	24.8912	26.3906
Rarg	NM_011244	-1.69356	5.91507	11.0194	0.000901648	0.0116743	1211	955	1354	438	173	19.9449	28.9156	38.5439	11.3715	5.984
Als2	NM_028717	-0.752775	8.70134	11.014	0.00090428	0.0116853	10810	5832	5719	3837	2851	79.7508	79.0987	72.9254	44.6228	44.1738
Atp10d	NM_153389	-3.39654	4.65195	11.0135	0.000904503	0.0116853	970	456	391	97	0	7.73975	6.68902	5.39239	1.22006	0
3010026O09Rik	NM_026543	-5.72145	3.03742	11.0047	0.000908825	0.0117281	78	200	243	5	1	3.2871	15.495	17.7001	0.332158	0.0885068
2007-09-01	NM_009859	-1.23754	6.68372	11.0005	0.000910883	0.0117416	2551	1474	1854	760	530	48.4794	51.4975	60.8984	22.7676	21.1534
Tcn2	NM_015749	-8.80559	0.99818	10.9831	0.000919441	0.0118388	52	35	55	0	0	1.21213	1.49988	2.21594	0	0
Sltm	NM_026337	-1.47893	6.21425	10.9695	0.000926236	0.0119131	2655	803	1251	367	419	105.154	58.4683	85.6386	22.9132	34.8526
Lsm14a	NM_025948	0.808074	9.79063	10.9523	0.000934882	0.0120111	12281	8294	9065	11527	14457	216.675	269.019	276.435	320.589	535.688
Smyd5	NM_144918	-2.02296	5.69297	10.9492	0.000936421	0.0120176	1579	898	840	406	51	30.4287	31.8141	27.9789	12.3334	2.06409
Mrps18a	NM_026768	-8.89449	1.0891	10.9404	0.000940874	0.0120614	128	25	27	0	0	7.11738	2.5556	2.59491	0	0
NA	NM_001276481	-1.17007	6.91745	10.9259	0.000948288	0.0121431	3517	1490	2065	843	708	30.5321	23.7801	30.9852	11.5363	12.9085
Ggcx	NM_019802	-6.45818	2.36265	10.9192	0.000951716	0.0121621	318	26	96	1	1	4.59749	0.691049	2.39891	0.0227903	0.0303635
H2-Q7	NM_001198560	-1.67077	5.78188	10.9189	0.00095186	0.0121621	2063	590	942	246	277	69.8458	36.7228	55.1241	13.129	19.696
Sec14l3	NM_001029937	6.46746	1.04314	10.91	0.000956483	0.0122077	0	0	2	107	19	0	0	0.0422797	2.06297	0.488049
Txnip	NM_001009935	-7.42755	2.34636	10.9047	0.000959195	0.0122289	76	80	184	1	0	48.0423	92.9699	201.038	0.996475	0
Tbx20	NM_194263	4.52903	3.72782	10.9008	0.000961223	0.0122321	0	33	15	357	336	0	0.45286	0.19353	4.2008	5.26751
Zfp607	NM_001024726	-8.75567	0.948531	10.9002	0.000961542	0.0122321	57	31	52	0	0	0.779952	0.779824	1.22983	0	0
Adat2	NM_025748	-8.95202	1.14342	10.8931	0.000965227	0.0122655	21	52	69	0	0	0.694348	3.16085	3.94327	0	0
Timd2	NM_001161355	-1.06103	7.75134	10.8828	0.000970607	0.0123205	5951	3320	2973	2319	802	90.6754	92.9994	78.2968	55.7002	25.6645
AW555464	NM_001024602	1.23641	6.96572	10.8801	0.000972021	0.012325	992	1248	1084	2815	1603	7.1774	16.6002	13.5561	32.1063	24.3583
Slfn5	NM_183201	5.46421	2.7109	10.8683	0.000978225	0.0123901	2	2	10	155	191	0.0160435	0.0294945	0.13865	1.96001	3.21781
Smarcc1	NM_009211	-0.928067	8.17038	10.8521	0.000986848	0.0124852	9535	2910	4356	2164	2002	80.748	45.305	63.76	28.8885	35.6068
Myo10	NM_019472	1.00594	7.79788	10.8501	0.000987879	0.0124852	2513	2354	1865	3362	3654	14.9087	25.6741	19.1238	31.4412	45.5274
Ptpn21	NM_011877	0.760082	8.58893	10.8459	0.000990133	0.0125002	7182	3334	3307	7126	4580	60.5652	51.6875	48.2016	94.7282	81.115
Golph3	NM_025673	0.773558	9.07385	10.8418	0.000992359	0.0125011	8290	5345	4892	7320	8419	152.711	181.011	155.759	212.561	325.713
Hdac3	NM_010411	-8.73209	0.925707	10.8407	0.000992938	0.0125011	78	32	36	0	0	1.86898	1.40962	1.49094	0	0
Mycl1	NM_008506	-4.75413	3.35818	10.8398	0.000993432	0.0125011	531	242	38	13	2	7.29704	6.11378	0.902579	0.281612	0.0577219
Sqle	NM_009270	1.16913	6.88886	10.8336	0.000996753	0.0125159	2055	884	751	2177	1819	35.9268	28.412	22.6932	59.9959	66.7879
Zfp295	NM_001081685	1.58406	6.06062	10.8336	0.000996759	0.0125159	478	656	390	1330	1162	4.53838	11.4504	6.40011	19.9059	23.1706
Arl2bp	NM_024191	1.69373	5.57313	10.8304	0.000998454	0.0125237	573	334	231	1251	645	17.7258	18.9951	12.3513	61.005	41.9054
Pvrl3	NM_021496	1.99613	5.28002	10.8136	0.00100758	0.0126245	440	192	187	714	834	10.763	8.63427	7.9063	27.5319	42.8456
Tor1aip2	NM_172843	-1.39521	6.64708	10.8079	0.00101067	0.0126497	2826	1386	1770	978	254	23.4284	21.124	25.3626	12.781	4.42244
NA	NM_001271578	-1.70019	5.66648	10.8038	0.00101291	0.0126641	1457	712	972	255	228	28.3506	25.4698	32.6903	7.82166	9.31742
Smarca4	NM_001174078	-0.852508	8.4359	10.7972	0.00101652	0.0126956	10117	5437	3732	2917	2344	76.2302	75.3142	48.6034	34.6472	37.0929
Ppp3r1	NM_024459	1.15147	7.57829	10.7948	0.00101787	0.0126988	2096	1805	1582	2153	3903	35.5944	56.3521	46.4351	57.6356	139.203
Sema4d	NM_013660	2.32915	5.27541	10.7736	0.00102957	0.0128191	66	211	289	889	781	0.724421	4.25767	5.4827	15.3817	18.0035
Hkdc1	NM_145419	-8.84474	1.03972	10.7717	0.00103063	0.0128191	133	18	27	0	0	1.83452	0.456441	0.6437	0	0
Cdca4	NM_028023	1.06268	7.41877	10.7714	0.00103081	0.0128191	1768	1540	1726	2793	2736	35.1132	56.2278	59.2486	87.441	114.12
Lclat1	NM_001177967	-1.03926	8.05674	10.7678	0.0010328	0.0128301	7715	2920	4693	2961	957	83.2352	57.9157	87.5127	50.3577	21.6841
Dgkq	NM_199011	-8.91373	1.10568	10.7606	0.00103686	0.0128669	55	80	14	0	0	0.58137	1.55461	0.25578	0	0
Pias3	NM_018812	6.66664	0.42211	10.751	0.00104221	0.0129194	0	1	0	73	10	0	0.282177	0	17.6628	3.22357
Fam113b	NM_172293	-2.03793	5.10998	10.7444	0.00104595	0.0129421	1092	526	619	133	134	23.8464	21.1168	23.3637	4.57835	6.14559
Gnl3	NM_153547	-0.994271	7.68271	10.7439	0.00104626	0.0129421	5103	3648	2550	1836	1126	130.127	171.017	112.391	73.8026	60.303
Vmn2r1	NM_019918	6.1273	2.22973	10.7311	0.0010535	0.0130178	9	0	0	183	87	0.157861	0	0	5.05986	3.20486
Slc10a6	NM_029415	4.1624	4.77198	10.7215	0.00105896	0.0130619	0	122	0	826	605	0	5.07308	0	29.4514	28.7397
Fam199x	NM_146261	0.751696	10.2911	10.7209	0.00105931	0.0130619	18032	13259	11524	21017	16407	104.411	141.142	115.333	191.836	199.522
Foxg1	NM_008241	5.79458	1.57631	10.7128	0.00106397	0.0131054	4	1	1	36	114	0.0652084	0.0299699	0.0281769	0.925129	3.90307
Lonrf1	NM_001081150	1.48481	6.14619	10.7006	0.00107099	0.0131762	585	509	638	1545	1082	7.15133	11.4391	13.4804	29.7725	27.779
Larp1	NM_028451	-0.733778	8.9458	10.6989	0.00107198	0.0131762	12442	6295	7584	4660	3357	90.3616	84.0489	95.201	53.3502	51.2039
Zbtb40	NM_198248	-1.70247	5.82276	10.6788	0.00108368	0.0133059	2614	727	548	328	221	17.4614	8.92793	6.32709	3.45385	3.10045
Ehbp1	NM_153078	1.59146	6.29451	10.6756	0.00108556	0.013315	429	543	783	1191	1645	4.14441	9.64378	13.0742	18.1373	33.3756
Amot	NM_153319	1.75432	5.63642	10.6673	0.00109046	0.013356	586	294	281	638	1188	4.42306	4.07957	3.6659	7.59105	18.8321
Gins3	NM_030198	-1.48972	6.39708	10.666	0.0010912	0.013356	2432	1147	1529	785	199	48.4406	42.0003	52.6385	24.6475	8.32449
Gm13083	NM_001126324	2.40629	4.84559	10.6594	0.0010951	0.0133833	93	149	179	880	431	1.81328	5.34086	6.03233	27.0472	17.6489
Dnaja4	NM_021422	1.82835	5.47703	10.6584	0.00109573	0.0133833	740	155	206	1285	562	11.8307	4.55568	5.69241	32.3846	18.8701
Rbfox2	NM_001110829	0.775476	8.68069	10.6564	0.00109689	0.0133834	5160	3618	4916	6821	5501	37.7606	48.6743	62.1799	78.6852	84.5451
Gpr55	NM_001033290	5.85743	1.44933	10.648	0.00110193	0.0134308	3	2	0	77	72	0.0565203	0.0692717	0	2.28681	2.84888
Phax	NM_019996	-8.76923	0.961854	10.6433	0.0011047	0.0134506	66	61	15	0	0	11.9652	20.3306	4.70022	0	0
Otop1	NM_172709	-8.71455	0.90837	10.6304	0.00111242	0.0135304	89	41	18	0	0	1.35739	1.14958	0.474499	0	0
Rc3h1	NM_001024952	0.740568	8.71802	10.6274	0.00111426	0.0135386	6828	3853	4111	6122	6169	29.7914	30.9057	31.0023	42.1062	56.5288
Naa30	NM_001081430	0.76966	10.3153	10.6177	0.00112009	0.0135952	16439	12802	13375	19564	18202	171.801	245.963	241.597	322.302	399.509
Hey1	NM_010423	3.17404	4.13938	10.6021	0.00112957	0.0136961	65	65	47	350	470	1.41621	2.60358	1.76996	12.021	21.5066
Kif14	NM_001081258	0.82393	8.1356	10.5966	0.00113295	0.0137227	4301	2499	2732	4877	3735	23.561	25.1671	25.8675	42.1146	42.9707
Zcchc3	NM_175126	1.28743	6.62848	10.5839	0.00114078	0.0138029	1123	802	801	1451	1881	17.4657	22.931	21.5322	35.5737	61.4402
Ccdc109a	NM_001033259	1.13884	7.07095	10.582	0.00114194	0.0138029	1431	922	1536	2889	1722	23.9375	28.3539	44.4099	76.1803	60.4965
Plekha8	NM_001164361	0.729991	9.58116	10.5783	0.00114424	0.0138163	14319	6274	7198	12338	10268	102.338	82.4351	88.9173	139.004	154.124
Msl3	NM_010832	1.68312	5.72645	10.5755	0.00114594	0.0138225	413	301	477	985	1012	8.55604	11.4639	17.0801	32.1674	44.0313
Yaf2	NM_024189	2.90408	4.41424	10.5473	0.00116355	0.0140204	126	20	124	370	583	2.69276	0.785778	4.58035	12.4648	26.167
Lass2	NM_029789	-1.91271	5.40732	10.5312	0.00117378	0.014129	1534	627	635	109	227	36.5379	27.4554	26.1421	4.09261	11.3554
Rp9	NM_018739	-3.50822	4.02963	10.5232	0.00117887	0.0141757	266	418	349	25	25	11.2	32.3561	25.3988	1.65934	2.21073
Pex3	NM_001164195	-3.26349	4.88816	10.5187	0.00118172	0.0141952	774	580	629	1	92	26.9259	37.0937	37.8207	0.0548386	6.72165
Gli3	NM_008130	0.933528	8.38664	10.5155	0.00118377	0.0142053	2907	3683	3442	6441	4278	16.5748	38.6052	33.9205	57.8911	51.2273
Shkbp1	NM_138676	-8.59185	0.784694	10.5056	0.00119016	0.0142672	52	32	41	0	0	1.06442	1.20421	1.45059	0	0
2300002M23Rik	NM_175148	-7.11213	2.1966	10.4858	0.00120297	0.0143955	217	108	35	0	1	8.35351	7.6432	2.32877	0	0.0808476
Rbm47	NM_001127382	-1.70423	5.68739	10.4852	0.00120333	0.0143955	1716	832	722	197	276	16.8418	15.0119	12.2478	3.04785	5.68903
Pes1	NM_022889	-1.05741	7.5899	10.4778	0.00120818	0.0144386	5157	3159	2546	2010	768	85.1096	95.8459	72.6255	52.2918	26.6196
Picalm	NM_146194	-6.68766	2.47233	10.4549	0.00122327	0.014604	209	187	14	2	0	35.6058	58.5677	4.12242	0.537107	0
Phex	NM_011077	5.81392	1.11921	10.437	0.00123517	0.0147309	2	0	2	59	59	0.0153367	0	0.0265083	0.713199	0.950195
Nxt2	NM_001161430	2.84234	4.49287	10.4338	0.00123732	0.0147378	247	11	80	678	398	4.84939	0.397031	2.71475	20.9834	16.4108
D16H22S680E	NM_138583	-3.39	4.32601	10.4323	0.00123828	0.0147378	273	524	444	8	52	8.66284	30.5683	24.3518	0.400169	3.46545
Fblim1	NM_133754	-2.45106	4.76718	10.4267	0.00124204	0.0147675	984	308	582	137	41	15.294	8.80071	15.635	3.35661	1.33834
Nsun6	NM_028950	-8.63849	0.830547	10.4207	0.00124609	0.0148005	34	28	60	0	0	0.557678	0.844315	1.701	0	0
Cep350	NM_001039184	-1.09062	7.09981	10.4046	0.00125703	0.0149152	3373	1810	2509	1158	720	12.1775	12.0134	15.6565	6.59035	5.45926
Heatr1	NM_144835	-0.90113	8.43853	10.402	0.00125877	0.0149206	12476	3782	4258	3484	1825	88.4557	49.2963	52.1802	38.939	27.1751
NA	NM_001270494_dup2	2.01155	5.21365	10.3911	0.00126626	0.0149941	237	181	289	1118	479	8.05235	11.3056	16.9716	59.8787	34.1797
Epb4.1	NM_183428	0.727132	8.82666	10.3604	0.0012875	0.0152302	6411	3976	5276	7367	6037	46.9153	53.4906	66.7334	84.9837	92.783
Echdc1	NM_001110195	1.26527	6.47592	10.3475	0.00129647	0.0153123	1042	755	685	1702	1385	16.9926	22.635	19.3077	43.7529	47.435
F3	NM_010171	-8.72116	0.912264	10.3465	0.0012972	0.0153123	27	73	22	0	0	0.69144	3.43681	0.973785	0	0
Nsf	NM_008740	1.62742	5.60357	10.3435	0.00129932	0.0153123	626	244	347	1145	733	7.98791	5.72388	7.6531	23.0314	19.6436
Cerk	NM_145475	-7.1303	2.21518	10.3423	0.00130014	0.0153123	120	67	143	0	1	1.26816	1.3017	2.61204	0	0.0221949
Ppp1cb	NM_172707	0.739574	8.69013	10.3411	0.00130102	0.0153123	5666	4030	4397	6394	5761	67.646	88.4531	90.7343	120.336	144.451
Ei24	NM_001199494	-0.792797	9.64845	10.3382	0.00130308	0.0153211	21705	8487	13783	8143	4734	468.445	336.74	514.152	277.038	214.578
5730419I09Rik	NM_001109688	0.729347	9.58972	10.3351	0.00130522	0.0153307	10830	6942	8752	12004	10624	121.992	143.758	170.397	213.151	251.334
Pa2g4	NM_011119	-0.794573	9.74641	10.3269	0.00131105	0.0153837	23484	10195	13400	9403	4551	463.908	370.245	457.524	292.808	188.81
Mutyh	NM_133250	-5.69014	2.89163	10.3142	0.00132012	0.0154746	65	175	229	2	3	1.90064	9.40733	11.5737	0.0921876	0.184232
Gzmm	NM_008504	-8.63489	0.82681	10.3121	0.00132158	0.015476	45	62	16	0	0	1.68111	4.25811	1.03312	0	0
Smg5	NM_178246	-1.22744	6.90481	10.3102	0.00132294	0.0154763	3440	1861	1711	1188	402	37.1634	36.9611	31.9489	20.2316	9.12096
Myo1a	NM_001081219	-6.57385	2.36012	10.2947	0.00133414	0.0155917	213	20	167	2	0	3.0519	0.52682	4.13577	0.0451727	0
Polr1a	NM_009088	-1.214	7.41427	10.2894	0.00133795	0.0156206	5770	1595	3030	1770	528	45.3689	23.0561	41.1789	21.9388	8.71916
Mark2	NM_007928	0.745237	9.25842	10.2804	0.00134449	0.0156812	8686	5989	6291	8600	9217	89.7795	113.803	112.39	140.124	200.081
Wdr43	NM_175639	-0.769852	9.19169	10.2623	0.00135775	0.0158201	15000	8433	7977	6398	3197	208.88	215.888	191.997	140.445	93.4986
Fam172a	NM_001163420	1.63528	6.01726	10.2452	0.00137041	0.0159515	652	262	638	818	1500	8.45441	6.24567	14.299	16.7203	40.8493
Sh3pxd2a	NM_001164717	1.07122	7.54678	10.2411	0.00137348	0.0159713	1769	2172	1437	3224	2876	8.18755	18.4811	11.4956	23.5222	27.9559
Degs1	NM_007853	1.14467	6.85055	10.229	0.00138251	0.016025	1347	1068	938	2028	1816	32.2758	47.046	38.8474	76.6008	91.3867
Syap1	NM_025932	1.1651	6.82492	10.2282	0.00138308	0.016025	1754	995	691	2613	1346	36.3844	37.9446	24.7749	85.4438	58.6392
Srfbp1	NM_026040	-1.59001	5.93328	10.2257	0.00138496	0.016025	2452	775	787	473	184	80.5193	46.7868	44.6687	24.4848	12.6898
Dtx4	NM_172442	5.7726	2.20963	10.2256	0.00138504	0.016025	4	0	5	75	162	0.0333049	0	0.071956	0.984386	2.83283
Sparc	NM_009242	-7.09071	2.17635	10.2245	0.0013859	0.016025	165	39	138	0	1	3.44801	1.49828	4.9844	0	0.0438877
Rad54l2	NM_030730	-0.762929	9.40762	10.2239	0.00138636	0.016025	20521	8224	9032	6528	4409	105.713	77.885	80.4195	53.0108	47.7009
Tmbim1	NM_027154	1.03264	7.21094	10.2142	0.00139363	0.0160879	1843	1188	1508	2587	2209	38.3464	45.4421	54.2314	84.8501	96.528
Prkd1	NM_008858	1.32572	6.38477	10.213	0.00139456	0.0160879	1289	639	476	1386	1496	16.3957	14.9424	10.4649	27.7905	39.9638
Hist1h2aa	NM_175658	6.08924	1.15349	10.21	0.00139683	0.0160981	4	0	0	28	85	0.492741	0	0	5.43717	21.9905
AU022751	NM_001166433	1.35362	6.76725	10.2013	0.00140341	0.0161579	1116	586	1205	1290	2353	24.3374	23.4936	45.4198	44.3461	107.768
Timm9	NM_013896	-3.25517	3.98458	10.1928	0.00140992	0.0162169	725	333	120	52	11	34.1812	28.8626	9.77868	3.86464	1.08918
Rims4	NM_183023	-8.60962	0.800986	10.188	0.00141355	0.0162425	32	63	21	0	0	1.84778	6.6878	2.09589	0	0
Ppp1r16b	NM_153089	-2.08841	5.2897	10.1806	0.00141928	0.016286	1510	646	490	291	40	11.3884	8.95693	6.38748	3.45966	0.633581
Bnip3	NM_009760	-1.81674	5.28822	10.1795	0.00142013	0.016286	1318	555	646	217	139	36.0591	27.9148	30.5479	9.35869	7.98679
Foxg1	NM_001160112	5.54803	1.59134	10.1713	0.00142646	0.0163339	4	1	2	37	114	0.0482231	0.0221635	0.0416749	0.703159	2.88641
Hdgf	NM_008231	-0.802558	9.2405	10.1704	0.00142711	0.0163339	16762	8654	7736	6770	3063	358.701	340.46	286.136	228.377	137.661
Trio	NM_001081302	1.1371	6.81615	10.1685	0.00142858	0.0163347	1903	723	911	1988	1761	7.95203	5.55418	6.57971	13.0952	15.4546
Gm5077	NM_173864	2.73422	4.53299	10.1607	0.00143462	0.0163876	315	21	50	916	236	5.68494	0.69675	1.55968	26.0596	8.94511
Wdr45l	NM_025793	-1.40586	6.37414	10.155	0.00143909	0.0164226	3562	781	1117	597	362	73.0062	29.4279	39.5702	19.2884	15.5823
Bcl2l10	NM_013479	1.35032	7.80076	10.1431	0.00144843	0.016513	1510	995	3170	2537	4884	59.0748	71.5634	214.355	156.46	401.291
Appbp2	NM_025825	-1.00826	7.29977	10.1406	0.00145041	0.0165193	3667	2373	2586	1288	938	73.252	87.1462	89.2867	40.5584	39.3522
Tpx2	NM_001141977	-1.38557	6.21325	10.1357	0.00145428	0.0165473	2503	1171	894	431	408	280.303	241.082	173.043	76.0851	95.9588
Cldn15	NM_021719	6.16879	1.23379	10.1322	0.00145705	0.0165545	4	0	0	135	12	0.103819	0	0	5.52341	0.654119
Col5a3	NM_016919	-2.3356	5.2697	10.1312	0.00145777	0.0165545	948	610	891	266	20	7.48342	8.85246	12.1568	3.31001	0.331573
Dph1	NM_144491	-5.91005	2.50064	10.1248	0.00146289	0.0165965	310	57	98	0	3	7.08184	2.39388	3.86955	0	0.143934
Sike1	NM_025679	-3.66017	3.6816	10.1198	0.00146687	0.0166255	520	224	201	32	7	8.92852	7.07076	5.96515	0.866128	0.252425
Ap1g1	NM_009677	-0.940042	7.86209	10.1054	0.00147837	0.0167396	7780	3161	2610	2030	1391	54.829	40.9541	31.7922	22.5519	20.5881
Amhr2	NM_144547	-2.38244	4.79362	10.1018	0.00148125	0.0167481	627	413	707	106	73	15.4712	18.7348	30.1527	4.12306	3.78302
Abcb6	NM_023732	-2.63112	4.53574	10.1009	0.00148201	0.0167481	1060	471	149	79	50	17.3627	14.1832	4.2184	2.03983	1.72004
Phtf2	NM_172992	0.690612	8.94492	10.0942	0.0014874	0.0167928	8598	4351	4877	7738	6593	85.3622	79.4144	83.6894	121.102	137.47
Eif2s2	NM_026030	-0.9361	7.70422	10.0923	0.00148891	0.0167935	6384	2634	2911	1958	1150	122.046	92.5741	96.1884	59.0065	46.1729
Ube2c	NM_026785	-1.44992	6.3873	10.0841	0.00149557	0.0168523	2158	1625	1126	769	223	111.359	154.159	100.43	62.5542	24.1678
Cox5a	NM_007747	-2.3978	4.65812	10.082	0.00149725	0.0168549	836	401	455	98	64	58.0395	51.1805	54.5982	10.7251	9.33159
Usp6nl	NM_001080548	6.28498	0.00239849	10.0634	0.00151247	0.0170098	0	0	1	47	13	0	0	0.286335	12.2738	4.52301
Mina	NM_025910	-1.44302	6.56315	10.0584	0.00151656	0.0170394	2579	1979	1025	887	242	57.6552	81.3346	39.606	31.2584	11.3622
Bach1	NM_007520	-0.867488	8.06729	10.0565	0.0015181	0.0170402	8571	3274	3492	2224	1815	70.292	49.3623	49.4992	28.7518	31.2614
Rrn3	NM_001039521	-0.725691	9.09706	10.0452	0.00152749	0.0171291	15072	6715	7914	5177	3757	201.249	164.836	182.645	108.967	105.357
Ucp2	NM_011671	-7.01011	2.09702	10.0391	0.00153248	0.0171685	277	72	18	0	1	3.21987	1.53863	0.361643	0	0.0244127
Rinl	NM_177158	-2.37228	4.84883	10.0342	0.00153659	0.0171979	647	595	556	149	48	10.8191	18.2914	16.0699	3.92763	1.68573
Gart	NM_010256	-1.37944	6.43492	10.0323	0.00153815	0.0171989	1601	1819	1356	631	384	23.1186	48.2887	33.8439	14.3634	11.6456
Ddx26b	NM_172779	1.13798	7.02923	10.0162	0.00155168	0.0173336	2399	928	838	3200	1383	30.2661	21.5237	18.2734	63.6404	36.6443
1110002N22Rik	NM_183275	-2.55944	4.73295	10.0064	0.00155999	0.0174097	488	663	477	119	42	18.2165	45.4989	30.7761	7.00242	3.2927
Rock2	NM_009072	0.969615	7.34093	10.0013	0.00156433	0.0174281	2571	1221	1504	2998	2211	15.4165	13.4599	15.5876	28.3381	27.8439
Mtss1	NM_144800	1.87099	6.36975	10.0009	0.00156463	0.0174281	220	990	297	1258	1895	2.12448	17.5755	4.9572	19.1499	38.4324
L2hgdh	NM_145443	-0.904814	7.92855	9.98968	0.0015742	0.0175179	6044	3694	3535	2583	1175	86.9885	97.7409	87.9379	58.6027	35.5168
Pak4	NM_027470	1.12817	7.007	9.98598	0.00157737	0.0175363	1551	1376	835	2336	1951	25.7121	41.9359	23.9255	61.0456	67.9267
Ppm1h	NM_001110218	1.63293	5.68799	9.97079	0.00159043	0.0176647	808	329	200	1050	900	8.22245	6.155	3.51778	16.8436	19.2349
Eif1b	NM_026892	-2.45592	4.65091	9.9662	0.0015944	0.0176919	1148	242	435	61	86	60.1445	23.3084	39.3906	5.03779	9.46261
Sspn	NM_010656	2.14358	5.76622	9.94798	0.00161026	0.0178509	441	26	566	1388	934	4.80641	0.520952	10.6622	23.8467	21.379
Pcolce2	NM_029620	-4.8188	3.16453	9.94344	0.00161424	0.0178666	504	121	108	13	0	12.9761	5.72717	4.80602	0.527608	0
Cd55	NM_010016	2.03168	5.38115	9.94286	0.00161474	0.0178666	123	236	370	908	799	2.33935	8.25172	12.163	27.2228	31.915
Zkscan1	NM_133906	-1.00582	7.48464	9.93239	0.00162395	0.0179514	5830	1909	2773	1350	1153	33.9047	20.4098	27.8734	12.376	14.0825
Isy1	NM_133934	2.154	5.1032	9.92174	0.00163338	0.0180384	150	261	168	889	583	4.45111	14.2383	8.61659	41.5848	36.3332
Tnfrsf19	NM_013869	-3.22578	4.18677	9.91009	0.00164375	0.0181358	640	398	240	73	4	6.62795	7.57748	4.29596	1.19173	0.0869996
Mpdu1	NM_011900	-2.32814	4.76561	9.88735	0.00166419	0.0183439	766	453	542	125	61	28.0064	30.4487	34.2513	7.20434	4.68399
Rab23	NM_001159729	-1.46827	5.96086	9.88314	0.001668	0.0183685	1884	1027	872	408	281	21.5043	21.5505	17.2033	7.3411	6.73611
Zrsr1	NM_011663	-1.09404	7.53603	9.8803	0.00167058	0.0183795	3190	3649	2939	1773	819	34.1173	71.7464	54.3292	29.8916	18.3961
Flad1	NM_177041	5.88053	1.02579	9.87764	0.001673	0.0183856	0	1	2	30	74	0	0.0403663	0.0759024	1.03837	3.41245
Prcp	NM_028243	-3.98212	3.39099	9.87621	0.00167429	0.0183856	595	102	154	10	13	9.64412	3.0394	4.31435	0.255506	0.442534
NA	NM_001270494_dup1	1.93923	5.20653	9.85924	0.00168981	0.0185385	264	198	274	1115	457	8.96971	12.3675	16.0907	59.718	32.6098
Nid1	NM_010917	-2.80783	4.9761	9.85442	0.00169424	0.0185697	689	612	712	8	126	5.47488	8.94024	9.77879	0.100208	2.10273
Ankrd6	NM_080471	1.10946	7.03803	9.85263	0.00169589	0.0185702	1391	1269	1147	2098	2186	14.6133	24.509	20.8274	34.7443	48.2315
Shox2	NM_013665	6.13928	0.77658	9.84698	0.00170111	0.0186013	0	2	0	45	48	0	0.110957	0	2.14067	3.04214
4930402H24Rik	NM_029432	-1.30641	6.52468	9.8461	0.00170193	0.0186013	3467	1346	953	767	375	33.6422	24.0114	15.9835	11.7323	7.64223
Ctsc	NM_009982	-1.02865	7.98942	9.83937	0.00170816	0.0186519	10499	2365	2992	2224	1373	204.044	84.4984	100.505	68.1344	56.0407
2410091C18Rik	NM_028611	-2.07119	5.40692	9.83752	0.00170988	0.0186532	1617	545	710	331	35	33.7318	20.9011	25.5999	10.8846	1.5334
Il17rd	NM_134437	1.11818	6.88682	9.82737	0.00171934	0.0187373	1639	1157	769	2149	1786	9.57923	12.4316	7.76833	19.7991	21.9226
Ryk	NM_013649	1.37185	6.60697	9.82581	0.0017208	0.0187373	1700	276	899	2163	1378	24.999	7.4615	22.8499	50.1403	42.5581
Fundc1	NM_028058	1.9185	5.26711	9.82004	0.00172621	0.0187786	300	300	176	1072	538	7.39112	13.5879	7.49465	41.6332	27.8374
Zfp36l2	NM_001001806	1.14624	7.0119	9.81017	0.0017355	0.018862	1297	1452	895	2733	1690	17.6418	36.3088	21.0414	58.6002	48.2778
Mertk	NM_008587	-1.22892	6.57769	9.79971	0.00174539	0.0189519	2929	1512	1218	579	591	39.5825	37.5645	28.4499	12.3344	16.7737
Herc2	NM_010418	0.690406	9.84625	9.78869	0.00175588	0.019048	14481	8731	9420	16454	10840	45.3343	50.2499	50.9717	81.2	71.2715
Kdm3b	NM_001081256	-0.99102	7.58914	9.78505	0.00175937	0.019068	6531	1933	2927	1638	1120	44.1176	24.0052	34.1747	17.4422	15.8894
Inhbb	NM_008381	-7.05536	1.97439	9.77582	0.00176822	0.0191461	154	109	32	1	0	1.73878	2.26252	0.624487	0.0177984	0
2700029M09Rik	NM_028299	0.877429	8.07887	9.77354	0.00177041	0.0191508	2885	2789	2818	5048	3446	117.161	208.224	197.801	323.158	293.909
Nmral1	NM_026393	-5.55113	2.56369	9.77196	0.00177194	0.0191508	324	84	75	5	0	13.4072	6.39018	5.36417	0.32615	0
Snap23	NM_001177792	-1.76739	5.34708	9.76514	0.00177852	0.0192041	1401	558	666	288	108	398.268	291.617	327.236	129.058	64.4791
Zfp503	NM_145459	4.58573	3.37427	9.76293	0.00178066	0.0192093	1	32	3	179	338	0.0114033	0.670849	0.0591293	3.21767	8.09482
Lmtk2	NM_001081109	-1.08543	7.1297	9.76073	0.00178279	0.0192146	3358	2473	1929	1320	638	19.8824	26.9188	19.7411	12.3202	7.93355
Lbp	NM_008489	5.43935	1.47609	9.75763	0.0017858	0.0192164	1	1	4	107	51	0.0190266	0.0349788	0.131544	3.20924	2.03794
NA	NM_001271588	1.24991	6.41786	9.75715	0.00178626	0.0192164	1216	718	547	1597	1348	13.0052	14.1173	10.1116	26.9243	30.2783
Qser1	NM_001123327	1.01195	7.32812	9.7527	0.00179059	0.0192452	2291	1562	1194	2395	2671	12.269	15.3782	11.0519	20.2183	30.041
Carhsp1	NM_025821	1.02667	7.15751	9.74242	0.00180063	0.0193352	2350	905	1370	2478	2133	39.6277	28.0558	39.9302	65.8702	75.5405
Sh3glb2	NM_139302	5.99444	0.712889	9.73855	0.00180443	0.0193581	3	0	0	85	15	0.0835518	0	0	3.73173	0.877372
Fan1	NM_177893	-8.27247	0.465979	9.73626	0.00180668	0.0193596	51	22	31	0	0	0.705081	0.559157	0.740764	0	0
Sh3kbp1	NM_021389	1.66856	5.53904	9.73503	0.00180789	0.0193596	399	394	262	1055	744	4.05262	7.35701	4.59953	16.8916	15.8706
Mef2a	NM_001033713	1.49747	5.81943	9.72986	0.00181298	0.0193804	719	326	433	1204	889	12.0357	10.0323	12.5279	31.7705	31.2537
Zbed3	NM_028106	0.93601	10.9458	9.72836	0.00181447	0.0193804	16924	19711	22507	24832	34886	429.286	919.168	986.758	992.914	1858.46
Gm10662	NM_001201364	2.12482	4.9822	9.72799	0.00181483	0.0193804	171	179	208	924	452	4.76522	9.17026	10.0184	40.5896	26.4535
Tmed8	NM_001033475	-2.3492	4.62366	9.71345	0.00182924	0.0195164	1067	337	344	91	70	7.14043	4.14603	3.97894	0.959969	0.98382
Hnrnpu	NM_016805	-0.741937	10.2363	9.69266	0.00185006	0.0197204	32824	13955	18750	11851	7814	429.684	335.838	424.237	244.551	214.827
S1pr2	NM_010333	-3.96314	3.69283	9.66011	0.00188313	0.0200545	580	210	193	34	0	9.89859	6.58881	5.69314	0.914704	0
Rbm39	NM_133242	0.880349	7.94635	9.64872	0.00189483	0.0201607	3995	1633	2717	3902	3667	68.2535	51.2905	80.232	105.088	131.576
Maml1	NM_175334	-1.35945	6.42165	9.63878	0.00190511	0.0202487	2922	962	1424	366	581	25.2845	15.3035	21.2977	4.99242	10.5587
Lyst	NM_010748	1.0767	7.36109	9.63737	0.00190658	0.0202487	1403	1777	1492	2817	2549	5.70924	13.2938	10.494	18.0702	21.7846
Slc6a20a	NM_139142	5.90689	1.42892	9.63435	0.00190972	0.0202636	0	0	4	88	62	0	0	0.175369	3.5187	3.30288
Man2a1	NM_008549	2.04976	5.04884	9.63002	0.00191422	0.0202928	261	138	242	732	631	2.06302	2.00532	3.30619	9.12074	10.4749
Nbr1	NM_001252223	0.788225	8.14468	9.60933	0.00193591	0.0204711	4307	2482	2907	4694	3832	45.4965	48.2	53.0759	78.1632	85.0133
Rimkla	NM_177572	1.05531	6.94197	9.60907	0.00193619	0.0204711	1650	962	1174	2279	1759	19.5054	20.9068	23.9876	42.4688	43.6711
Eif2s1	NM_026114	-1.29868	6.24931	9.60895	0.00193631	0.0204711	2016	1126	1289	558	369	30.7276	31.5514	33.9578	13.4069	11.812
Dsel	NM_001081316	3.56718	3.94298	9.60589	0.00193954	0.0204866	78	1	59	494	294	0.650234	0.0153256	0.850113	6.4917	5.14731
Gak	NM_153569	-1.1942	6.57852	9.59737	0.00194856	0.0205458	2700	1219	1655	637	568	29.1296	24.1778	30.8616	10.8334	12.87
NA	NM_001201364_dup1	2.09585	5.01446	9.59727	0.00194867	0.0205458	185	221	173	971	437	5.15535	11.3219	8.33263	42.6542	25.5756
Gtf3c1	NM_207239	-0.820339	8.38753	9.57776	0.00196948	0.020735	9366	3417	5775	3508	1832	65.5065	43.9357	69.8122	38.6764	26.91
Asna1	NM_019652	-1.52765	6.00032	9.57711	0.00197018	0.020735	2133	768	1114	559	166	81.7831	54.1348	73.8256	33.7863	13.3671
Zfr	NM_011767	0.941418	7.65711	9.56652	0.00198158	0.0208362	2692	2118	1596	3097	3173	28.1335	40.6928	28.8291	51.0207	69.643
Myo5a	NM_010864	0.984161	7.35319	9.55903	0.00198968	0.0209024	2380	1077	1790	3490	1906	9.78693	8.14193	12.7225	22.623	16.4608
4932438A13Rik	NM_172679	1.00701	7.13895	9.55357	0.00199561	0.0209458	1959	1309	1152	2858	1780	5.92551	7.27902	6.02273	13.6273	11.3076
Tor3a	NM_023141	2.25556	4.7562	9.53941	0.00201106	0.021089	330	70	126	832	378	4.85127	1.89183	3.20156	19.2806	11.6706
Ugcg	NM_011673	0.68622	9.54609	9.53201	0.00201919	0.0211488	12655	7568	6618	12042	9749	163.478	179.73	147.766	245.218	264.494
Cpb2	NM_019775	-4.20415	3.75043	9.53091	0.0020204	0.0211488	229	184	473	1	22	7.45877	11.0177	26.6282	0.0513438	1.50492
Clasp1	NM_177548	1.64545	6.09347	9.52728	0.0020244	0.0211716	277	760	392	1743	938	1.74573	8.80549	4.27005	17.3161	12.4153
Gle1	NM_028923	0.824806	8.05446	9.50409	0.00205015	0.0214216	4442	2499	2200	5454	2912	68.6628	71.0152	58.778	132.897	94.5349
Camk2d	NM_023813	6.0171	0.65569	9.5006	0.00205405	0.021427	0	2	0	32	51	0	0.0420879	0	0.577419	1.22606
BC006779	NM_183162	-6.42895	2.21362	9.50034	0.00205434	0.021427	213	111	37	2	0	1.01227	0.969797	0.303925	0.0149831	0
Haus7	NM_207104	3.7634	3.60058	9.49504	0.00206029	0.0214635	10	42	24	561	113	0.472392	3.64749	1.95958	41.7755	11.2109
Trip12	NM_133975	0.712087	11.4923	9.49279	0.00206281	0.0214635	42786	26572	31170	46180	38344	213.407	243.654	268.716	363.093	401.664
Ywhaz	NM_001253807	0.929818	8.08277	9.49229	0.00206337	0.0214635	3467	1712	3500	3838	4472	52.877	48.002	92.2636	92.2729	143.243
Sp8	NM_177082	5.57603	0.774083	9.48705	0.00206927	0.0214983	3	0	1	63	34	0.0321712	0	0.0185351	1.06498	0.765742
Tnip2	NM_139064	2.91357	4.57207	9.48604	0.00207042	0.0214983	133	149	4	614	503	3.25006	6.69374	0.168947	23.6518	25.8146
Gnb2	NM_010312	2.25827	4.88747	9.4817	0.00207532	0.021515	103	140	228	869	445	3.13783	7.84084	12.0054	41.7319	28.4715
Psip1	NM_133948	0.748226	10.1115	9.48075	0.00207639	0.021515	14966	13187	9190	19288	13916	226.03	366.141	239.897	459.202	441.4
Copg	NM_201244	-5.8388	2.43312	9.47971	0.00207757	0.021515	363	82	22	0	3	25.9901	10.7934	2.72253	0	0.451108
Bmp2k	NM_080708	0.91751	7.99974	9.46227	0.00209742	0.0217013	3126	2939	1990	3788	4075	22.8654	39.5214	25.159	43.6774	62.6003
Spr	NM_011467	-5.1875	3.00477	9.45653	0.00210399	0.0217499	473	24	177	0	7	18.5351	1.72897	11.9883	0	0.576089
Smek1	NM_211355	-0.762107	9.51889	9.45377	0.00210716	0.0217634	23240	9100	8858	7032	4781	245.116	176.449	161.481	116.915	105.904
Nhsl1	NM_173390	0.974885	7.39651	9.45065	0.00211074	0.0217647	2939	1548	1086	3181	2257	19.2891	18.6778	12.3195	32.9103	31.1102
Tbc1d22b	NM_198647	1.72784	6.01456	9.4504	0.00211103	0.0217647	174	521	591	1598	965	2.39455	13.1812	14.0576	34.6662	27.8907
Chka	NM_013490	-0.800736	8.46545	9.43728	0.00212618	0.0219015	10827	5230	3692	3125	2405	202.159	179.526	119.15	91.9793	94.3098
Morf4l2	NM_001168227	1.10531	7.03877	9.40913	0.00215908	0.0222208	1215	1366	1157	2354	1995	32.196	66.5455	52.9918	98.3306	111.027
Bet1l	NM_018742	-3.95274	3.80113	9.40589	0.0021629	0.0222404	372	509	56	33	3	11.5153	28.9662	2.99619	1.61028	0.195034
Tcp1	NM_013686	-0.855126	7.99796	9.40175	0.00216779	0.0222706	6841	3375	3840	2741	1293	139.085	126.147	134.94	87.8466	55.2098
Etv6	NM_007961	-1.42234	6.08539	9.40017	0.00216966	0.0222706	2107	748	1301	565	234	18.3047	11.9465	19.5355	7.73754	4.26946
Nhp2	NM_026631	-0.987893	7.4453	9.39653	0.00217397	0.0222952	3492	2640	3162	1601	930	167.095	232.24	261.518	120.764	93.4611
Fam116a	NM_001134465	1.42428	5.97024	9.38566	0.00218689	0.0224079	692	508	433	1119	1112	11.665	15.7429	12.6158	29.7348	39.3678
Pla1a	NM_134102	-6.4664	2.24909	9.38357	0.00218939	0.0224138	115	129	85	2	0	2.79882	5.77176	3.57557	0.0767296	0
Tex16	NM_031382	4.71138	3.66312	9.3769	0.00219737	0.0224757	0	0	43	357	314	0	0	0.898943	6.80673	7.97631
Morc2a	NM_198162	-0.935722	7.539	9.37355	0.00220138	0.0224888	4447	2963	2693	1772	1007	129.717	158.893	135.774	81.4798	61.6904
Stk25	NM_021537	1.21881	6.4517	9.37261	0.00220251	0.0224888	1480	510	688	1675	1329	21.8508	13.8426	17.5567	38.9832	41.2087
Ccdc11	NM_028948	3.74471	3.65289	9.36368	0.00221328	0.0225789	76	2	30	545	144	1.94628	0.0941593	1.32789	22.0011	7.74482
Ndrg3	NM_180956	-2.8257	4.22123	9.36199	0.00221532	0.0225799	494	449	277	69	26	8.84565	14.7806	8.57299	1.94764	0.977765
Magi3	NM_133853	3.34722	3.94067	9.3508	0.00222889	0.0226984	16	23	89	499	277	0.115313	0.304739	1.10866	5.66911	4.19272
Suv39h1	NM_011514	1.31109	6.56418	9.34739	0.00223303	0.0227092	1700	678	455	1299	1882	26.2105	19.2176	12.1251	31.5712	60.9402
Tnks	NM_175091	0.778503	8.17521	9.34507	0.00223586	0.0227092	4748	2216	3132	5301	3518	35.398	30.3725	40.3589	62.2991	55.0836
Nkap	NM_025937	-4.13838	3.31162	9.3436	0.00223766	0.0227092	496	132	151	6	13	5.59103	2.73544	2.94196	0.106615	0.30776
Ppap2b	NM_080555	-1.65441	5.99	9.34352	0.00223775	0.0227092	1856	1035	1023	593	97	28.1994	28.9098	26.865	14.2028	3.09522
Ankrd10	NM_133971	-0.701178	9.06082	9.33409	0.0022493	0.0228065	14617	6778	7401	5472	3442	307.189	261.873	268.836	181.28	151.92
Rps11	NM_013725	-1.79557	5.40541	9.32735	0.00225759	0.0228706	961	743	830	142	224	76.6921	109.008	114.487	17.8637	37.5434
Kdm1a	NM_133872	-1.83887	5.4483	9.32535	0.00226005	0.0228756	649	1023	796	240	153	10.3414	29.9678	21.9229	6.02842	5.12019
Rbmx2	NM_173376	1.41727	6.178	9.32198	0.00226422	0.0228934	1397	321	426	1270	1297	38.5055	16.2657	20.2948	55.1806	75.08
AU022751	NM_001033211	1.40085	6.58657	9.32075	0.00226574	0.0228934	1017	523	991	933	2262	26.5538	25.1044	44.7228	38.4011	124.039
Dolk	NM_177648	-2.04399	5.04514	9.31626	0.00227129	0.0229179	843	501	719	191	80	19.0497	20.8133	28.0827	6.80378	3.79672
Tacc1	NM_177089	1.19513	6.52355	9.31561	0.0022721	0.0229179	1087	640	921	1845	1317	6.78648	7.34577	9.93857	18.158	17.2687
Adamts2	NM_175643	6.02343	-0.263676	9.30913	0.00228015	0.0229792	0	0	1	16	28	0	0	0.0221965	0.323901	0.755183
Shank3	NM_021423	5.52455	1.3456	9.30482	0.00228552	0.0230134	1	4	0	65	71	0.00673805	0.0495492	0	0.690405	1.00473
Elmo2	NM_207706	-8.11449	0.307238	9.30053	0.00229087	0.0230473	39	27	24	0	0	0.405026	0.515495	0.430803	0	0
Naa15	NM_053089	-0.741181	8.47717	9.29707	0.00229521	0.023071	10464	4587	4558	3139	2576	82.5475	66.5239	62.1484	39.035	42.6786
Kbtbd2	NM_145958	-1.46665	6.04245	9.29217	0.00230136	0.0231129	2001	1165	833	563	201	24.8533	26.6015	17.8826	11.0231	5.24314
Zbed4	NM_181412	-0.980647	7.26435	9.28617	0.0023089	0.0231657	3666	2479	2257	1399	837	32.7732	40.7422	34.8744	19.7151	15.7148
Rasl10a	NM_145216	-6.82857	1.91763	9.28482	0.0023106	0.0231657	126	102	47	0	1	5.46329	8.13067	3.52234	0	0.091063
Slc45a3	NM_001177628	0.864457	7.82344	9.27213	0.00232667	0.0233067	2842	2339	2129	4022	3015	41.7925	63.2335	54.1128	93.2337	93.1151
Hdac11	NM_144919	-8.09149	0.284558	9.26963	0.00232984	0.0233185	42	26	22	0	0	0.809052	0.920752	0.732486	0	0
Ilf3	NM_010561	-1.23262	6.75343	9.26641	0.00233395	0.0233395	3819	1277	1535	1076	354	53.073	32.6255	36.8708	23.5718	10.332
Otx1	NM_011023	5.70069	2.1415	9.2624	0.00233907	0.0233706	1	0	7	50	170	0.0170061	0	0.205756	1.34039	6.07173
Sox15	NM_009235	-3.75082	3.91778	9.25947	0.00234281	0.0233879	326	400	267	2	33	13.7626	31.0444	19.4824	0.133097	2.92586
N6amt1	NM_026366	-8.12264	0.314516	9.25237	0.0023519	0.0234586	32	36	19	0	0	0.858377	1.7753	0.880909	0	0
Ddx17	NM_199080	-4.09132	3.79443	9.24877	0.00235654	0.0234847	372	14	593	7	20	73.5462	5.08848	202.638	2.18158	8.30435
2900010M23Rik	NM_026063	-8.08363	0.27559	9.23609	0.00237291	0.0236276	26	20	38	0	0	2.6408	3.73452	6.67107	0	0
Abcf1	NM_013854	-0.817169	8.32687	9.22899	0.00238213	0.0236992	7123	5237	4536	3606	1585	108.637	146.838	119.574	86.6952	50.7692
4933411K20Rik	NM_025747	0.93201	7.69981	9.22027	0.0023935	0.0237919	2322	1611	2562	3719	2863	24.6638	31.4583	47.0355	62.2701	63.867
Iqsec2	NM_001114664	3.3683	3.96552	9.21187	0.00240452	0.023881	22	80	24	335	410	0.176331	1.1788	0.332482	4.23261	6.90159
Atl2	NM_178050	0.970299	7.31905	9.20549	0.00241291	0.0239332	2092	1553	1370	2479	2527	29.8144	40.6892	33.747	55.6926	75.6359
Whsc1	NM_175231	1.08906	7.13122	9.20395	0.00241494	0.0239332	2363	1373	692	2526	2097	16.4147	17.534	8.30853	27.6604	30.5932
Arg1	NM_007482	2.49105	4.50477	9.20319	0.00241594	0.0239332	128	118	93	1001	126	4.16345	7.05615	5.22848	51.3255	8.6074
Stau1	NM_001109906	1.45	5.88007	9.19963	0.00242064	0.0239594	736	463	354	1523	709	94.291	109.048	78.3872	307.573	190.764
Efhd2	NM_025994	-5.0474	3.06038	9.19313	0.00242925	0.0240242	381	36	239	0	8	7.68757	1.33539	8.33512	0	0.33901
Itgae	NM_172944	-4.30483	3.46597	9.18827	0.0024357	0.0240624	403	146	264	23	0	22.9396	15.2783	25.9737	2.06379	0
Smek1	NM_001160214	-2.24889	5.03487	9.18712	0.00243724	0.0240624	1031	587	531	230	24	317.51	332.338	282.646	111.656	15.5227
Txn1	NM_011660	-7.01095	1.92707	9.17101	0.00245879	0.0242365	62	25	172	1	0	2.83408	2.10089	13.5894	0.0720572	0
Slu7	NM_198936	-1.0956	6.89262	9.17021	0.00245987	0.0242365	2770	1995	1807	1090	556	36.4295	48.2347	41.0754	22.5973	15.357
Mdh2	NM_008617	-1.87526	5.11506	9.16904	0.00246144	0.0242365	1436	374	549	205	105	53.8134	25.7662	35.5596	12.11	8.26386
Mfn2	NM_133201	-1.08033	7.06816	9.16772	0.00246322	0.0242365	3954	1783	2029	1374	535	43.3994	35.9783	38.4927	23.7733	12.3327
Polr1e	NM_022811	-1.14818	6.99766	9.12861	0.00251643	0.0247393	3124	2476	1548	1259	494	50.9797	74.2812	43.6623	32.3868	16.9305
Ppp4r4	NM_028980	5.68736	1.64136	9.11736	0.00253195	0.0248708	8	0	0	142	42	0.104355	0	0	2.91989	1.15061
Acsm3	NM_016870	-4.55736	3.44349	9.11459	0.00253579	0.0248875	125	230	336	2	13	7.27913	24.6229	33.8188	0.183593	1.5899
Mov10	NM_008619	-5.52788	2.53651	9.10192	0.00255341	0.0250321	385	17	103	0	4	5.1883	0.421168	2.39911	0	0.113209
Rpl3	NM_013762	-3.58531	3.6446	9.10024	0.00255576	0.0250321	615	217	129	37	4	21.709	14.0821	7.87054	2.05884	0.29654
Matn2	NM_016762	-6.78023	1.70027	9.09937	0.00255698	0.0250321	140	39	74	1	0	1.91186	0.979117	1.74666	0.021527	0
Acsm3	NM_212442	-4.55731	3.44349	9.0957	0.00256212	0.0250614	125	230	336	2	13	8.85735	29.9615	41.1512	0.223398	1.93462
Nck1	NM_010878	-2.02087	5.0017	9.08183	0.00258162	0.0252309	1110	423	583	205	66	31.648	22.1721	28.7304	9.21369	3.95208
Psph	NM_133900	-5.55211	2.3389	9.07539	0.00259073	0.0252987	304	54	67	3	1	9.50218	3.10303	3.61971	0.147818	0.0656459
Nfyb	NM_010914	-1.17229	6.56472	9.07185	0.00259574	0.0253264	3078	1023	1576	724	506	57.9444	35.4047	51.2801	21.4851	20.0056
Sar1b	NM_025535	-2.6635	4.47435	9.0677	0.00260165	0.0253628	593	670	168	93	33	22.7367	47.2269	11.1335	5.62098	2.65732
Wdr25	NM_177602	-2.80386	4.3889	9.06488	0.00260566	0.0253775	664	506	241	105	10	12.0061	16.82	7.5318	2.9928	0.379743
Cml2	NM_053096	1.41464	6.24407	9.06358	0.00260751	0.0253775	1498	270	498	1240	1422	21.9413	7.27036	12.6075	28.6304	43.7429
Cacnb3	NM_007581	2.93168	4.33572	9.06019	0.00261235	0.0254033	108	7	134	430	496	1.84057	0.219315	3.94714	11.5519	17.7529
Hspa5	NM_022310	-0.753743	9.17849	9.04707	0.00263116	0.0255649	15854	7347	8313	6707	2961	291.155	248.049	263.872	194.165	114.204
Chsy1	NM_001081163	0.975008	7.41423	9.04471	0.00263457	0.0255751	2623	1144	1776	2372	2909	30.176	24.1953	35.3147	43.0164	70.2854
Loxhd1	NM_172834	5.77112	2.3002	9.04329	0.00263661	0.0255751	1	7	0	19	217	0.00728465	0.0937452	0	0.218182	3.31991
Tank	NM_001164071	2.22009	4.88385	9.04101	0.00263989	0.0255856	402	78	119	430	759	8.68	3.09621	4.44109	14.6359	34.4186
Foxk1	NM_199068	0.937098	7.64273	9.02485	0.00266334	0.0257914	2152	2239	1750	3779	2610	13.8849	26.5581	19.5159	38.4356	35.3671
Jhdm1d	NM_001033430	0.674628	9.88538	9.01981	0.00267069	0.025841	16166	7582	10563	16144	11574	81.2992	70.0987	91.8165	127.983	122.243
Rnf220	NM_025739	1.02146	7.06383	9.01006	0.00268497	0.0259577	1941	1056	1226	1969	2253	32.2553	32.2613	35.214	51.5795	78.6312
Obfc2a	NM_028696	-1.06349	7.58933	9.00306	0.00269528	0.0260357	4790	2250	3766	2176	638	81.0862	70.0223	110.19	58.0666	22.6825
Tnrc6a	NM_144925	-0.992404	7.50107	8.9999	0.00269994	0.0260517	3330	2955	3248	1741	905	18.8679	30.7807	31.8086	15.5501	10.7693
Esf1	NM_001081090	-0.755934	8.42606	8.99811	0.00270259	0.0260517	7498	5467	4911	3705	1955	106.197	142.351	120.223	82.7203	58.1531
Syne2	NM_001005510	0.665552	9.42532	8.99739	0.00270365	0.0260517	10437	7270	6641	11660	8418	23.0876	29.5652	25.3914	40.6592	39.1085
Psmc5	NM_008950	-1.67088	5.42072	8.97881	0.00273129	0.0262963	1654	682	462	241	179	62.2255	47.1693	30.0417	14.2924	14.1431
Clvs2	NM_175448	1.44077	5.84711	8.97578	0.00273582	0.0263182	782	343	432	1020	1034	15.0276	12.1177	14.3488	30.8987	41.7313
Yars	NM_134151	-1.67527	5.48045	8.96513	0.00275181	0.0264501	1501	781	544	344	117	25.091	24.0011	15.7176	9.06466	4.10753
Sdad1	NM_172713	-1.22565	6.81597	8.95786	0.00276278	0.0265336	4085	1477	1382	1158	349	39.0942	25.9862	22.8601	17.4697	7.01461
Pknox1	NM_016670	-2.46219	4.86496	8.93861	0.00279206	0.0267811	990	330	663	187	13	11.2893	6.91813	13.0676	3.36148	0.311339
Nlrp14	NM_001002894	0.934367	7.3967	8.93789	0.00279315	0.0267811	2107	1330	1908	3051	2297	30.8425	35.7914	48.274	70.4018	70.6162
Pak7	NM_172858	1.4628	5.81535	8.93305	0.00280057	0.026826	603	399	441	988	1028	6.06945	7.38325	7.67221	15.6764	21.7312
Pcsk6	NM_011048	5.58288	1.69279	8.9314	0.00280309	0.026826	9	0	0	81	92	0.1006	0	0	1.42724	2.15975
Atg9a	NM_001003917	-1.21721	6.76199	8.93032	0.00280475	0.026826	4420	890	1605	743	616	56.4152	20.8836	35.4078	14.9492	16.5125
Mtap1b	NM_008634	0.747333	8.32973	8.92853	0.0028075	0.0268303	4657	2692	3735	5101	4420	18.8772	20.0609	26.1681	32.5944	37.6281
Ppan	NM_145610	-1.30722	6.24868	8.92685	0.00281009	0.026833	1711	1297	1294	657	292	49.1923	68.5535	64.303	29.7762	17.6315
Smcr8	NM_001085440	-0.968035	7.2073	8.91996	0.00282071	0.0269123	3940	2293	1996	1200	923	25.6104	27.401	22.4249	12.2958	12.6003
Bri3bp	NM_029752	-1.64548	5.44345	8.91535	0.00282784	0.0269583	1589	699	512	291	153	10.9243	8.83467	6.08401	3.1537	2.20912
Tmem182	NM_001081198	5.70456	2.11525	8.90575	0.00284274	0.0270782	0	7	0	133	105	0	0.564097	0	9.19011	9.6663
Papd7	NM_001169131	0.693513	9.98511	8.90058	0.0028508	0.0271327	13058	10652	10976	16868	12878	157.07	235.553	228.197	319.842	325.328
Nudcd2	NM_026023	-2.29957	4.85731	8.8958	0.00285827	0.0271816	542	761	440	148	57	16.2439	41.9293	22.7925	6.99211	3.58776
Psd3	NM_027626	1.00534	7.01699	8.89297	0.00286271	0.0272016	1778	957	1342	2307	1869	9.27461	9.17737	12.0995	18.97	20.4754
Nes	NM_016701	1.26753	6.34739	8.88914	0.00286872	0.0272364	1276	470	666	1199	1532	10.0068	6.77621	9.02756	14.8225	25.2327
Pag1	NM_001195031	1.57869	5.49583	8.88247	0.00287921	0.0273138	558	339	235	1110	629	3.24822	3.62789	2.36444	10.1857	7.6899
6330503K22Rik	NM_182995	0.651383	8.95332	8.87502	0.002891	0.0274033	8503	5037	4487	8510	5935	81.5702	88.8329	74.3986	128.69	119.574
Fto	NM_011936	-2.86814	4.42682	8.87174	0.00289619	0.0274301	464	672	220	102	11	6.26521	16.6813	5.1344	2.17107	0.311938
Rai14	NM_001166408	1.14787	6.60916	8.85164	0.00292826	0.0277113	1041	882	874	2029	1308	10.3889	16.1819	15.0757	31.9195	27.4147
Actn2	NM_033268	-3.98159	3.26844	8.84283	0.00294242	0.0278227	491	112	156	17	6	7.90508	3.31501	4.34109	0.431449	0.202878
2410016O06Rik	NM_023633	-1.17838	6.57616	8.83728	0.00295139	0.0278608	3414	1005	1430	652	564	69.9132	37.8359	50.6152	21.0474	24.2568
Pabpc4	NM_130881	-0.982452	7.11826	8.83654	0.00295258	0.0278608	3815	2106	1879	1150	839	128.618	130.53	109.493	61.1171	59.4058
Nlrp4f	NM_175290	1.19643	7.50568	8.8359	0.00295363	0.0278608	1584	734	2738	2872	3170	21.5761	18.3805	64.4616	61.6679	90.685
Lrrfip1	NM_001111311	0.749075	8.29495	8.81692	0.0029845	0.0281292	4331	3439	2890	5665	3815	76.3004	111.381	88.0006	157.324	141.153
Prr12	NM_175022	1.27257	6.25252	8.81473	0.00298808	0.0281401	960	649	537	1323	1290	6.70455	8.33269	6.48219	14.5651	18.9211
Omd	NM_012050	5.5475	0.594381	8.80071	0.00301114	0.0283344	1	2	0	15	60	0.0274371	0.100881	0	0.648761	3.45738
Vwa1	NM_147776	4.72326	3.16598	8.7987	0.00301445	0.0283427	48	0	0	267	213	0.734404	0	0	6.43964	6.84434
Fbxl14	NM_133940	1.28831	6.54902	8.79434	0.00302167	0.0283876	634	915	851	1545	1654	7.21944	19.1548	16.7492	27.7331	39.5556
Tnks2	NM_001163635	-0.917207	7.613	8.78902	0.00303049	0.0284475	6268	2309	2711	1966	1009	46.4634	31.4665	34.7345	22.9732	15.7084
Otud1	NM_027715	1.0827	6.7589	8.78348	0.00303971	0.028511	1247	1030	931	2338	1330	23.6887	35.9712	30.5685	70.0125	53.0621
Gdf9	NM_008110	1.20738	6.30384	8.77839	0.00304821	0.0285678	1101	554	673	1610	1120	29.3207	27.1231	30.9779	67.5879	62.6417
Fgf7	NM_008008	5.41633	2.72665	8.74987	0.00309624	0.0289946	0	13	0	152	196	0	0.429707	0	4.30811	7.40119
Mybpc2	NM_146189	-6.73538	1.65541	8.73853	0.00311555	0.0291519	231	12	41	1	0	3.0623	0.292455	0.939439	0.0208974	0
Pnmal2	NM_001099636	-6.65267	1.7438	8.73257	0.00312575	0.0292122	87	92	55	0	1	1.00788	1.95939	1.10129	0	0.0243303
Hnrnpa2b1	NM_016806	-0.685758	9.49596	8.73184	0.00312701	0.0292122	19761	9273	9791	7529	4635	232.402	200.491	199.025	139.581	114.483
Adamts14	NM_001081127	-6.65686	1.57577	8.72659	0.00313603	0.0292517	68	80	57	1	0	0.629698	1.36193	0.912322	0.0145975	0
Fndc3b	NM_173182	0.851902	7.68165	8.72645	0.00313627	0.0292517	3080	1995	1784	3342	2935	21.5229	25.6293	21.5474	36.814	43.0742
Snx27	NM_029721	-1.43205	5.7933	8.7225	0.00314306	0.0292916	1856	675	913	371	255	14.2735	9.54329	12.1359	4.49761	4.11861
Ccng2	NM_007635	1.86149	5.31922	8.72084	0.00314594	0.029295	678	91	216	634	894	13.0604	3.22263	7.19168	19.2519	36.1679
Ppp2r2c	NM_172994	3.17969	4.37397	8.71885	0.00314936	0.0293034	186	0	70	384	574	2.21679	0	1.44198	7.21437	14.3675
Bex6	NM_001033539	-1.1819	7.16697	8.70688	0.00317011	0.029473	2578	3062	2050	1480	480	125.995	275.117	173.17	114.022	49.2685
Fkbp3	NM_013902	-2.39361	4.50095	8.68011	0.00321702	0.0298851	770	528	212	70	71	39.1456	49.3478	18.6285	5.60978	7.58068
Slc35f2	NM_028060	-1.06021	6.81515	8.66781	0.00323879	0.0300556	3056	1510	1830	1025	557	57.1718	51.9335	59.1738	30.2279	21.8848
Upf3a	NM_025924	-2.38792	4.811	8.66684	0.00324053	0.0300556	1138	379	450	186	15	39.0236	23.8928	26.6715	10.0544	1.08028
Gca	NM_145523	-2.46785	4.71724	8.65627	0.00325938	0.0302063	1249	385	286	165	14	18.2496	10.3418	7.22283	3.80042	0.429614
1700113I22Rik	NM_026865	4.25272	3.37298	8.65085	0.00326909	0.0302568	0	17	29	226	296	0	1.0277	1.64824	11.7149	20.442
Hist2h2ac	NM_175662	5.08546	1.57988	8.65033	0.00327003	0.0302568	1	3	4	33	114	0.123185	0.679395	0.851664	6.4081	29.4932
Nf1	NM_010897	0.848366	7.68105	8.64774	0.00327467	0.0302758	2926	1938	1946	3309	2951	11.8656	14.4481	13.6398	21.1528	25.1329
Eif2a	NM_001005509	-1.30943	6.29656	8.64463	0.00328027	0.0302846	2406	1524	748	614	349	50.2783	58.548	27.0169	20.226	15.3168
Tlx3	NM_019916	5.67074	0.315328	8.64432	0.00328083	0.0302846	0	2	0	28	38	0	0.115302	0	1.38414	2.50269
Trim47	NM_001205081	-7.76758	-0.0390544	8.6425	0.0032841	0.0302908	32	12	28	0	0	0.700389	0.482851	1.05925	0	0
H2-Bl	NM_008199	5.24237	2.62205	8.63319	0.00330094	0.0304219	1	0	14	124	194	0.0412734	0	0.99873	8.06768	16.8163
Ppia	NM_008907	-2.53806	4.27359	8.62986	0.00330697	0.0304534	586	289	413	62	50	38.2511	34.6806	46.5956	6.3796	6.85447
Ugp2	NM_139297	3.47733	3.70017	8.62226	0.0033208	0.0305517	16	23	62	358	288	0.249489	0.659329	1.67099	8.79977	9.43154
Exosc3	NM_025513	-1.42986	6.02969	8.62111	0.00332289	0.0305517	1708	1226	901	581	195	79.3581	104.722	72.3565	42.5535	19.0281
Ywhaz	NM_011740	0.909991	8.02776	8.61205	0.00333945	0.0306797	3329	1608	3473	3651	4294	46.8736	41.6239	84.5218	81.0369	126.98
Tmem66	NM_026432	-1.62198	5.56751	8.60618	0.00335024	0.0307407	1133	1093	559	304	182	28.6635	50.8348	24.4433	12.1235	9.67004
6430527G18Rik	NM_145836	-1.33854	6.36945	8.60557	0.00335137	0.0307407	2501	1326	1123	304	606	29.2203	28.4811	22.6777	5.59887	14.8697
Sorbs2	NM_172752	1.38504	6.25091	8.59428	0.00337221	0.0309075	831	455	738	857	1697	6.60979	6.65335	10.1459	10.7454	28.3483
Zcchc2	NM_001122676	1.01276	7.40116	8.59122	0.00337788	0.0309351	1413	1717	1786	3523	2072	19.5969	43.7783	42.8131	77.022	60.3523
Klf9	NM_010638	-0.989331	7.66946	8.58724	0.00338526	0.0309764	6243	3233	2206	2254	802	91.9179	87.5094	56.1386	52.3139	24.7993
Il13ra1	NM_133990	5.5847	1.11719	8.58563	0.00338827	0.0309764	0	0	4	112	19	0	0	0.0901354	2.30176	0.520233
Epha8	NM_007939	5.3588	0.914566	8.58343	0.00339236	0.0309764	0	1	3	92	20	0	0.01874	0.0528563	1.47833	0.428168
Mospd1	NM_027409	0.888576	7.78077	8.58307	0.00339303	0.0309764	4754	1429	1700	3719	3108	130.287	71.9973	80.5267	160.666	178.888
Crebl2	NM_177687	2.75986	4.81395	8.5797	0.00339932	0.0310095	297	1	136	562	695	5.6264	0.0348271	4.4531	16.7829	27.6514
Zfp689	NM_175163	5.01034	1.47418	8.57031	0.00341688	0.0311263	2	5	1	125	36	0.0265354	0.121957	0.0229321	2.61434	1.00313
Gabra3	NM_008067	1.71628	5.38584	8.56983	0.0034178	0.0311263	508	126	373	807	788	6.54829	2.98591	8.31041	16.3981	21.3328
Aatf	NM_019816	-1.61951	5.85605	8.56857	0.00342015	0.0311263	1793	1027	766	542	97	47.8555	50.3923	35.337	22.8038	5.43727
Clpb	NM_009191	-5.27293	2.53426	8.55768	0.00344068	0.0312887	303	21	148	6	0	3.24061	0.412901	2.73587	0.101156	0
Hsp90aa1	NM_010480	-0.731205	8.84518	8.5523	0.00345085	0.0313471	13189	6828	5050	4951	2694	222.326	211.6	147.136	131.561	95.375
Azin1	NM_001102458	0.751559	8.68552	8.55144	0.00345249	0.0313471	6608	2484	5407	6676	5561	63.1391	43.6337	89.2965	100.554	111.594
Spsb3	NM_001163750	4.73066	2.57932	8.54052	0.00347326	0.0315111	25	1	3	220	111	2.78023	0.204448	0.576648	38.5673	25.9251
Pard3	NM_001013581	1.0463	7.13371	8.53396	0.00348581	0.0315999	1396	1588	1122	3049	1670	96.6384	202.096	134.248	332.719	242.794
Piga	NM_011081	1.39851	5.91885	8.53183	0.00348989	0.0315999	963	247	516	1227	953	12.8763	6.07164	11.9252	25.8623	26.7619
Ssbp3	NM_198438	1.34805	6.22104	8.53115	0.00349119	0.0315999	699	643	607	1005	1519	10.7841	18.2372	16.1861	24.4415	49.2177
Uqcr11	NM_025650	-6.66289	1.75522	8.52767	0.00349788	0.0316358	74	123	31	0	1	8.15397	24.9164	5.90403	0	0.231417
Popdc2	NM_022318	5.46398	1.71593	8.52215	0.0035085	0.0317072	10	0	0	119	66	0.237012	0	0	4.44604	3.28528
Brwd3	NM_001081477	0.720118	9.46041	8.51399	0.00352427	0.0318251	15014	5945	5374	13639	7702	112.109	81.6088	69.3569	160.539	120.783
Idh2	NM_173011	-4.15718	3.44123	8.5048	0.00354211	0.0319363	835	110	24	25	0	23.5834	5.71156	1.1716	1.11305	0
Bhlhe40	NM_011498	2.10208	4.81258	8.50348	0.00354468	0.0319363	217	82	234	744	455	3.34892	2.32649	6.2418	18.0998	14.7474
Cmas	NM_009908	1.37603	6.03452	8.50341	0.00354482	0.0319363	580	415	699	1094	1194	15.8321	20.8258	32.979	47.0744	68.45
2007-03-01	NM_020575	-1.46064	6.33084	8.49212	0.00356688	0.0321005	2678	1336	964	208	602	47.3179	43.3974	29.4402	5.79341	22.3393
Folr1	NM_001252553	-1.57279	5.57507	8.49126	0.00356856	0.0321005	2059	605	518	317	186	74.9387	40.4806	32.5858	18.1872	14.2174
Ercc5	NM_011729	-4.77834	3.00818	8.48693	0.00357706	0.0321451	187	249	107	12	0	2.24038	5.4843	2.21571	0.22663	0
Gemin6	NM_026053	-2.87758	4.15278	8.48593	0.00357905	0.0321451	430	116	632	65	23	19.0223	9.43396	48.3237	4.53277	2.13688
Dnajb9	NM_013760	-0.664342	9.38848	8.471	0.00360852	0.0323849	17925	8859	8940	6471	4782	461.747	419.539	398.045	262.768	258.71
Gpr22	NM_175191	4.93736	2.12812	8.46238	0.00362566	0.0325136	2	6	5	76	145	0.0209472	0.115528	0.0905137	1.25477	3.18949
Epb4.1	NM_001128607	0.759916	8.11871	8.45722	0.00363597	0.032581	3915	2385	3191	4726	3613	60.5556	67.8192	85.3097	115.232	117.368
Efha1	NM_028643	-1.55759	5.55102	8.45319	0.00364404	0.0326048	1135	825	802	345	162	23.6052	31.5434	28.8294	11.3106	7.07595
Arpc1a	NM_019767	-1.53432	5.5379	8.45309	0.00364423	0.0326048	1298	833	664	281	211	39.2688	46.3298	34.7209	13.401	13.4064
Trp53inp2	NM_178111	1.0156	7.45054	8.4503	0.00364983	0.0326298	1365	1792	1886	3106	2545	16.6695	40.2318	39.8089	59.7925	65.2732
Ctdspl2	NM_212450	0.887388	7.63962	8.4482	0.00365405	0.0326425	2782	1342	2433	3325	2851	29.4067	26.0786	44.451	55.4036	63.2915
Ubp1	NM_001083319	0.670789	9.0089	8.44495	0.00366059	0.0326758	9323	3685	5942	8540	6475	116.277	84.4923	128.091	167.9	169.604
Rbm45	NM_153405	-1.49806	5.63668	8.43837	0.00367386	0.0327691	1744	772	612	339	207	44.1675	35.9431	26.789	13.5336	11.0099
Tle6	NM_053254	2.19799	4.53602	8.43282	0.00368508	0.0328412	209	116	104	618	387	4.98305	5.08451	4.28579	23.227	19.3784
Slco4a1	NM_148933	2.01487	5.21963	8.43159	0.00368758	0.0328412	147	387	122	929	624	2.28773	11.0724	3.28168	22.7908	20.3953
Mdh1	NM_008618	2.96664	4.22364	8.4259	0.00369914	0.032919	75	6	136	452	422	1.84023	0.270648	5.76766	17.4826	21.7461
Gm13242	NM_001103158	-0.769807	7.99851	8.42066	0.00370982	0.0329723	6370	3593	3707	2265	1790	76.6991	79.5335	77.1477	42.9908	45.2649
Tmub1	NM_022418	-6.67983	1.59591	8.42018	0.0037108	0.0329723	30	127	32	1	0	1.09187	8.49759	2.01302	0.0573728	0
Polr3e	NM_025298	-1.30334	6.51116	8.41833	0.00371457	0.0329806	2705	1145	1596	969	219	30.6931	23.8847	31.3008	17.3322	5.21885
Shc4	NM_199022	4.89613	0.887391	8.40593	0.00374	0.0331811	2	2	2	56	44	0.0199346	0.0366479	0.0344553	0.879875	0.921059
Brdt	NM_001079873	1.34116	6.02639	8.39901	0.00375426	0.0332822	978	526	348	1085	1172	70.5486	69.7553	43.3888	123.377	177.556
Mtrf1	NM_145960	-6.6221	1.71489	8.39214	0.00376847	0.0333828	36	72	104	0	1	0.928852	3.41522	4.63796	0	0.0541879
Gpr182	NM_007412	5.10822	1.83976	8.39044	0.003772	0.0333887	5	0	6	81	106	0.141801	0	0.294111	3.62119	6.31356
Kcnh1	NM_010600	0.863317	7.7181	8.38776	0.00377756	0.0334124	2550	2326	1873	4119	2521	17.1508	28.7604	21.7736	43.6708	35.6102
Gopc	NM_001199272	-1.69387	5.3425	8.38165	0.00379029	0.0334802	1105	419	974	192	192	12.2971	8.57231	18.7348	3.36821	4.48746
Mark1	NM_145515	-5.01799	2.94966	8.38018	0.00379336	0.0334802	60	304	107	2	6	0.631443	5.88164	1.94633	0.0331794	0.132615
Cd99l2	NM_138309	4.16269	3.15163	8.37939	0.003795	0.0334802	56	0	8	385	112	0.761928	0	0.188133	8.25739	3.20038
Sec61g	NM_001109972	5.51651	1.05106	8.37856	0.00379673	0.0334802	0	0	4	107	18	0	0	0.862725	21.0476	4.7173
Sec61g	NM_001109971	5.51649	1.05106	8.37467	0.00380487	0.0335267	0	0	4	107	18	0	0	0.818101	19.9589	4.4733
Gm1527	NM_001033479	5.58741	1.95791	8.37172	0.00381105	0.0335363	11	0	0	30	160	0.249276	0	0	1.07168	7.61493
Rchy1	NM_026557	0.827442	7.78157	8.36883	0.00381712	0.0335363	2908	2153	2195	3444	3202	68.8551	93.7191	89.8309	128.547	159.229
NA	NM_001271548	5.44835	1.06369	8.3688	0.00381718	0.0335363	0	4	0	70	46	0	0.292213	0	4.38482	3.83896
Lrr1	NM_001081406	-1.30433	6.2182	8.36865	0.00381749	0.0335363	2801	630	1269	520	378	89.6512	37.0703	70.2027	26.2363	25.4093
NA	NM_001271607	5.38457	0.971885	8.35471	0.00384688	0.033769	6	0	0	42	61	0.124301	0	0	1.3716	2.65406
Tmem159	NM_145586	-2.42529	4.40528	8.35274	0.00385106	0.0337725	898	141	476	55	72	30.5755	8.82588	28.0126	2.95199	5.14858
Pard3	NM_001013580	1.10997	6.77214	8.35179	0.00385308	0.0337725	1115	1243	775	2262	1438	352.415	722.26	423.381	1127.01	954.546
Wdr77	NM_027432	-0.941567	7.5025	8.34844	0.00386018	0.0338093	6275	2451	1920	1421	1201	84.8481	60.9276	44.8724	30.2886	34.1059
Hnrnpul2	NM_001081196	0.664219	10.634	8.33978	0.00387863	0.0339453	25018	16259	15410	23267	22140	209.906	250.789	223.473	307.729	390.129
Ypel2	NM_001005341	-0.691446	8.62575	8.33797	0.00388249	0.0339536	11378	4254	5917	3845	2721	111.511	76.6461	100.231	59.4022	56.0063
Syf2	NM_026780	0.885826	7.68505	8.33215	0.00389496	0.034037	2421	2235	1866	4378	2243	91.1523	154.701	121.432	259.839	177.362
Stt3b	NM_024222	0.657211	9.34201	8.32712	0.00390576	0.0341058	9841	7268	5892	10386	8356	112.034	152.114	115.937	186.387	199.787
Ppip5k2	NM_173760	0.699656	8.49706	8.32419	0.00391206	0.0341352	5963	3888	2990	5530	4966	51.4782	61.706	44.6148	75.2558	90.0375
Ddhd1	NM_176845	0.687954	8.93574	8.3205	0.00392002	0.0341791	7884	5000	4529	6263	7588	74.326	86.6576	73.7982	93.075	150.238
Myh9	NM_022410	0.769873	7.95998	8.31147	0.00393956	0.0343191	3991	2116	2557	4033	3405	26.0123	25.3545	28.8056	41.4364	46.6093
Tmprss11a	NM_001033233	0.957227	7.3053	8.31035	0.00394198	0.0343191	2145	1189	1714	2185	2685	38.7846	39.5236	53.5664	62.2787	101.961
Ywhah	NM_011738	-0.883118	7.53844	8.29567	0.00397397	0.0345717	3889	2940	2975	1543	1238	105.916	147.202	140.043	66.2441	70.8115
Wdr44	NM_175180	1.17934	6.3605	8.29165	0.00398278	0.0346056	1209	480	789	1959	937	14.1253	10.3099	15.933	36.0796	22.9915
Dut	NM_001159646	5.49458	1.81527	8.29118	0.00398381	0.0346056	0	0	7	109	84	0	0	2.0253	28.7624	29.5311
Sssca1	NM_020491	-4.63522	2.7852	8.28309	0.00400159	0.0347342	240	74	193	10	1	16.7104	9.47215	23.2264	1.09757	0.146229
Stambp	NM_024239	5.57332	2.08136	8.27827	0.00401224	0.0348007	0	0	8	69	147	0	0	0.307973	2.42258	6.87621
Dcaf13	NM_198606	-1.39449	5.91509	8.2647	0.00404234	0.0350356	2011	939	761	502	217	62.695	53.8182	41.0067	24.6707	14.2082
Notch2	NM_010928	1.83651	5.23214	8.26295	0.00404624	0.0350433	382	297	140	602	831	1.74683	2.49681	1.10653	4.33949	7.98078
Rab11fip5	NM_177466	0.998157	6.92678	8.25753	0.00405834	0.035122	2198	800	1053	2209	1718	25.724	17.2125	21.3004	40.7533	42.2271
Csmd1	NM_053171	-6.15488	1.93692	8.24474	0.00408702	0.0353303	91	92	82	2	0	0.306195	0.569097	0.476891	0.0106082	0
Smad1	NM_008539	1.94532	4.94204	8.24278	0.00409144	0.0353303	230	211	170	864	429	3.62881	6.12014	4.63591	21.4885	14.2152
Gli2	NM_001081125	-4.4431	3.59603	8.24275	0.00409151	0.0353303	81	354	301	23	0	0.580117	4.66097	3.72603	0.259666	0
Higd2a	NM_025933	5.10978	2.60875	8.23969	0.00409841	0.0353624	0	11	4	70	230	0	1.58489	0.541842	8.64803	37.8573
Adamts9	NM_175314	5.19159	1.45191	8.2368	0.00410495	0.0353624	1	0	6	126	34	0.00795929	0	0.082542	1.58089	0.568344
Actr1b	NM_146107	-3.61845	3.38889	8.23541	0.00410808	0.0353624	549	96	181	24	8	12.6987	4.08226	7.23628	0.875094	0.388629
Khdc1b	NM_001113187	0.746316	10.9394	8.23462	0.00410987	0.0353624	25717	14458	26608	28382	28969	549.846	568.291	983.291	956.577	1300.8
Hn1l	NM_198937	0.880322	7.44141	8.23438	0.00411042	0.0353624	2445	1323	1955	3060	2356	45.0742	44.8385	62.2939	88.9256	91.2184
Erf	NM_010155	-2.20205	4.59836	8.23172	0.00411644	0.0353785	789	474	326	113	64	10.8208	11.951	7.72771	2.44297	1.84341
Snn	NM_009223	-3.37414	3.8781	8.23087	0.00411837	0.0353785	234	541	134	32	19	3.87118	16.4538	3.83161	0.834513	0.660144
Spnb3	NM_021287	-1.11206	6.68109	8.22393	0.00413416	0.035488	3059	977	1975	849	538	17.8459	10.4784	19.9148	7.80771	6.59175
Usp29	NM_021323	-0.740505	8.25938	8.21632	0.00415153	0.0355773	6851	3891	5293	2522	2347	44.9703	46.9543	60.0514	26.096	32.3551
Ebf2	NM_010095	5.36537	1.97062	8.21542	0.00415358	0.0355773	13	0	0	187	45	1.43575	0	0	32.5561	10.4377
Uchl5	NM_019562	-1.34456	6.18713	8.21463	0.0041554	0.0355773	2022	1262	1004	720	198	52.4806	60.217	45.0402	29.4582	10.793
Arx	NM_007492	4.11252	3.46751	8.21402	0.0041568	0.0355773	7	0	51	367	220	0.12323	0	1.55181	10.1846	8.13394
Zar1	NM_174877	5.12507	1.28002	8.20642	0.00417424	0.0356859	0	3	3	36	86	0	0.210456	0.197865	2.16549	6.89215
Ccdc149	NM_001256059	5.152	0.764648	8.2048	0.00417797	0.0356859	3	2	0	88	14	0.043451	0.0532538	0	2.00917	0.425857
Ankhd1	NM_175375	-1.17316	6.38128	8.20383	0.00418019	0.0356859	2260	1152	1392	543	515	13.1911	12.3613	14.043	4.99605	6.31301
Rrp15	NM_026041	-1.13365	6.57099	8.20316	0.00418175	0.0356859	3295	1088	1364	864	429	130.502	79.2199	93.3742	53.9427	35.6844
Psmb4	NM_008945	-1.34519	5.97037	8.20121	0.00418624	0.0356981	2095	663	1105	388	341	106.058	61.704	96.6872	30.9632	36.2552
Klb	NM_031180	-4.51363	2.84002	8.19713	0.00419568	0.0357404	176	182	130	5	6	2.45869	4.67418	3.13895	0.110108	0.176036
Sema4c	NM_001126047	1.45232	5.55191	8.1964	0.00419735	0.0357404	635	285	342	1134	624	8.01757	6.6154	7.46353	22.5703	16.5467
Tfap2b	NM_009334	3.26168	3.72075	8.19213	0.00420725	0.0357986	103	25	21	283	341	0.821849	0.366722	0.289617	3.55957	5.71436
Mta3	NM_001171053	-1.28339	6.15052	8.18903	0.00421445	0.0358336	2120	1048	1054	652	254	58.8726	53.5034	50.5903	28.5418	14.8139
Kit	NM_001122733	4.50463	3.4349	8.18483	0.00422422	0.0358393	0	0	42	366	219	0	0	10.6981	85.0244	67.781
Sbf2	NM_177324	0.904284	7.51315	8.18479	0.0042243	0.0358393	3570	1236	1561	2738	2864	23.944	15.2402	18.0959	28.948	40.3422
NA	NM_001267711	1.27082	6.47087	8.18376	0.00422671	0.0358393	792	525	1076	1209	1742	6.07819	7.40715	14.2729	14.6262	28.0773
Srsf5	NM_001079695	-0.696085	8.36294	8.1826	0.00422942	0.0358393	8071	3992	5326	3334	2162	1314.4	1195.18	1499.17	855.901	739.461
Mtif3	NM_001256100	-1.72041	5.13565	8.18212	0.00423052	0.0358393	1292	442	558	200	137	12.1731	7.65602	9.08704	2.97047	2.71092
Ddx60	NM_001081215	-2.35762	4.36351	8.15932	0.00428404	0.0362452	690	349	338	61	69	5.53501	5.1468	4.68636	0.771357	1.16246
Snx2	NM_026386	-2.45361	4.48895	8.15779	0.00428766	0.0362452	581	460	398	130	21	13.8662	20.1827	16.4177	4.89079	1.05259
Gtf3a	NM_025652	-2.02097	4.81399	8.15773	0.00428781	0.0362452	1248	326	393	165	69	46.1917	22.1824	25.1415	9.62696	5.3636
Tmem123	NM_133739	1.95283	5.51192	8.15643	0.00429088	0.0362452	732	28	319	871	942	12.2533	0.861672	9.22958	22.9835	33.117
2810046L04Rik	NM_173382	-3.93668	3.43959	8.14142	0.00432653	0.0365038	663	53	187	29	0	7.37145	1.08332	3.59361	0.508269	0
Chaf1a	NM_013733	-0.727025	8.22361	8.1409	0.00432777	0.0365038	8184	3932	4058	2528	2267	118.857	104.982	101.864	57.8751	69.1461
Cpm	NM_027468	-2.18109	4.93768	8.13766	0.00433553	0.0365372	1241	706	145	180	56	11.4765	12.0029	2.31769	2.62402	1.08764
Sox9	NM_011448	-5.9448	1.85404	8.13662	0.00433801	0.0365372	132	34	106	1	1	1.52957	0.724295	2.123	0.0182663	0.0243362
Rab6a	NM_024287	0.774185	8.02824	8.13341	0.0043457	0.036567	3672	2902	2240	4382	3466	54.8884	79.7476	57.8729	103.254	108.809
Gnpda1	NM_011937	-3.29613	3.58973	8.13252	0.00434783	0.036567	484	161	234	20	22	10.1098	6.1825	8.44814	0.65854	0.965109
Ier5	NM_010500	-1.31066	6.22636	8.12106	0.00437541	0.0367724	2983	828	966	357	500	43.8257	22.364	24.5303	8.268	15.4278
Tbccd1	NM_001081368	-2.88866	3.92904	8.10953	0.00440332	0.0369803	668	236	209	68	10	11.8772	7.71423	6.42294	1.90591	0.373419
Ppp1r8	NM_146154	0.822814	7.79486	8.10689	0.00440974	0.0370075	4367	1821	1729	4375	2562	102.793	78.8012	70.3437	162.336	126.654
Dbn1	NM_019813	-6.15613	2.18606	8.10202	0.0044216	0.0370803	39	133	114	0	2	0.644752	4.04224	3.25748	0	0.069441
Ube2d2	NM_019912	0.628578	9.6166	8.09171	0.00444681	0.0372649	12379	7691	8277	11957	10366	239.515	273.572	276.802	364.691	421.227
Tfap2c	NM_009335	-1.48872	5.72988	8.08832	0.00445515	0.0373079	1750	590	971	212	334	29.6348	18.3679	28.4206	5.65922	11.8787
Reps1	NM_009048	1.14631	6.67921	8.07792	0.0044808	0.0374863	820	1001	1005	1901	1540	15.0476	33.77	31.8764	54.9911	59.3517
Dcaf11	NM_133734	-4.46649	2.83847	8.07707	0.00448289	0.0374863	167	168	150	8	4	24.6106	45.5153	38.2073	1.85846	1.23801
Tie1	NM_011587	5.33581	2.40931	8.07421	0.00448998	0.0375186	0	11	0	149	137	0	0.25046	0	2.90902	3.56355
2500003M10Rik	NM_023215	-0.90697	7.25452	8.06849	0.00450416	0.0376101	3801	2118	2424	1178	1059	56.2392	57.6116	61.9903	27.4753	32.9075
Plk1	NM_011121	-1.28637	6.71519	8.06052	0.00452403	0.0377489	3374	1745	1204	1159	231	73.5791	69.9595	45.3822	39.8427	10.5798
Rnf14	NM_001164621	0.825132	8.02369	8.05772	0.00453102	0.037749	3217	1847	3499	4436	3515	46.0937	48.6518	86.653	100.193	105.773
Stx12	NM_133887	1.11463	6.60509	8.05704	0.00453273	0.037749	1229	990	668	1650	1553	25.45	37.6889	23.909	53.8612	67.5406
Mphosph6	NM_026758	1.00284	8.02589	8.05662	0.00453377	0.037749	2767	1591	3568	2864	5061	126.122	133.32	281.098	205.784	484.482
E330021D16Rik	NM_001201390	1.06123	7.25745	8.0532	0.00454233	0.0377933	1486	1066	1942	1976	2828	39.4207	51.9882	89.0438	82.632	157.559
Bend3	NM_199028	-0.729436	8.47079	8.04419	0.00456499	0.0379128	9879	3658	5821	3897	2025	78.4609	53.4104	79.9074	48.7895	33.7772
Zfp839	NM_028365	-1.86216	5.0195	8.04369	0.00456625	0.0379128	963	459	627	130	146	12.4201	10.8831	13.977	2.643	3.95465
Sfmbt1	NM_001166531	0.638615	10.2358	8.04293	0.00456815	0.0379128	18968	12587	11767	20036	14795	117.689	143.575	126.191	195.966	192.791
Esco1	NM_001081222	0.638095	9.81618	8.04231	0.00456973	0.0379128	15283	9592	7930	15009	11036	161.725	186.603	145.041	250.366	245.266
Pigq	NM_011822	-1.95287	5.24104	8.0393	0.00457732	0.0379487	506	1062	557	243	88	7.88242	30.4142	14.9973	5.96722	2.87906
Ubap2l	NM_001165986	-1.09309	6.69571	8.01978	0.00462692	0.0383326	2525	1459	1814	1048	415	600.529	637.925	745.691	392.907	207.29
Hcn3	NM_008227	-4.59344	2.8286	8.009	0.00465456	0.0385342	322	76	153	12	0	4.74237	2.05776	3.89476	0.278597	0
Nudt9	NM_028794	-1.99918	5.03105	8.00508	0.00466462	0.03859	1745	306	352	242	46	62.8439	20.2596	21.9109	13.7385	3.47923
Prdm9	NM_144809	1.47874	5.69339	8.00079	0.0046757	0.0386542	798	189	440	866	982	11.0803	4.82449	10.5597	18.9549	28.6363
Dcaf4	NM_001165256	-4.98818	2.5179	7.99797	0.00468298	0.0386869	222	141	62	6	1	55.5489	64.861	26.8141	2.36663	0.525509
Tmem150c	NM_182841	-1.35392	6.77322	7.99277	0.00469645	0.0387707	2608	2065	1592	1232	181	40.6404	59.1579	42.8788	30.2634	5.92361
Itgb5	NM_001145884	-1.13526	6.6634	7.99103	0.00470096	0.0387804	2634	1310	1832	503	765	38.5568	35.2532	46.3511	11.6067	23.5182
Ddx20	NM_017397	-0.879977	8.02513	7.98794	0.00470899	0.0388192	9743	2972	2776	2677	1361	172.722	96.8602	85.0596	74.8099	50.6723
Eif4g1	NM_145941	-0.650576	10.369	7.97803	0.00473485	0.0390047	33058	17431	18951	12511	9753	293.185	284.204	290.5	174.909	181.661
Gm4858	NM_001177694	-1.08069	6.64895	7.97572	0.00474088	0.0390267	2557	1590	1484	958	451	61.8862	70.7461	62.0793	36.5498	22.9244
Dgkz	NM_138306	-3.61971	3.5707	7.96474	0.00476974	0.0392366	515	233	137	38	1	7.08122	5.88978	3.2559	0.823646	0.0288774
Dppa3	NM_139218	-0.836873	7.69493	7.96091	0.00477984	0.0392919	6218	2835	2558	1654	1491	365.192	306.102	259.669	153.131	183.91
Ccdc92	NM_144819	1.53953	5.81477	7.95635	0.0047919	0.0393504	353	256	707	1020	1036	7.51726	10.0223	26.0228	34.2406	46.3343
Mfsd5	NM_134100	-1.01249	6.86748	7.95455	0.00479667	0.0393504	3012	1653	1854	762	834	83.0674	83.809	88.3761	33.1273	48.3058
Prkar2b	NM_011158	1.24479	6.17193	7.95439	0.0047971	0.0393504	796	440	786	1493	1026	11.3882	11.5728	19.4364	33.6712	30.8282
St6gal1	NM_145933	2.10826	4.76348	7.94296	0.00482749	0.0395718	396	47	145	631	506	4.22022	0.920831	2.6709	10.6005	11.3253
Mtif2	NM_133767	-2.08126	4.83996	7.9406	0.00483379	0.0395956	804	305	725	93	119	14.056	9.80278	21.9076	2.56299	4.3693
Siah1a	NM_009172	-1.24889	6.52316	7.93478	0.00484936	0.039688	4216	894	941	592	533	96.039	37.4392	37.0498	21.2581	25.4995
Ccdc115	NM_027159	1.46622	6.16809	7.93383	0.0048519	0.039688	1494	172	482	2104	695	42.0969	8.90984	23.4745	93.4547	41.1284
Npm1	NM_001252260	-5.88623	2.48819	7.92537	0.00487463	0.0398038	42	182	124	0	3	49.2141	392.061	251.137	0	7.38277
Sh2b2	NM_018825	-6.29199	1.38781	7.92499	0.00487565	0.0398038	133	30	48	0	1	2.24355	0.930352	1.3995	0	0.0354276
Polr2c	NM_009090	1.23063	6.37972	7.92475	0.00487631	0.0398038	623	682	913	1813	1110	18.9673	38.1719	48.0437	87.0103	70.9737
Muc6	NM_181729	-2.17614	5.33575	7.9229	0.0048813	0.0398166	183	780	1245	130	154	1.07636	8.43422	12.6569	1.20533	1.90233
Kctd21	NM_001039039	-3.06478	4.1411	7.92008	0.0048889	0.0398357	325	607	165	75	7	5.25185	18.0327	4.60853	1.9105	0.237566
Abca4	NM_007378	-5.53326	2.23685	7.9195	0.00489048	0.0398357	235	22	123	4	0	1.55766	0.268084	1.40916	0.0417947	0
Zfp277	NM_172575	3.56219	3.17751	7.91425	0.00490468	0.0399234	33	17	25	395	96	0.646045	0.611844	0.845938	12.19	3.9471
Rhpn2	NM_027897	0.704455	10.0208	7.90758	0.0049228	0.0400119	13717	11725	10047	13741	15902	191.624	301.125	242.592	302.598	466.553
Txndc16	NM_172597	1.22022	6.17557	7.90685	0.0049248	0.0400119	911	452	725	1522	996	10.8656	9.91094	14.9459	28.6157	24.9489
Vegfa	NM_009505	-1.25281	6.15815	7.90646	0.00492586	0.0400119	1686	1278	1073	601	308	57.4463	80.053	63.1908	32.2801	22.0401
Supt16h	NM_033618	-0.806736	7.87462	7.90131	0.0049399	0.0400747	6402	3751	2643	2241	1465	68.4851	73.7683	48.8683	37.7902	32.9137
Wwc2	NM_133791	0.63752	10.2848	7.90064	0.00494173	0.0400747	21088	12944	11377	19639	16096	201.535	227.418	187.928	295.863	323.066
Kpna2	NM_010655	-0.909402	7.24475	7.89984	0.00494392	0.0400747	3831	2066	2418	1522	790	90.3091	89.5349	98.5202	56.5575	39.1115
Pou6f1	NM_010127	-1.68042	5.83617	7.89677	0.0049523	0.0400822	1138	1317	834	536	78	11.9502	25.425	15.1373	8.87265	1.72022
Timm22	NM_019818	-2.35561	4.636	7.8958	0.00495496	0.0400822	553	295	718	38	110	9.4445	9.26229	21.1947	1.02304	3.94552
Tulp3	NM_011657	0.761974	8.11421	7.89573	0.00495517	0.0400822	3513	2901	2845	4248	3947	50.0215	75.9397	70.0181	95.3497	118.033
Tsc22d4	NM_023910	-0.944618	7.24329	7.88901	0.0049736	0.0402033	4746	1626	2372	1496	773	97.0663	61.1369	83.8503	48.2312	33.2031
Itga8	NM_001001309	2.24911	4.43756	7.88076	0.00499634	0.040359	174	128	80	549	389	1.44576	1.95523	1.14891	7.19075	6.78818
Actr3b	NM_001004365	-4.61133	3.09661	7.87686	0.00500714	0.0404182	192	226	158	0	11	5.39107	11.6661	7.66797	0	0.648671
Polr3g	NM_001081176	-0.776767	8.25201	7.86844	0.00503052	0.0405788	10364	3271	3839	2459	2297	162.716	94.4115	104.177	60.8579	75.7393
Scamp2	NM_022813	-5.77881	2.0934	7.86606	0.00503712	0.0405808	132	107	67	3	0	2.70776	4.03518	2.37553	0.0970095	0
Zfp428	NM_146183	-5.22651	2.50082	7.86508	0.00503986	0.0405808	154	193	44	1	4	6.35065	14.6318	3.13617	0.0650061	0.34643
Slc12a4	NM_009195	-4.57934	2.89301	7.86407	0.00504269	0.0405808	169	194	138	1	9	2.1221	4.4784	2.99507	0.0197941	0.237345
Usp36	NM_001033528	-0.868931	7.56527	7.86334	0.00504471	0.0405808	5592	1995	3095	1847	1076	47.8967	31.414	45.8193	24.938	19.3557
Tex2	NM_198292	-0.996099	6.87007	7.86177	0.00504909	0.040588	3526	1385	1824	909	740	34.277	24.7522	30.6475	13.9297	15.1081
Asb13	NM_178283	-4.32021	3.13277	7.85873	0.00505758	0.0406008	543	30	166	18	0	49.128	4.98991	25.9589	2.56719	0
Acpp	NM_207668	-1.91644	5.00228	7.8587	0.00505766	0.0406008	950	742	317	170	106	13.8724	19.9193	8.00086	3.91321	3.25081
Nol9	NM_001159599	-0.884332	7.51066	7.85143	0.00507804	0.0407363	6127	2281	2156	1592	1155	173.354	118.646	105.435	71.0044	68.6319
D10Wsu102e	NM_026579	-0.798269	9.34701	7.84768	0.00508859	0.0407928	14749	5659	14306	6614	3813	201.931	142.437	338.538	142.745	109.639
Slc25a23	NM_025877	1.71507	5.42084	7.84547	0.00509481	0.0408146	348	348	251	477	1064	4.97285	9.14213	6.19939	10.7449	31.932
Yipf5	NM_023311	-1.82563	5.03714	7.84391	0.00509922	0.0408218	967	587	500	206	98	19.9471	22.2605	17.8268	6.6985	4.24559
Bnc1	NM_007562	1.21211	6.30498	7.83768	0.00511681	0.0409345	793	717	683	1237	1399	8.17018	13.5806	12.1627	20.0902	30.2715
D2Ertd750e	NM_026412	0.897139	7.44151	7.83407	0.00512706	0.0409883	1983	1790	1700	2666	2670	30.5542	50.7041	45.2737	64.7536	86.4006
Ppp2r2b	NM_027531	-5.16955	2.50692	7.82897	0.00514154	0.0410508	213	88	123	0	5	5.20499	3.95335	5.19511	0	0.256607
Zcchc2	NM_001122675	0.876839	7.93524	7.82757	0.00514552	0.0410508	2216	2909	2377	4567	3120	15.9828	38.5718	29.6321	51.9244	47.2603
Gm1965	NM_001033491	0.841822	8.11639	7.82742	0.00514595	0.0410508	3003	2771	3072	3527	4671	136.88	232.2	242.021	253.422	447.148
Wnk1	NM_198703	-3.07596	4.09629	7.82636	0.00514898	0.0410508	696	361	173	2	59	72.3754	69.013	31.094	0.327844	12.8852
Hexim2	NM_001130516	4.11791	2.96261	7.81691	0.00517596	0.0412376	30	1	19	171	220	0.752228	0.0460968	0.823439	6.75897	11.5853
Rgs9	NM_001165934	4.80875	1.21619	7.81495	0.00518156	0.041247	5	0	4	54	67	0.0389827	0	0.0539028	0.66367	1.09707
Hpdl	NM_146256	-1.67475	5.16958	7.81403	0.00518422	0.041247	1396	437	533	194	156	41.8646	24.0927	27.6273	9.17105	9.82525
Mkks	NM_021527	-2.00876	4.82184	7.81007	0.00519559	0.0412896	947	524	369	109	113	14.2442	14.4898	9.59322	2.58447	3.56965
Ppp2r2b	NM_028392	-5.16501	2.50252	7.80969	0.00519668	0.0412896	213	87	123	0	5	9.32817	7.00452	9.31047	0	0.459881
4921523A10Rik	NM_173449	5.2632	1.22704	7.80817	0.00520105	0.0412962	8	0	0	129	14	0.155225	0	0	3.94565	0.570505
Vdac2	NM_011695	-2.45524	4.46527	7.80444	0.0052118	0.0413533	785	499	210	134	16	22.6915	26.5177	10.4921	6.10596	0.971339
Naf1	NM_001163564	-1.63207	5.30219	7.80152	0.00522023	0.041392	1259	631	576	317	102	20.2292	18.6391	15.9965	8.02912	3.442
4930579G24Rik	NM_029482	3.16822	4.01105	7.79369	0.00524289	0.0415434	24	46	80	144	559	0.585584	2.06337	3.37378	5.53856	28.6449
Nr5a2	NM_001159769	-0.815467	7.7818	7.79168	0.00524873	0.0415614	6630	2514	3201	2188	1297	87.626	61.0839	73.1231	45.5851	36.0012
Eif4h	NM_033561	-0.954469	7.50115	7.78544	0.0052669	0.0416741	5224	2825	2171	2058	715	104.181	103.573	74.8335	64.6976	29.9468
Adarb1	NM_130895	3.97509	3.09885	7.78433	0.00527012	0.0416741	1	26	18	426	63	0.00732799	0.350268	0.227985	4.92097	0.969579
Prdm2	NM_001256380	0.720525	8.09334	7.77148	0.00530774	0.041943	4898	2372	2575	5149	3089	27.2635	24.2728	24.7736	45.1795	36.1109
Ndufa12	NM_025551	-6.08803	1.18321	7.76648	0.00532248	0.042031	82	27	61	0	1	7.02222	4.25076	9.02901	0	0.179853
Fam98b	NM_026620	-0.974123	7.46964	7.76492	0.00532707	0.0420387	4150	2808	2695	2070	636	107.134	133.265	120.25	84.2372	34.482
Gtsf1l	NM_026630	-3.85497	3.51249	7.75932	0.00534359	0.0421405	133	358	213	23	7	7.26094	35.9308	20.0988	1.97936	0.802596
Clstn1	NM_023051	-1.5645	5.63012	7.74689	0.00538051	0.0424029	851	1071	846	219	277	12.3182	28.5002	21.1659	4.99708	8.42082
Slc16a5	NM_001080934	-5.47748	2.26127	7.74041	0.00539985	0.0425266	83	94	143	3	1	1.32037	2.74908	3.9319	0.0752305	0.0334099
Cpsf3l	NM_028020	-1.66666	5.33497	7.73348	0.00542062	0.0426612	1096	779	571	336	89	22.4347	29.315	20.2021	10.8419	3.82612
Kif15	NM_010620	-3.29737	3.60981	7.73073	0.00542888	0.0426974	383	223	239	38	9	3.81509	4.0837	4.11485	0.596686	0.188281
Birc6	NM_007566	-0.641867	9.168	7.72934	0.00543305	0.0427014	15652	6961	8090	5262	4409	47.6889	38.9907	42.6035	25.2728	28.2127
Tram1	NM_028173	0.798371	7.7181	7.72486	0.00544655	0.0427786	3383	1881	1993	3086	3168	56.2767	57.5251	57.3038	80.9242	110.68
Shisa7	NM_172737	-2.25349	4.4817	7.71755	0.00546866	0.0429233	788	340	375	139	29	6.3022	4.99905	5.18378	1.75242	0.487104
Tfdp2	NM_001184711	4.49577	2.52052	7.70656	0.00550206	0.0430899	2	14	6	280	53	0.382807	4.92629	1.98495	84.482	21.3051
Gga2	NM_028758	-1.32148	6.00328	7.70555	0.00550514	0.0430899	1684	1259	771	522	265	16.5412	22.735	13.0897	8.08263	5.46676
Srsf5	NM_001079694	-0.680448	8.3478	7.70408	0.00550962	0.0430899	8070	3835	5299	3334	2149	2294.09	2004.22	2603.64	1494.03	1283.01
Ebna1bp2	NM_026932	-0.958061	7.7025	7.70393	0.00551008	0.0430899	8575	2098	2177	1814	1224	139.177	62.6008	61.0717	46.4115	41.7226
Uhrf1	NM_010931	1.33144	6.39991	7.70224	0.00551523	0.0430899	467	821	799	1207	1657	6.28452	20.3115	18.5845	25.6047	46.8313
Tmem63a	NM_144794	-4.155	3.1908	7.70221	0.00551532	0.0430899	552	135	66	21	0	8.18751	3.68119	1.69202	0.491008	0
Itpkc	NM_181593	-1.08155	6.90484	7.70191	0.00551623	0.0430899	3166	1207	2456	1235	471	47.266	33.1274	63.3746	29.0644	14.7678
Crebzf	NM_145151	1.67919	5.69651	7.70084	0.0055195	0.0430899	414	97	678	1013	954	3.77912	1.62781	10.6972	14.5766	18.2893
Rragc	NM_017475	0.671751	9.00464	7.69876	0.00552587	0.0431107	5938	5510	5982	7982	6851	109.469	186.743	190.61	231.962	265.254
Psmc2	NM_011188	-1.39085	5.80733	7.69262	0.0055447	0.043223	1170	953	1044	426	232	31.5429	47.2336	48.6481	18.1043	13.136
Ino80d	NM_001081436	-2.84047	3.97547	7.69165	0.0055477	0.043223	614	355	139	72	11	189.09	200.988	73.9883	34.9533	7.11459
Dynll2	NM_001168472	0.626214	8.70527	7.68592	0.00556532	0.0433235	6094	4439	4332	6551	5362	119.84	160.482	147.244	203.079	221.455
S1pr5	NM_053190	-2.36433	4.5025	7.68504	0.00556804	0.0433235	544	635	233	53	86	10.475	22.4786	7.75458	1.60874	3.47784
Cdc42se1	NM_172395	1.23715	6.2452	7.67962	0.0055848	0.0434249	643	721	672	1395	1204	11.2046	23.0975	20.2398	38.3193	44.0627
Utp20	NM_175158	-0.929032	7.34681	7.67785	0.00559029	0.0434385	4994	1990	2328	1755	738	27.1683	19.9026	21.89	15.0504	8.43195
Zcchc14	NM_080855	0.987433	6.93704	7.6765	0.00559445	0.0434419	1341	1307	1066	2377	1607	9.94823	17.8252	13.6686	27.7973	25.0375
Ehd4	NM_133838	1.13681	6.73701	7.67006	0.00561447	0.0435469	1170	849	1072	1201	2167	16.5957	22.139	26.2817	26.8539	64.5543
Cttn	NM_001252572	-1.19586	6.55957	7.66974	0.00561545	0.0435469	3238	1212	1274	1012	277	49.9874	34.3977	33.9941	24.6275	8.98094
Tmpo	NM_001080129	3.8053	3.11793	7.65653	0.00565672	0.0438374	28	4	31	160	260	4.11371	1.08038	7.87204	37.0554	80.2246
Pacsin2	NM_001159510	0.719575	8.57386	7.65534	0.00566045	0.0438374	5149	4864	2940	6435	4857	67.8841	117.891	66.9949	133.737	134.484
Tnks1bp1	NM_001081260	1.25611	5.97086	7.64857	0.00568174	0.0439731	838	472	490	1090	1052	7.0053	7.25382	7.07991	14.3637	18.4695
Plcxd2	NM_001134480	-4.14584	3.22309	7.64619	0.00568923	0.0440017	191	286	136	19	2	1.25066	3.44281	1.53919	0.196117	0.0275038
Gm13247	NM_001243138	-3.75124	3.28845	7.64395	0.00569632	0.0440273	384	62	280	11	14	77.5136	23.0081	97.6909	3.50022	5.93517
Dmrtb1	NM_019872	-1.25381	6.06767	7.62823	0.00574616	0.0443826	2068	831	1112	594	267	55.349	40.8886	51.4415	25.0612	15.0082
St6galnac2	NM_009180	-4.48052	3.21166	7.62626	0.00575245	0.0443826	190	113	324	0	13	4.48993	4.90916	13.2337	0	0.64519
Acad9	NM_172678	-4.65149	3.2846	7.62445	0.00575821	0.0443826	145	426	43	16	0	1.78025	9.61536	0.912498	0.309663	0
Def8	NM_001253783	-1.12003	6.56159	7.62374	0.0057605	0.0443826	3460	858	1473	758	508	42.6768	19.4557	31.4028	14.7381	13.1595
Grhl2	NM_026496	-1.07267	6.60131	7.62347	0.00576135	0.0443826	2553	1600	1314	927	441	24.7982	28.5714	22.0604	14.194	8.99635
Sfxn2	NM_053196	2.89614	4.04687	7.60935	0.00580663	0.0447018	29	60	91	276	459	0.433757	1.64984	2.35255	6.50749	14.4185
Pik3r1	NM_001077495	0.602327	9.15478	7.59861	0.00584132	0.0449392	8856	5516	6328	9463	6828	61.5453	70.4732	76.0104	103.667	99.6572
Plxdc1	NM_001163608	-5.84029	1.87436	7.59641	0.00584846	0.0449644	201	27	74	0	2	3.3241	0.820887	2.11524	0	0.0694649
Purg	NM_152821	3.907	3.09962	7.59522	0.00585233	0.0449644	10	8	34	120	287	0.398691	0.586366	2.34296	7.54178	24.0313
Gtf2h1	NM_008186	-1.18475	7.24314	7.5913	0.00586507	0.045025	5885	1636	1953	1777	344	102.998	52.6389	59.079	49.0258	12.6444
Igdcc3	NM_008988	-3.64413	3.50317	7.58857	0.00587396	0.045025	543	180	145	1	27	8.29738	5.05657	3.82965	0.0240878	0.866489
Jak1	NM_146145	1.02499	7.0787	7.58821	0.00587512	0.045025	1283	1672	992	2451	1940	11.6321	27.8682	15.545	35.0291	36.9394
Ppat	NM_172146	-0.762907	8.7225	7.58716	0.00587856	0.045025	14449	4533	5216	4846	2164	173.194	99.8905	108.064	91.5663	54.4768
Ttc16	NM_177384	4.88975	1.79991	7.58631	0.00588133	0.045025	0	6	4	107	81	0	0.198178	0.124214	3.03042	3.05637
2700007P21Rik	NM_173750	-1.28221	6.32967	7.58567	0.00588342	0.045025	3190	806	1121	340	582	46.9675	21.8164	28.5274	7.89118	17.9965
Slc7a8	NM_016972	-4.76379	2.40106	7.57329	0.00592396	0.0452984	234	106	64	4	3	2.78679	2.32079	1.3174	0.0750938	0.0750356
Ftsj3	NM_025310	-0.90659	7.45526	7.57238	0.00592693	0.0452984	4964	2342	2521	1979	757	83.2398	72.1985	73.067	52.312	26.6596
Kbtbd8	NM_001102670	0.716442	10.4771	7.56255	0.00595936	0.0455164	20450	9810	19427	20571	20696	218.861	193.012	359.36	347.045	465.177
6430598A04Rik	NM_175521	-1.2174	6.45738	7.55058	0.00599909	0.0457897	1886	1492	1500	383	660	25.8805	37.6394	35.5772	8.28489	19.021
Glyr1	NM_028720	-0.875603	7.40269	7.53694	0.00604467	0.04608	5248	1840	2557	1498	1066	75.6227	48.7437	63.6852	34.0272	32.2607
Slc44a1	NM_133891	-2.48562	4.1717	7.53683	0.00604502	0.04608	642	351	233	37	65	9.94299	9.99382	6.23716	0.903316	2.11424
Hmgcs1	NM_145942	0.795292	7.74112	7.53022	0.00606724	0.0462098	4283	1714	1727	3600	2872	62.6759	46.1111	43.6812	83.0446	88.2664
Anp32e	NM_001253758	-0.621578	9.33309	7.5294	0.00607	0.0462098	16836	8151	9013	6186	4825	279.779	249.017	258.878	162.047	168.396
Elp3	NM_001253812	-3.38516	3.59291	7.52462	0.00608613	0.0463023	273	221	303	28	14	4.53668	6.75165	8.70297	0.733483	0.488609
Melk	NM_010790	-1.82861	5.13359	7.51164	0.00613014	0.0466067	1109	421	714	291	52	18.2838	12.7602	20.3461	7.56281	1.80051
Ddx46	NM_145975	0.731648	8.38477	7.50593	0.00614962	0.0467094	5487	3924	2312	6488	3674	46.4671	61.0917	33.8414	86.612	65.3444
Ube2e1	NM_009455	-1.11792	6.50124	7.50533	0.00615167	0.0467094	2111	1550	1362	550	619	73.1726	98.7721	81.5994	30.0524	45.0619
Rcl1	NM_021525	-0.929453	7.51432	7.49885	0.00617383	0.0468471	6382	2043	2350	1999	808	170.053	100.078	108.229	83.9647	45.2165
Egln1	NM_053207	1.02788	6.61526	7.49202	0.00619729	0.0469825	1390	708	983	1954	1280	18.9497	17.7445	23.1628	41.9922	36.6485
Dnaja2	NM_019794	0.611489	9.18542	7.49131	0.00619975	0.0469825	8628	6202	6045	8783	7668	146.005	192.944	176.809	234.292	272.52
Trp53inp1	NM_001199105	0.62175	8.9246	7.48904	0.00620755	0.047011	7452	4914	5123	6718	6892	65.9321	79.9284	78.3425	93.6958	128.064
NA	NM_001126317_dup1	4.83332	0.0753736	7.48673	0.00621553	0.0470408	3	1	0	43	17	0.184305	0.112943	0	4.1643	2.19343
Tex101	NM_019981	5.3346	1.93388	7.47929	0.00624128	0.047205	13	0	0	15	167	0.592552	0	0	1.07778	15.9867
Tnfrsf21	NM_178589	-5.33774	2.12425	7.4768	0.00624992	0.047235	148	45	129	3	1	1.96091	1.0961	2.95417	0.0626575	0.0278262
Wnk2	NM_029361	2.26095	4.85297	7.4758	0.00625336	0.047235	80	290	68	424	747	0.581186	3.87316	0.853854	4.85565	11.3973
Zfp628	NM_170759	-2.78903	4.08143	7.47358	0.00626108	0.0472627	249	366	417	63	25	3.39459	9.173	9.82592	1.35389	0.71579
Slc26a2	NM_007885	-1.17122	6.55519	7.46375	0.00629538	0.0474908	2315	1365	1643	1029	275	28.7906	31.2086	35.3172	20.173	7.18273
Cdh3	NM_001037809	2.92366	3.96043	7.45689	0.0063194	0.047617	30	91	44	331	382	0.785005	4.37759	1.99	13.6532	20.9929
Zswim6	NM_145456	2.94073	3.88493	7.45664	0.0063203	0.047617	161	24	26	256	407	1.41741	0.388439	0.395633	3.55276	7.52527
Klhdc1	NM_178253	-1.41838	5.81192	7.44685	0.00635475	0.0478372	1172	1149	849	275	337	28.8895	52.0684	36.1717	10.6856	17.4462
Gdf1	NM_008107	-6.14555	1.24263	7.44581	0.00635843	0.0478372	40	15	106	0	1	1.37068	0.944951	6.27814	0	0.0719671
Cdc40	NM_027879	1.3508	6.05543	7.44484	0.00636186	0.0478372	394	656	590	1670	786	5.62349	17.213	14.555	37.5735	23.5608
Fam65c	NM_001080708	-4.34842	2.90227	7.44126	0.00637453	0.0479016	308	100	156	15	0	5.04158	3.00925	4.41357	0.387046	0
Msh6	NM_010830	-0.786639	7.86392	7.4279	0.00642202	0.0482273	7297	3033	2755	2335	1404	82.2342	62.8381	53.6635	41.4812	33.2302
Jazf1	NM_173406	0.97494	6.98391	7.42495	0.00643255	0.0482752	2140	747	1310	1888	2065	35.1489	22.5559	37.1893	48.8828	71.2321
Smpd2	NM_009213	-4.98778	2.46179	7.41347	0.00647372	0.0485529	198	146	58	7	0	5.93781	8.04927	3.00634	0.330914	0
Ndfip2	NM_029561	1.5659	5.28697	7.39918	0.00652537	0.0488814	404	258	295	1071	459	7.98071	9.36962	10.0724	33.3508	19.0428
Rnf146	NM_001110198	0.801905	7.88732	7.39874	0.00652696	0.0488814	2825	2834	2051	4084	3117	30.9579	57.0946	38.848	70.5497	71.7378
Ptplad1	NM_021345	-0.932328	6.96998	7.39787	0.00653012	0.0488814	3177	1693	2032	1081	765	55.8472	54.7121	61.7387	29.9548	28.2425
Mob3c	NM_175308	4.67414	1.52313	7.39625	0.00653602	0.0488941	7	5	0	79	73	0.116688	0.153229	0	2.07593	2.5557
Capn7	NM_009796	0.957263	6.85053	7.39305	0.00654764	0.0489287	1793	1049	913	2493	1298	24.1898	26.0177	21.2898	53.0188	36.7777
Dzip1	NM_025943	-5.93621	1.84537	7.39266	0.00654905	0.0489287	45	14	180	1	1	0.482999	0.276251	3.3393	0.0169196	0.022542
Rab3il1	NM_144538	-2.245	4.80357	7.3842	0.00657992	0.0491278	567	491	652	31	143	11.7414	18.6922	23.3363	1.01194	6.21913
Acap3	NM_207223	1.8998	4.8853	7.36767	0.00664069	0.0495498	286	229	107	641	543	3.18648	4.69054	2.06053	11.2579	12.7058
Pcgf5	NM_029508	-1.15283	6.76588	7.35845	0.00667485	0.0497552	1688	2504	1489	962	499	53.7411	146.559	81.9367	48.2798	33.3651
Gigyf2	NM_146112	-0.657378	8.33048	7.35793	0.00667677	0.0497552	7329	4377	4925	2994	2396	61.3098	67.3137	71.2099	39.4814	42.0949
Osbpl6	NM_145525	-1.49379	5.38414	7.35278	0.00669593	0.049866	1268	752	520	299	164	7.57588	8.25988	5.3699	2.81605	2.05786
BC013712	NM_001033308	-4.37527	3.01762	7.34546	0.00672325	0.0499997	181	228	133	16	0	3.42079	7.92183	4.34459	0.476677	0
Zfp715	NM_027264	1.95846	4.76136	7.34531	0.00672379	0.0499997	364	68	176	605	497	4.1736	1.43338	3.48796	10.9351	11.9681
R3hcc1	NM_001146012	-1.53368	5.42696	7.34451	0.00672677	0.0499997	1377	363	951	246	206	38.3503	18.5859	45.7788	10.8001	12.0492
Fam49a	NM_001146119	1.3577	5.87838	7.34295	0.00673264	0.0500114	439	461	592	1096	979	4.41687	8.52695	10.2949	17.3827	20.6867
2810459M11Rik	NM_001144993	4.25623	3.03482	7.34135	0.00673862	0.050024	58	1	0	184	231	0.837275	0.0265389	0	4.18711	7.00342
Creb1	NM_133828	-1.44749	5.7758	7.33935	0.00674611	0.0500356	2381	365	900	336	270	13.6518	3.84739	8.91915	3.03688	3.25127
Morf4l1	NM_024431	-1.05011	6.57882	7.33863	0.00674881	0.0500356	3177	1180	1298	661	633	81.7955	55.8517	57.7612	26.8268	34.2274
Metap1	NM_175224	-0.976447	6.82841	7.3375	0.00675308	0.0500356	3364	1508	1615	795	798	63.403	52.2513	52.6109	23.6199	31.5875
Irx2	NM_010574	4.50087	3.08757	7.33508	0.00676218	0.0500401	0	1	32	103	308	0	0.0358593	1.07884	3.16703	12.6173
Shoc2	NM_001168505	1.24423	5.91048	7.33505	0.00676229	0.0500401	833	427	487	1282	829	9.82067	9.25478	9.92372	23.8254	20.5262
Bmp15	NM_009757	0.722542	9.3778	7.33359	0.00676779	0.050049	7838	5708	8843	8568	10454	122.937	164.59	239.732	211.842	344.364
Ndrg1	NM_008681	2.2947	4.92365	7.31473	0.00683918	0.0505448	30	305	96	703	601	0.498709	9.32112	2.75833	18.422	20.9826
Wdr89	NM_028203	-1.2176	6.05537	7.31252	0.00684759	0.0505749	1973	916	1032	564	297	31.7972	27.1394	28.7469	14.3284	10.0525
Cnbp	NM_001109746	-2.0603	4.59183	7.29958	0.00689707	0.050908	830	437	318	119	72	200.377	193.952	132.693	45.287	36.5057
Pdp2	NM_001024606	-0.670286	8.59213	7.29795	0.00690335	0.0509082	11673	5009	4438	4081	2476	160.32	126.473	105.351	88.3541	71.4188
4921513D23Rik	NM_001081154	0.617821	9.09917	7.29644	0.00690912	0.0509082	7646	6058	5717	8129	7358	47.306	68.9055	61.1364	79.2822	95.6093
Mllt11	NM_019914	1.08529	6.55996	7.29616	0.00691022	0.0509082	1353	576	994	1383	1642	25.8557	20.2359	32.8318	41.6617	65.9006
Rab14	NM_026697	0.700697	8.35485	7.29034	0.00693264	0.0509824	5229	3611	2717	4582	4818	81.5362	103.515	73.227	112.627	157.782
Atp5a1	NM_007505	-0.79644	8.34154	7.28964	0.00693533	0.0509824	8333	4291	4914	4168	1260	164.68	155.898	167.851	129.844	52.2959
Gldc	NM_138595	-0.751059	7.97893	7.28935	0.00693647	0.0509824	7514	3501	2908	2389	1684	95.3738	81.6944	63.7972	47.8002	44.8909
Hnrnpd	NM_001077265	-4.84504	3.10326	7.289	0.00693781	0.0509824	21	432	44	11	1	6.86318	259.557	24.8547	5.66703	0.68638
Limd1	NM_013860	1.21379	6.20974	7.27508	0.00699178	0.0513465	889	404	838	1890	772	8.80066	7.35253	14.3386	29.4938	16.0505
Apoe	NM_009696	-2.20263	4.67407	7.26846	0.0070176	0.0515037	788	277	612	36	129	30.2616	19.5564	40.6226	2.17934	10.4043
Helb	NM_080446	-1.00696	6.75509	7.25634	0.00706513	0.0518198	3181	1071	1966	880	646	33.7208	20.8721	36.0219	14.7053	14.3822
Rell1	NM_145923	0.886823	7.50468	7.25108	0.00708585	0.051933	2110	2219	1393	3019	2602	31.2868	60.4893	35.7009	70.5664	81.0297
Ehmt1	NM_001109687	-2.75357	4.10979	7.25016	0.00708948	0.051933	551	342	274	8	69	167.54	191.177	144.001	3.83454	44.063
Snx3	NM_017472	-1.15753	6.70745	7.24729	0.0071008	0.0519832	3018	694	2436	848	532	105.295	44.5135	146.898	46.6382	38.9816
Pemt	NM_008819	-2.4696	4.2609	7.23834	0.00713628	0.0522101	330	298	546	88	34	19.0095	31.5585	54.3625	7.99091	4.11334
Efcab3	NM_001081046	4.96802	0.333503	7.23201	0.0071615	0.0523617	5	0	0	24	41	0.137736	0	0	1.04218	2.37202
Eps15	NM_001159964	1.00861	7.25558	7.22862	0.00717505	0.0524278	1206	1842	1350	2381	2459	13.6875	38.4333	26.4825	42.5982	58.6127
Th	NM_009377	3.66355	3.14142	7.22575	0.0071865	0.0524536	15	3	46	375	104	0.41015	0.150805	2.174	16.1636	5.97232
Gaa	NM_008064	-5.80156	0.729369	7.22548	0.00718758	0.0524536	72	15	42	1	0	16.0886	6.16196	16.2212	0.352242	0
Cdc42se2	NM_178626	0.605482	10.3993	7.22115	0.00720497	0.0525475	20702	12847	15358	21222	17093	316.944	361.589	406.401	512.169	549.6
Brd9	NM_001024508	-1.04962	6.63356	7.21914	0.00721301	0.0525732	3578	1272	1127	895	504	71.4148	46.6742	38.8795	28.1596	21.1269
Dffb	NM_007859	-4.23032	2.96404	7.21798	0.0072177	0.0525745	406	81	135	17	0	9.52401	3.49318	5.47365	0.628635	0
Ifitm3	NM_025378	4.90574	1.98627	7.21671	0.00722282	0.0525789	0	10	1	122	92	0	1.36298	0.128144	14.2582	14.325
Gk5	NM_177352	-2.36616	4.84186	7.20704	0.0072618	0.0527819	1142	400	456	207	5	19.9797	12.8655	13.7891	5.70886	0.183718
Cnksr3	NM_172546	1.26205	6.06409	7.20681	0.00726276	0.0527819	1032	284	672	1617	791	14.3792	7.27473	16.1836	35.5159	23.1468
Pigx	NM_024464	-4.08363	2.80657	7.20634	0.00726466	0.0527819	423	88	66	5	9	78.767	30.1251	21.2421	1.46768	3.51969
Bace1	NM_011792	-1.27062	5.97636	7.2053	0.00726885	0.0527819	1785	1000	908	335	409	20.4472	21.059	17.9776	6.04918	9.83958
Chrac1	NM_053068	-5.81427	1.72476	7.20395	0.00727433	0.0527888	53	14	157	1	1	2.99206	1.453	15.3195	0.0889919	0.118564
Cyr61	NM_010516	-4.07969	2.92468	7.19811	0.00729806	0.052928	397	81	126	17	1	9.40473	3.52763	5.15912	0.634835	0.0497524
Rundc3b	NM_198620	1.01066	6.93169	7.18982	0.00733184	0.0531362	1726	676	1473	1719	2102	22.5635	16.2463	33.2827	35.4241	57.7108
Mapre1	NM_007896	0.69075	8.19688	7.18883	0.00733589	0.0531362	5350	2346	3028	4295	4156	35.0793	28.2792	34.3165	44.3932	57.231
Alg11	NM_001243161	-3.78267	3.28929	7.18691	0.00734372	0.0531598	251	189	225	25	3	2.43117	3.36547	3.76681	0.381714	0.0610269
Eif5a	NM_001166590	-5.36624	1.78554	7.18526	0.00735051	0.0531758	155	61	51	2	1	25.6778	18.578	14.6031	0.52229	0.347923
Ntf5	NM_198190	5.13071	0.674508	7.18074	0.00736903	0.0532443	0	0	4	26	55	0	0	0.169205	1.00307	2.82699
Fam175b	NM_198017	-1.91528	4.79688	7.17988	0.00737256	0.0532443	779	389	579	134	102	12.9274	11.8677	16.6075	3.50539	3.55495
Sap30	NM_021788	-1.26472	5.97846	7.1796	0.0073737	0.0532443	2146	1012	675	419	350	87.1503	75.5547	47.3797	26.8231	29.8514
Kank4	NM_172872	-1.36183	5.75182	7.17653	0.00738636	0.0533027	1585	877	755	488	174	15.8607	16.1337	13.0584	7.69782	3.65678
Erap1	NM_030711	-5.74632	0.844789	7.1654	0.00743233	0.0536012	70	22	44	0	1	0.837808	0.484073	0.910224	0	0.0251365
Nln	NM_029447	-1.52024	5.5989	7.16211	0.00744595	0.0536662	925	1125	674	401	144	11.7564	26.2861	14.8061	8.03401	3.84373
Gm5148	NM_198657	-1.44116	5.41914	7.16018	0.00745399	0.0536909	1210	743	602	275	203	47.8446	54.0105	41.1427	17.141	16.8578
Jrk	NM_008415	-3.515	3.64104	7.15874	0.00745995	0.0537005	139	396	223	27	13	1.20779	6.32579	3.34913	0.369826	0.237235
Zfp960	NM_001005358	-1.98763	4.74612	7.14682	0.00750969	0.0540141	978	514	280	92	118	19.6756	19.0106	9.73636	2.91765	4.98574
Nrap	NM_008733	4.78529	2.39882	7.14608	0.00751279	0.0540141	11	0	10	22	225	0.0961195	0	0.151032	0.303038	4.12914
Ptrf	NM_008986	1.22149	6.29014	7.13721	0.00755005	0.0542485	932	853	422	1123	1465	13.9184	23.4188	10.8927	26.4368	45.9482
Rragd	NM_027491	-4.75826	2.58936	7.12499	0.00760167	0.0545857	208	116	114	0	7	1.97995	2.02997	1.87562	0	0.139941
Ncoa6	NM_001242558	0.610899	8.6714	7.12219	0.00761356	0.0546374	6971	4416	3587	6306	5254	85.9607	100.11	76.4514	122.579	136.067
Trim60	NM_153097	0.90871	7.39997	7.12018	0.0076221	0.0546555	1657	1801	1729	2498	2678	23.3998	46.7569	42.2021	55.6081	79.4251
Mrpl15	NM_001177658	-2.26107	4.72576	7.11827	0.00763023	0.0546555	1247	281	385	194	12	14.2538	5.90491	7.60632	3.4956	0.288074
Tmem231	NM_001033321	-1.14324	6.35092	7.11758	0.00763315	0.0546555	2551	1306	943	473	562	42.4509	39.9542	27.123	12.4078	19.6413
Rogdi	NM_133185	-4.86903	2.4761	7.11718	0.00763486	0.0546555	232	82	109	0	6	8.00705	5.20284	6.5022	0	0.434904
Rpl34	NM_026724	-2.93851	3.6313	7.11418	0.00764764	0.0547133	553	146	216	44	15	83.8088	40.678	56.5806	10.5117	4.77434
4921536K21Rik	NM_026150	4.28078	1.42098	7.10351	0.00769332	0.0550063	9	2	4	75	65	0.165157	0.0674724	0.126871	2.16956	2.5051
Csde1	NM_001161854	0.624509	10.1347	7.09798	0.00771708	0.0551423	21197	10796	10012	15773	15797	247.895	232.112	202.378	290.779	387.995
Dus1l	NM_026824	-2.37921	4.65747	7.09636	0.00772407	0.0551584	369	803	302	34	113	9.28633	37.1514	13.1363	1.34882	5.97247
Bscl2	NM_001136064	2.21744	4.38458	7.09461	0.00773161	0.0551784	288	84	51	399	467	7.05208	3.78134	2.15846	15.4012	24.0159
Fam176a	NM_145570	-3.98591	3.54367	7.09028	0.00775031	0.055278	97	281	336	1	22	2.6358	14.0375	15.7808	0.0428349	1.25552
Narfl	NM_026238	-2.11675	4.78902	7.08903	0.00775572	0.0552826	459	353	836	75	122	8.63069	12.2025	27.1699	2.22305	4.81782
Klf2	NM_008452	-4.80593	2.41441	7.08664	0.00776607	0.0553226	314	58	70	0	6	8.30687	2.82084	3.20078	0	0.333363
Trpt1	NM_153597	4.15028	2.77281	7.08536	0.00777164	0.0553284	42	0	7	273	103	1.76379	0	0.508095	18.0724	9.08433
Ipo8	NM_001081113	0.623264	9.84419	7.07822	0.00780265	0.0555152	11781	9935	10395	15293	11146	105.614	163.738	161.07	216.117	209.854
Slc6a6	NM_009320	-0.922071	6.92224	7.06812	0.00784675	0.0557949	2913	1788	1891	1069	731	22.6856	25.5987	25.4536	13.1233	11.956
Lhx2	NM_010710	4.52508	1.50907	7.06603	0.0078559	0.0558258	9	0	5	98	57	0.189143	0	0.181621	3.24661	2.51582
Plin2	NM_007408	2.4916	4.14099	7.06061	0.0078797	0.0559607	215	17	82	633	205	5.47382	0.795688	3.6084	25.4046	10.9613
Prodh2	NM_019546	-5.6837	0.613068	7.05548	0.00790232	0.0560872	65	18	35	1	0	1.71863	0.874951	1.59951	0.0416797	0
Tmem173	NM_028261	-5.37457	1.79306	7.05063	0.00792373	0.0562049	104	33	114	2	1	2.17046	1.26612	4.11218	0.0657968	0.0438305
Fam46b	NM_175307	1.36437	5.71535	7.04891	0.00793137	0.0562248	568	433	394	766	1034	11.9266	16.7147	14.2993	25.3544	45.598
Plce1	NM_019588	2.07022	4.58602	7.03924	0.00797426	0.0564945	208	54	210	553	445	1.05088	0.501562	1.83382	4.40423	4.72179
Ctnnd1	NM_007615	-0.639086	8.62397	7.03655	0.00798629	0.0565453	9187	4648	6625	4497	2378	80.6145	74.9804	100.479	62.204	43.8237
Pitpnb	NM_019640	-1.08005	6.64904	7.03512	0.00799264	0.0565559	3648	1444	972	621	700	63.4764	46.192	29.233	17.0335	25.5808
Rprd1b	NM_027434	-0.809966	7.50495	7.03165	0.00800817	0.0566047	5358	2170	2600	1764	1108	77.5333	57.7282	65.0292	40.2384	33.6731
Bri3	NM_018772	1.34305	5.89332	7.0314	0.00800928	0.0566047	446	561	502	972	1082	22.2501	51.452	43.2863	76.4398	113.366
Gsr	NM_010344	-2.02382	4.64536	7.02743	0.00802706	0.056696	1004	371	327	66	121	18.0518	12.2632	10.1621	1.87063	4.5691
Acsbg2	NM_001039114	-5.35054	1.26724	7.02015	0.00805973	0.0568918	95	45	41	1	1	1.75001	1.52395	1.30542	0.0290384	0.0386878
Nol9	NM_028727	-0.837805	7.41652	7.01908	0.00806456	0.0568918	5073	2439	2033	1569	1077	106.894	94.4807	74.0416	52.1156	47.6609
Wrn	NM_001122822	0.944049	7.00118	7.01633	0.00807697	0.0569125	1349	1373	1199	2646	1516	10.3314	19.3313	15.8715	31.9444	24.384
Dppa5a	NM_025274	-0.940584	6.86032	7.01626	0.00807727	0.0569125	3508	1476	1646	904	775	263.744	204.01	213.896	107.139	122.372
Cdc5l	NM_152810	-1.0711	6.5671	7.00887	0.00811068	0.0571133	3460	1293	981	845	476	55.5755	38.1811	27.2349	21.3954	16.0573
Tbc1d20	NM_024196	-1.51707	5.31153	7.0046	0.00813006	0.0572152	1540	327	717	271	161	38.2155	14.9179	30.753	10.6009	8.39078
Rab1b	NM_029576	-4.09307	3.20616	7.00065	0.00814801	0.0573069	138	353	88	5	13	3.61299	16.9904	3.98217	0.206354	0.714807
Dnajc11	NM_172704	-1.21552	6.02447	6.99435	0.00817674	0.0574742	2191	817	936	573	276	35.7543	24.5104	26.4004	14.74	9.45917
NA	NM_001276680	5.14063	-1.09239	6.98087	0.00823854	0.0578736	0	1	0	15	11	0	0.175589	0	2.25841	2.20651
Dync1h1	NM_030238	-0.771936	7.75739	6.97821	0.00825082	0.0579236	6367	2380	3258	1834	1572	21.245	14.5996	18.7898	9.64666	11.0162
Pdf	NM_026513	-2.32976	4.38125	6.97706	0.0082561	0.0579236	787	402	233	137	16	24.6154	23.1154	12.5961	6.75475	1.05102
Wdr76	NM_030234	-2.98261	3.70279	6.97609	0.00826058	0.0579236	395	296	188	24	31	4.47142	6.16002	3.67837	0.428268	0.737001
Hira	NM_010435	-1.12033	6.6647	6.97349	0.00827258	0.0579451	2452	1202	2054	442	820	25.9871	23.4199	37.626	7.38442	18.252
Mfsd4	NM_172510	-2.24037	4.59573	6.97327	0.0082736	0.0579451	278	511	602	123	53	5.01719	16.9543	18.7785	3.49927	2.00886
Ints2	NM_027421	-1.1918	6.11971	6.97052	0.00828635	0.0579995	1773	1047	1147	667	264	14.3835	15.6151	16.083	8.52977	4.49798
Sorbs1	NM_009166	0.85345	7.43239	6.96185	0.00832657	0.058246	2407	2040	1218	2959	2363	21.1365	32.9329	18.4865	40.9598	43.5791
Rfc1	NM_011258	-0.767174	7.63222	6.96058	0.00833249	0.0582524	4966	2758	2888	1703	1432	50.5462	51.6081	50.8076	27.3245	30.6114
Gprc5c	NM_001110337	-1.27642	5.90692	6.95917	0.00833909	0.0582635	1835	632	1135	495	258	31.4624	19.9212	33.6357	13.3788	9.29038
Ppa1	NM_026438	-1.04237	6.76431	6.95343	0.00836588	0.0584156	2980	1517	1669	1232	371	110.81	103.702	107.267	72.2151	28.973
Klf3	NM_008453	-1.37563	6.088	6.94869	0.00838808	0.0585355	2186	1081	874	182	535	45.3848	41.2599	31.3633	5.95646	23.3277
Rhcg	NM_019799	4.99433	0.546252	6.93512	0.00845192	0.0589457	0	0	4	63	21	0	0	0.158923	2.28283	1.01381
7420461P10Rik	NM_001177581	5.08552	0.636799	6.93282	0.0084628	0.0589863	0	0	4	84	10	0	0	0.448244	8.58501	1.36164
Pcnx	NM_018814	0.814001	7.47167	6.92675	0.00849156	0.0591513	2787	1627	1645	2484	2780	11.0301	11.8378	11.2527	15.497	23.107
Ptp4a2	NM_008974	0.579616	9.22003	6.92283	0.0085102	0.0592457	10816	5985	5584	9792	7111	152.249	154.879	135.857	217.278	210.221
AA415398	NM_001004178	-1.35342	5.72775	6.92138	0.00851714	0.0592585	1676	984	535	413	223	42.4007	45.7653	23.3939	16.4704	11.8485
Hsph1	NM_013559	-0.641571	9.23891	6.9181	0.00853278	0.0593319	18068	7309	7502	6564	3870	249.577	185.607	179.11	142.929	112.27
Abtb2	NM_178890	1.86357	4.79693	6.91189	0.00856247	0.0595028	331	122	173	429	632	3.48881	2.36402	3.1517	7.12792	13.9902
Setd3	NM_028262	1.16234	6.29671	6.89774	0.00863048	0.0599396	992	361	977	1477	1178	17.4892	11.7006	29.7715	41.0482	43.6175
Slc18a2	NM_172523	2.12075	4.56224	6.89312	0.00865281	0.0600589	139	205	72	498	479	1.75595	4.76095	1.5721	9.91706	12.7084
Rbm38	NM_019547	0.797972	7.86865	6.886	0.00868734	0.0602522	3173	2697	1908	3095	3758	85.9291	134.274	89.3095	132.126	213.74
Umps	NM_009471	-1.13598	6.21614	6.88486	0.00869291	0.0602522	2286	1105	970	710	309	34.1176	30.3185	25.0221	16.7039	9.68544
4931406C07Rik	NM_001199484	1.46288	5.39382	6.88418	0.00869619	0.0602522	519	226	365	759	752	9.04715	7.24261	10.9973	20.8565	27.5309
Zfp646	NM_172749	-1.16761	6.78884	6.88278	0.00870302	0.0602636	1871	1802	2236	416	911	14.2452	25.2227	29.4249	4.9928	14.567
Chek1	NM_007691	0.8541	7.68714	6.87965	0.00871825	0.0603332	2331	1468	2834	3135	3111	32.9663	38.1677	69.2751	69.8911	92.403
Pard3	NM_001122850	2.20462	4.62473	6.86705	0.00877996	0.0607242	84	237	71	429	580	2.42813	12.5946	3.54732	19.5482	35.211
Tpra1	NM_011906	-5.28559	1.98836	6.85154	0.00885647	0.061217	106	110	60	4	0	2.7843	5.31184	2.72402	0.165625	0
Tor1b	NM_133673	-0.819522	7.7648	6.84886	0.00886981	0.0612268	7193	2692	2553	2392	1107	115.305	79.3331	70.7355	60.4442	37.2686
Abcg1	NM_009593	3.55733	3.26468	6.84833	0.00887241	0.0612268	11	4	57	214	253	0.0908328	0.0607229	0.813531	2.78561	4.38762
9930021J03Rik	NM_172836	1.05901	6.32169	6.84808	0.00887368	0.0612268	1184	641	676	1769	936	7.08723	7.05383	6.99392	16.692	11.7668
Brd3	NM_023336	-1.09733	6.75469	6.84504	0.00888875	0.0612945	4042	1657	877	649	756	35.8477	27.0165	13.4435	9.07331	14.0814
Scpep1	NM_029023	-1.04992	6.54473	6.84376	0.00889512	0.0613021	2344	1745	1090	821	489	54.2966	74.3109	43.6406	29.9788	23.7893
Magi1	NM_010367	0.942831	7.04578	6.83821	0.0089228	0.0614565	1399	1163	1509	1933	2148	8.85639	13.5351	16.5112	19.2898	28.5582
Usp49	NM_198421	1.00812	6.5396	6.83494	0.00893919	0.0615329	1556	780	689	1635	1361	13.3943	12.3438	10.2513	22.1863	24.6053
Fbxo9	NM_001081490	-2.31654	4.48169	6.83374	0.00894519	0.0615378	1298	52	381	77	70	33.8723	2.49468	17.1848	3.1675	3.83642
Dgkk	NM_177914	1.62293	5.23387	6.83123	0.00895775	0.0615879	338	330	207	678	719	2.26919	4.07295	2.402	7.17529	10.1377
Snip1	NM_175246	1.08346	6.32535	6.82504	0.00898886	0.0617652	1454	453	699	1391	1236	30.0445	17.2084	24.9648	45.309	53.6386
Dnajb6	NM_001037940	-0.796008	7.63298	6.8197	0.00901578	0.0618622	6416	2456	2381	1711	1389	167.521	117.89	107.452	70.4226	76.1669
Cdk16	NM_011049	0.896667	7.01829	6.81867	0.00902099	0.0618622	1548	1324	1238	2427	1668	24.4476	38.441	33.7936	60.4213	55.3246
Fam20b	NM_145413	-1.14189	6.32577	6.81815	0.00902359	0.0618622	3166	876	964	508	521	35.89	18.2561	18.8881	9.07784	12.4039
Car10	NM_028296	4.53822	1.13947	6.81802	0.00902423	0.0618622	5	0	5	114	16	0.0720058	0	0.124456	2.58797	0.483922
Sil1	NM_030749	-4.13971	3.17271	6.81583	0.00903535	0.061902	170	143	285	21	0	4.80706	7.43376	13.9291	0.936064	0
Man1a2	NM_010763	-0.965295	7.22435	6.81441	0.00904249	0.0619145	5430	1723	1781	1659	609	32.8427	19.1587	18.6188	15.8176	7.73596
Brd8	NM_030147	-0.887339	7.21441	6.80916	0.00906912	0.0620603	5050	1773	1814	1125	1064	51.8738	33.4817	32.2065	18.2165	22.9539
Fam169b	NM_001013811	-3.45467	3.49718	6.80223	0.00910443	0.0622653	960	58	14	7	26	16.3606	1.81718	0.412388	0.188054	0.930593
Chmp1a	NM_145606	-2.24624	4.84225	6.79966	0.0091175	0.0623181	475	541	696	22	154	10.5113	22.0092	26.6209	0.767437	7.15719
Txnl4a	NM_178604	-0.891599	6.99828	6.79547	0.00913895	0.062428	3145	1952	1842	1235	716	84.1744	96.0465	85.2115	52.1054	40.2467
Cd24a	NM_009846	1.01984	6.60455	6.79297	0.00915177	0.062479	1405	1016	628	1676	1458	37.1693	49.4133	28.7155	69.8937	81.0072
Slc25a15	NM_181325	0.933371	7.29583	6.79073	0.00916325	0.0625116	1281	1624	1783	2886	2110	17.8125	41.5149	42.8525	63.2598	61.6192
Fgfr3	NM_001163216	2.49948	3.98618	6.78994	0.00916729	0.0625116	94	76	68	568	185	1.1404	1.69506	1.42589	10.8626	4.71366
Kdm6a	NM_009483	0.740785	7.79066	6.78597	0.00918772	0.0626142	3829	1621	2455	3466	3063	34.939	27.1926	38.7192	49.8552	58.699
Ddx39	NM_197982	-0.872037	7.73394	6.77689	0.00923455	0.062865	6899	2663	2652	2563	847	199.785	141.772	132.74	116.999	51.5132
G2e3	NM_001167963	1.03522	6.95535	6.7765	0.00923656	0.062865	3054	671	684	2484	1620	21.8889	8.84136	8.47344	28.0648	24.3853
Tesk2	NM_146151	-1.05361	6.43502	6.77547	0.00924194	0.062865	2427	1274	1229	570	592	38.456	37.1113	33.6586	14.2372	19.7004
Mtap4	NM_001205330	0.670934	8.36681	6.77413	0.00924888	0.062865	6560	3079	2667	4614	4781	141.963	122.496	99.7569	157.4	217.294
Cdc34	NM_177613	1.08333	6.25403	6.77337	0.00925282	0.062865	1245	569	601	1327	1174	47.2454	39.6958	39.4198	79.3811	93.5656
Hnrnpl	NM_177301	-0.811337	7.40698	6.77257	0.00925693	0.062865	4623	2225	2452	1736	969	103.688	91.7438	95.0548	61.3776	45.6442
Mll2	NM_001033276	0.612995	10.3667	6.76965	0.0092721	0.0629229	20342	13440	13887	17843	18927	49.2902	59.8699	58.16	68.1539	96.3178
Rps9	NM_029767	-1.26313	5.90451	6.76885	0.00927626	0.0629229	2099	562	1038	478	274	143.443	70.6069	122.607	51.4935	39.3257
Rasgrp3	NM_001166493	4.58562	0.656212	6.76175	0.00931325	0.0631191	7	0	1	53	33	0.071935	0	0.017762	0.858567	0.71222
Helq	NM_001081107	0.811881	7.52153	6.76122	0.00931603	0.0631191	2436	1948	1696	2637	2826	31.7329	46.6513	38.1863	54.1501	77.3149
Dync1li2	NM_001013380	-2.75372	3.98688	6.75985	0.00932316	0.0631307	262	301	416	28	48	2.71683	5.73813	7.45597	0.457694	1.04535
Hist1h2bk	NM_175665	1.51253	5.4624	6.75677	0.00933928	0.0631937	419	479	175	1251	470	52.8339	111.039	38.1405	248.664	124.467
Zbtb22	NM_020625	-2.91076	3.80095	6.75599	0.00934334	0.0631937	256	267	355	44	22	4.71762	9.04558	11.3073	1.27818	0.851458
Ccdc71	NM_133744	-2.27932	4.2625	6.75019	0.00937377	0.0633628	617	154	511	63	65	9.53735	4.37629	13.6525	1.53511	2.11015
Atxn10	NM_016843	-2.02631	4.63113	6.7388	0.00943381	0.0637316	1173	289	300	170	42	23.2386	10.5257	10.2727	5.30905	1.74751
Rasa2	NM_053268	0.572414	9.33207	6.73541	0.00945176	0.0638001	10127	6708	6783	10835	7461	85.3701	103.959	98.8317	143.983	132.093
Islr2	NM_177193	3.3957	3.73741	6.73481	0.00945491	0.0638001	75	0	58	223	398	0.875832	0	1.17068	4.10507	9.76114
Hivep1	NM_007772	0.755093	7.79482	6.73119	0.00947413	0.0638927	4325	1435	2337	3891	2793	23.7385	14.4797	22.1705	33.6654	32.1955
Tstd2	NM_173033	-1.48199	5.31451	6.72914	0.00948504	0.0639293	1102	636	645	198	223	14.2128	15.0798	14.3783	4.02549	6.04033
Vps13c	NM_177184	1.49442	5.27122	6.72693	0.0094968	0.0639715	501	263	248	795	628	2.0888	2.01584	1.78714	5.22494	5.4989
Fnip1	NM_173753	0.670677	8.13092	6.7251	0.00950653	0.0639785	4780	2651	2711	5410	2962	36.5614	37.2775	35.8405	65.2301	47.5815
Purg	NM_001098233	3.38867	3.30989	6.72467	0.00950884	0.0639785	10	33	36	168	294	0.267347	1.62193	1.66352	7.08013	16.5075
Dyrk3	NM_145508	-2.30045	4.35081	6.71748	0.00954722	0.0641997	586	333	404	26	98	13.5872	14.1945	16.1907	0.950306	4.77219
Lsm12	NM_172947	-1.1336	6.10886	6.7131	0.00957072	0.0643206	2012	894	1110	583	344	78.9715	64.5093	75.3034	36.0717	28.3569
Znrf1	NM_001168622	-3.20676	3.49612	6.70567	0.00961071	0.0645435	322	169	278	25	18	3.48808	3.36557	5.20504	0.4269	0.409506
Tiparp	NM_178892	0.608272	10.601	6.70447	0.00961714	0.0645435	24870	16120	15501	21282	21988	287.629	342.74	309.861	387.995	534.073
Mtf2	NM_013827	-0.645455	8.36986	6.70297	0.00962524	0.0645435	8855	4679	4017	3605	2101	97.9541	95.1545	76.8042	62.863	48.811
Acot3	NM_134246	2.74089	3.81944	6.70207	0.00963013	0.0645435	59	58	63	435	235	1.09313	1.97557	2.01749	12.7048	9.14423
Trim43b	NM_001170884	-0.717876	8.26639	6.70179	0.00963162	0.0645435	7850	4187	4364	3825	1456	166.725	163.484	160.201	128.062	64.9457
Ctsb	NM_007798	-0.794515	7.72929	6.69821	0.009651	0.0646362	6599	3131	2153	1946	1401	66.8419	58.3037	37.6933	31.072	29.8035
Mad2l1bp	NM_025649	-0.883516	7.07984	6.69635	0.00966102	0.0646661	3976	1738	1898	1396	699	150.17	120.678	123.903	83.1148	55.4462
Usp12	NM_011669	1.06375	6.60239	6.69207	0.00968426	0.0647509	2014	790	450	2055	1210	22.6386	16.3252	8.74281	36.4131	28.5649
Tom1l2	NM_001039093	4.48589	2.2258	6.69197	0.00968482	0.0647509	10	0	12	74	157	0.362857	0	0.752604	4.23276	11.9645
Zfp951	NM_001039231	-1.4243	5.35528	6.68557	0.00971967	0.0648896	1479	472	633	225	226	24.4762	14.3602	18.1063	5.86969	7.85494
Gm13718	NM_001145100	-0.665959	9.2387	6.68555	0.00971974	0.0648896	15353	9464	6953	7261	3254	209.544	237.464	164.022	156.219	93.2731
Bcorl1	NM_178782	0.962557	7.19752	6.68509	0.00972229	0.0648896	2166	1690	836	3602	1340	16.9893	24.3695	11.3337	44.5366	22.074
Atp5b	NM_016774	-0.601863	8.83994	6.67621	0.0097708	0.065176	11107	5999	6618	5426	2733	283.984	281.98	292.464	218.692	146.756
Tbl1xr1	NM_030732	0.976616	6.92485	6.67257	0.00979078	0.0652719	1684	1163	998	1393	2292	9.95487	12.6391	10.197	12.9808	28.4555
Myg1	NM_021713	-1.34319	5.73874	6.66663	0.0098235	0.0654525	1912	726	687	520	151	62.1074	43.3545	38.5711	26.6266	10.3013
Ncoa2	NM_008678	0.830292	7.91051	6.66462	0.00983458	0.0654888	2407	3206	1940	3969	3357	14.0798	34.4769	19.6143	36.5981	41.2412
St3gal1	NM_009177	4.42174	1.42553	6.65844	0.00986875	0.0656788	1	4	6	148	12	0.00830607	0.0610798	0.0861383	1.93782	0.209332
Laptm4b	NM_033521	1.05162	6.83926	6.65686	0.00987747	0.0656993	895	1350	998	1697	1947	22.6662	62.8539	43.6854	67.7477	103.557
Fnbp4	NM_018828	0.605064	8.45233	6.65544	0.00988534	0.0657141	5807	3550	3481	5302	4582	59.4843	66.8531	61.6317	85.6144	98.5744
Etfa	NM_145615	-1.60091	5.37708	6.65352	0.00989599	0.0657473	1261	271	1066	147	252	41.3807	16.3491	60.4629	7.60425	17.3677
Rpf2	NM_023323	-1.77271	4.991	6.65039	0.0099134	0.0658254	1054	546	427	257	60	34.2139	32.5834	23.9574	13.1508	4.09045
Tcerg1	NM_001039474	-0.689642	8.04233	6.64931	0.00991945	0.065828	5580	3802	4133	2694	1725	60.802	76.1619	77.8392	46.274	39.4758
Pbx2	NM_017463	1.7114	5.00668	6.64124	0.00996448	0.0660797	304	229	198	620	605	5.21416	7.22085	5.86983	16.7633	21.7934
2410131K14Rik	NM_001081236	-2.85833	3.74468	6.64048	0.00996872	0.0660797	423	227	263	61	9	7.61119	7.50897	8.17933	1.73021	0.340105
Wdr20a	NM_027149	0.670948	8.66677	6.63838	0.00998049	0.06612	4715	4911	4127	5740	5841	93.3331	178.717	141.201	179.111	242.828
Mrps10	NM_183086	-3.90382	3.16647	6.6338	0.0100062	0.0662283	192	236	164	2	17	8.31002	18.7782	12.2686	0.136454	1.54528
Smad4	NM_008540	-1.30208	5.81418	6.63343	0.0100082	0.0662283	1825	460	1155	426	262	26.2428	12.1604	28.7064	9.65635	7.91237
Mynn	NM_030557	0.934208	6.68808	6.63133	0.01002	0.0662689	1439	845	1042	1842	1424	16.6425	17.9662	20.8293	33.5817	34.588
Atp2a2	NM_009722	0.595226	9.37653	6.62299	0.0100671	0.0665383	10197	7871	5945	10568	8266	113.531	161.107	114.405	185.478	193.284
Gprc5c	NM_001110338	-2.37578	4.36026	6.62107	0.0100779	0.0665383	453	99	755	94	43	12.0238	4.83084	34.6371	3.93305	2.39702
Ppm1k	NM_175523	4.05602	2.6614	6.62107	0.0100779	0.0665383	41	1	6	148	171	0.354269	0.0158851	0.0896086	2.01589	3.10315
Asb12	NM_080858	4.59005	0.958849	6.61391	0.0101185	0.0667684	0	1	6	63	42	0	0.0700964	0.395416	3.7866	3.36326
Slc22a20	NM_198650	-5.58609	1.62563	6.61135	0.0101331	0.0668133	30	38	131	0	2	0.759762	1.76922	5.73426	0	0.106376
Tfap4	NM_031182	-1.95982	4.78419	6.6107	0.0101368	0.0668133	680	424	596	203	44	15.4608	17.7228	23.4218	7.27573	2.10104
Limk2	NM_173053	1.07087	6.37326	6.60543	0.0101668	0.0669733	1003	555	947	1370	1319	15.9981	16.2744	26.1077	34.4465	44.1847
Eif4enif1	NM_001166549	0.578062	9.03502	6.60298	0.0101808	0.0670275	7844	5120	6103	9490	5604	101.438	121.724	136.414	193.458	152.202
Rad23b	NM_009011	0.574334	9.32681	6.5947	0.0102283	0.0673019	10130	5895	7578	11378	7016	127.701	136.619	165.116	226.103	185.752
Folr1	NM_001252552	-2.07191	4.45335	6.5813	0.0103056	0.0677722	557	411	396	79	86	87.7362	119.017	107.812	19.6158	28.4499
Exoc1	NM_027270	1.29385	5.76059	6.57867	0.0103208	0.0678341	491	350	609	1183	748	6.99756	9.17013	15.0014	26.577	22.3885
Slc4a10	NM_001242382	4.31115	2.99224	6.56778	0.0103842	0.0681516	0	0	35	234	184	0	0	0.529382	3.22792	3.38164
Tulp1	NM_021478	-3.6987	3.10124	6.5673	0.0103869	0.0681516	353	154	127	3	18	8.44568	6.77365	5.25186	0.113146	0.904462
Pou3f3	NM_008900	4.58497	1.53901	6.5666	0.010391	0.0681516	1	0	10	72	79	0.0156796	0	0.271009	1.7796	2.60148
NA	NM_001177573_dup1	1.31669	5.78686	6.56634	0.0103925	0.0681516	397	404	619	1037	895	10.304	19.2771	27.7688	42.428	48.7864
Ndufs1	NM_001160039	-1.76106	5.09968	6.56091	0.0104243	0.0683013	499	695	734	209	117	8.65768	22.1681	22.0113	5.71614	4.26329
Zfp664	NM_001081750	0.568147	9.38583	6.56002	0.0104295	0.0683013	11209	7148	6442	10274	8435	132.051	154.812	131.174	190.797	208.699
Mfsd3	NM_027122	4.83302	1.82317	6.55943	0.010433	0.0683013	0	0	11	102	87	0	0	0.42112	3.5614	4.04708
Foxn2	NM_180974	0.564202	9.48915	6.55403	0.0104647	0.0684704	13192	6754	7251	10843	9180	124.66	117.333	118.431	161.519	182.188
Sh3bp2	NM_011893	2.38166	4.31604	6.53656	0.010568	0.0691074	46	175	61	457	408	0.750406	5.2483	1.71996	11.752	13.9784
Dbr1	NM_031403	-1.06626	6.54877	6.5354	0.0105748	0.0691134	2850	756	1879	689	580	65.1072	31.7503	74.1926	24.8119	27.8273
Dennd1a	NM_146122	1.28456	5.88643	6.53076	0.0106025	0.0692371	814	554	312	807	1168	8.98585	11.2431	5.95304	14.0431	27.0792
Otub2	NM_001177841	-2.08347	4.81286	6.53023	0.0106057	0.0692371	529	641	500	42	153	7.84636	17.4789	12.8184	0.982015	4.76609
Slc41a1	NM_173865	1.59729	5.43894	6.52468	0.0106388	0.0694145	156	372	402	839	778	1.60828	7.05055	7.1633	13.635	16.8452
Ccdc60	NM_177759	3.94808	3.05231	6.52285	0.0106497	0.0694149	2	10	34	53	325	0.0372132	0.342066	1.09344	1.55453	12.7002
Plod2	NM_011961	-4.44755	2.5476	6.52267	0.0106508	0.0694149	91	101	190	7	3	1.19842	2.4453	4.32486	0.145319	0.0829752
N4bp2	NM_001024917	0.597599	8.55736	6.51723	0.0106834	0.0695671	5942	4201	3544	6588	4253	49.8111	64.7423	51.3495	87.0569	74.8767
Chfr	NM_172717	1.31002	5.63913	6.51679	0.0106861	0.0695671	507	371	464	771	927	7.69344	10.3497	12.1697	18.4426	29.5427
Ift172	NM_026298	4.06219	2.10138	6.50916	0.010732	0.0698272	7	9	8	118	103	0.0621849	0.146985	0.122836	1.65244	1.92169
Slc9a3r1	NM_012030	1.0123	6.44239	6.50646	0.0107483	0.069894	1548	670	647	1821	1060	38.6938	30.7884	27.9527	71.7524	55.646
Megf9	NM_172694	4.22524	2.91557	6.50353	0.0107661	0.0699687	0	1	34	207	184	0	0.0288444	0.922034	5.11971	6.06309
Fubp1	NM_057172	-0.666833	8.23405	6.50258	0.0107718	0.0699687	7785	4335	3800	3427	1760	57.6197	58.9853	48.6122	39.9836	27.3579
Zfand2a	NM_133349	-0.621786	8.93595	6.4992	0.0107923	0.0700591	14916	5801	5960	5297	3222	230.714	164.956	159.337	129.154	104.666
Slain1	NM_198014	0.577229	8.60143	6.4983	0.0107978	0.0700591	6167	4073	3996	6171	4776	108.13	131.289	121.101	170.563	175.872
Tcp11l2	NM_146008	-5.35127	1.3923	6.4971	0.010805	0.0700672	92	71	28	0	2	1.84162	2.61284	0.968768	0	0.0840815
Fam71e2	NM_172895	4.68446	0.0646444	6.49581	0.0108129	0.070079	5	0	0	49	12	0.0894309	0	0	1.38156	0.450772
Clu	NM_013492	4.11708	2.66751	6.49474	0.0108194	0.0700822	9	0	26	342	30	0.239149	0	1.19412	14.3254	1.67419
Fbxo6	NM_001163707	4.75914	-0.0786475	6.48313	0.0108903	0.0705024	0	0	3	40	14	0	0	2.0253	24.6283	11.4843
Dchs1	NM_001162943	4.79563	1.78749	6.47545	0.0109374	0.0707381	0	0	11	95	88	0	0	0.0857581	0.675481	0.833631
Rps6ka6	NM_025949	0.805284	7.66632	6.47522	0.0109389	0.0707381	2047	2273	2156	3546	2649	22.7961	46.5356	41.4994	62.2499	61.956
Vamp4	NM_016796	1.509	5.37003	6.47161	0.0109611	0.0707813	816	111	273	940	612	15.4828	3.87191	8.95307	28.1154	24.3876
Snx6	NM_026998	-1.05908	6.33088	6.47132	0.0109629	0.0707813	1994	1398	1078	586	507	50.9826	65.7123	47.6393	23.6184	27.2247
Gbe1	NM_028803	3.35821	3.27209	6.47023	0.0109696	0.0707813	4	34	38	323	168	0.0643136	1.005	1.05603	8.18657	5.67297
Ldlr	NM_001252659	1.72175	4.98546	6.4694	0.0109747	0.0707813	210	258	212	693	538	2.22713	5.03023	3.88607	11.5855	11.983
Rnf7	NM_011279	-1.04917	6.38231	6.4692	0.010976	0.0707813	2488	1213	1108	803	386	105.591	94.6412	81.2768	53.7216	34.4051
Btf3l4	NM_027453	1.67375	5.15771	6.46609	0.0109952	0.0708662	358	118	368	611	719	5.52849	3.35002	9.82247	14.8738	23.319
Rfx2	NM_027787	2.87667	3.94928	6.46037	0.0110307	0.0710519	91	3	105	312	388	1.30386	0.079023	2.60033	7.04695	11.6756
Ndufv2	NM_028388	-3.8948	3.1647	6.45947	0.0110362	0.0710519	143	73	371	22	2	4.66715	4.38007	20.9286	1.13187	0.137089
Hectd1	NM_144788	-0.788076	8.49024	6.45809	0.0110448	0.0710679	9035	4950	5336	4885	1223	48.2935	48.6416	49.2976	41.1606	13.7292
Kntc1	NM_001042421	1.37782	5.80415	6.4527	0.0110784	0.0712443	522	196	749	1432	651	3.60265	2.48685	8.93477	15.5794	9.43607
Ccdc157	NM_001164620	1.18541	5.96341	6.44543	0.0111238	0.0714972	655	429	687	1457	737	6.27346	7.5538	11.3729	21.9979	14.8249
Ccnb3	NM_183015	2.39703	4.26432	6.43919	0.011163	0.0717091	189	10	140	446	392	1.99385	0.193942	2.55275	7.41689	8.6851
Rab3gap2	NM_001163754	0.940113	6.70316	6.43173	0.0112099	0.0719711	1330	872	1103	1686	1573	9.14371	11.0212	13.1068	18.2719	22.7121
Tkt	NM_009388	-1.66635	5.14252	6.43041	0.0112183	0.0719749	1258	383	640	87	231	18.8454	10.5479	16.5712	2.05447	7.26766
Rbm6	NM_029169	-0.576519	9.46021	6.42968	0.0112229	0.0719749	18077	9073	9555	7561	4902	217.768	200.938	198.952	143.583	124.022
Pde4dip	NM_178080	1.04823	6.3225	6.42021	0.0112829	0.072319	1565	515	589	1415	1191	18.1478	10.9789	11.8052	25.8655	29.0054
Sardh	NM_138665	-1.29891	5.70001	6.41925	0.011289	0.072319	1369	895	750	464	191	14.4296	17.3426	13.6634	7.70945	4.22806
Atp6v0d1	NM_013477	-1.76348	4.90459	6.41436	0.0113201	0.0724787	764	596	452	185	100	22.699	32.5538	23.2114	8.66446	6.23982
Slfn2	NM_011408	4.32421	2.38299	6.4047	0.0113819	0.0728339	0	9	13	198	88	0	0.4777	0.648729	9.01139	5.33594
Spry4	NM_011898	0.577318	10.0462	6.40153	0.0114022	0.0728883	16123	10839	11549	15385	14037	168.755	208.566	208.932	253.843	308.563
Zbtb37	NM_173424	-1.12614	6.12841	6.40039	0.0114096	0.0728883	1807	1228	914	477	436	22.357	27.9317	19.5457	9.30317	11.3292
Rab20	NM_011227	-1.01761	6.72437	6.39956	0.0114149	0.0728883	3711	1039	1578	1136	423	246.932	127.1	181.486	119.157	59.1133
Shisa2	NM_145463	4.02794	1.55189	6.39879	0.0114198	0.0728883	6	8	3	81	70	0.0916255	0.224594	0.0791837	1.94987	2.24502
Rnf130	NM_021540	-5.08914	1.51242	6.3985	0.0114217	0.0728883	101	26	85	2	1	3.23701	1.53193	4.70858	0.101043	0.0673101
Tmem60	NM_177601	1.93884	4.97975	6.39415	0.0114497	0.0730231	71	279	210	567	674	3.85424	27.8437	19.7038	48.5199	76.8419
Rpa3	NM_026632	2.94306	3.63578	6.39224	0.011462	0.0730231	151	11	22	359	237	11.3705	1.52278	2.86335	42.6141	37.4808
Nup155	NM_133227	-1.0562	6.78235	6.39214	0.0114627	0.0730231	4808	1176	994	811	688	36.0692	16.2189	12.8887	9.59068	10.8397
Pmm2	NM_016881	-2.3167	4.68832	6.39133	0.0114679	0.0730231	772	580	321	190	6	20.5819	28.4275	14.7919	7.98507	0.335953
Klhl29	NM_001164493	4.03649	3.10253	6.38686	0.0114968	0.0731672	0	1	44	186	242	0	0.0125368	0.518615	1.99946	3.4659
Alg10b	NM_001033441	0.831182	7.7176	6.3846	0.0115115	0.0732205	1968	2594	2009	4263	2357	25.3682	61.4719	44.7604	86.6235	63.809
Nek2	NM_010892	-0.613237	9.20341	6.37928	0.011546	0.0733766	17265	6678	7883	6610	3742	259.446	184.489	204.749	156.581	118.098
Lin28a	NM_145833	0.726538	7.93898	6.37832	0.0115523	0.0733766	3300	2055	3057	3594	3547	45.5573	52.1553	72.944	78.213	102.84
Arl6	NM_019665	2.37548	4.0626	6.37768	0.0115564	0.0733766	101	69	98	439	301	3.2435	4.07365	5.43961	22.2235	20.301
Nfxl1	NM_133921	0.790659	7.59504	6.37695	0.0115612	0.0733766	2544	1816	2095	2603	3066	33.3023	43.7035	47.4014	53.7141	84.2923
Parp11	NM_181402	4.41661	2.26588	6.3749	0.0115745	0.0733913	9	13	0	62	171	0.116106	0.308319	0	1.26085	4.63306
Pdpn	NM_010329	-4.13069	3.13018	6.37465	0.0115762	0.0733913	87	390	51	2	14	2.36274	19.4717	2.39395	0.0856213	0.798513
Micall1	NM_177461	1.23094	5.71508	6.36636	0.0116304	0.0736868	693	346	483	1108	727	4.9736	4.56516	5.99149	12.5353	10.958
Plp2	NM_019755	-5.22903	1.84317	6.3639	0.0116465	0.0736868	152	96	23	0	3	8.3936	9.74581	2.19524	0	0.347923
Zfp707	NM_001081065	-0.905825	7.03377	6.36389	0.0116466	0.0736868	3040	2254	1741	1423	606	80.4232	109.624	79.6079	59.3429	33.6696
Ccdc88a	NM_176841	0.798451	7.49904	6.36366	0.0116481	0.0736868	2048	1675	2175	3469	2120	10.623	15.9726	19.4997	28.3648	23.0947
Tanc1	NM_198294	1.03084	6.74293	6.36234	0.0116568	0.0737019	1742	635	1084	1160	2118	10.63	7.1236	11.4331	11.1583	27.1436
Pigf	NM_008838	1.64612	5.35697	6.35149	0.0117283	0.0741136	126	319	409	882	684	6.17687	28.7495	34.6554	68.1589	70.4226
Lnx2	NM_080795	1.55788	5.34438	6.34507	0.0117708	0.0743418	202	338	369	791	713	2.13615	6.57113	6.74461	13.186	15.8354
Stat3	NM_011486	1.2282	6.09992	6.3336	0.0118472	0.0747838	484	603	727	1000	1276	5.24058	12.0031	13.6056	17.0683	29.0164
Agps	NM_172666	0.60588	8.40286	6.32827	0.0118828	0.0749678	5142	3523	3548	5127	4427	33.5689	42.2824	40.0348	52.7624	60.6977
Mum1	NM_023431	-1.78397	4.78784	6.31672	0.0119605	0.075417	1165	319	388	193	73	15.0576	7.57991	8.66787	3.93228	1.98158
Tnfaip8	NM_001177759	-1.03187	6.59219	6.30951	0.0120092	0.0756832	2400	1473	1485	473	793	35.6971	40.2778	38.1766	11.0902	24.7715
Sertad1	NM_018820	-1.30605	5.56379	6.30752	0.0120227	0.0757273	1460	725	650	357	220	59.0419	53.8999	45.4329	22.7579	18.6848
Deptor	NM_001037937	1.04362	6.5339	6.30219	0.0120589	0.0759142	836	708	1165	1914	1172	12.1707	18.949	29.3147	43.9246	35.834
Fuz	NM_027376	4.46039	1.91779	6.28611	0.0121688	0.0765646	22	0	1	114	87	0.622456	0	0.048903	5.08449	5.16968
Myo5b	NM_201600	0.885701	7.08975	6.28495	0.0121768	0.0765735	1781	1360	1256	1742	2335	12.8725	18.0709	15.6905	19.8473	35.444
Scml2	NM_133194	1.08947	7.32625	6.28175	0.0121987	0.0766702	739	2192	1323	2837	2440	7.32479	39.9423	22.6652	44.3268	50.7924
Yipf1	NM_145550	2.9455	3.94403	6.27324	0.0122575	0.0769731	195	0	37	577	196	7.08642	0	2.32404	33.054	14.9591
Gxylt1	NM_001033275	0.750213	7.57136	6.27222	0.0122646	0.0769731	3089	1962	1593	2950	2666	22.7124	26.5208	20.2446	34.1919	41.1683
Bnc2	NM_172870	1.0582	6.27202	6.2719	0.0122668	0.0769731	877	647	788	1365	1157	6.52922	8.85541	10.14	16.0196	18.0906
Parl	NM_001005767	1.28212	5.92759	6.26464	0.0123171	0.0772476	492	605	497	824	1205	17.8796	40.4194	31.2175	47.2037	91.9681
Eif3j	NM_144545	1.05751	6.48394	6.26023	0.0123478	0.0773728	1976	418	683	1631	1303	53.7856	20.9169	32.1328	69.9824	74.4872
Zfp568	NM_001167873	-0.679202	8.38678	6.25986	0.0123504	0.0773728	6185	6068	4419	3662	2037	41.3846	74.6427	51.1061	38.6255	28.6252
H47	NM_024439	-0.635186	8.35274	6.25548	0.012381	0.0774889	9005	3466	5042	3577	2089	363.242	257.029	351.531	227.451	176.974
Wsb2	NM_021539	-2.99336	3.57079	6.2553	0.0123822	0.0774889	485	155	221	54	4	9.67629	5.68514	7.62095	1.69831	0.167604
Caml	NM_007596	-1.40019	5.45422	6.24531	0.0124522	0.077838	959	701	843	399	131	33.2174	44.6383	50.4689	21.7859	9.52964
Isyna1	NM_023627	-1.24416	6.22067	6.24497	0.0124547	0.077838	1571	995	1601	254	601	41.0633	47.8127	72.3301	10.4657	32.9922
Ovol2	NM_026924	-1.37786	5.41801	6.24448	0.0124581	0.077838	988	723	740	347	164	32.2458	43.3807	41.7443	17.8526	11.2413
Vil1	NM_009509	1.27261	5.78804	6.2392	0.0124953	0.0780286	1103	274	352	864	1005	17.0005	7.7639	9.37732	20.9921	32.532
Zbtb24	NM_153398	-1.18564	5.94957	6.23621	0.0125164	0.0781185	1469	1176	815	468	329	24.929	36.6888	23.9051	12.5195	11.7257
Itgb4	NM_133663	-2.40277	4.04947	6.23242	0.0125432	0.0782344	605	92	450	84	27	4.8362	1.35201	6.21743	1.05848	0.453285
Zfp398	NM_027477	2.64185	4.24662	6.23168	0.0125484	0.0782344	10	66	153	290	523	0.138132	1.67602	3.65288	6.31464	15.1724
Tfpi	NM_011576	1.6408	5.09526	6.22959	0.0125633	0.0782853	302	298	187	1114	291	9.72438	17.6406	10.4075	56.5453	19.6791
Rfpl4b	NM_001177783	1.65838	5.01147	6.2278	0.012576	0.0783223	466	200	148	581	625	21.2407	16.7593	11.6599	41.746	59.8303
Tnfrsf17	NM_011608	-5.11651	2.14222	6.22553	0.0125921	0.078381	98	151	47	0	4	5.79821	16.4243	4.80634	0	0.497034
Taf4a	NM_001081092	0.772335	7.74851	6.21991	0.0126322	0.078588	2934	2716	1551	4062	2519	31.8761	54.2472	29.125	69.5666	57.4766
Zfp595	NM_177622	4.19651	0.822958	6.21695	0.0126533	0.0786777	8	1	2	21	64	0.0983214	0.0225944	0.0424852	0.406849	1.65195
B020004C17Rik	NM_001256060	-0.767881	7.71181	6.21519	0.0126659	0.0787138	4548	3432	2920	1485	1744	91.6127	127.094	101.664	47.1539	73.7802
Mettl7a3	NM_001081471	4.09639	2.12646	6.21171	0.0126908	0.0787896	23	6	1	164	73	0.764158	0.366479	0.0574255	8.58925	5.09373
Dnaja1	NM_001164671	-0.772165	7.794	6.2116	0.0126916	0.0787896	6895	2542	3010	2612	1074	58.8996	39.9205	44.4421	35.1729	19.2682
Slc25a11	NM_024211	-1.86512	4.9445	6.20569	0.012734	0.0789602	457	813	467	190	89	11.7976	38.5843	20.8374	7.73192	4.82531
Srsf5	NM_009159	-0.570893	9.25124	6.20507	0.0127385	0.0789602	14185	8431	8494	6958	3959	447.459	488.928	463.111	345.991	262.281
Spire1	NM_194355	1.74107	5.21273	6.20494	0.0127395	0.0789602	152	142	473	694	721	22.6783	38.9492	121.977	163.224	225.923
Fbxl2	NM_178624	2.06186	4.41987	6.20029	0.012773	0.0791258	204	52	173	378	480	3.05983	1.43388	4.485	8.93747	15.1205
Fam46c	NM_001142952	1.20291	6.25319	6.18833	0.0128595	0.0796196	728	387	1020	1026	1467	17.2375	16.8459	41.7437	38.2953	72.9508
Cyp2s1	NM_028775	-1.9695	4.64303	6.1872	0.0128678	0.0796284	649	211	710	88	110	11.896	7.11019	22.4939	2.5427	4.23455
Neurog3	NM_009719	1.45774	5.49089	6.18587	0.0128774	0.0796458	320	219	562	823	794	9.98281	12.56	30.3032	40.4724	52.0213
Celf1	NM_001244903	-0.637476	8.31968	6.18032	0.0129179	0.0798535	9476	3428	4476	3407	2102	58.6661	39.0162	47.8962	33.2499	27.3308
Atp5f1	NM_009725	-1.03246	6.30218	6.16891	0.0130015	0.0803277	2147	939	1391	699	418	70.8426	56.96	79.3303	36.3576	28.9665
Ccdc93	NM_029955	-2.64911	3.91673	6.16355	0.0130409	0.0805286	347	307	309	78	12	2.29845	3.73841	3.53764	0.814436	0.166934
NA	NM_001276387	3.76172	3.01065	6.14499	0.0131785	0.081305	76	0	3	220	188	0.660017	0	0.0450311	3.01176	3.42892
Mthfd2	NM_008638	1.00828	6.97652	6.1447	0.0131806	0.081305	1138	1424	1127	1416	2428	26.4117	60.7583	45.2092	51.8051	118.348
Zfp120	NM_181266	-1.4212	5.27326	6.14102	0.0132081	0.0814314	1443	515	494	206	219	16.9251	11.1049	10.0147	3.80879	5.39468
Rab27a	NM_023635	0.957171	6.62431	6.13741	0.0132351	0.0815545	1369	728	1065	1458	1605	22.1373	21.6419	29.766	37.165	54.5072
1110001A16Rik	NM_001177403	-3.75532	3.08291	6.13609	0.013245	0.0815723	305	258	38	3	17	9.68466	15.0608	2.08554	0.150163	1.13368
Pex11a	NM_011068	-2.36744	3.98034	6.1345	0.0132569	0.0816024	665	325	114	58	44	36.346	32.6558	10.7693	4.99711	5.05063
Gata1	NM_008089	0.998106	6.5472	6.13185	0.0132768	0.0816817	1729	705	687	2340	848	43.6725	32.7374	29.993	93.172	44.9849
Fyn	NM_001122893	3.41487	3.38121	6.1296	0.0132937	0.0817288	2	63	11	274	238	0.582331	33.7227	5.53582	125.761	145.537
Olfm4	NM_001030294	4.60497	-0.226465	6.12896	0.0132985	0.0817288	0	0	3	34	14	0	0	0.151897	1.57006	0.861323
Pacsin2	NM_001159509	1.14226	6.32224	6.12255	0.0133468	0.0819549	1470	270	834	1993	826	477.177	161.127	467.926	1019.82	563.119
Mad2l2	NM_027985	-1.29282	5.64907	6.12221	0.0133493	0.0819549	1838	671	614	452	183	72.1419	48.418	41.6543	27.9664	15.0852
Atp6v1e1	NM_007510	-1.29145	5.51241	6.11761	0.0133841	0.0821252	1489	651	626	354	209	59.4144	47.7552	43.1739	22.2667	17.5147
Agtrap	NM_009642	-2.87557	3.84709	6.10814	0.013456	0.0824705	576	337	107	75	2	6.86829	7.38752	2.20526	1.40976	0.0500858
F8	NM_001161373	4.62094	1.48509	6.10797	0.0134574	0.0824705	0	0	10	67	78	0	0	0.113796	0.695361	1.07853
Sumo2	NM_133354	-1.23333	5.69435	6.107	0.0134647	0.0824705	1686	673	761	364	282	81.1616	59.5594	63.318	27.6217	28.5102
Med1	NM_134027	-0.8558	7.05351	6.10647	0.0134688	0.0824705	3439	2116	1673	1404	686	58.567	66.2489	49.2454	37.6915	24.5359
Atp6v1c1	NM_025494	-1.29753	5.81142	6.10289	0.0134961	0.0825944	1154	986	988	241	399	26.4255	41.5085	39.1043	8.69944	19.1889
Akap2	NM_009649	0.740464	7.48034	6.09929	0.0135236	0.0827194	3119	1692	1543	3359	2055	22.5295	22.4688	19.2642	38.2475	31.175
Zfp106	NM_011743	-0.569829	9.06305	6.09467	0.0135591	0.0828926	11434	8265	7132	5779	3720	60.371	80.226	65.0865	48.0993	41.2507
Man1c1	NM_207237	1.76883	4.9648	6.09178	0.0135812	0.0829657	135	288	203	661	557	1.37555	5.39482	3.57509	10.6169	11.9194
Esrp1	NM_194055	0.793957	7.33406	6.09125	0.0135853	0.0829657	1893	1705	1678	2617	2236	23.5362	38.9721	36.0602	51.2916	58.387
Gfod1	NM_001033399	1.23234	6.11464	6.09016	0.0135937	0.0829733	786	240	950	1416	993	5.67497	3.18562	11.8553	16.1161	15.0573
Aebp2	NM_009637	4.39841	1.22476	6.08604	0.0136254	0.0831237	1	0	9	109	25	0.471003	0	7.32682	80.9294	24.7299
Gde1	NM_019580	-1.12865	6.07723	6.08111	0.0136635	0.0833121	1386	1012	1292	536	364	43.5491	58.4573	70.1662	26.5483	24.0201
Nckap5	NM_001081756	1.54893	5.30448	6.07625	0.0137011	0.0834979	307	193	442	620	801	2.04478	2.36324	5.08838	6.50962	11.2047
Cntrob	NM_172560	1.69555	4.81761	6.07192	0.0137348	0.0836592	290	193	172	694	417	3.52716	4.31545	3.6158	13.3058	10.6517
Usp10	NM_009462	-0.919331	6.63619	6.06699	0.0137732	0.0838479	2782	1208	1588	877	601	41.3021	32.9704	40.7488	20.5244	18.7391
Rpl22	NM_009079	-0.969581	6.52954	6.06609	0.0137802	0.0838479	2563	1389	1236	940	436	60.359	60.1365	50.3108	34.8962	21.5644
Lrpap1	NM_013587	-1.449	5.27023	6.06229	0.0138098	0.083959	1587	571	348	204	214	26.2274	17.3483	9.94048	5.31453	7.42763
Ict1	NM_026729	-5.10802	0.900303	6.06191	0.0138128	0.083959	23	33	65	2	0	1.50541	3.97085	7.35344	0.206354	0
Nprl2	NM_018879	4.42539	1.31175	6.05873	0.0138377	0.0840662	0	1	9	118	25	0	0.0605771	0.512576	6.12921	1.73007
Zw10	NM_012039	-1.66096	5.068	6.05495	0.0138674	0.0841629	802	309	908	225	115	13.3045	9.4238	26.0352	5.88388	4.00665
Pcm1	NM_023662	0.545535	8.85813	6.05449	0.013871	0.0841629	8051	5053	4311	7384	5575	46.1506	53.25	42.7125	66.723	67.1167
Pls3	NM_145629	2.0921	4.45665	6.05359	0.0138781	0.0841629	335	108	35	363	515	4.95053	2.93409	0.893973	8.45609	15.9835
Nqo2	NM_001163242	4.4212	0.644748	6.05302	0.0138825	0.0841629	0	5	1	47	36	0	0.115574	0.0217318	0.931538	0.950621
Ptpru	NM_001083119	4.33804	1.43864	6.05039	0.0139032	0.0842445	0	9	2	54	82	0	0.144421	0.0301734	0.743011	1.5032
Cnih	NM_009919	1.4373	5.65171	6.04458	0.013949	0.0844781	455	135	698	811	960	14.7299	8.03463	39.0566	41.3873	65.2708
Dynll1	NM_019682	-1.0851	6.12279	6.04315	0.0139604	0.0844879	1886	1194	867	526	414	44.8331	52.18	35.6226	19.7106	20.6688
Sart1	NM_016882	-0.866452	6.90884	6.04254	0.0139652	0.0844879	2816	1985	1628	1003	809	26.5738	34.4368	26.5537	14.9203	16.0335
Dmrt2	NM_145831	4.30729	0.799896	6.03614	0.0140159	0.0847507	10	0	1	78	21	0.205572	0	0.0355316	2.52764	0.906656
Spry3	NM_001030293	4.33647	-0.193183	6.0323	0.0140464	0.0848909	1	0	3	36	13	0.00499764	0	0.0259141	0.283611	0.136448
Hnrnpab	NM_010448	-0.564541	10.0221	6.02476	0.0141065	0.0852101	23558	14259	14966	11564	7030	470.79	523.866	516.945	364.295	295.055
Topbp1	NM_176979	-0.657321	8.05303	6.02123	0.0141348	0.0853072	6245	4012	3506	2868	1684	58.7016	69.33	56.9612	42.4965	33.2444
Pdia3	NM_007952	-0.763504	7.47364	6.0203	0.0141422	0.0853072	4700	2492	2405	1951	974	85.4651	83.3069	75.5884	55.9248	37.197
NA	NM_001276358	4.55476	1.10507	6.01954	0.0141484	0.0853072	0	0	8	85	35	0	0	0.330826	3.20579	1.75868
Adcy4	NM_080435	4.32327	1.7698	6.01909	0.0141519	0.0853072	3	12	0	53	114	0.0424527	0.312182	0	1.18227	3.38803
G630016D24Rik	NM_001033805	-4.90331	1.91294	6.00977	0.0142268	0.0856349	96	70	96	5	0	3.75881	5.03871	6.4968	0.308607	0
Scd4	NM_183216	-4.89536	1.90607	6.00967	0.0142277	0.0856349	194	76	28	5	0	3.03392	2.18503	0.75685	0.123262	0
Pdzd4	NM_001029868	-2.39666	3.9384	6.00959	0.0142283	0.0856349	549	316	172	58	40	6.64029	7.02658	3.59577	1.10586	1.01609
Plekhg1	NM_001159942	0.804729	7.18204	6.00858	0.0142365	0.0856396	2143	1511	1249	2231	2117	13.9979	18.1446	14.1011	22.9719	29.0416
Syce1l	NM_001048145	4.58175	0.941923	6.00729	0.0142469	0.085658	0	0	7	94	18	0	0	0.694458	8.50516	2.16985
2310008H09Rik	NM_023197	-0.772775	7.45535	6.00155	0.0142933	0.0858929	4412	2177	2838	1956	929	39.3544	35.6992	43.7541	27.5031	17.4033
Cx3cr1	NM_009987	4.32953	2.68902	6.00011	0.014305	0.0859183	0	0	28	231	119	0	0	0.619516	4.66137	3.19926
Cpsf6	NM_001013391	-0.64784	8.02075	5.99746	0.0143265	0.0860033	6799	3284	3676	2716	1729	49.9907	44.3905	46.7164	31.4797	26.6992
Zfp97	NM_011765	-1.74956	4.99487	5.99464	0.0143494	0.0860963	1320	418	403	295	36	22.9518	13.3617	12.1115	8.08576	1.31463
Ttll9	NM_001083618	-5.07367	1.39593	5.99186	0.0143721	0.0861879	161	31	29	3	0	2.63178	0.931597	0.819354	0.0773039	0
Med14	NM_012005	3.3564	3.58237	5.98546	0.0144242	0.0864458	0	23	71	466	160	0	2.9313	8.50743	50.9252	23.2953
Nup107	NM_134010	-0.896459	6.82614	5.98395	0.0144367	0.0864458	3746	1518	1286	1066	654	58.2039	43.3609	34.5362	26.1094	21.3413
Npl	NM_028749	-0.997974	6.44767	5.98386	0.0144373	0.0864458	2353	1400	1135	871	409	80.5727	88.1326	67.1756	47.0154	29.4135
Spnb2	NM_009260	0.753542	7.9795	5.97002	0.0145511	0.0870823	3051	2960	2360	3165	4095	16.1981	28.8906	21.6563	26.4882	45.6599
Prr23a	NM_001134660	3.16396	3.42654	5.96307	0.0146086	0.0873813	8	21	69	256	255	0.362926	1.75142	5.41036	18.3073	24.2955
Rpp38	NM_001013376	-2.16248	4.24857	5.9621	0.0146166	0.0873842	513	225	477	55	78	23.9978	19.3499	38.5675	4.05576	7.66312
Jkamp	NM_024205	-3.06545	3.53175	5.96105	0.0146253	0.0873916	259	163	335	19	27	6.29704	7.28562	14.0777	0.728193	1.37866
Pole	NM_011132	-1.18219	5.96192	5.95876	0.0146443	0.0874602	2102	837	819	636	212	14.1654	10.3696	9.53956	6.75629	3.00047
A230046K03Rik	NM_001033375	-1.96884	4.65281	5.95741	0.0146555	0.0874823	529	489	491	187	38	4.3384	7.37268	6.95994	2.41753	0.65451
Wdr62	NM_146186	-1.84133	4.71116	5.93345	0.0148561	0.0886341	751	374	516	77	141	7.60535	6.96294	9.03188	1.22921	2.99886
Sema7a	NM_011352	4.22095	0.312447	5.92923	0.0148918	0.0888012	7	0	1	42	25	0.102686	0	0.0253549	0.97122	0.770212
Gsta4	NM_010357	-2.88088	3.94615	5.928	0.0149021	0.0888177	526	255	286	83	0	26.3781	23.5094	24.7898	6.56134	0
Bet1	NM_009748	3.54931	3.02594	5.92336	0.0149414	0.0890064	3	49	3	388	62	0.098313	2.95208	0.169926	20.0437	4.26717
Usp28	NM_175482	0.593482	8.36766	5.91357	0.0150247	0.0894305	5456	2959	3759	4812	4427	62.1134	61.9296	73.9661	86.3561	105.847
Tecr	NM_027179	-4.72729	1.25482	5.91318	0.015028	0.0894305	105	36	42	1	2	4.46806	2.81627	3.08907	0.0670789	0.178738
Abl2	NM_009595	0.549262	10.6949	5.91116	0.0150452	0.0894873	29433	15198	18015	24761	21147	163.907	155.594	173.399	217.364	247.327
Gpr157	NM_177366	-4.65432	1.94464	5.90752	0.0150764	0.0896266	184	43	75	1	4	1.85632	0.797526	1.30781	0.0159034	0.0847525
Setd7	NM_080793	-2.54037	3.79146	5.90581	0.015091	0.089668	454	157	329	52	30	2.96509	1.88505	3.71387	0.535355	0.411492
Minpp1	NM_010799	-1.98473	4.86169	5.90263	0.0151183	0.0897842	817	704	292	35	176	14.9868	23.7412	9.25807	1.01207	6.78046
Pus3	NM_023292	-2.47392	4.26053	5.90169	0.0151263	0.0897861	736	185	419	4	96	17.5741	8.121	17.2926	0.150561	4.81421
Zscan4f	NM_001110316	2.34672	4.20916	5.89962	0.0151442	0.0898462	57	131	87	271	488	1.49722	6.32592	3.94983	11.2211	26.9208
Mbd3l2	NM_144934	-0.719079	7.79725	5.89469	0.0151866	0.0900203	6202	2176	3751	2146	1504	138.264	89.1821	144.535	75.4158	70.4178
Stip1	NM_016737	-0.656408	8.12937	5.89441	0.015189	0.0900203	6589	3666	4305	3349	1538	145.674	149.004	164.508	116.717	71.4132
Taf9b	NM_001167988	1.79606	4.81492	5.8931	0.0152003	0.0900256	164	104	319	530	556	3.12532	3.64356	10.5073	15.9215	22.2527
Slain2	NM_001113423	0.595313	9.13288	5.89252	0.0152054	0.0900256	8847	6684	4838	7308	8171	88.1988	122.503	83.3647	114.847	171.08
Rars	NM_025936	-0.863897	7.14391	5.89114	0.0152172	0.09005	3007	2161	2293	1636	619	67.7913	89.5648	89.3498	58.1406	29.3082
Sgsh	NM_018822	-1.9873	4.51828	5.88897	0.015236	0.0901156	528	586	268	81	99	5.8664	11.9696	5.14662	1.41866	2.3101
Card14	NM_130886	-4.71273	2.53382	5.8868	0.0152548	0.0901809	49	231	73	9	0	0.594763	5.15469	1.53151	0.172205	0
Spsb4	NM_145134	-1.76644	4.73144	5.88036	0.0153107	0.0904543	1116	362	313	182	75	24.0211	14.3245	11.6446	6.17529	3.39038
Piwil1	NM_021311	1.75705	4.68386	5.87968	0.0153166	0.0904543	399	152	85	613	406	4.86026	3.40387	1.7896	11.7707	10.3865
6030458C11Rik	NM_029998	1.07739	6.22782	5.87126	0.0153901	0.090842	1674	385	506	1559	961	22.1124	9.34939	11.5526	32.4626	26.6601
Zc3hav1	NM_028864	3.76794	2.71787	5.86769	0.0154213	0.0909438	2	20	18	150	175	0.127772	2.34897	1.98759	15.1061	23.4802
Mrps28	NM_025434	-4.73406	1.99825	5.86682	0.0154289	0.0909438	297	20	40	6	0	19.7625	2.44658	4.6004	0.629352	0
Lbh	NM_029999	-4.06277	2.69465	5.86661	0.0154307	0.0909438	212	100	151	0	12	3.31974	2.87879	4.08691	0	0.394646
Pfn1	NM_011072	-2.1899	4.25871	5.86356	0.0154575	0.0910551	519	359	338	129	22	28.6597	36.4453	32.2605	11.2292	2.55144
Xpo5	NM_028198	-1.95931	4.71616	5.8571	0.0155143	0.0912972	267	407	800	137	84	3.45842	9.69178	17.9104	2.79733	2.28509
Zfp280c	NM_153532	-1.70454	4.8153	5.85641	0.0155204	0.0912972	816	500	420	137	129	9.00379	10.1426	8.01003	2.38293	2.98939
Alox5	NM_009662	4.38844	1.22792	5.85622	0.0155221	0.0912972	15	0	0	61	61	0.254911	0	0	1.63412	2.17714
Rps8	NM_009098	-1.15584	6.06638	5.85315	0.0155492	0.0914107	2867	781	623	569	323	186.131	93.2149	69.9084	58.2318	44.0405
Alg5	NM_025442	-4.7166	1.67282	5.851	0.0155682	0.091468	112	45	77	1	3	3.65788	2.70188	4.34661	0.0514834	0.205774
Sp3	NM_001018042	4.06459	1.52336	5.85027	0.0155747	0.091468	1	2	12	67	78	0.101142	0.37188	2.09778	10.6822	16.5685
Slc7a2	NM_007514	1.28424	5.73276	5.84844	0.0155908	0.0915165	1043	407	188	1000	848	6.49321	4.65813	2.02294	9.81367	11.0874
Eid2	NM_198425	-0.855322	7.00028	5.84278	0.0156411	0.0917652	3167	2174	1556	1320	686	118.129	149.077	100.315	77.6136	53.7391
Dhx33	NM_178367	-0.972434	6.89091	5.83429	0.0157168	0.0921628	3238	899	2587	813	849	30.0369	15.3313	41.4786	11.8884	16.5403
Morc2a	NM_001159288	-0.555266	9.33283	5.83216	0.0157358	0.0922278	15719	8415	9011	7445	4201	148.511	146.16	147.148	110.88	83.3573
Tns3	NM_001083587	-1.7411	4.86732	5.82582	0.0157926	0.0925142	604	647	451	185	97	3.8778	7.6365	5.00465	1.8723	1.30791
D6Wsu163e	NM_138594	-3.10557	3.54519	5.82266	0.015821	0.0926046	430	156	245	2	39	9.23065	6.15645	9.09032	0.0676783	1.75827
Tra2b	NM_009186	-0.83511	7.05862	5.82233	0.0158239	0.0926046	4385	1629	1619	1118	921	98.6723	67.389	62.9683	39.6574	43.5255
Med12	NM_021521	1.12781	5.98276	5.81277	0.0159102	0.0930628	858	329	730	1130	973	4.87987	3.44001	7.17618	10.1311	11.6223
Rad54l	NM_001122959	-1.73147	4.84403	5.8116	0.0159208	0.0930778	870	616	295	160	113	15.3439	19.9728	8.99266	4.44829	4.18556
Nipal3	NM_028995	-2.26318	4.15945	5.80759	0.0159571	0.0932433	551	282	338	23	88	5.26792	4.95654	5.58539	0.346634	1.76697
Dnaja3	NM_023646	3.89371	1.92973	5.80317	0.0159973	0.0934314	23	4	3	98	95	9.44421	3.01954	2.12916	63.4337	81.9256
Rundc3a	NM_001252347	4.37178	2.56958	5.80124	0.0160148	0.0934869	0	1	24	47	232	0	0.0515595	1.16339	2.07788	13.6651
2410004A20Rik	NM_025890	-3.42748	3.21976	5.80019	0.0160245	0.0934962	285	178	181	3	24	8.12103	9.32456	8.91444	0.134755	1.43627
Ccdc34	NM_026613	1.57501	5.03742	5.7972	0.0160517	0.093608	362	155	299	737	509	8.36523	6.58481	11.9424	26.8468	24.7027
Psmb5	NM_011186	-2.04738	4.747	5.79566	0.0160658	0.0936436	1188	323	369	228	11	65.5273	32.7529	35.1788	19.8242	1.27425
6430548M08Rik	NM_001163761	-1.33989	5.52539	5.79202	0.016099	0.0937884	1766	757	377	278	257	15.3284	12.0794	5.65584	3.80371	4.68487
Slc7a6os	NM_001007567	0.881931	6.67335	5.79118	0.0161068	0.0937884	1769	804	912	1634	1505	55.7291	46.5642	49.659	81.1451	99.5746
[truncated: 9,641 more rows]

## Sheet: CloneUSP21_vs_Fert_DEGenes
symbs	genes	logFC_Fert_Divided_By_CloneUSP21_WT	logCPM	LR	PValue	FDR	CloneUSP21_WT_Counts_Clone.USP21.WT_ACCTCA_L007.QCed.bam.All.bam	CloneUSP21_WT_Counts_Clone.USP21.WT_GTCGTA_L008.QCed.bam.All.bam	CloneUSP21_WT_Counts_Clone.USP21.WT_TGGTGA_L006.QCed.bam.All.bam	Fert_Counts_fertilized_CACAGT_L008.QCed.bam.All.bam	Fert_Counts_fertilized_GGAGAA_L008.QCed.bam.All.bam	CloneUSP21_WT_RPKM_Clone.USP21.WT_ACCTCA_L007.QCed.bam.All.bam	CloneUSP21_WT_RPKM_Clone.USP21.WT_GTCGTA_L008.QCed.bam.All.bam	CloneUSP21_WT_RPKM_Clone.USP21.WT_TGGTGA_L006.QCed.bam.All.bam	Fert_RPKM_fertilized_CACAGT_L008.QCed.bam.All.bam	Fert_RPKM_fertilized_GGAGAA_L008.QCed.bam.All.bam
Bfsp1	NM_009751	-8.48204	6.51084	142.6	7.18878e-33	8.454e-29	1369	3211	2012	2	7	54.2477	105.843	36.0597	0.063855	0.297759
Spesp1	NM_025721	-8.50487	5.93713	135.006	3.29107e-31	1.93515e-27	1260	853	2982	2	4	39.3065	22.1354	42.0743	0.0502702	0.13395
Cacna1s	NM_014193	-8.54667	5.73543	122.529	1.76814e-28	6.93111e-25	785	1240	2383	1	4	11.9237	15.6678	16.3713	0.0122385	0.0652216
Fam46a	NM_001160379	-5.28392	5.88267	69.765	6.68074e-17	1.96414e-13	1320	845	2476	16	36	22.7651	12.1227	19.3136	0.222333	0.666481
Slc27a2	NM_011978	-8.09255	4.90849	65.0347	7.35914e-16	1.73087e-12	745	471	1071	3	1	30.4321	16.0045	19.7871	0.098738	0.0438495
Cct5	NM_007637	-3.41112	6.64398	64.2479	1.09709e-15	2.15031e-12	1937	1922	3472	228	111	102.919	84.9499	83.4374	9.76083	6.33107
Usp21	NM_013919	-3.62983	8.23429	54.3265	1.69793e-13	2.85251e-10	9610	2415	8311	327	491	414.153	86.5763	161.997	11.3546	22.7147
Zfp516	NM_183033	-4.5564	6.21435	52.3384	4.6715e-13	6.86711e-10	1750	510	3842	35	72	21.2928	5.16189	21.1431	0.343123	0.940407
Bcor	NM_001168321	2.50393	7.18315	49.6404	1.84671e-12	2.41304e-09	449	935	951	3886	2598	6.8981	11.9492	6.60815	48.1031	42.8461
Spin1	NM_011462	1.04515	12.2465	49.1203	2.40737e-12	2.83107e-09	33538	48827	82250	71310	81158	864.122	1046.51	958.495	1480.39	2244.7
Glt25d2	NM_177756	5.28564	5.16838	48.8554	2.7555e-12	2.94588e-09	34	28	34	787	1068	0.787905	0.539756	0.356361	14.6946	26.5678
Cbln1	NM_019626	2.21242	7.28834	48.2945	3.66785e-12	3.5945e-09	763	777	1479	3731	2864	30.7136	26.0179	26.9271	121.009	123.756
Omt2b	NM_205822	1.47973	9.38168	47.7503	4.84104e-12	4.37928e-09	3869	5635	9166	13008	11025	494.771	599.438	530.153	1340.3	1513.47
C130074G19Rik	NM_178692	-2.5952	7.62857	45.6436	1.41848e-11	1.19152e-08	2949	3409	8664	952	229	97.1551	93.4249	129.1	25.2706	8.0987
Wtap	NM_001113533	1.55878	8.64678	43.2831	4.73645e-11	3.71338e-08	2077	2858	6449	8910	6052	123.013	140.807	172.752	425.188	384.772
Zdbf2	NM_028673	-3.03284	6.06683	40.0306	2.50009e-10	1.83757e-07	1202	1292	2407	182	105	8.95166	8.00398	8.10758	1.09209	0.839416
Igf2r	NM_010515	-1.59882	8.96397	39.778	2.84539e-10	1.96834e-07	7063	8603	17798	3634	1595	74.3497	75.3329	84.7378	30.8221	18.0235
Hsp90ab1	NM_008302	-1.29121	10.1416	39.3694	3.50748e-10	2.29155e-07	17555	17335	35926	8901	4919	658.172	540.638	609.205	268.884	197.972
Fzd7	NM_008057	1.6787	8.09287	38.3767	5.83254e-10	3.61004e-07	1321	1648	4550	6138	4311	25.8191	26.7941	40.2222	96.6611	90.4493
Fez2	NM_199448	-4.40605	5.03115	37.9618	7.21422e-10	4.24196e-07	366	876	1401	25	29	18.0017	35.8411	31.1664	0.990739	1.53115
Btg4	NM_019493	1.34342	9.34838	36.5727	1.4708e-09	8.23648e-07	4203	5875	9037	11128	11269	301.335	350.383	293.042	642.827	867.29
Sox2	NM_011443	3.52373	5.76528	36.1682	1.81002e-09	9.67536e-07	140	187	101	1800	959	5.35787	5.9532	1.74824	55.504	39.3978
Fam38b	NM_001039485	7.03546	4.42336	35.9171	2.05892e-09	1.02169e-06	7	0	13	383	728	0.0613527	0	0.0515342	2.70472	6.84946
Got2	NM_010325	-4.72862	4.9211	35.8925	2.08508e-09	1.02169e-06	719	512	1005	22	19	28.819	17.0712	18.2193	0.710493	0.817509
2700089E24Rik	NM_001163445	-11.4766	3.59926	35.6919	2.31127e-09	1.08722e-06	186	173	729	0	0	6.95963	5.38473	12.3372	0	0
Nat8l	NM_001001985	5.18138	5.20589	33.212	8.26401e-09	3.73788e-06	31	0	106	1274	746	0.44628	0	0.690189	14.7776	11.5285
Gclc	NM_010295	-2.2999	6.58817	32.6194	1.12093e-08	4.88227e-06	1591	2106	2784	387	259	43.6364	48.0487	34.5354	8.55218	7.62548
Gm98	NM_001033481	-11.4298	3.552	32.402	1.25356e-08	5.09852e-06	166	274	541	0	0	2.7877	3.82765	4.10914	0	0
Tmem132c	NM_175432	5.294	5.60019	32.3963	1.25729e-08	5.09852e-06	58	47	0	1152	1372	1.06622	0.71872	0	17.063	27.0745
Tktl1	NM_031379	2.84997	5.98385	32.0451	1.50636e-08	5.90493e-06	147	242	544	2311	785	5.59162	7.65738	9.35912	70.8283	32.0537
Pramel3	NM_031390	11.6101	3.14316	31.9015	1.62193e-08	5.95098e-06	0	0	0	265	225	0	0	0	5.46393	6.18078
Arrb1	NM_177231	-2.62854	6.14256	31.8598	1.65708e-08	5.95098e-06	890	1753	2487	204	176	11.7623	19.272	14.866	2.17229	2.49691
Card6	NM_001163138	-2.19251	7.18039	31.8449	1.66992e-08	5.95098e-06	3105	2140	4352	784	297	64.411	36.9281	40.8323	13.1039	6.61369
Wee2	NM_201370	1.31078	9.18294	31.7164	1.78405e-08	6.17072e-06	3865	5736	7243	10063	9797	125.877	155.4	106.692	264.065	342.514
Slc39a10	NM_172653	1.34744	8.74734	31.3267	2.18064e-08	7.21413e-06	2129	3880	7386	8525	6564	40.3366	61.1505	63.292	130.138	133.5
Gm13247	NM_001243139	-1.65546	7.90687	31.3021	2.20841e-08	7.21413e-06	3170	5337	7007	1584	821	100.899	141.309	100.874	40.623	28.0518
Cebpa	NM_007678	-2.4243	6.38159	31.2123	2.313e-08	7.35158e-06	1257	1949	2552	364	168	44.7532	57.7225	41.0947	10.4418	6.42077
Lrguk	NM_028886	-11.4873	3.60887	31.1043	2.44535e-08	7.56772e-06	329	127	497	0	0	10.1123	3.24716	6.9092	0	0
Ndc80	NM_023294	-3.11758	5.44422	30.4717	3.38768e-08	1.02152e-05	684	884	1722	102	72	29.2098	31.4029	33.26	3.50962	3.30061
Itpr1	NM_010585	1.32163	8.52025	30.1059	4.09083e-08	1.20271e-05	2212	3593	5082	7194	5601	21.05	28.4426	21.8735	55.1601	57.2166
Fam101b	NM_029658	-3.32534	5.50694	29.9192	4.50422e-08	1.29194e-05	1071	527	1764	73	81	28.6716	11.7359	21.3588	1.57461	2.32775
Cdkn1a	NM_007669	-7.7825	3.75829	29.1322	6.76035e-08	1.8929e-05	66	391	768	0	2	68.9278	339.681	362.767	0	2.24217
Wipf1	NM_153138	-3.43733	5.2542	28.9197	7.54416e-08	2.06324e-05	598	811	1510	102	29	12.7831	14.4212	14.5992	1.7568	0.665462
Zfp644	NM_026856	-1.40009	8.26232	28.5271	9.23944e-08	2.46945e-05	4087	5566	10219	2379	1184	67.5126	76.4836	76.3493	31.6637	20.9953
Plekhm2	NM_001033150	-5.6282	4.29393	28.4827	9.45385e-08	2.47061e-05	168	374	1279	1	12	3.82064	7.07528	13.1557	0.0183238	0.292953
Gria1	NM_001252403	-4.1877	5.07665	28.1214	1.13937e-07	2.89402e-05	1050	332	945	32	33	18.3955	4.83844	7.48809	0.45171	0.62062
Foxo4	NM_018789	2.592	6.04862	28.0923	1.15662e-07	2.89402e-05	146	357	613	2120	956	4.33994	8.82762	8.24152	50.7755	30.5055
Stau1	NM_011490	1.50016	7.65883	27.211	1.82415e-07	4.46918e-05	1090	1762	2786	4457	2990	34.4955	46.386	39.878	113.649	101.577
Ube2q1	NM_027315	-11.4131	3.53409	26.5323	2.59162e-07	6.21988e-05	245	348	206	0	0	7.47424	8.83131	2.84239	0	0
Bag3	NM_013863	-2.0637	6.72148	26.1092	3.22639e-07	7.46689e-05	1712	1627	4156	311	461	62.0575	49.0594	68.1368	9.08318	17.9383
Sh2b2	NM_018825	-8.39128	3.44135	26.1022	3.23819e-07	7.46689e-05	156	177	635	0	1	5.14846	4.85927	9.47857	0	0.0354276
Tert	NM_009354	-8.33915	3.39019	25.5428	4.32667e-07	9.78493e-05	105	206	652	0	1	2.88068	4.70129	8.09038	0	0.0294506
Tmeff1	NM_021436	-11.0731	3.19516	25.4534	4.53203e-07	9.97801e-05	117	245	394	0	0	4.50332	7.84437	6.85898	0	0
Pnma5	NM_001100461	1.51788	7.55077	25.4323	4.58174e-07	9.97801e-05	1296	1102	2854	4347	2642	53.2637	37.675	53.0514	143.947	116.56
Lrrc16a	NM_026825	1.45558	7.85867	25.3242	4.84592e-07	0.000103615	1324	2027	3228	3661	4437	24.1268	30.7263	26.6049	53.7524	86.794
Hspa4	NM_008300	-1.47323	7.81938	25.2136	5.13181e-07	0.000107768	3827	3408	7125	1628	875	77.5235	57.4274	65.2793	26.5715	19.0271
Setd7	NM_080793	-3.68555	4.87499	25.1111	5.41191e-07	0.000111656	573	569	1033	52	30	7.32159	6.04795	5.96991	0.535355	0.411492
X99384	NM_013753	-11.1594	3.2807	24.9204	5.97459e-07	0.00012114	241	164	328	0	0	5.29999	3.00018	3.26248	0	0
Slc38a1	NM_001166458	-11.1245	3.24589	24.7544	6.51187e-07	0.000129796	208	188	331	0	0	2.69067	2.02302	1.93661	0	0
Eif3b	NM_133916	-1.69447	7.03521	24.7194	6.63124e-07	0.000129972	1938	2033	5052	812	464	61.4151	53.5925	72.4104	20.7331	15.7844
Fam123b	NM_175179	1.5615	7.31559	24.5552	7.22114e-07	0.000139214	1000	1278	1894	2964	2837	11.0997	11.8001	9.50841	26.508	33.8034
Pard3	NM_033620	1.25237	8.40728	24.4952	7.4497e-07	0.000141304	2572	3188	4208	7056	4696	41.5947	42.8874	30.7793	91.9418	81.5238
Ajap1	NM_001099299	8.79608	3.087	24.4242	7.72935e-07	0.00014277	0	1	1	196	259	0	0.0254932	0.013861	4.83974	8.52055
Omt2a	NM_001164523	1.22953	8.24113	24.4141	7.76982e-07	0.00014277	2002	2641	4926	5676	4586	308.48	338.514	343.3	704.681	758.553
Tardbp	NM_145556	-1.3414	7.96539	24.2353	8.52541e-07	0.000154244	3756	4138	7856	1866	1095	47.3619	43.4049	44.8044	18.9584	14.822
Fmn2	NM_019445	1.70572	7.75773	24.1277	9.01546e-07	0.000160639	1287	1456	2674	2439	5256	18.7781	17.6717	17.6461	28.6729	82.3221
Cdkn2c	NM_007671	10.9173	2.45016	24.0023	9.62189e-07	0.000168886	0	0	0	237	85	0	0	0	16.2283	7.75435
C230052I12Rik	NM_178643	-2.09633	6.35629	23.907	1.01102e-06	0.000174847	842	2008	2993	388	238	44.2626	87.8079	71.162	16.434	13.4305
Hmgn5	NM_016710	1.35024	8.51259	23.8619	1.03501e-06	0.00017557	3470	2259	4365	7792	5179	171.03	92.6196	97.3066	309.441	274.017
Usp9x	NM_009481	0.801198	11.2705	23.8433	1.04506e-06	0.00017557	20259	28881	39486	42231	31935	159.989	189.727	141.037	268.715	270.725
Klhl21	NM_001033352	-1.45388	8.14971	23.6769	1.13941e-06	0.000188725	2522	5260	12342	2017	1151	60.8598	105.588	134.706	39.2174	29.816
Csde1	NM_001161854	0.968369	9.99355	23.5292	1.2303e-06	0.000196907	7580	9463	19078	15773	15797	173.433	180.109	197.429	290.779	387.995
Mtus1	NM_001005863	0.845851	10.7265	23.5291	1.2304e-06	0.000196907	14079	18350	27776	28921	22557	202.033	219.044	180.276	334.389	347.474
Icmt	NM_133788	1.65643	7.14199	23.5156	1.23904e-06	0.000196907	540	1026	2419	3359	2072	10.2807	16.2488	20.8296	51.526	42.3456
Gm13078	NM_001085412	2.45701	5.9642	23.1841	1.47207e-06	0.000228284	195	462	334	1571	1173	8.703	17.1522	6.74213	56.4934	56.1981
Polr2a	NM_009089	-1.17652	8.76158	23.1799	1.4753e-06	0.000228284	6291	6526	14369	3719	1950	101.967	87.9896	105.337	48.5683	33.9284
NA	NM_183320_dup1	9.19954	2.81445	22.8994	1.70706e-06	0.000260715	0	1	0	279	128	0	0.0203826	0	5.50815	3.36677
Sos1	NM_009231	-1.3151	8.15341	22.7879	1.80898e-06	0.000272738	4473	4455	8880	2326	1140	47.1385	39.0543	42.3258	19.7503	12.8965
Gm7903	NM_001242937	9.17299	2.78829	22.6987	1.89495e-06	0.000280975	0	1	0	283	119	0	0.0203826	0	5.58712	3.13004
Gpatch4	NM_025663	-1.90157	6.76852	22.6821	1.91139e-06	0.000280975	2042	2009	2879	640	311	108.621	88.8957	69.265	27.4298	17.7585
Mast1	NM_019945	-2.42442	5.80728	22.3939	2.22083e-06	0.000322432	921	952	2196	152	182	17.5878	15.1228	18.967	2.33874	3.73088
Mei4	NM_175213	10.7175	2.24976	22.3171	2.31136e-06	0.000331483	0	0	0	178	95	0	0	0	4.40389	3.13142
NA	NM_001271511	1.05948	9.17937	22.2389	2.40741e-06	0.000337787	4551	4976	9959	8971	9412	122.814	111.703	121.555	195.06	272.653
Crb2	NM_001163566	10.7664	2.29799	22.2347	2.41276e-06	0.000337787	0	0	0	113	151	0	0	0	1.34302	2.39102
Ostc	NM_025509	-7.15413	3.58082	22.1583	2.51064e-06	0.000340465	258	241	414	2	1	22.8343	17.7431	16.5724	0.142622	0.0950074
NA	NM_177918_dup1	10.7029	2.23517	22.1558	2.514e-06	0.000340465	0	0	0	183	89	0	0	0	3.74769	2.42831
Fbxo38	NM_134136	-2.67021	6.30312	22.1521	2.51874e-06	0.000340465	1625	1191	2785	412	50	34.7289	21.1736	26.9202	7.0945	1.14709
Elac1	NM_053255	-10.8504	2.97209	22.114	2.56931e-06	0.000343354	165	124	348	0	0	3.11984	1.95036	2.97608	0	0
Mtss1	NM_144800	2.18062	6.30267	22.063	2.63845e-06	0.000348631	467	331	713	1258	1895	8.82301	5.20202	6.09264	19.1499	38.4324
Mdga2	NM_207010	5.227	4.52757	22.0411	2.66873e-06	0.000348714	1	53	8	656	571	0.00957836	0.422291	0.0346575	5.0627	5.87105
Fam173b	NM_026546	-8.27271	3.32987	21.9934	2.73592e-06	0.00035257	96	332	388	0	1	7.73865	22.2627	14.1463	0	0.0865333
Tmem185b	NM_146103	-4.22549	4.79645	21.9605	2.78315e-06	0.00035257	319	659	1321	59	1	10.5949	18.2069	19.8438	1.57887	0.0356529
Spin1	NM_146043	0.850113	10.7288	21.9571	2.78818e-06	0.00035257	13205	19341	27949	26465	24505	1166.51	1421.26	1116.69	1883.69	2323.78
Atrx	NM_009530	0.80885	10.7655	21.7565	3.09544e-06	0.000383845	16083	16045	31374	30597	21994	147.596	122.488	130.225	226.242	216.671
Mgea5	NM_023799	-1.46297	7.29885	21.7532	3.10079e-06	0.000383845	2309	2615	5324	971	740	45.2425	42.6225	47.1821	15.3295	15.5648
Cdsn	NM_001008424	-11.2818	3.40243	21.7242	3.14795e-06	0.000385624	222	397	45	0	0	7.79175	11.5909	0.71435	0	0
Insm1	NM_016889	2.44794	6.11527	21.6343	3.29898e-06	0.000398573	135	548	501	1282	1642	4.19887	14.1783	7.04778	32.1272	54.8227
Tmem64	NM_181401	-5.39217	4.09296	21.6097	3.34166e-06	0.000398573	232	244	1062	0	13	4.65846	4.07557	9.64483	0	0.280212
Bcl7a	NM_029850	-6.58626	3.68544	21.6018	3.35534e-06	0.000398573	327	190	456	4	1	8.06918	3.90014	5.08936	0.0795296	0.0264893
2410124H12Rik	NM_029740	10.6115	2.1435	21.5739	3.40453e-06	0.000400372	0	0	0	159	93	0	0	0	17.08	13.3099
H2-Q6	NM_207648	-2.78252	5.50783	21.4978	3.54232e-06	0.000412453	734	368	2690	123	100	70.3266	29.3303	116.571	9.49546	10.2852
Sox21	NM_177753	-10.7094	2.83216	21.3476	3.83108e-06	0.000441701	112	47	523	0	0	2.77249	0.96782	5.85558	0	0
Ermp1	NM_001081213	0.930023	10.2917	21.2606	4.00882e-06	0.000457706	7799	14979	21759	21047	17807	135.9	217.125	171.489	295.501	333.09
Omt2a	NM_001111286	1.09671	8.7153	21.2271	4.07958e-06	0.000459774	2382	4236	7841	7962	5869	310.097	458.729	461.682	835.151	820.179
Impdh2	NM_011830	-1.94514	6.88016	21.2151	4.10512e-06	0.000459774	1703	2374	3946	852	195	98.504	114.226	103.232	39.7069	12.1077
Ecel1	NM_021306	10.5067	2.03909	21.15	4.24691e-06	0.000471167	0	0	0	193	53	0	0	0	5.41745	1.98205
Six1	NM_009189	3.57002	5.12453	21.1074	4.34238e-06	0.000477255	146	32	85	695	961	4.81674	0.878203	1.26834	18.4745	34.034
Dppa2	NM_028615	-1.45701	7.56021	20.9685	4.66889e-06	0.00050839	2355	3504	6633	1547	608	114.04	141.148	145.276	60.3594	31.6053
Lnpep	NM_172827	1.57318	7.14061	20.936	4.74895e-06	0.000512364	865	786	2333	2378	2709	15.6926	11.8617	19.143	34.7599	52.7566
Smagp	NM_001033872	10.4173	1.94927	20.9011	4.83614e-06	0.000517027	0	0	0	169	59	0	0	0	109.391	50.8801
Fam58b	NM_197989	-3.1194	5.12307	20.7261	5.29883e-06	0.00056139	888	464	1050	85	55	68.1906	29.6397	36.4684	5.25917	4.53381
Qk	NM_001159517	1.16904	8.50518	20.56	5.77917e-06	0.000596426	2529	3064	6271	5080	6619	73.457	74.0317	82.3829	118.887	206.379
Fmo4	NM_144878	-10.8702	2.99122	20.5561	5.79104e-06	0.000596426	163	226	177	0	0	8.57345	9.88829	4.21073	0	0
Oosp1	NM_133353	1.69119	7.24928	20.5446	5.82576e-06	0.000596426	487	1230	2496	2251	3283	52.4333	110.161	121.546	195.273	379.436
Fam181b	NM_021427	9.10282	2.72323	20.5424	5.8324e-06	0.000596426	0	1	0	95	244	0	0.0424471	0	3.90583	13.3654
Nipal1	NM_001081205	-2.13228	5.92396	20.5065	5.9428e-06	0.000602476	731	1218	2492	258	190	16.3397	22.6474	25.1936	4.64658	4.559
Ube2d3	NM_025356	1.1147	8.46761	20.4539	6.10864e-06	0.000613997	2470	3222	6050	5488	5897	88.645	96.1895	98.2039	158.693	227.184
NA	NM_001270646	2.11838	6.10966	20.3983	6.28844e-06	0.000626712	404	311	663	1404	1406	7.83109	5.01471	5.8126	21.9278	29.256
Zfp963	NM_001200023	10.1659	1.69712	20.379	6.35222e-06	0.000627749	0	0	0	140	51	0	0	0	4.62789	2.24609
Gnl2	NM_145552	-1.78015	6.46594	20.3551	6.43231e-06	0.000630366	1164	1826	2975	425	369	46.5562	60.7534	53.8181	13.6962	15.8431
Gprc5b	NM_001195774	-10.723	2.84466	20.2563	6.77294e-06	0.000658263	157	107	317	0	0	5.76889	3.27055	5.26826	0	0
Srsf7	NM_146083	-1.83965	6.78166	20.1867	7.02402e-06	0.000677069	1770	1050	5305	638	349	72.7127	35.8815	98.5685	21.1176	15.3904
AU018091	NM_001004153	-1.71697	6.89644	20.1516	7.15393e-06	0.000683986	1143	2167	5443	477	603	31.1582	49.1393	67.1089	10.4769	17.6454
Cox5a	NM_007747	-2.87652	5.11074	20.1256	7.25195e-06	0.000687765	679	377	1605	98	64	92.2267	42.5964	98.6002	10.7251	9.33159
Aqp5	NM_009701	10.1935	1.72552	20.0814	7.4215e-06	0.000698215	0	0	0	171	31	0	0	0	8.34957	2.01666
Adamts5	NM_011782	-7.36263	3.18633	20.0014	7.73838e-06	0.000717212	97	134	634	2	0	1.12503	1.29283	3.32582	0.01869	0
Prorsd1	NM_026465	-6.43734	3.53791	19.9997	7.7454e-06	0.000717212	17	299	812	4	1	0.784424	11.4767	16.9463	0.148713	0.0495326
Klhl8	NM_178741	0.954011	9.57736	19.9196	8.07692e-06	0.000738621	4954	8386	13798	12602	11171	147.214	207.297	185.45	301.731	356.348
Arhgap6	NM_178754	10.1056	1.6355	19.9136	8.10222e-06	0.000738621	0	0	0	91	81	0	0	0	1.70796	2.02546
Sp110	NM_030194	-1.59937	6.95892	19.8861	8.21947e-06	0.000743546	2272	2012	3498	699	550	111.631	82.2338	77.7345	27.6721	29.0088
Pcdhgc3	NM_033581	-10.5906	2.71271	19.8519	8.36797e-06	0.000748232	91	143	325	0	0	3.33073	4.3539	5.38019	0	0
Pramel7	NM_178250	-2.28187	6.75909	19.8449	8.39852e-06	0.000748232	1686	2429	3255	716	90	85.1996	102.106	74.3955	29.1528	4.88215
Rxra	NM_011305	-2.17109	5.86051	19.7362	8.89014e-06	0.000786075	965	932	2230	210	201	17.2209	13.8353	17.9991	3.01951	3.85048
Cilp	NM_173385	-10.6225	2.74441	19.7061	9.03119e-06	0.000792588	87	176	291	0	0	1.96902	3.31351	2.97879	0	0
Foxo1	NM_019739	1.05007	8.47674	19.646	9.31988e-06	0.000807592	2514	3515	5991	7287	4442	42.5607	49.5009	45.8732	99.3983	80.7255
Mex3b	NM_175366	2.07427	5.96044	19.642	9.3395e-06	0.000807592	285	414	577	1651	965	7.84187	9.47589	7.1807	36.6024	28.503
Tsga8	NM_021898	10.0201	1.55007	19.5553	9.77293e-06	0.000838903	0	0	0	97	68	0	0	0	6.85262	6.40023
Ddx4	NM_010029	2.20568	6.08507	19.5344	9.88032e-06	0.000841975	464	221	561	1973	979	15.7389	6.23581	8.60667	53.9225	35.6474
Gab1	NM_021356	-2.16746	6.23485	19.4405	1.03782e-05	0.000872516	686	2166	2415	407	161	13.27	34.8537	21.129	6.34348	3.34319
Zfp180	NM_001045486	-3.90938	4.59357	19.4389	1.03871e-05	0.000872516	410	587	790	11	41	11.3913	13.5667	9.92736	0.246247	1.22282
Prmt6	NM_178891	-1.29178	7.61052	19.3791	1.07173e-05	0.000893872	2273	3393	7237	1266	1053	87.0953	108.149	125.421	39.0855	43.3124
Gm5150	NM_001081687	9.96944	1.49965	19.2944	1.12033e-05	0.000919906	0	0	0	108	55	0	0	0	8.95845	6.07818
Syt13	NM_030725	10.0081	1.53961	19.2878	1.12425e-05	0.000919906	0	0	0	148	29	0	0	0	2.9881	0.780068
Yod1	NM_178691	-6.98908	3.55892	19.2841	1.12642e-05	0.000919906	21	453	542	0	3	0.515767	9.25502	6.02074	0	0.0790942
Pglyrp1	NM_009402	9.97733	1.50859	19.179	1.19016e-05	0.000965257	0	0	0	140	32	0	0	0	15.569	4.74116
Tmppe	NM_001200002	-1.15798	8.66481	19.1302	1.22096e-05	0.000983462	5465	4896	16521	3322	1983	74.9225	55.8352	102.441	36.6951	29.1832
Asph	NM_001177856	8.93032	2.29317	18.9872	1.31598e-05	0.00105278	0	0	1	137	132	0	0	0.018067	4.40939	5.66023
2300002M23Rik	NM_175148	-8.06404	3.12726	18.8732	1.39699e-05	0.00111004	175	189	311	0	1	13.18	11.8409	10.5939	0	0.0808476
Npm1	NM_008722	-1.37391	8.40163	18.8551	1.41036e-05	0.00111314	5542	5445	10016	3226	903	366.319	299.389	299.436	171.808	64.0722
Zmiz1	NM_183208	-1.72834	6.42646	18.7874	1.46127e-05	0.00114564	1121	1593	3210	548	279	14.0021	16.5519	18.1346	5.51511	3.74093
Pnpla1	NM_001034885	9.891	1.4219	18.7665	1.47737e-05	0.00115059	0	0	0	128	33	0	0	0	2.16233	0.742723
2008-09-01	NM_033144	-10.6111	2.73233	18.7056	1.52531e-05	0.00118011	112	208	168	0	0	2.27516	3.51481	1.54354	0	0
H2-Q7	NM_010394	-10.6787	2.79963	18.6728	1.55184e-05	0.00118479	217	62	236	0	0	174.328	41.4327	85.7502	0	0
Urb1	NM_029497	-1.95393	6.42219	18.6723	1.55225e-05	0.00118479	636	1850	4037	311	369	8.11666	19.6398	23.3021	3.19792	5.05517
Siah2	NM_009174	0.909796	9.30079	18.6608	1.56159e-05	0.00118479	5048	5908	11651	11208	8400	190.705	185.664	199.077	341.16	340.652
Pcdhga10	NM_033593	10.2078	1.73672	18.5822	1.62731e-05	0.00122492	0	0	0	14	149	0	0	0	0.438482	6.21744
Tnfrsf19	NM_013869	-3.82681	4.78323	18.5729	1.63531e-05	0.00122492	324	861	871	73	4	6.56468	14.5116	7.98183	1.19173	0.0869996
AV320801	NM_177918	8.8002	2.16331	18.4922	1.706e-05	0.00126978	0	0	1	192	71	0	0	0.0114959	3.93201	1.93719
Rpl3	NM_013762	-4.25146	4.31193	18.2869	1.90007e-05	0.00140533	431	240	907	37	4	29.7654	13.7877	28.3307	2.05884	0.29654
Gm9	NM_001033234	8.24099	2.33343	18.1992	1.98957e-05	0.00146097	0	0	2	210	84	0	0	0.0511266	9.56328	5.09646
Mettl7a2	NM_199477	3.91622	4.63448	18.1892	2.00014e-05	0.00146097	83	33	24	875	428	4.38526	1.45036	0.573514	37.2488	24.2745
5830433M19Rik	NM_026368	-3.55335	4.45525	18.1771	2.01282e-05	0.00146115	295	393	1124	18	43	13.1473	14.5698	22.6568	0.646362	2.05719
Ttc37	NM_001081352	1.28291	7.91905	18.122	2.07193e-05	0.00149484	1894	1928	3352	3299	4689	33.0834	28.0144	26.4819	46.4301	87.9223
Dll4	NM_019454	9.71833	1.24769	18.0438	2.15877e-05	0.001548	0	0	0	91	46	0	0	0	1.99699	1.34491
Ccdc115	NM_027159	2.24748	5.95982	17.9967	2.21283e-05	0.00157715	151	534	489	2104	695	8.32425	24.4881	12.1925	93.4547	41.1284
Lmo7	NM_201529	1.31331	8.0665	17.9685	2.24593e-05	0.00158789	2627	1826	2907	4493	4634	40.4518	23.3896	20.246	55.7445	76.599
Tmem212	NM_001164437	-10.8435	2.96395	17.9585	2.25773e-05	0.00158789	316	26	178	0	0	41.4248	2.83525	10.5538	0	0
Spock3	NM_023689	9.77205	1.29998	17.9495	2.26842e-05	0.00158789	0	0	0	51	80	0	0	0	20.991	43.8686
Rrp12	NM_199447	-1.23692	7.8115	17.8531	2.38625e-05	0.00166049	3828	3137	6768	1758	1055	83.2877	56.7764	66.6017	30.8187	24.6406
Ier5	NM_010500	-1.78949	6.63359	17.8299	2.41551e-05	0.00167097	1579	1123	4447	357	500	45.3865	26.8516	57.8134	8.268	15.4278
Slc4a1ap	NM_009206	-1.39128	7.27001	17.7569	2.51008e-05	0.00172623	1977	3344	4283	899	823	76.628	107.818	75.0836	28.0755	34.2428
Nr1i3	NM_009803	9.72266	1.25027	17.7362	2.53751e-05	0.00173495	0	0	0	47	79	0	0	0	2.51726	5.63715
Acn9	NM_001077713	-10.492	2.61324	17.7063	2.57772e-05	0.00175226	155	87	229	0	0	26.4888	12.3678	17.7003	0	0
Tmem50a	NM_027935	-7.8467	2.91258	17.61	2.71153e-05	0.00183262	147	98	396	0	1	12.6066	6.99122	15.3601	0	0.09206
Gli2	NM_001081125	-4.90517	4.0863	17.5906	2.73935e-05	0.00184084	322	144	1021	23	0	4.51186	1.67844	6.47056	0.259666	0
Lamc1	NM_010683	-2.36418	5.45097	17.4783	2.90603e-05	0.00194176	773	915	1255	180	105	9.53242	9.3862	6.99977	1.78848	1.38996
Atp8b3	NM_026094	9.63773	1.1651	17.4602	2.9338e-05	0.00194924	0	0	0	49	71	0	0	0	0.841277	1.62406
Hspa8	NM_031165	-1.29261	7.52878	17.4324	2.97715e-05	0.00196091	3096	2651	5694	1502	767	138.308	98.5148	115.048	54.0635	36.7817
Jagn1	NM_001243739	-10.5241	2.645	17.4275	2.98473e-05	0.00196091	187	78	189	0	0	74.477	25.8416	34.0454	0	0
Enc1	NM_007930	-2.83856	4.89031	17.404	3.02187e-05	0.00197429	323	433	1763	109	39	6.40092	7.13793	15.8019	1.74042	0.829647
Spic	NM_011461	-1.6086	6.55251	17.3598	3.09297e-05	0.00200535	1504	1646	2895	543	399	111.751	101.736	97.2897	32.5079	31.8247
Otud4	NM_001256033	0.909483	9.72124	17.3533	3.10353e-05	0.00200535	4919	9668	16558	14684	11473	63.102	103.169	96.0706	151.774	157.991
Tbx3	NM_198052	1.08856	8.09395	17.2769	3.23087e-05	0.00207623	1647	2605	5192	4952	3964	30.8255	40.5572	43.9508	74.6765	79.6414
Ftsj2	NM_026510	-10.5507	2.67137	17.2521	3.27342e-05	0.00208722	149	176	109	0	0	9.70538	9.53638	3.21121	0	0
Zfp708	NM_001012448	8.26522	2.34927	17.2462	3.28346e-05	0.00208722	0	0	2	87	178	0	0	0.442831	34.3161	93.5407
Cpb2	NM_019775	-4.68607	4.22292	17.1906	3.38107e-05	0.00213771	352	406	659	1	22	22.4307	21.5214	18.9934	0.0513438	1.50492
Brwd3	NM_001081477	0.911567	9.39233	17.1751	3.40883e-05	0.00214374	5837	6701	10582	13639	7702	85.271	81.4322	69.9191	160.539	120.783
Cdc14a	NM_001080818	-3.45823	4.64377	17.1548	3.44537e-05	0.00215519	632	160	1127	55	27	13.2449	2.7893	10.6824	0.92871	0.607412
Nsun6	NM_028950	-10.6682	2.78883	17.1357	3.48026e-05	0.00216549	127	267	57	0	0	4.07546	7.12737	0.827303	0	0
Arhgap22	NM_153800	9.79984	1.32696	17.1206	3.50806e-05	0.00217131	0	0	0	15	109	0	0	0	0.437252	4.2332
Lnx1	NM_001159580	9.62593	1.15265	17.097	3.5519e-05	0.00218693	0	0	0	33	82	0	0	0	5.20658	17.2367
Fam117b	NM_001037725	0.919556	9.02762	17.082	3.58e-05	0.00218779	4070	5641	8389	9081	7136	69.1271	79.6993	64.4436	124.272	130.106
NA	NM_001271548	9.50558	1.03362	17.0675	3.60741e-05	0.00218779	0	0	0	70	46	0	0	0	4.38482	3.83896
4632411B12Rik	NM_172652	-1.76584	6.36001	17.0666	3.6091e-05	0.00218779	869	1794	3060	548	234	17.5165	30.0812	27.8975	8.9001	5.06328
Cdkl3	NM_153785	-7.91826	2.86096	17.0349	3.67e-05	0.00221329	160	80	368	1	0	5.43898	2.26221	5.65798	0.0273895	0
Depdc7	NM_144804	-1.34086	7.18614	17.001	3.73599e-05	0.00224159	1987	2135	5547	902	776	108.52	96.9961	137.021	39.6922	45.4949
Zfp12	NM_177681	-7.73031	2.7981	16.9712	3.79511e-05	0.00226551	59	142	446	0	1	1.29842	2.59954	4.4393	0	0.0236239
Gan	NM_001081151	-2.71751	5.32501	16.862	4.01993e-05	0.00238116	603	631	1887	202	25	21.3716	18.6034	30.2487	5.76843	0.951148
Sec61g	NM_001109972	9.49782	1.02801	16.8575	4.02934e-05	0.00238116	0	0	0	107	18	0	0	0	21.0476	4.7173
Vegfa	NM_009505	-1.63033	6.48203	16.8368	4.07367e-05	0.00238383	1452	1485	2889	601	308	96.7922	82.3464	87.1038	32.2801	22.0401
Sec61g	NM_001109971	9.49782	1.02801	16.8364	4.0744e-05	0.00238383	0	0	0	107	18	0	0	0	19.9589	4.4733
Rnf215	NM_027859	-10.5343	2.65496	16.8208	4.10802e-05	0.0023916	223	33	195	0	0	10.8266	1.33274	4.28192	0	0
Sgms1	NM_001168526	2.50112	5.57	16.7924	4.17007e-05	0.00241576	49	346	461	1044	1017	1.41147	8.2908	6.0061	24.2306	31.4475
Spg7	NM_153176	-2.98735	5.07395	16.7317	4.30546e-05	0.00248197	873	227	1364	56	83	32.0779	6.93845	22.6685	1.65793	3.27385
H2-Q7	NM_001198560	-2.01337	6.08855	16.6263	4.55166e-05	0.00260823	1456	717	2453	246	277	96.4432	39.507	73.4893	13.129	19.696
Abca7	NM_013850	9.56445	1.09558	16.6191	4.56884e-05	0.00260823	0	0	0	124	10	0	0	0	1.42414	0.153015
Rab11fip1	NM_001080813	-0.984156	8.78737	16.5936	4.63076e-05	0.00263081	7014	6595	12007	3347	2823	82.77	64.7391	64.0852	31.8236	35.7608
Hes3	NM_008237	9.37237	0.899283	16.5518	4.73385e-05	0.00267644	0	0	0	57	47	0	0	0	2.36016	2.59278
Lsm14b	NM_177727	1.25918	7.63442	16.5427	4.75679e-05	0.00267655	1724	1697	2247	4549	2448	63.9475	52.3616	37.6969	135.953	97.4735
St5	NM_001001326	-7.41588	3.2278	16.5222	4.80832e-05	0.00269266	132	379	134	2	0	9.91766	23.6875	4.55362	0.121074	0
Nptn	NM_009145	1.41026	6.98123	16.4452	5.00763e-05	0.00278562	604	1110	2123	2471	2018	27.3334	41.7853	43.4533	90.0982	98.0317
Clstn3	NM_153508	-3.26388	4.63252	16.4399	5.02169e-05	0.00278562	289	650	962	81	16	6.77909	12.6833	10.2062	1.5309	0.402886
Zfp251	NM_001007568	-3.04688	4.61481	16.4275	5.05478e-05	0.0027864	293	411	1330	83	25	7.86626	9.17883	16.1498	1.79542	0.720493
H2-Eb1	NM_010382	9.37377	0.89996	16.4216	5.07048e-05	0.0027864	0	0	0	45	56	0	0	0	2.04191	3.38543
Cyp1b1	NM_009994	9.49235	1.01804	16.3741	5.19916e-05	0.00284382	0	0	0	23	80	0	0	0	0.339672	1.57407
Bbx	NM_027444	-1.88616	6.28493	16.3596	5.23914e-05	0.00284713	1682	1304	1783	378	287	18.0846	11.6628	8.67061	3.27462	3.31248
BC100451	NM_021440	-10.1974	2.31929	16.3543	5.25362e-05	0.00284713	93	84	239	0	0	4.41926	3.3204	5.13666	0	0
Raly	NM_001139512	7.9424	2.02789	16.3351	5.30717e-05	0.00285994	0	0	2	124	102	0	0	0.696914	76.9736	84.3572
Rnf38	NM_175201	0.839609	9.88054	16.3284	5.3259e-05	0.00285994	7098	10899	15990	14286	13838	133.726	170.809	136.252	216.859	279.86
Tmem2	NM_031997	-2.88159	4.72973	16.3015	5.40199e-05	0.00288761	392	563	1024	67	55	5.52648	6.60261	6.52948	0.761069	0.832365
Olfr450	NM_146445	-10.4089	2.52954	16.2332	5.60035e-05	0.00297149	182	72	153	0	0	18.3351	6.03376	6.97138	0	0
Hexa	NM_010421	-7.76659	2.70947	16.2301	5.60944e-05	0.00297149	82	118	388	1	0	4.13264	4.94699	8.84427	0.040607	0
NA	NM_001270429	9.33837	0.863698	16.2115	5.66491e-05	0.00298341	0	0	0	34	62	0	0	0	2.01006	4.88342
Syt11	NM_018804	1.95753	5.78505	16.2056	5.68268e-05	0.00298341	305	314	595	1394	863	6.27714	5.37571	5.53853	23.1159	19.0661
Trpm3	NM_001035242	9.53717	1.06289	16.189	5.73264e-05	0.00298473	0	0	0	15	89	0	0	0	0.353668	2.79574
Ankmy2	NM_146033	-3.32456	4.5489	16.1879	5.73597e-05	0.00298473	332	644	722	53	30	12.7578	20.5858	12.5484	1.64096	1.2375
Hsd3b4	NM_008294	9.33837	0.863738	16.1574	5.82913e-05	0.00301398	0	0	0	34	62	0	0	0	1.54648	3.75716
NA	NM_001271542	0.970297	9.04861	16.1502	5.85132e-05	0.00301398	3709	5901	8590	7482	8742	136.928	181.219	143.431	222.556	346.445
Cyp2c67	NM_001024719	9.375	0.905119	16.1433	5.87255e-05	0.00301398	0	0	0	103	13	0	0	0	4.57234	0.768858
Bmp5	NM_007555	1.6117	6.58945	16.1362	5.89469e-05	0.00301398	362	766	1621	1656	1852	13.4594	23.6913	27.2593	49.6093	73.9172
Cct6a	NM_009838	-1.4117	7.36165	16.1166	5.95586e-05	0.00303207	3092	2534	4255	1339	576	141.492	96.4592	88.0659	49.3696	28.2946
Ano6	NM_175344	2.32936	5.42305	16.0959	6.02143e-05	0.00304183	211	261	238	1175	704	3.5114	3.61313	1.79139	15.7552	12.5765
Tbl3	NM_145396	-2.25025	5.83872	16.0931	6.03043e-05	0.00304183	933	905	2303	91	268	34.8688	28.1351	38.9282	2.74021	10.7517
Gtsf1l	NM_026630	-4.275	3.9438	16.0861	6.05263e-05	0.00304183	234	383	568	23	7	24.9934	34.0293	27.4394	1.97936	0.802596
Lig3	NM_010716	-1.56607	6.74902	16.0506	6.16711e-05	0.00308618	1893	1236	4075	724	404	29.929	16.2556	29.1397	9.22288	6.85664
Ppp1r14a	NM_026731	-10.3294	2.45037	16.0296	6.23601e-05	0.00310744	91	185	115	0	0	16.1079	27.2405	9.20687	0	0
Dyx1c1	NM_026314	9.21119	0.737151	16.0131	6.29069e-05	0.00312146	0	0	0	51	42	0	0	0	1.95265	2.14242
Rasl10a	NM_145216	-7.88973	2.96052	15.9864	6.38001e-05	0.00314739	96	295	180	0	1	8.14375	20.8171	6.90624	0	0.091063
Gapvd1	NM_025709	-1.32304	7.28433	15.9772	6.41088e-05	0.00314739	1981	2240	6320	1284	609	31.2887	29.4304	45.1477	16.3401	10.3255
Armcx4	NM_001202500	-6.53075	3.39506	15.9682	6.44162e-05	0.00314739	354	112	254	2	2	3.69252	0.971812	1.19831	0.0168088	0.0223944
E2f5	NM_007892	1.17536	8.46862	15.9657	6.45001e-05	0.00314739	1418	3348	7807	5526	6046	76.2043	149.669	189.759	239.277	348.787
Spen	NM_019763	1.23776	7.24453	15.9445	6.52273e-05	0.00316972	1115	1154	2502	3118	2106	8.52114	7.33624	8.64821	19.1993	17.2771
Ankrd5	NM_175667	9.31785	0.8479	15.936	6.55209e-05	0.00317089	0	0	0	101	11	0	0	0	2.80901	0.407593
B930041F14Rik	NM_178699	8.29822	1.65604	15.9178	6.61541e-05	0.00318841	0	0	1	186	12	0	0	0.0198468	6.57617	0.565254
Eef2	NM_007907	-1.08104	8.79758	15.8797	6.7499e-05	0.00323713	5706	6946	15330	4587	1677	173.007	175.19	210.227	112.059	54.5825
Vegfa	NM_001110266	-2.67475	4.98865	15.8736	6.77155e-05	0.00323713	496	669	1129	138	40	16.4156	18.4181	16.8999	3.67994	1.4211
Arid3a	NM_007880	1.55238	6.66773	15.8601	6.82024e-05	0.00323835	852	591	1152	2181	1589	15.036	8.67608	9.19518	31.0123	30.1026
Kbtbd13	NM_028974	-5.9458	3.15559	15.8459	6.87141e-05	0.00323835	130	118	557	2	3	4.11553	3.10749	7.97543	0.0510152	0.101951
Spnb3	NM_021287	-1.38093	6.91095	15.8429	6.88258e-05	0.00323835	1882	1773	4084	849	538	21.4807	16.8338	21.0829	7.80771	6.59175
Tet3	NM_183138	0.905312	9.60732	15.8395	6.89492e-05	0.00323835	5887	7730	14515	10248	13035	50.7366	55.4181	56.5797	71.1629	120.594
Gm8994	NM_001142734	-1.40798	7.02217	15.8348	6.91179e-05	0.00323835	2291	1641	4375	958	532	136.895	81.5675	118.238	46.1229	34.1244
Capn11	NM_001013767	-10.0435	2.16655	15.8233	6.95403e-05	0.00324521	62	41	328	0	0	2.26312	1.24493	5.41509	0	0
Lrrc9	NM_001142728	9.24184	0.771195	15.7949	7.0594e-05	0.00328137	0	0	0	91	14	0	0	0	5.59839	1.1475
Picalm	NM_146194	-7.34076	3.15092	15.7022	7.41386e-05	0.00343256	222	230	144	2	0	73.994	63.77	21.7081	0.537107	0
Crocc	NM_001145958	9.15761	0.682417	15.6927	7.45123e-05	0.00343633	0	0	0	39	48	0	0	0	18.5758	30.4597
Dyrk3	NM_145508	-2.92853	4.93016	15.6396	7.66319e-05	0.00351197	358	747	1212	26	98	16.24	28.1883	24.8669	0.950306	4.77219
Tbc1d9	NM_001111304	-1.14627	7.95293	15.6367	7.67497e-05	0.00351197	3710	4301	6754	2290	1033	59.6292	57.5042	49.0979	29.6557	17.8227
NA	NM_001111336_dup1	9.17249	0.696857	15.5967	7.8392e-05	0.00357322	0	0	0	32	54	0	0	0	1.43398	3.22395
Hoxa3	NM_010452	9.10613	0.633514	15.5794	7.91099e-05	0.00358071	0	0	0	69	23	0	0	0	2.05486	0.912564
Cdc42bpg	NM_001033342	-2.07597	5.86025	15.5781	7.91654e-05	0.00358071	908	1424	1397	194	234	14.2384	18.5751	9.90806	2.45112	3.93895
Taz	NM_001242616	9.08978	0.614795	15.5655	7.9695e-05	0.00359086	0	0	0	45	40	0	0	0	54.0943	64.0621
NA	NM_001270429_dup1	9.15866	0.682862	15.5476	8.04522e-05	0.00361114	0	0	0	31	54	0	0	0	1.83127	4.24999
Slco4a1	NM_148933	2.90317	5.04667	15.5195	8.16594e-05	0.00365139	156	27	266	929	624	4.74986	0.683856	3.66314	22.7908	20.3953
Pramel1	NM_031377	-1.71903	6.46664	15.502	8.24185e-05	0.00367137	918	2135	2912	660	219	35.3627	68.4141	50.7353	20.4849	9.05599
5830403L16Rik	NM_178243	9.06845	0.594593	15.4877	8.30417e-05	0.00368517	0	0	0	57	30	0	0	0	2.60987	1.83007
Zfy1	NM_009570	9.07057	0.59514	15.4575	8.43821e-05	0.00373058	0	0	0	41	42	0	0	0	1.11491	1.52162
Krtap16-8	NM_130856	9.06546	0.590109	15.4399	8.51709e-05	0.00375135	0	0	0	42	41	0	0	0	5.20581	6.77056
Fezf1	NM_028462	9.02447	0.5493	15.4178	8.61717e-05	0.00378126	0	0	0	46	36	0	0	0	1.50939	1.5738
Abce1	NM_015751	-1.34163	7.19034	15.4087	8.65883e-05	0.00378542	1478	2879	5383	1165	584	36.4335	59.0354	60.0159	23.1387	15.4535
Rbfox2	NM_001110829	0.901419	8.6421	15.3523	8.92132e-05	0.00388573	3035	4198	6982	6821	5501	43.4527	49.9971	45.212	78.6852	84.5451
Bclaf1	NM_153787	-0.792383	10.0076	15.2859	9.24021e-05	0.00400164	14476	15443	28876	10357	5950	249.749	221.632	225.325	143.972	110.195
Dcun1d5	NM_029775	1.07251	7.90192	15.2753	9.2923e-05	0.00400164	1806	2050	4214	5268	2747	141.341	133.459	149.163	332.187	230.78
Rbm46	NM_001146328	9.17935	0.702591	15.2734	9.30185e-05	0.00400164	0	0	0	15	67	0	0	0	0.634981	3.77873
Map4k5	NM_201519	1.00032	8.14582	15.269	9.32356e-05	0.00400164	2139	2641	5017	4597	4305	45.1391	46.3613	47.8854	78.1635	97.5225
Tmem65	NM_175212	1.32798	7.3729	15.2576	9.37991e-05	0.00401119	777	1607	2810	2377	3183	20.0417	34.4806	32.7821	49.4004	88.1333
Qk	NM_001159516	1.15031	7.76261	15.2095	9.62203e-05	0.00409982	1908	2016	2580	4517	2826	32.9846	28.9914	20.1729	62.9174	52.4438
Gprc5a	NM_181444	-10.1619	2.28299	15.1322	0.00010024	0.0042462	87	144	127	0	0	3.9485	5.43651	2.60695	0	0
Ubqln2	NM_018798	1.78211	6.61203	15.1296	0.000100378	0.0042462	210	1045	1210	1807	1907	5.93279	24.5584	15.4611	41.1325	57.8335
Ddah2	NM_001190449	8.94557	0.470046	15.1	0.000101964	0.00429783	0	0	0	45	33	0	0	0	22.7196	22.1975
Clic4	NM_013885	1.01749	8.07805	15.071	0.000103539	0.00434865	1716	2473	5522	4872	3785	39.6877	47.5782	57.7632	90.789	93.971
D4Bwg0951e	NM_026821	7.64335	2.00619	15.0438	0.000105046	0.00438456	1	0	1	227	22	0.0553222	0	0.0250216	10.1184	1.3065
Slc10a6	NM_029415	3.5594	4.84697	15.0421	0.00010514	0.00438456	90	3	184	826	605	3.98273	0.110434	3.68275	29.4514	28.7397
1110003E01Rik	NM_133697	1.49013	7.31004	15.027	0.000105983	0.00440408	1429	1254	1143	2498	3077	64.4506	47.0476	23.3162	90.7767	148.974
Btbd17	NM_028055	-10.1859	2.30672	15.0174	0.000106525	0.00441103	143	61	162	0	0	5.94731	2.11037	3.0473	0	0
Gprc5b	NM_022420	-7.82637	2.76378	15.0043	0.000107264	0.00442604	198	96	194	1	0	5.88195	2.37231	2.6066	0.0239355	0
Lyar	NM_025281	-1.0171	8.05551	14.9665	0.000109439	0.00449937	3230	4390	8872	1963	1684	195.742	221.304	243.175	95.8492	109.55
Ptcd3	NM_027275	-2.15201	5.35407	14.9601	0.000109806	0.00449937	657	608	1702	155	139	23.7969	18.3191	27.8825	4.5235	5.40455
Tmem194	NM_173732	-1.58059	6.45559	14.9441	0.000110742	0.00452198	1507	1404	2696	622	300	93.2499	72.2681	75.452	31.0108	19.9272
Ncl	NM_010880	-0.820555	10.487	14.9373	0.000111143	0.00452262	20704	21459	39875	15969	6897	235.681	203.2	205.299	146.465	84.2791
Syf2	NM_026780	1.29761	7.53475	14.8897	0.000113982	0.00462135	945	1086	4397	4378	2243	69.6104	66.5452	146.492	259.839	177.362
Eif2c4	NM_153177	-7.68474	2.62411	14.8836	0.000114355	0.00462135	137	75	296	1	0	1.97469	0.899258	1.92968	0.0116136	0
Anapc7	NM_019805	-1.24621	7.31929	14.8477	0.000116549	0.00469388	1881	2734	5829	1382	643	64.2908	77.7326	90.1094	38.0588	23.5917
Ict1	NM_026729	-7.3134	3.121	14.8333	0.000117444	0.0047138	325	40	237	2	0	41.6179	4.2609	13.7265	0.206354	0
Tcea3	NM_011542	8.87851	0.403331	14.8012	0.000119461	0.00477267	0	0	0	49	27	0	0	0	2.97584	2.18464
Sike1	NM_025679	-3.9427	3.97643	14.7961	0.000119783	0.00477267	226	337	697	32	7	7.59195	9.41715	10.59	0.866128	0.252425
Mtap1s	NM_173013	-6.50771	2.93687	14.7907	0.000120129	0.00477267	13	155	609	2	1	0.373214	3.70161	7.90765	0.0462627	0.0308179
Slc45a3	NM_001177628	1.04935	7.76182	14.7828	0.000120633	0.0047766	1549	2133	3630	4022	3015	44.5651	51.048	47.2353	93.2337	93.1151
3110052M02Rik	NM_001166497	-4.68061	3.83746	14.7748	0.000121146	0.00478081	381	160	529	20	2	8.20039	2.86467	5.14969	0.346838	0.0462092
Araf	NM_001159645	-5.77696	3.36973	14.7307	0.000124011	0.00487748	182	316	243	5	2	17.5273	25.3148	10.5844	0.387972	0.206758
E030030I06Rik	NM_001254745	7.56307	2.05518	14.6874	0.000126893	0.00497421	0	2	0	194	53	0	0.157477	0	14.7956	5.38528
Gas2l3	NM_001079876	1.3512	7.14532	14.673	0.000127865	0.00499567	1192	1218	1410	2628	2300	16.6033	14.1127	8.88286	29.4938	34.3902
Slc16a14	NM_027921	-10.0135	2.13487	14.6497	0.000129453	0.00504097	101	65	183	0	0	4.04139	2.16355	3.3119	0	0
Rhod	NM_007485	-10.2917	2.41213	14.638	0.000130264	0.00505579	199	25	146	0	0	13.9794	1.4609	4.6388	0	0
Ralb	NM_022327	-7.87072	2.80657	14.615	0.000131859	0.00510085	111	266	104	1	0	4.58198	9.1339	1.94169	0.0332596	0
Per2	NM_011066	-7.06918	2.88008	14.5945	0.0001333	0.00513969	185	88	306	2	0	2.97903	1.17877	2.22864	0.025949	0
Slc3a2	NM_001161413	1.49683	6.68106	14.5801	0.000134325	0.00516229	362	1022	1624	2274	1508	42.6917	100.261	86.6237	216.079	190.908
Mrfap1	NM_026242	-1.25562	7.45233	14.5576	0.00013594	0.00520736	1585	3015	7482	1436	755	91.3975	144.623	195.137	66.7186	46.7349
Apol10b	NM_177820	8.83609	0.362885	14.5376	0.000137389	0.00524577	0	0	0	64	14	0	0	0	2.44051	0.711264
Tardbp	NM_001008545	-1.32388	6.91062	14.5276	0.000138123	0.00525673	1893	1753	3998	841	581	32.5339	25.0618	31.0773	11.6458	10.7189
Paip1	NM_145457	0.918278	8.68615	14.4917	0.000140777	0.00534045	2993	4388	7255	5984	6505	60.2655	73.4976	66.0717	97.0824	140.604
2810459M11Rik	NM_001144993	6.06886	2.97471	14.4803	0.000141632	0.00535561	0	3	14	184	231	0	0.0704815	0.178835	4.18711	7.00342
Nptx1	NM_008730	-4.28276	4.37343	14.4695	0.000142444	0.00536904	435	367	765	0	33	7.73783	5.43051	6.15471	0	0.630134
Actn2	NM_033268	-4.51539	3.80844	14.4444	0.000144359	0.0054018	18	298	1066	17	6	0.566978	7.80827	15.1868	0.431449	0.202878
Zfp821	NM_029468	-1.47211	6.78657	14.4345	0.000145116	0.0054018	1551	1167	5135	754	459	70.0539	43.8466	104.9	27.4397	22.2547
Zfp9	NM_011763	6.8756	2.53927	14.4291	0.000145535	0.0054018	3	0	2	85	211	0.0719146	0	0.0216841	1.64173	5.42959
Slmo1	NM_144867	-9.91531	2.038	14.4214	0.000146135	0.0054018	73	19	297	0	0	3.16633	0.685539	5.82648	0	0
Parp1	NM_007415	-1.1261	7.60119	14.4209	0.000146169	0.0054018	2926	2511	6779	1410	1118	71.8635	51.301	75.3037	27.9023	29.4758
Celf2	NM_001110229	7.82407	1.45424	14.42	0.00014624	0.0054018	0	1	0	45	97	0	0.59233	0	25.8178	74.1446
Ccndbp1	NM_010761	1.04645	8.17573	14.4163	0.000146528	0.0054018	2100	2895	4671	3918	5077	125.562	143.99	126.318	188.752	325.864
Sox13	NM_011439	-2.19916	5.18256	14.3618	0.000150832	0.00554309	433	728	1524	155	104	11.5261	16.1202	18.3483	3.3244	2.97178
Cep350	NM_001039184	-1.26086	7.25107	14.3367	0.000152858	0.00560004	2668	2284	4186	1158	720	18.8451	13.42	13.373	6.59035	5.45926
Park2	NM_016694	-9.93103	2.05251	14.3137	0.000154735	0.00565121	74	97	156	0	0	2.1729	2.36932	2.0718	0	0
Slc35f5	NM_028787	-9.91328	2.03594	14.2353	0.000161316	0.0058733	21	115	238	0	0	0.760046	3.46229	3.89595	0	0
Fmr1	NM_008031	1.23523	7.67397	14.2251	0.00016219	0.00587859	852	1578	4824	4663	2488	18.2293	28.0856	46.6826	80.3867	57.144
Pdcd4	NM_011050	7.99588	1.3433	14.222	0.000162461	0.00587859	0	0	1	19	107	0	0	0.0423002	1.43175	10.7424
Dync1li2	NM_001013380	-3.14646	4.36434	14.1894	0.000165303	0.00595746	249	324	1162	28	48	5.05161	5.46789	10.6623	0.457694	1.04535
Nxf1	NM_016813	-1.18812	7.43537	14.1818	0.000165968	0.00595746	2113	2914	6091	1586	689	86.9553	99.7541	113.371	52.588	30.4372
Ptpn21	NM_011877	0.874586	8.55587	14.177	0.000166394	0.00595746	2848	3723	7241	7126	4580	46.988	51.0957	54.0333	94.7282	81.115
Kit	NM_021099	1.09626	7.58078	14.17	0.000167011	0.00595746	1359	1947	2913	3996	2399	24.731	29.4736	23.9761	58.5916	46.8642
Olfr381	NM_147022	8.67313	0.195808	14.1682	0.000167174	0.00595746	0	0	0	39	26	0	0	0	3.1555	2.80272
Tfrc	NM_011638	-0.91282	9.08904	14.1592	0.000167972	0.00596782	6868	8172	18182	5651	2593	131.367	130.026	157.295	87.0903	53.2414
Sltm	NM_025690	-1.19559	7.47692	14.1261	0.000170956	0.00605555	2866	2002	6547	1360	904	72.9835	42.4089	75.4062	27.9045	24.7119
Cflar	NM_009805	-10.0125	2.13308	14.1108	0.000172348	0.00608652	105	115	81	0	0	4.89059	4.45568	1.70637	0	0
Cdc20	NM_023223	-1.28093	7.37189	14.0942	0.000173881	0.00612227	1823	2553	6946	1519	571	96.0472	111.891	165.519	64.4826	32.2941
Rlim	NM_011276	0.709031	10.0775	14.0722	0.000175925	0.00617577	8988	10854	22379	17351	13980	113.625	114.142	127.958	176.735	189.718
Mat2b	NM_001199274	1.05742	8.53296	14.0524	0.000177787	0.00622255	1708	4506	6677	5567	6129	78.1973	171.609	138.262	205.358	301.219
Pcdhga1	NM_033584	-10.0863	2.2064	14.0372	0.000179228	0.00625436	150	83	65	0	0	5.82357	2.68053	1.14137	0	0
Nol6	NM_139236	-1.69473	6.43384	14.0019	0.000182624	0.006354	1158	1671	2994	723	166	24.2791	29.1437	28.3917	12.2138	3.73612
Mll3	NM_001081383	0.633434	11.3392	13.9788	0.000184884	0.00640773	26936	27933	41867	41576	31926	150.522	129.846	105.817	187.196	191.514
NA	NM_001276442	-9.95088	2.07243	13.975	0.000185258	0.00640773	32	168	128	0	0	2.08582	9.10923	3.77358	0	0
C330027C09Rik	NM_172616	-1.34289	6.83832	13.9363	0.000189114	0.00652195	1234	1903	4696	892	472	29.1864	37.4411	50.2353	16.9987	11.9838
Rab27b	NM_001082553	8.66945	0.189181	13.9215	0.000190606	0.00655415	0	0	0	20	40	0	0	0	0.220279	0.586956
5730508B09Rik	NM_027482	7.24224	1.73536	13.9044	0.000192349	0.00657817	0	2	0	149	47	0	0.0975515	0	7.03935	2.95833
Gemin5	NM_001166669	-1.31709	6.95977	13.9037	0.000192423	0.00657817	1572	2621	3518	706	728	23.7779	32.9787	24.0676	8.60426	11.8207
Gramd1b	NM_172768	-4.66209	3.9376	13.8891	0.000193917	0.00661004	498	145	410	22	2	16.6341	4.02885	6.19396	0.592077	0.0717113
Ccdc107	NM_001037913	7.21254	1.75401	13.8787	0.000194991	0.00662744	0	0	3	50	123	0	0	0.156677	4.65185	15.2462
Fhod3	NM_175276	1.04077	8.41002	13.8451	0.00019851	0.00672759	3400	3190	3796	6169	4799	59.0819	46.1117	29.8345	86.3729	89.5191
Pla2g15	NM_133792	-1.06713	7.69313	13.8378	0.000199283	0.00673438	2662	3237	7048	1396	1344	92.4641	93.5303	110.725	39.0695	50.1133
Gm7102	NM_001177513	2.07002	5.40886	13.7882	0.000204621	0.00688512	224	194	492	1259	559	12.9645	9.34013	12.8792	58.711	34.7302
Wdr12	NM_021312	-7.49784	2.57421	13.7845	0.000205025	0.00688512	128	98	248	0	1	30.0026	19.1082	26.2915	0	0.251615
5830415F09Rik	NM_029086	-9.86154	1.98233	13.7801	0.0002055	0.00688512	96	85	104	0	0	5.79157	4.26569	2.83775	0	0
Ret	NM_009050	7.57217	1.29598	13.7645	0.000207213	0.00691168	1	0	0	99	43	0.0155001	0	0	1.23639	0.715469
Dtd1	NM_025314	-9.94309	2.06373	13.7622	0.000207468	0.00691168	137	32	136	0	0	10.0366	1.95012	4.50631	0	0
Ppp2r2c	NM_172994	5.21349	4.22824	13.754	0.000208375	0.00692228	0	48	0	384	574	0	0.931035	0	7.21437	14.3675
Slc26a1	NM_174870	8.55674	0.0800178	13.7485	0.000208993	0.00692325	0	0	0	44	18	0	0	0	1.03388	0.5635
Carkd	NM_001190357	-9.83158	1.95253	13.7308	0.000210963	0.00696889	89	84	112	0	0	6.4053	5.02891	3.64572	0	0
Chrm4	NM_007699	-7.43178	2.50962	13.7055	0.000213829	0.00703438	13	130	420	0	1	0.441438	3.6721	6.45048	0	0.0364515
Zfp292	NM_013889	-1.29068	7.27058	13.6998	0.000214478	0.00703438	2413	2733	4205	1412	527	22.7327	21.4179	17.9174	10.718	5.32957
Ttc9	NM_001033149	-9.83089	1.95204	13.6929	0.000215264	0.00703438	106	39	156	0	0	4.87914	1.4933	3.24771	0	0
Efcab5	NM_176965	-9.80623	1.92887	13.6923	0.000215338	0.00703438	70	16	273	0	0	1.41372	0.268801	2.49371	0	0
Acpp	NM_019807	-3.60303	4.34488	13.66	0.000219077	0.00713669	267	424	952	63	3	9.40981	12.4303	15.1748	1.78895	0.113496
Dpf2	NM_011262	-1.93739	5.6697	13.6325	0.000222304	0.00722182	478	1041	2261	192	217	16.702	30.2577	35.732	5.40541	8.13934
Tex19.1	NM_028602	-1.05458	7.93721	13.6189	0.000223917	0.00725416	2758	3577	9684	2222	1188	149.069	160.826	236.736	96.7663	68.9285
Sycp1	NM_011516	1.89679	5.71002	13.6011	0.000226049	0.00730313	287	412	415	1273	835	7.84865	9.37249	5.13307	28.0497	24.5126
Zfp820	NM_029281	-1.36273	6.79403	13.5894	0.00022747	0.00732888	1771	1666	3599	607	638	45.0502	35.2532	41.4072	12.441	17.4216
Kctd2	NM_183285	7.76029	1.10714	13.5774	0.000228923	0.00735556	0	0	1	20	88	0	0	0.0240723	0.857668	5.02775
Creb3l1	NM_011957	-9.70291	1.8248	13.5434	0.000233115	0.00746284	57	77	158	0	0	2.35912	2.65101	2.95766	0	0
Pafah2	NM_133880	-10.1249	2.24574	13.54	0.000233531	0.00746284	26	258	41	0	0	0.781267	6.44897	0.557219	0	0
Midn	NM_021565	0.819755	8.8644	13.5237	0.000235568	0.00750172	3855	4371	9194	7757	6254	97.7186	92.1677	105.408	158.429	170.177
Bclaf1	NM_001025393	-0.992273	7.9889	13.5201	0.000236023	0.00750172	2965	4616	7862	2273	1351	307.602	398.359	368.904	189.999	150.456
Tardbp	NM_001003899	-5.12859	3.23847	13.4862	0.000240327	0.0076179	77	242	504	7	3	61.334	160.351	181.576	4.49258	2.5652
Cryzl1	NM_133679	-7.46202	2.54203	13.4623	0.000243407	0.00769481	11	17	649	0	1	0.576962	0.741734	15.3963	0	0.0563046
Bdh2	NM_001172055	-9.67745	1.79944	13.4465	0.000245466	0.0077391	68	49	177	0	0	5.45814	3.27172	6.42577	0	0
Usp6nl	NM_001080548	8.47621	3.1815e-05	13.4403	0.000246279	0.00774397	0	0	0	47	13	0	0	0	12.2738	4.52301
Hsd3b2	NM_153193	8.54718	0.0649818	13.3917	0.000252744	0.00792607	0	0	0	14	40	0	0	0	0.589027	2.24217
Mrpl27	NM_053161	-6.08369	2.95347	13.3688	0.000255851	0.00800216	177	30	473	2	2	22.7899	3.21319	27.5453	0.207485	0.276432
Prkce	NM_011104	-9.91378	2.03543	13.343	0.000259391	0.00809134	11	187	128	0	0	0.165321	2.33787	0.870084	0	0
Idh2	NM_173011	-4.58201	3.88262	13.3372	0.000260199	0.00809507	318	289	486	25	0	17.5718	13.2841	12.1462	1.11305	0
Kif7	NM_010626	-7.7213	2.65441	13.3218	0.000262333	0.00813994	147	185	86	1	0	3.05548	3.19874	0.808494	0.0167475	0
Eef1a1	NM_010106	-1.09568	7.63237	13.291	0.000266685	0.008224	2596	3137	6684	1876	855	136.391	137.101	158.831	79.415	48.2211
Hmcn1	NM_001024720	-9.83423	1.95521	13.2901	0.000266811	0.008224	47	156	76	0	0	0.241217	0.666007	0.176417	0	0
Rab3c	NM_023852	-6.79987	2.71254	13.2859	0.000267413	0.008224	179	76	243	1	1	1.9796	0.699171	1.21548	0.0089107	0.0118717
Eif2ak1	NM_013557	-1.66981	6.02677	13.2829	0.000267839	0.008224	687	995	3153	401	240	23.1693	27.9141	48.0946	10.8965	8.68872
Rnase4	NM_021472	8.40283	-0.0785693	13.2298	0.000275535	0.00843827	0	0	0	25	27	0	0	0	1.40766	2.02546
Prmt1	NM_001252477	-1.34861	6.87178	13.2157	0.000277614	0.00847984	1833	1378	4563	946	455	170.245	106.465	191.681	70.793	45.3641
Arih1	NM_019927	0.757156	9.75011	13.193	0.000280997	0.00856096	7816	9586	13727	13610	11645	114.164	116.473	90.6851	160.173	182.588
Crip2	NM_024223	7.07814	1.57354	13.1791	0.000283094	0.00856756	0	2	0	129	45	0	0.108669	0	6.78905	3.15525
Phlpp1	NM_133821	5.8469	2.9134	13.1773	0.000283364	0.00856756	5	6	1	142	245	0.0769925	0.0768554	0.00696457	1.76179	4.0498
Tex15	NM_031374	1.38585	6.70073	13.177	0.0002834	0.00856756	793	554	1785	2545	1263	8.86489	5.15175	9.02515	22.9232	15.1563
Six5	NM_011383	-9.63496	1.75686	13.165	0.000285232	0.00860061	60	62	159	0	0	1.97671	1.69913	2.36921	0	0
Dcaf12	NM_026893	1.14192	7.57308	13.1602	0.000285956	0.00860061	905	2100	3442	3071	3126	24.6274	47.5373	42.364	67.3345	91.3163
Tsx	NM_009440	7.67718	1.31152	13.1092	0.000293853	0.00879318	0	1	0	15	107	0	0.0959356	0	1.39384	13.2467
Napepld	NM_178728	-3.49445	4.06651	13.1092	0.000293854	0.00879318	316	205	823	21	29	8.08647	4.36386	9.5255	0.43299	0.796634
Gfod2	NM_027469	-2.41323	4.88057	13.0927	0.000296453	0.00883446	486	479	1189	81	96	22.4363	18.3948	24.8264	3.01292	4.75746
Parp11	NM_181402	6.67613	2.20305	13.0909	0.000296736	0.00883446	0	3	2	62	171	0	0.0629867	0.0228312	1.26085	4.63306
Tuba8	NM_017379	-9.77335	1.8942	13.0665	0.000300621	0.00892754	68	114	86	0	0	4.46333	6.22443	2.55308	0	0
Slc37a4	NM_008063	-9.5883	1.71234	13.0545	0.000302552	0.00895134	23	32	286	0	0	1.03685	1.2	5.83135	0	0
Fbxo6	NM_001163707	8.34421	-0.133768	13.0521	0.000302945	0.00895134	0	0	0	40	14	0	0	0	24.6283	11.4843
Pzp	NM_007376	-7.74481	2.67691	13.0346	0.000305785	0.009003	73	300	55	1	0	1.46581	5.01095	0.499497	0.0161786	0
Ccnd2	NM_009829	-3.71832	4.22532	13.0319	0.000306225	0.009003	398	503	327	36	16	6.48224	6.81482	2.40883	0.472423	0.279737
Fbxo44	NM_001161851	8.31229	-0.167907	13.0022	0.000311118	0.00912405	0	0	0	32	19	0	0	0	1.54162	1.2195
Taf9	NM_027592	-1.92353	5.96731	12.9919	0.000312837	0.00915165	1156	1153	1704	458	105	137.191	113.826	91.4647	43.7946	13.3766
Msl1	NM_028722	1.28712	7.20321	12.9142	0.000326099	0.00951595	1176	833	2607	1997	2869	25.4689	15.007	25.5364	34.8472	66.6995
Sdc1	NM_011519	1.11884	7.38284	12.8923	0.000329935	0.00960405	1357	1333	2742	2650	2740	41.7368	34.1047	38.1437	65.6708	90.4647
Tbc1d23	NM_026254	2.34496	6.22005	12.8672	0.000334388	0.00970963	21	469	1157	1757	1441	0.540778	10.0466	13.4756	36.4551	39.8339
Cdc42se1	NM_172395	1.75326	6.08431	12.8365	0.000339916	0.00982573	325	698	514	1395	1204	11.08	19.795	7.92566	38.3193	44.0627
Ddx21	NM_019553	-0.878588	8.43599	12.8352	0.000340156	0.00982573	4712	5474	10060	3338	1914	93.3781	90.2379	90.1683	53.2983	40.7165
Pdgfa	NM_008808	3.98758	4.56235	12.8272	0.000341614	0.00982573	0	121	25	970	310	0	9.32088	1.04709	72.3745	30.8161
Slc39a14	NM_144808	-2.42333	5.12744	12.8236	0.000342275	0.00982573	482	772	1257	204	32	9.19512	12.251	10.8458	3.13565	0.655314
Pfkm	NM_021514	-5.9713	2.97437	12.8196	0.000342999	0.00982573	145	71	483	0	4	4.81077	1.95952	7.24785	0	0.142461
Rnf103	NM_009543	-2.31779	4.99544	12.8175	0.000343399	0.00982573	544	397	1447	160	60	15.6654	9.50994	18.8464	3.71236	1.85474
Emid1	NM_080595	-9.65337	1.77407	12.8049	0.000345709	0.00986782	84	73	89	0	0	4.13153	2.98676	1.97988	0	0
Rgs22	NM_001195748	7.41468	0.762987	12.7923	0.000348049	0.00991054	0	0	1	35	55	0	0	0.0106067	0.661333	1.38458
Arih2	NM_011790	-1.07502	7.4474	12.7787	0.000350586	0.00995867	2176	2926	5762	1530	863	52.1355	58.3168	62.4401	29.5361	22.196
Chmp1b	NM_024190	-2.39591	4.94171	12.7548	0.000355099	0.0100626	207	727	1504	135	64	7.69333	22.4762	25.2818	4.04264	2.55336
Wdr75	NM_028599	-1.44026	6.58883	12.7303	0.000359782	0.0101708	940	2138	3310	749	348	33.8258	63.9988	53.8721	21.7164	13.4427
Pdzd2	NM_001081064	1.02207	7.8832	12.6916	0.000367306	0.0103356	2125	2388	2946	4511	3126	14.8911	13.9202	9.33718	25.4699	23.515
Nat15	NM_029090	-3.93394	3.80238	12.6912	0.000367372	0.0103356	158	421	488	21	12	6.12404	13.574	8.55494	0.655824	0.499288
Osbp	NM_001033174	1.3277	6.59309	12.6681	0.000371948	0.0104394	522	826	1681	2082	1337	10.6963	14.0795	15.5793	34.3741	29.4093
Alas1	NM_020559	-2.08272	5.46142	12.6467	0.000376233	0.0104956	959	383	1732	185	148	33.36	11.0828	27.2503	5.18521	5.5266
Slc25a39	NM_026542	3.41508	4.33381	12.6452	0.000376534	0.0104956	60	76	26	519	458	3.39323	3.57536	0.665045	23.6492	27.8046
Slc25a41	NM_175333	-9.71211	1.83208	12.6426	0.000377046	0.0104956	123	47	65	0	0	9.42991	2.9974	2.25389	0	0
BC048355	NM_207161	-9.7533	1.87329	12.6403	0.000377519	0.0104956	112	75	51	0	0	9.51822	5.30205	1.96031	0	0
Khdc1b	NM_001113187	0.620725	11.0182	12.6257	0.000380486	0.0105437	17168	21158	46428	28382	28969	718.14	736.222	878.387	956.577	1300.8
Col5a1	NM_015734	-9.86654	1.98648	12.6229	0.000381045	0.0105437	155	23	85	0	0	1.73397	0.214034	0.430076	0	0
Tardbp	NM_001008546	-1.26365	6.81093	12.6074	0.000384214	0.0106065	1654	1713	3751	841	538	28.8912	24.8904	29.6342	11.8362	10.0879
Mmachc	NM_025962	-9.59193	1.71329	12.5814	0.000389605	0.0107068	43	109	99	0	0	2.09413	4.41577	2.18065	0	0
Agbl2	NM_178755	-9.61323	1.73456	12.5811	0.000389669	0.0107068	87	29	152	0	0	2.36203	0.65495	1.86649	0	0
Uprt	NM_001081189	-9.51536	1.63678	12.5638	0.000393281	0.0107809	62	64	118	0	0	5.24058	4.5	4.51114	0	0
Gli3	NM_008130	0.929305	8.40788	12.5543	0.000395288	0.0108107	1798	3905	6911	6441	4278	20.0568	36.2357	34.8681	57.8911	51.2273
Olfm4	NM_001030294	8.18954	-0.290423	12.5476	0.000396707	0.0108243	0	0	0	34	14	0	0	0	1.57006	0.861323
Ccdc109a	NM_001033259	1.23661	7.05178	12.5279	0.000400926	0.0108726	1036	743	2546	2889	1722	33.9053	20.2275	37.6862	76.1803	60.4965
9030418K01Rik	NM_001081289	8.23714	-0.247381	12.5267	0.000401177	0.0108726	0	0	0	17	28	0	0	0	0.56866	1.24785
P2rx7	NM_011027	-5.64194	3.32555	12.5264	0.000401251	0.0108726	340	133	180	3	4	6.48092	2.10889	1.55184	0.0460751	0.0818477
Trim6	NM_001013616	-1.77733	5.8807	12.5185	0.000402949	0.0108935	483	1399	2317	382	173	11.8626	28.5823	25.7381	7.55936	4.5611
Apba3	NM_018758	-10.009	2.12859	12.5084	0.000405133	0.0109274	193	17	59	0	0	8.60965	0.630844	1.19041	0	0
Cul1	NM_012042	0.695387	9.94468	12.4619	0.000415337	0.011177	8862	10926	17265	15590	12814	263.846	270.598	232.488	373.983	409.536
Tle3	NM_009389	-9.48722	1.60977	12.4517	0.000417608	0.011197	57	24	196	0	0	71.4342	25.02	111.097	0	0
Efcab9	NM_027031	7.29407	0.642361	12.45	0.000417982	0.011197	0	0	1	37	47	0	0	0.055426	3.65331	6.18279
Irf6	NM_016851	-9.66594	1.78698	12.4314	0.000422183	0.0112838	33	149	69	0	0	0.752122	2.82491	0.711278	0	0
Frem1	NM_177863	7.33605	0.975066	12.4132	0.000426311	0.0113599	0	1	0	108	13	0	0.00840094	0	0.878808	0.140934
Sgk3	NM_177547	-1.90294	5.45152	12.4068	0.000427775	0.0113599	477	950	1674	181	181	8.29038	13.7349	13.1591	2.53467	3.37694
Vwa5b2	NM_001144953	-9.44621	1.56819	12.405	0.000428191	0.0113599	55	49	144	0	0	2.06288	1.52881	2.44281	0	0
B020031M17Rik	NM_001033769	2.93598	4.52854	12.4019	0.000428893	0.0113599	77	55	183	497	552	7.82423	4.64899	8.41043	40.6906	60.2114
Tmprss11a	NM_001033233	1.44992	7.12855	12.3528	0.000440317	0.0116363	360	1656	2163	2185	2685	12.7351	48.7311	34.6078	62.2787	101.961
Cndp2	NM_023149	-3.05845	4.22547	12.3369	0.000444081	0.0117094	167	358	1064	35	40	7.65321	13.6476	22.0539	1.29236	1.96778
Alpk1	NM_027808	-9.43402	1.55825	12.3231	0.000447391	0.0117364	11	45	249	0	0	0.215624	0.733772	2.2076	0	0
Tmbim1	NM_027154	1.14528	7.18313	12.3183	0.000448548	0.0117364	1278	1168	2075	2587	2209	52.0235	39.5509	38.2035	84.8501	96.528
Qsox2	NM_153559	-9.61379	1.7339	12.3158	0.000449136	0.0117364	118	28	83	0	0	4.52883	0.893937	1.44078	0	0
Tex16	NM_031382	4.9488	3.67031	12.3125	0.000449936	0.0117364	22	12	0	357	314	0.520602	0.236216	0	6.80673	7.97631
Pcolce2	NM_029620	-4.95885	3.33016	12.3118	0.000450094	0.0117364	110	200	578	13	0	5.54082	8.38023	13.1682	0.527608	0
Ube2g1	NM_025985	0.892796	8.82391	12.2911	0.000455128	0.0118055	3547	5047	7232	5792	7648	86.8885	102.844	80.1264	114.319	201.112
Slc19a3	NM_030556	-1.15751	7.59169	12.286	0.000456373	0.0118055	2224	3632	6291	1969	653	70.2889	95.4866	89.9265	50.14	22.1541
Polr3a	NM_001081247	-1.13066	7.25583	12.2847	0.000456681	0.0118055	2317	2700	3976	1142	852	46.5045	45.0793	36.0937	18.4681	18.3568
Tssk6	NM_032004	-9.38916	1.51026	12.2844	0.00045676	0.0118055	62	62	90	0	0	4.46896	3.7175	2.93409	0	0
Cyp51	NM_020010	1.94987	5.55533	12.2609	0.000462548	0.0118996	112	442	530	1210	718	2.41837	7.9391	5.17602	21.0512	16.6425
Tiam1	NM_001145886	0.748262	9.67714	12.259	0.000463026	0.0118996	7657	8908	13063	12366	11435	99.2005	96.002	76.5446	129.084	159.031
Gsg2	NM_010353	-1.18693	7.81506	12.2535	0.000464395	0.0118996	3874	4174	4631	2166	823	129.536	116.099	70.0362	58.3549	29.5407
BC018507	NM_144837	0.64917	10.2824	12.2471	0.000465971	0.0118996	11845	13218	22642	20143	15392	145.061	134.656	125.414	198.758	202.348
Fyn	NM_008054	1.28462	6.7444	12.2462	0.000466195	0.0118996	580	1109	1604	2309	1451	15.4874	24.6335	19.3718	49.6777	41.5917
Trpv4	NM_022017	-9.49449	1.61456	12.2426	0.00046711	0.0118996	78	84	39	0	0	2.2726	2.03588	0.513936	0	0
Psmd1	NM_027357	-1.20388	7.33876	12.2326	0.000469611	0.0118996	2450	2778	4550	1572	564	70.7252	66.7091	59.4068	36.5635	17.4774
Lrrc8e	NM_028175	-1.52911	6.18772	12.2317	0.000469841	0.0118996	996	995	3092	370	377	24.1404	20.061	33.8954	7.2256	9.80879
Sssca1	NM_020491	-4.98374	3.15561	12.2308	0.000470062	0.0118996	100	159	540	10	1	13.6221	18.0171	33.2701	1.09757	0.146229
Abhd3	NM_134130	-9.60458	1.72422	12.229	0.000470521	0.0118996	107	70	28	0	0	5.32972	2.90044	0.630805	0	0
Fahd1	NM_023480	-9.37861	1.499	12.225	0.000471535	0.0118997	76	59	61	0	0	5.07706	3.27865	1.84308	0	0
Slc13a3	NM_054055	-9.3601	1.48092	12.215	0.00047407	0.011938	76	42	88	0	0	2.2157	1.01857	1.16037	0	0
Aqr	NM_009702	-1.24554	6.94594	12.1923	0.000479875	0.0120584	1498	1477	5564	889	629	28.8231	23.6403	48.4207	13.7822	12.9918
Fam83f	NM_145986	-9.34283	1.46321	12.1804	0.000482949	0.0120715	74	58	59	0	0	2.3239	1.51516	0.83802	0	0
Slc22a4	NM_019687	6.88482	0.962871	12.1751	0.00048431	0.0120715	0	0	2	64	45	0	0	0.037621	2.14463	2.00903
Ugt2b37	NM_053215	6.64495	1.52998	12.1747	0.000484424	0.0120715	0	0	4	150	25	0	0	0.0904986	6.04567	1.34244
Med29	NM_026042	1.61306	6.07023	12.1732	0.000484822	0.0120715	355	323	1285	1688	898	15.4335	11.6811	25.2672	59.1285	41.9085
Cdo1	NM_033037	1.78397	6.54244	12.1704	0.00048553	0.0120715	313	995	893	819	2487	19.2285	50.8474	24.8124	40.5389	164.008
Rars2	NM_181406	-9.30103	1.42178	12.1637	0.000487294	0.0120768	65	58	70	0	0	3.27237	2.42896	1.59391	0	0
Gja1	NM_010288	-1.68142	6.76579	12.159	0.000488522	0.0120768	876	1675	5879	247	709	26.5177	42.1785	80.4916	6.02442	23.0391
Slc45a4	NM_001033219	-9.70184	1.82239	12.1578	0.000488825	0.0120768	38	168	33	0	0	3.38872	12.4625	1.33101	0	0
2410076I21Rik	NM_028598	6.71419	1.25658	12.1376	0.000494156	0.012183	0	0	3	89	47	0	0	0.144434	7.63324	5.37055
Pla2r1	NM_008867	6.42362	2.33936	12.1094	0.000501681	0.0123283	0	5	1	75	182	0	0.0549687	0.00597747	0.798637	2.58203
Kank4	NM_172872	-1.65385	6.01004	12.1077	0.000502146	0.0123283	986	1218	1969	488	174	19.3036	19.836	17.435	7.69782	3.65678
Ttyh2	NM_053273	-2.59188	5.30932	12.0949	0.000505612	0.0123875	501	786	1751	239	10	13.6256	17.7822	21.5388	5.23726	0.29195
Dctn3	NM_001159565	-9.28357	1.40463	12.0863	0.000507942	0.0124071	69	39	92	0	0	14.7063	6.91454	8.86866	0	0
Alg2	NM_019998	-3.26205	4.08724	12.0842	0.000508522	0.0124071	171	420	767	33	28	5.26111	10.7492	10.6732	0.818055	0.924759
Obfc2a	NM_028696	-1.1725	7.69474	12.0676	0.000513061	0.0124919	2520	3353	7517	2176	638	83.4605	92.3759	112.601	58.0666	22.6825
Actn1	NM_134156	2.30638	6.11087	12.0451	0.000519282	0.0125962	398	534	62	1324	1545	10.0051	11.1667	0.704929	26.8171	41.6922
Zbtb40	NM_198248	-1.73826	5.87179	12.0444	0.000519487	0.0125962	1157	879	1670	328	221	15.1209	9.55601	9.87133	3.45385	3.10045
Hnrnpul2	NM_001081196	0.623775	10.6723	12.0252	0.00052487	0.0126751	15477	16964	31300	23267	22140	254.055	231.64	232.382	307.729	390.129
Plcd3	NM_152813	-9.32596	1.44618	12.0251	0.000524894	0.0126751	73	62	50	0	0	2.26376	1.59935	0.701282	0	0
Pigx	NM_024464	-4.71645	3.4325	12.0139	0.000528056	0.0126922	120	342	375	5	9	43.7174	103.644	61.7903	1.46768	3.51969
Adamts8	NM_013906	-9.34208	1.46553	12.0119	0.000528631	0.0126922	32	33	201	0	0	0.828127	0.710404	2.35266	0	0
Fam116a	NM_001134465	1.65557	5.9094	12.0111	0.000528842	0.0126922	230	468	972	1119	1112	7.58535	12.8392	14.4987	29.7348	39.3678
Actr1b	NM_146107	-3.86036	3.64301	12.0029	0.000531166	0.012722	195	101	821	24	8	8.82452	3.80209	16.8041	0.875094	0.388629
Tmem39a	NM_001205287	7.14985	0.788562	11.9982	0.000532508	0.0127282	0	1	0	86	18	0	0.5625	0	46.8558	13.0659
Col5a3	NM_016919	-2.43797	5.38494	11.9821	0.000537151	0.012783	740	847	1273	266	20	11.4286	10.8815	8.89212	3.31001	0.331573
Rdh5	NM_134006	-9.29215	1.41481	11.9812	0.000537405	0.012783	45	34	158	0	0	3.35687	2.10982	5.33084	0	0
Fam110b	NM_173426	-9.42402	1.54374	11.9789	0.000538058	0.012783	89	64	33	0	0	4.19315	2.50827	0.703202	0	0
Epb4.1l5	NM_001113416	3.02601	4.33888	11.9729	0.000539804	0.0127964	75	64	94	627	350	5.70342	4.04854	3.23309	38.4175	28.5714
Blcap	NM_016916	1.47101	6.27389	11.9694	0.0005408	0.0127964	408	456	1535	1737	1106	18.437	17.1411	31.3728	63.2436	53.6505
Cdc40	NM_027879	1.7125	5.95204	11.9595	0.000543683	0.0128388	328	616	481	1670	786	9.15909	14.3088	6.07491	37.5735	23.5608
Setmar	NM_178391	-9.43815	1.5581	11.9553	0.000544907	0.0128419	69	95	25	0	0	4.01081	4.59358	0.657263	0	0
Tgm6	NM_177726	8.01555	-0.465401	11.9305	0.000552235	0.0129886	0	0	0	32	11	0	0	0	0.732153	0.33531
Btbd3	NM_145534	-9.19982	1.32133	11.9233	0.000554358	0.0130125	63	29	106	0	0	1.19869	0.458996	0.912195	0	0
Gle1	NM_028923	0.931503	8.02663	11.9128	0.000557501	0.0130602	1829	2917	4415	5454	2912	55.3128	73.3826	60.3891	132.897	94.5349
Fth1	NM_010239	-1.10406	7.48647	11.9049	0.000559875	0.0130897	3206	2239	5194	1429	962	319.893	185.841	234.401	114.884	103.04
Phldb2	NM_153412	-7.6872	2.61499	11.865	0.000571979	0.0133462	259	35	86	1	0	4.43022	0.49801	0.665334	0.013782	0
Inhbb	NM_008381	-7.42707	2.35838	11.85	0.000576617	0.0134277	129	119	107	1	0	2.84959	2.18668	1.06904	0.0177984	0
Gfpt2	NM_013529	-6.06	2.85962	11.8139	0.000587903	0.0136635	201	125	184	3	1	6.32702	3.27309	2.61961	0.0760871	0.0337903
Dab1	NM_177259	-9.17907	1.30026	11.7904	0.000595357	0.0138095	38	82	61	0	0	0.776122	1.39317	0.563498	0	0
Myo1a	NM_001081219	-7.04973	2.8493	11.7762	0.000599935	0.0138316	192	219	29	2	0	5.38221	5.10679	0.367683	0.0451727	0
Lbp	NM_008489	6.00909	1.4786	11.7729	0.000600977	0.0138316	1	1	3	107	51	0.0372247	0.0309654	0.050509	3.20924	2.03794
Glb1	NM_009752	-3.21154	4.46954	11.7707	0.000601716	0.0138316	538	299	733	84	8	21.4908	9.93543	13.2431	2.70357	0.343044
Gaa	NM_001159324	-4.56021	3.35254	11.7702	0.000601863	0.0138316	154	237	419	11	5	3.9484	5.05468	4.85882	0.227238	0.137613
Adam19	NM_009616	-3.40346	4.48345	11.7692	0.00060219	0.0138316	307	713	543	79	4	4.51788	8.72831	3.6142	0.93672	0.0631895
Nolc1	NM_053086	-0.825502	9.02815	11.7616	0.000604639	0.0138484	7302	7178	16240	5517	2707	188.916	154.481	190.033	115.005	75.1804
Pla2g5	NM_001122954	-9.70671	1.82739	11.7597	0.000605277	0.0138484	15	200	28	0	0	0.660987	7.33123	0.558054	0	0
Slc3a2	NM_008577	1.22981	6.94128	11.7523	0.000607667	0.013876	574	1315	2100	2546	1685	20.9765	39.9753	34.7102	74.9665	66.1014
Atp10a	NM_009728	-9.25023	1.37341	11.7436	0.000610534	0.0139145	15	71	149	0	0	0.257796	1.01505	1.15821	0	0
Adamts7	NM_001003911	-9.20249	1.32541	11.731	0.000614666	0.0139316	20	69	131	0	0	0.351636	1.00915	1.04172	0	0
Dom3z	NM_001163770	7.93145	-0.551421	11.7297	0.000615106	0.0139316	0	0	0	28	12	0	0	0	10.7096	6.11502
Raf1	NM_029780	0.749778	8.99026	11.728	0.000615668	0.0139316	4318	5133	9851	8934	6183	132.374	130.899	136.589	220.675	203.474
Tfcp2	NM_033476	-1.71511	5.8221	11.7269	0.000616023	0.0139316	714	1329	1636	272	253	21.0246	32.5536	21.7886	6.45336	7.99723
Wdr81	NM_138950	-1.07071	7.51623	11.713	0.000620642	0.0140091	2905	3051	4637	1663	867	39.5206	34.5274	28.5319	18.2288	12.6615
Gtf2a1l	NM_023630	6.34702	1.92315	11.706	0.000622988	0.0140351	0	0	7	142	73	0	0	0.183806	6.64234	4.54944
Cyp2s1	NM_028775	-2.41356	5.0476	11.696	0.000626331	0.0140738	850	451	799	88	110	30.4821	13.4539	12.9595	2.5427	4.23455
Arpc4	NM_026552	-1.97493	5.40115	11.691	0.000628035	0.0140738	832	780	1053	171	165	34.4349	26.8544	19.7115	5.70242	7.33075
Cdc73	NM_145991	-1.70995	5.97438	11.6879	0.000629093	0.0140738	697	1000	2919	503	133	24.4633	29.1962	46.3375	14.2245	5.01098
Pgr15l	NM_001033361	6.60027	2.04157	11.6842	0.000630333	0.0140738	0	4	0	59	150	0	0.0581428	0	0.830673	2.81366
Sms	NM_009214	0.896771	8.30561	11.6831	0.000630689	0.0140738	1909	3741	5925	5090	4576	53.1334	86.6152	74.5875	114.148	136.721
Cdyl2	NM_029441	3.019	4.33804	11.6782	0.000632352	0.0140842	51	78	124	456	476	0.592755	0.754127	0.651843	4.27029	5.93883
Hpgds	NM_019455	-9.2332	1.35341	11.6708	0.000634888	0.014114	82	31	66	0	0	2.33699	0.734934	0.85075	0	0
Pipox	NM_008952	-9.27848	1.39908	11.6618	0.000637974	0.0141475	87	15	94	0	0	4.60955	0.661112	2.2526	0	0
Gcdh	NM_008097	-2.35658	4.72826	11.6594	0.000638802	0.0141475	383	362	1309	92	77	16.5361	13.0013	25.5617	3.20044	3.56873
Ubc	NM_019639	-1.10763	8.10602	11.6126	0.000655063	0.014477	5531	3898	5756	2547	1212	215.894	126.568	101.619	80.1037	50.7841
Ahnak	NM_009643	-1.69828	5.99435	11.6095	0.000656143	0.014477	1275	717	2197	465	172	6.62138	3.09743	5.16041	1.94571	0.958861
Tbc1d12	NM_145952	-1.50231	6.48425	11.5908	0.000662798	0.0145964	659	1866	3873	710	285	14.7163	34.6633	39.1181	12.775	6.832
Rdh13	NM_175372	-6.34658	2.77251	11.5711	0.00066984	0.0147139	76	300	97	2	1	2.34672	7.70573	1.35468	0.0497583	0.0331465
Lrrc57	NM_001159609	-9.10185	1.22498	11.5689	0.000670633	0.0147139	17	67	121	0	0	9.02752	29.5964	29.0617	0	0
Tom1	NM_011622	-9.24791	1.37206	11.5553	0.00067558	0.0147948	14	40	208	0	0	0.575632	1.36811	3.86808	0	0
Samd1	NM_001081415	1.87354	5.96645	11.5447	0.000679419	0.0148512	480	448	288	981	1387	21.7848	16.9136	5.91182	35.8731	67.5738
Ints6	NM_008715	-1.23265	7.51275	11.5367	0.000682341	0.0148874	2451	2849	6458	1952	474	46.1212	44.5958	54.9631	29.5954	9.57469
Gm5820	NM_001033789	-6.47441	2.3907	11.5267	0.000686028	0.0149402	37	166	242	1	1	1.59018	5.93467	4.70409	0.0346283	0.0461353
Elp3	NM_001253812	-3.73546	3.94564	11.5221	0.000687734	0.0149496	235	501	323	28	14	7.64034	13.5496	4.74967	0.733483	0.488609
Cul5	NM_027807	-0.961902	7.92849	11.5083	0.000692872	0.0150335	2614	4994	6898	1835	1598	40.793	64.8296	48.6877	23.0729	26.7698
Sod1	NM_011434	-1.85922	5.74565	11.492	0.000698965	0.0151378	1111	884	1343	375	118	161.151	106.663	88.1069	43.8264	18.3734
Fibp	NM_001253832	-9.10156	1.22262	11.459	0.000711495	0.0153808	37	78	55	0	0	2.80461	4.91825	1.8856	0	0
Smox	NM_001177836	-9.29687	1.41622	11.4378	0.000719663	0.0155289	93	45	29	0	0	24.8332	9.99556	3.50239	0	0
Rasl11b	NM_026878	-4.68613	3.47704	11.4269	0.000723884	0.0155913	62	413	416	2	12	3.29611	18.2644	10.0028	0.0856698	0.684827
Cry2	NM_009963	-2.23047	4.93226	11.4183	0.000727257	0.0156354	465	532	1208	173	52	10.9239	10.3963	12.8353	3.27459	1.31134
Psmd7	NM_010817	-1.15442	7.60178	11.4129	0.000729369	0.0156496	2114	4357	5320	1959	679	124.187	212.914	141.352	92.7245	42.8185
Arl6ip4	NM_144509	-2.82319	4.47916	11.4098	0.00073058	0.0156496	311	550	754	89	25	24.7307	36.3817	27.1183	5.70233	2.13405
Prkcd	NM_011103	-1.32911	6.60068	11.4016	0.000733812	0.0156902	978	1423	4474	627	504	33.126	40.094	68.5396	17.1114	18.3252
Ccdc138	NM_001162956	-6.42729	2.45002	11.3896	0.000738564	0.0157632	110	41	332	0	2	4.19269	1.29995	5.7234	0	0.0818312
Slc7a6	NM_178798	-3.969	3.74413	11.3742	0.000744718	0.0158607	40	279	957	3	24	1.00796	5.84834	10.9072	0.0609105	0.649208
Mib2	NM_001256107	6.97251	0.319129	11.3714	0.00074583	0.0158607	0	0	1	37	32	0	0	0.0547127	3.60629	4.15538
Cdc123	NM_133837	-7.25534	2.18756	11.3623	0.000749484	0.0159096	60	151	136	1	0	3.47477	7.27438	3.56229	0.0466618	0
Carhsp1	NM_025821	1.06873	7.15855	11.352	0.000753652	0.0159693	1077	1241	2503	2478	2133	35.5317	34.0578	37.3489	65.8702	75.5405
Dlc1	NM_015802	-8.95699	1.08055	11.3011	0.000774621	0.0163841	15	58	115	0	0	3.66204	11.7789	12.6983	0	0
Pole4	NM_025882	0.953649	8.19839	11.2644	0.000790083	0.0166272	1651	3251	5842	3973	4942	91.6065	150.052	146.608	177.617	294.355
Ptbp1	NM_001077363	6.97458	0.610648	11.2619	0.000791155	0.0166272	0	1	0	21	57	0	1.0024	0	20.3894	73.733
Acin1	NM_023190	-1.13599	7.40488	11.26	0.000791942	0.0166272	2498	3222	4165	1656	650	49.5867	53.2038	37.3942	26.4862	13.8508
Golph3	NM_025673	0.829447	9.06595	11.2571	0.000793182	0.0166272	3281	5774	11726	7320	8419	118.247	173.104	191.14	212.561	325.713
Pard3	NM_001013580	1.29195	6.71987	11.2571	0.000793184	0.0166272	985	778	1189	2262	1438	609.096	400.197	332.542	1127.01	954.546
Trim28	NM_011588	-0.929171	7.93145	11.2464	0.000797783	0.0166938	2679	4084	8350	2362	1263	77.6699	98.4941	109.492	55.1756	39.3072
Rinl	NM_177158	-2.32999	4.83394	11.2306	0.000804578	0.0168061	521	324	1275	149	48	17.0449	8.81753	18.8662	3.92763	1.68573
Btla	NM_177584	7.75909	-0.72896	11.1892	0.000822764	0.0171555	0	0	0	19	15	0	0	0	0.445207	0.468276
Ston1	NM_029858	-9.29716	1.4162	11.1661	0.000833064	0.0173395	106	30	27	0	0	3.33999	0.786331	0.384786	0	0
Efhd2	NM_025994	-5.13765	3.1561	11.1515	0.000839644	0.0174224	156	83	554	0	8	6.15826	2.72556	9.89143	0	0.33901
Hoxa13	NM_008264	6.89225	0.532904	11.1507	0.00084001	0.0174224	0	1	0	68	18	0	0.0598221	0	3.94015	1.38956
Trim56	NM_201373	-5.59265	3.08722	11.1435	0.000843245	0.0174386	174	238	183	7	0	4.49675	5.11648	2.13903	0.145759	0
Fbxo15	NM_015798	-0.798182	8.98491	11.1407	0.000844558	0.0174386	5709	7133	18384	5075	2925	338.337	351.647	492.772	242.333	186.082
Impact	NM_008378	-1.88651	5.4829	11.1392	0.000845238	0.0174386	493	1254	1168	212	168	13.5018	28.5685	14.4679	4.67809	4.93905
Deb1	NM_026794	-5.02365	3.35366	11.1357	0.00084681	0.0174404	333	112	250	5	6	60.5406	16.9381	20.5569	0.732419	1.17096
Shisa7	NM_172737	-2.52182	4.74327	11.1272	0.000850723	0.0174904	221	743	1044	139	29	3.45802	9.67094	7.38842	1.75242	0.487104
Rab6a	NM_024287	1.01938	7.93782	11.0992	0.000863637	0.0177249	1344	3377	3393	4382	3466	39.3049	82.1528	44.8794	103.254	108.809
Isy1	NM_133934	2.05851	5.14712	11.0869	0.00086941	0.0177937	213	186	313	889	583	12.3659	8.98263	8.21876	41.5848	36.3332
Sparc	NM_009242	-7.09538	2.18141	11.083	0.000871228	0.0177937	111	32	236	0	1	4.53813	1.0883	4.36397	0	0.0438877
Tcf4	NM_001083967	-2.05814	5.22438	11.0824	0.000871526	0.0177937	313	1097	1181	212	88	4.12328	12.0213	7.03663	2.2502	1.24443
Napb	NM_019632	-8.9503	1.07159	11.0711	0.000876827	0.0178513	54	27	82	0	0	1.37438	0.571639	0.943938	0	0
Ebna1bp2	NM_026932	-0.934633	7.70478	11.0695	0.000877586	0.0178513	2791	3099	6726	1814	1224	88.626	81.8592	96.5993	46.4115	41.7226
Slc4a11	NM_001081162	-1.73052	5.52302	11.0667	0.000878905	0.0178513	547	932	1688	271	165	16.0618	22.765	22.4179	6.41156	5.20092
Fzd4	NM_008055	1.25401	6.65488	11.0592	0.000882488	0.0178932	465	899	2017	1926	1521	11.8606	19.0748	23.269	39.5821	41.646
Jrk	NM_008415	-3.81122	3.94435	11.0294	0.000896797	0.018152	102	682	296	27	13	1.73399	9.6444	2.2759	0.369826	0.237235
H2-Aa	NM_010378	6.66428	1.19346	11.0094	0.000906517	0.0183172	0	0	3	18	95	0	0	0.119303	1.27519	8.9666
Abcf1	NM_013854	-0.884794	8.39705	11.0001	0.000911085	0.018378	5024	4997	9436	3606	1585	149.91	124.033	127.346	86.6952	50.7692
4930427A07Rik	NM_134041	1.88829	5.61019	10.9859	0.000918095	0.0184877	319	108	787	1213	758	8.93698	2.51692	9.9722	27.3809	22.796
Fgd3	NM_015759	6.78554	0.521086	10.9749	0.000923567	0.0185661	1	0	0	55	27	0.0302226	0	0	1.33931	0.875962
Tob1	NM_009427	1.25533	6.7449	10.9606	0.000930698	0.0186775	1020	740	1343	2092	1588	41.9572	25.3211	24.9861	69.3354	70.1207
Rps6ka6	NM_025949	1.0593	7.57356	10.9204	0.000951131	0.019055	1207	2503	2329	3546	2649	26.2978	45.3647	22.9508	62.2499	61.956
Sap30	NM_021788	-1.46481	6.15633	10.9106	0.000956133	0.019092	963	1541	1944	419	350	76.5128	101.849	69.8587	26.8231	29.8514
Med16	NM_001163276	-3.79913	3.52174	10.9089	0.000957017	0.019092	119	220	655	16	13	3.47903	5.35031	8.66102	0.376894	0.407985
Tsc22d4	NM_029805	-7.2535	2.18294	10.9014	0.000960905	0.019092	144	65	101	1	0	16.3861	6.15277	5.19817	0.0916853	0
Dnajb14	NM_001033155	-1.4613	6.21969	10.9009	0.000961182	0.019092	1084	1432	2180	595	250	55.0447	60.4887	50.0679	24.3439	13.6275
Lrrc40	NM_024194	1.04173	7.71414	10.8981	0.000962614	0.019092	878	2309	4514	3836	2945	20.1675	44.119	46.8959	70.9942	72.6158
Gda	NM_010266	0.881412	7.8878	10.8979	0.000962718	0.019092	1898	2389	4197	4049	3219	32.9329	34.4822	32.9374	56.6068	59.9575
Pard3	NM_001013581	1.19485	7.09313	10.8787	0.000972742	0.0192583	1327	1127	1467	3049	1670	179.723	126.97	89.8627	332.719	242.794
Gm13242	NM_001103158	-0.850604	8.07623	10.8577	0.000983867	0.0194285	3314	4349	8381	2265	1790	78.0679	85.2224	89.296	42.9908	45.2649
Lfng	NM_008494	-6.97659	2.06443	10.8562	0.00098464	0.0194285	14	100	289	0	1	0.576136	3.42327	5.37911	0	0.0441759
Cxadr	NM_009988	-8.82152	0.943346	10.8381	0.000994307	0.0195864	44	27	83	0	0	5.44884	2.78137	4.64885	0	0
Gabpa	NM_008065	0.935907	8.47024	10.8294	0.000998992	0.0196457	2043	2646	9438	7492	3918	38.5131	41.493	80.4705	113.796	79.2855
Psmg2	NM_134138	-9.10442	1.22514	10.81	0.00100954	0.0198201	18	117	27	0	0	1.5976	8.63828	1.08387	0	0
Pcdh17	NM_001013753	-4.19072	3.69207	10.8	0.001015	0.0198939	364	89	521	26	2	3.59798	0.7318	2.32923	0.207071	0.0212215
Naalad2	NM_028279	-1.13344	7.1862	10.7933	0.00101867	0.0199107	2104	2727	3747	805	1020	73.5167	79.263	59.2162	22.6633	38.2586
Cep57l1	NM_026643	-2.08773	5.28946	10.7923	0.00101924	0.0199107	677	791	1104	74	198	29.5829	28.7524	21.8191	2.60538	9.28766
Ctsc	NM_009982	-0.887616	7.90438	10.7773	0.00102752	0.0200228	2840	3763	8001	2224	1373	107.985	119.021	137.596	68.1344	56.0407
Gdf1	NM_008107	-6.96277	2.05078	10.7758	0.00102838	0.0200228	62	19	324	0	1	4.15658	1.0596	9.8244	0	0.0719671
Psph	NM_133900	-5.69434	2.4996	10.7637	0.00103508	0.02012	53	117	342	3	1	3.24112	5.95182	9.45935	0.147818	0.0656459
Pla2g4c	NM_001168504	0.914696	8.83544	10.7541	0.00104048	0.0201823	3750	5405	6090	5393	8120	103.974	124.662	76.3706	120.479	241.679
Gm4567	NM_001037248	1.76922	5.46072	10.7519	0.00104172	0.0201823	278	266	513	1180	583	16.3927	13.0476	13.6816	56.0626	36.903
Dzip1	NM_025943	-6.49772	2.41312	10.7353	0.00105112	0.0203308	113	144	119	1	1	2.37291	2.51542	1.13023	0.0169196	0.022542
Obox5	NM_145709	1.22094	6.88363	10.7254	0.00105672	0.0204057	1117	855	1499	1980	1956	80.0225	50.953	48.571	114.291	150.424
Sspn	NM_010656	1.5479	5.96152	10.7215	0.00105896	0.0204064	472	473	622	1388	934	10.0645	8.3899	5.99871	23.8467	21.379
Rsl24d1	NM_198609	-1.05333	7.35802	10.7193	0.00106023	0.0204064	1982	2415	6127	1610	705	122.4	124.062	171.136	80.1108	46.7365
Zbed3	NM_028106	0.733391	11.0557	10.7077	0.00106692	0.0205016	22967	20740	32062	24832	34886	1139.77	856.182	719.647	992.914	1858.46
Uap1	NM_133806	-1.08156	7.592	10.6864	0.00107927	0.0206792	1733	3405	7620	1909	785	71.3486	116.613	141.892	63.3257	34.6933
Ovol2	NM_026924	-1.65576	5.6646	10.6857	0.00107968	0.0206792	708	831	1942	347	164	45.2083	44.1398	56.0855	17.8526	11.2413
Agmat	NM_001081408	-8.76281	0.885487	10.6776	0.00108439	0.0207313	37	23	97	0	0	2.47701	1.28085	2.93706	0	0
Chrna4	NM_015730	6.88636	0.524672	10.675	0.00108592	0.0207313	0	1	0	14	58	0	0.0176217	0	0.238956	1.31893
Rasip1	NM_028544	-8.802	0.925292	10.6347	0.00110988	0.0211542	12	60	92	0	0	0.357839	1.48834	1.24082	0	0
Pknox1	NM_016670	-2.507	4.92991	10.6243	0.0011161	0.0212384	443	648	1112	187	13	9.88337	12.026	11.2208	3.36148	0.311339
Hdac6	NM_001130416	1.44306	6.15642	10.6119	0.00112363	0.0213471	466	648	828	1438	1125	10.7697	12.4577	8.65496	26.7772	27.91
B4galnt2	NM_008081	-1.51992	6.16036	10.5927	0.00113537	0.0215354	1354	1038	2050	569	220	31.1468	19.8626	21.3287	10.5461	5.43258
Fgfr4	NM_008011	-4.02897	3.57164	10.5834	0.00114109	0.0216091	155	219	632	28	1	4.6309	5.44281	8.54018	0.67403	0.0320718
Cish	NM_009895	-8.85886	0.979191	10.5576	0.00115709	0.0218768	41	59	37	0	0	1.78329	2.13469	0.727873	0	0
Pcdha2	NM_198117	6.41821	0.922848	10.5547	0.00115895	0.0218769	0	2	0	57	47	0	0.0299799	0	0.827594	0.909164
Hsp90b1	NM_011631	-0.774528	8.62936	10.5436	0.0011659	0.0219397	4534	6578	12183	3992	2329	154.462	186.414	187.72	109.577	85.1725
Ptbp2	NM_019550	0.890971	8.00077	10.5434	0.00116601	0.0219397	1690	2595	5298	3702	4003	47.2197	60.3141	66.9522	83.3413	120.064
Gm13083	NM_001126324	2.44222	4.85817	10.526	0.00117705	0.0220726	134	193	102	880	431	5.1116	6.12427	1.75982	27.0472	17.6489
Ddx3x	NM_010028	0.523078	11.0761	10.5253	0.00117749	0.0220726	17791	26021	45558	32875	25947	365.832	445.092	423.704	544.671	572.74
Slbp	NM_009193	0.895938	8.3471	10.5234	0.00117871	0.0220726	1978	3094	7473	4305	5399	113.99	148.321	194.782	199.894	333.996
Pnmal1	NM_001007569	-7.00623	1.93832	10.5026	0.00119205	0.0222869	89	49	170	1	0	4.9587	2.27101	4.28393	0.0448916	0
Cx3cr1	NM_009987	5.10233	2.66578	10.4875	0.00120184	0.0224343	7	1	14	231	119	0.175312	0.0208333	0.158584	4.66137	3.19926
Npm1	NM_001252260	-5.86193	2.46217	10.4796	0.00120701	0.0224952	65	100	329	0	3	149.012	190.701	341.131	0	7.38277
Pramel5	NM_001085418	-1.80676	5.4811	10.473	0.00121134	0.0225402	371	1125	1640	184	204	16.2418	40.9692	32.4729	6.49031	9.58694
Dmap1	NM_023178	-4.90259	2.99018	10.4618	0.00121867	0.0225998	45	244	392	3	6	2.79554	12.6092	11.0143	0.150163	0.400123
Ppcs	NM_026494	-2.80319	4.4877	10.4599	0.00121991	0.0225998	428	371	829	106	14	27.9366	20.1441	24.4738	5.57472	0.980951
Tspyl2	NM_029836	1.15116	6.97444	10.4593	0.00122031	0.0225998	1121	1110	1562	2611	1641	38.2036	31.4678	24.0766	71.6956	60.0338
Kif2c	NM_134471	-1.06131	7.35048	10.4375	0.00123481	0.0228324	2703	1968	5240	1087	1076	89.7744	54.3721	78.7143	29.0886	38.3626
Sla2	NM_029983	-2.96577	4.12263	10.4282	0.00124108	0.0229123	154	266	1109	22	49	5.77146	8.29262	18.7981	0.664316	1.97129
Plcxd2	NM_001134480	-4.54587	3.63609	10.424	0.00124391	0.0229286	125	544	181	19	2	1.60134	5.79719	1.04874	0.196117	0.0275038
Slc35d1	NM_177732	-6.21825	2.64376	10.4148	0.00125008	0.0229938	230	61	115	2	1	7.47261	1.64861	1.68989	0.0523554	0.0348765
Rad51l3	NM_011235	2.69215	4.8838	10.41	0.00125336	0.0229938	114	180	85	297	922	1.51751	1.99317	0.511754	3.18544	13.1749
Me1	NM_001198933	1.21381	6.69322	10.4085	0.00125435	0.0229938	709	625	2176	1889	1595	19.9822	14.6528	27.7378	42.8959	48.2555
Scml2	NM_133194	1.15879	7.31655	10.4072	0.00125527	0.0229938	1745	810	2315	2837	2440	33.8388	13.0662	20.3042	44.3268	50.7924
Mei1	NM_028897	-4.92312	3.17789	10.3936	0.00126453	0.0231236	183	159	366	12	0	4.30985	3.11496	3.8986	0.227709	0
Mospd1	NM_027409	0.9019	7.79362	10.3874	0.0012688	0.0231236	1424	2129	4850	3719	3108	76.3521	94.9579	117.617	160.666	178.888
Gpd2	NM_010274	-1.12215	6.91281	10.3855	0.00127012	0.0231236	1174	2214	4457	893	683	19.6347	30.802	33.7144	12.0336	12.2621
Kpna3	NM_008466	0.730436	8.97934	10.3853	0.00127023	0.0231236	3492	5850	10406	8246	6516	78.7669	109.766	106.162	149.865	157.775
Aatf	NM_019816	-1.70285	5.94808	10.3812	0.00127304	0.023139	911	1007	2296	542	97	47.5706	43.7416	54.2261	22.8038	5.43727
Chac1	NM_026929	-8.65119	0.773605	10.3734	0.00127846	0.0232016	30	34	76	0	0	1.79718	1.69431	2.0592	0	0
Cyc1	NM_025567	-4.97136	3.13777	10.355	0.00129125	0.0233978	188	221	211	10	1	14.7995	14.4719	7.51254	0.634272	0.084504
Mat2a	NM_145569	-0.931283	8.78825	10.3367	0.00130412	0.0235696	3610	7358	18075	4573	2064	121.01	205.173	274.037	123.51	74.27
Slc12a7	NM_011390	-3.23009	4.67841	10.3349	0.00130539	0.0235696	816	231	616	103	4	14.9508	3.52072	5.10472	1.52055	0.0786728
Isl2	NM_027397	4.36967	3.52306	10.3311	0.00130809	0.0235696	0	38	24	455	174	0	1.60515	0.551206	18.6159	9.48472
Amac1	NM_019871	6.38766	0.460624	10.3301	0.00130875	0.0235696	0	0	2	34	40	0	0	0.0567201	1.71774	2.6924
Frmd6	NM_028127	-1.76831	5.45452	10.3231	0.00131373	0.0236231	427	935	1761	305	115	8.60891	15.6811	16.0582	4.95459	2.4889
Rrp1	NM_010925	-1.0004	7.43384	10.3141	0.00132017	0.0236912	2308	2850	5248	1727	777	108.035	110.973	111.106	65.1341	39.0426
Col25a1	NM_029838	-8.6645	0.787041	10.3122	0.00132155	0.0236912	38	17	91	0	0	0.72083	0.268252	0.78074	0	0
Cd24a	NM_009846	1.28553	6.51605	10.3039	0.00132753	0.0237622	523	991	1222	1676	1458	27.0694	42.6673	28.6065	69.8937	81.0072
Ntrk1	NM_001033124	6.62122	0.259661	10.2923	0.00133588	0.0238753	0	1	0	24	39	0	0.0302116	0	0.702307	1.52048
Kdm2b	NM_013910	-1.16961	6.75435	10.2788	0.00134564	0.0240132	1540	1840	3217	718	643	41.1334	40.8824	38.8634	15.452	18.4363
Cpd	NM_007754	0.881746	7.70714	10.2555	0.00136275	0.0242817	1770	2116	3468	3750	2709	18.1782	18.0774	16.1091	31.031	29.8658
Cyp2c55	NM_028089	-8.6108	0.733663	10.2471	0.00136901	0.0243468	23	39	77	0	0	1.08689	1.53309	1.64575	0	0
Zfp367	NM_175494	1.20545	6.84352	10.245	0.00137054	0.0243468	916	645	2228	2706	1310	24.6696	14.4501	27.1393	58.7195	37.8728
Ifnar1	NM_010508	-1.69037	5.59579	10.2224	0.00138742	0.0246095	518	1210	1459	243	214	6.94254	13.4902	8.84424	2.62411	3.07887
A2ld1	NM_145466	-8.71202	0.831963	10.1628	0.00143306	0.0253783	54	26	45	0	0	4.70398	1.88404	1.77296	0	0
Usp31	NM_001033173	0.753176	8.42866	10.1602	0.00143508	0.0253783	2619	3816	6729	5865	4339	24.1387	29.2571	28.0507	43.5545	42.9296
Irs2	NM_001081212	-1.47279	6.07554	10.1485	0.0014442	0.0255012	1190	785	2447	344	367	27.8791	15.2984	25.9288	6.49348	9.22968
Igf2bp1	NM_009951	-1.34999	6.5859	10.1399	0.00145093	0.0255816	1716	1913	1809	586	514	19.2448	17.8466	9.17596	5.29519	6.18798
Aurka	NM_011497	-1.17156	6.71707	10.1308	0.00145814	0.0256702	1461	1669	3459	891	483	72.0855	68.5013	77.1906	35.4211	25.582
Ptpru	NM_001083119	5.99867	1.37917	10.121	0.00146586	0.0257677	0	0	6	54	82	0	0	0.0463427	0.743011	1.5032
Ppfibp2	NM_008905	-6.40733	2.2107	10.1027	0.00148048	0.0259858	105	72	186	2	0	9.12126	5.20287	7.30793	0.139985	0
C030046E11Rik	NM_001081319	0.71949	8.9115	10.0958	0.0014861	0.0260455	4653	4662	8706	7650	6334	69.619	58.0245	58.9155	92.2239	101.733
Ufd1l	NM_011672	-2.57423	4.46736	10.0833	0.00149622	0.0261587	210	502	1013	34	81	9.88898	19.6644	21.5753	1.29003	4.09455
Shkbp1	NM_138676	-8.57175	0.695614	10.0823	0.00149701	0.0261587	13	43	87	0	0	0.520623	1.43249	1.57585	0	0
Syce1	NM_001143765	-8.59122	0.712562	10.0707	0.00150643	0.0262217	30	43	51	0	0	1.92871	2.29963	1.48297	0	0
Cuedc1	NM_198013	-6.82113	1.9105	10.0682	0.00150854	0.0262217	78	71	145	0	1	2.30547	1.7457	1.93843	0	0.0317289
A430089I19Rik	NM_177913	7.38255	-1.11213	10.066	0.00151027	0.0262217	0	0	0	14	12	0	0	0	0.573728	0.655181
Gm97	NM_001033283	1.8841	6.25383	10.0649	0.00151118	0.0262217	188	768	839	442	2258	21.8966	74.4089	44.1975	41.479	282.314
Gtpbp8	NM_001159329	6.13324	1.01141	10.0642	0.00151176	0.0262217	0	0	4	31	72	0	0	0.154168	2.12846	6.58626
Myo5c	NM_001081322	-7.09843	2.02603	10.0521	0.00152173	0.0263557	135	54	85	1	0	1.88487	0.627173	0.536764	0.0112496	0
Ccdc132	NM_001167750	5.67543	2.69838	10.0373	0.00153398	0.0265026	0	0	21	91	234	0	0	0.412545	3.18467	10.9104
Kif5b	NM_008448	0.717238	8.94191	10.0345	0.00153637	0.0265026	4817	4444	9353	8316	6087	75.0848	57.6228	65.939	104.442	101.852
Ehd4	NM_133838	1.30109	6.68932	10.0315	0.00153882	0.0265026	841	799	1359	1201	2167	23.3385	18.4446	17.0574	26.8539	64.5543
Nkap	NM_025937	-4.14704	3.33545	10.0286	0.0015413	0.0265026	174	141	525	6	13	3.83733	2.58668	5.23666	0.106615	0.30776
Gm4858	NM_001177694	-1.20454	6.76469	10.0284	0.00154148	0.0265026	1484	2173	2860	958	451	70.2694	85.5927	61.2512	36.5498	22.9244
Wnk1	NM_001199084	0.527296	10.9491	10.0045	0.00156158	0.0267876	17240	23923	39183	33716	21155	142.996	165.062	146.994	225.325	188.36
Acsl4	NM_019477	-1.21674	6.57886	10.0033	0.00156261	0.0267876	991	1503	4002	640	540	18.6666	23.5503	34.0946	9.71313	10.9188
Unc5b	NM_029770	-2.12965	4.7757	9.9843	0.0015788	0.0270014	432	414	1140	123	81	6.92087	5.51724	8.26033	1.5877	1.393
AI848100	NM_172645	0.829843	8.05033	9.98329	0.00157968	0.0270014	1991	2395	5805	4231	3714	29.6669	29.686	39.1219	50.7962	59.4062
Srl	NM_175347	-2.02841	5.11965	9.96568	0.00159486	0.0272214	512	705	1163	78	175	9.66736	11.0732	9.93193	1.18664	3.54703
Dnalc1	NM_028821	-5.53775	2.81862	9.94479	0.00161305	0.0274687	86	260	170	6	0	1.40385	3.53052	1.25512	0.078915	0
Tomm70a	NM_138599	-1.6795	5.57924	9.94369	0.00161402	0.0274687	509	1168	1496	322	153	12.6634	24.1723	16.8337	6.45467	4.08612
Kndc1	NM_177261	-8.53041	0.654443	9.92595	0.00162965	0.0276946	11	43	86	0	0	0.141594	0.46043	0.500686	0	0
Tab3	NM_025729	0.752811	8.50172	9.92201	0.00163314	0.0277139	2748	3510	8030	6777	4113	40.5863	43.1235	53.6407	80.6468	65.2094
Dynll2	NM_001168472	0.767698	8.65623	9.90548	0.00164787	0.0279162	4168	3796	6469	6551	5362	160.36	121.49	112.57	203.079	221.455
Ubxn10	NM_178671	-6.9276	2.01806	9.90332	0.00164981	0.0279162	71	139	71	0	1	2.28231	3.71685	1.03226	0	0.0345068
Pdia3	NM_007952	-0.938902	7.62229	9.89407	0.00165812	0.0280165	2608	2671	6904	1951	974	92.7828	79.0457	111.09	55.9248	37.197
Wasl	NM_028459	0.669497	9.6003	9.8791	0.00167167	0.0282049	6797	9270	13215	11462	10533	147.442	167.274	129.654	200.333	245.27
Tssk3	NM_080442	-8.59988	0.720033	9.86346	0.00168593	0.0283848	50	20	49	0	0	4.54509	1.51233	2.01458	0	0
Mdh2	NM_008617	-1.95125	5.20021	9.86203	0.00168725	0.0283848	206	833	1808	205	105	15.1033	50.8036	59.9542	12.11	8.26386
Shox2	NM_013665	5.90453	0.796728	9.8595	0.00168957	0.0283848	0	2	1	45	48	0	0.0982255	0.0267034	2.14067	3.04214
Tufm	NM_172745	-2.97322	4.22483	9.85024	0.0016981	0.0284874	426	266	631	24	52	23.7068	12.3137	15.8821	1.07612	3.10639
Klraq1	NM_028658	-2.1173	5.09707	9.84692	0.00170116	0.0284899	613	747	828	76	161	18.3787	18.6303	11.228	1.83593	5.18167
Map3k1	NM_011945	-3.09024	3.95978	9.84483	0.0017031	0.0284899	270	306	573	28	33	3.64573	3.43706	3.49939	0.304625	0.478326
Pcdha10	NM_009961	5.74862	0.935	9.82702	0.00171967	0.0287263	0	2	2	57	47	0	0.0298312	0.0162197	0.823489	0.904654
Klf2	NM_008452	-5.32793	2.93107	9.81445	0.00173146	0.0288822	176	151	231	0	6	9.1094	6.50128	5.40761	0	0.333363
Aimp1	NM_007926	-6.76742	1.86033	9.80367	0.00174164	0.0290109	36	13	332	0	1	3.0158	0.905916	12.5792	0	0.0899267
NA	NM_001270494_dup2	1.85023	5.27986	9.79544	0.00174945	0.0290998	272	158	477	1118	479	18.0806	8.73665	14.3409	59.8787	34.1797
Magi1	NM_010367	1.14246	6.97963	9.78278	0.00176153	0.0292513	1061	1221	1539	1933	2148	13.1409	12.5796	8.62111	19.2898	28.5582
Tmx1	NM_028339	2.25131	5.01768	9.78069	0.00176354	0.0292513	45	302	285	585	741	1.82313	10.1779	5.22235	19.0962	32.2264
Pank3	NM_145962	-0.615186	10.1839	9.77211	0.00177179	0.0293469	11731	19459	35961	11560	8232	149.711	206.579	207.572	118.868	112.775
Clasp2	NM_001114347	1.57997	5.65354	9.76294	0.00178065	0.0294521	293	292	840	892	937	29.8372	24.7354	38.6889	73.1885	102.428
Gtf2h3	NM_181410	-1.77553	5.30875	9.75445	0.0017889	0.0295414	363	587	2124	251	121	12.8075	17.2283	33.8945	7.13542	4.58282
Rp9	NM_018739	-3.19812	3.75862	9.75221	0.00179108	0.0295414	92	159	1031	25	25	7.5787	10.8955	38.4133	1.65934	2.21073
Lonrf3	NM_028894	1.07377	7.20402	9.72396	0.00181881	0.0299569	756	1940	2163	2932	1929	9.64156	20.5812	12.4766	30.1284	26.4087
Elavl2	NM_010486	0.859194	8.72908	9.72	0.00182274	0.0299796	1966	5648	8477	7274	5674	62.4077	149.14	121.706	186.044	193.345
Tro	NM_001002272	-8.45637	0.578625	9.71677	0.00182594	0.0299903	20	43	56	0	0	0.47447	0.848577	0.600873	0	0
Abl1	NM_009594	-8.48537	0.606617	9.71151	0.00183118	0.0300344	35	27	55	0	0	19.2382	12.3454	13.6734	0	0
Hivep1	NM_007772	0.849945	7.77025	9.70791	0.00183476	0.0300513	1909	2157	3730	3891	2793	20.4994	19.2677	18.1159	33.6654	32.1955
Gpr83	NM_010287	5.81138	2.24368	9.6874	0.00185536	0.0303463	0	8	0	185	83	0	0.277753	0	6.22133	3.7187
Nup153	NM_175749	0.733093	8.49301	9.68226	0.00186055	0.0303891	2706	4192	6889	6327	4333	42.2427	54.4365	48.6403	79.5809	72.6109
Rnf25	NM_021313	-3.87696	3.49637	9.67346	0.00186949	0.0304927	136	176	677	2	22	8.66642	9.32949	19.5122	0.102688	1.50492
Itga9	NM_001113514	1.70559	5.45456	9.65892	0.00188435	0.0306924	181	343	636	764	866	3.28429	5.17728	5.21959	11.1697	16.8682
Abcc3	NM_029600	-1.81684	5.36262	9.62039	0.00192429	0.0312997	668	647	1489	313	79	12.5524	10.1134	12.6549	4.73893	1.59355
Pdlim5	NM_019809	-7.24662	2.34007	9.6109	0.00193426	0.0314184	236	24	29	0	1	16.5292	1.39829	0.918659	0	0.0751847
Smoc1	NM_022316	-6.70853	1.80002	9.60399	0.00194155	0.0314687	70	61	148	0	1	1.89993	1.37726	1.81685	0	0.029136
Rap1b	NM_024457	0.884651	7.66468	9.60289	0.00194271	0.0314687	1481	2292	3461	3190	2970	71.8651	92.5172	75.9593	124.721	154.707
Atic	NM_026195	-1.25401	6.43045	9.5932	0.001953	0.0315335	1212	1388	2871	783	316	43.6303	41.5643	46.745	22.7109	12.2113
Smarcd2	NM_031878	5.40955	1.69616	9.59207	0.0019542	0.0315335	1	0	10	132	52	0.314356	0	1.4218	33.4336	17.5474
Psmb5	NM_011186	-2.45086	5.12638	9.59034	0.00195604	0.0315335	189	695	2078	228	11	20.3956	62.3884	101.423	19.8242	1.27425
Cnksr3	NM_172546	1.45915	6.01151	9.58484	0.00196191	0.0315335	254	551	1176	1617	791	6.92403	12.4946	14.4994	35.5159	23.1468
Zfp628	NM_170759	-2.97878	4.27688	9.58397	0.00196284	0.0315335	426	446	377	63	25	11.3623	9.89547	4.54794	1.35389	0.71579
Fgf1	NM_010197	-1.6287	6.18847	9.58145	0.00196553	0.0315335	1666	987	1666	215	457	40.0592	19.7419	18.1183	4.16536	11.7959
Mpdu1	NM_011900	-2.1786	4.65563	9.58008	0.001967	0.0315335	252	507	1161	125	61	18.0259	30.1682	37.5617	7.20434	4.68399
Setd4	NM_145482	-6.74973	1.68303	9.579	0.00196816	0.0315335	13	83	205	1	0	0.669535	3.55593	4.77529	0.041497	0
Rnf146	NM_001110198	0.938542	7.84484	9.56961	0.00197825	0.031652	1767	3004	2704	4084	3117	37.8843	53.5756	26.2207	70.5497	71.7378
Creb3l2	NM_178661	-6.2529	2.05667	9.55283	0.00199641	0.0318992	91	53	196	2	0	2.57785	1.24893	2.51124	0.0456492	0
Naa30	NM_001081430	0.588857	10.4213	9.54414	0.00200589	0.0320071	13238	15850	23828	19564	18202	270.67	269.583	220.355	322.302	399.509
Lnx1	NM_001159578	5.89068	2.04444	9.53476	0.00201617	0.0321276	0	0	11	246	10	0	0	0.150945	6.01359	0.325687
Brd8	NM_030147	-1.0906	7.38504	9.52188	0.00203036	0.0323099	3274	1767	4743	1125	1064	65.7967	29.5397	43.1116	18.2165	22.9539
Kdm5b	NM_152895	-0.57892	10.3043	9.51631	0.00203653	0.0323643	13428	20626	37683	12213	9531	200.338	255.983	254.281	146.812	152.644
Tmem160	NM_026938	-6.8202	1.7503	9.50491	0.00204923	0.0325222	39	118	100	1	0	4.4978	11.3204	5.21616	0.0929228	0
Cbl	NM_007619	0.974584	7.20665	9.48763	0.00206862	0.0327692	1180	1430	2451	2381	2227	21.82	21.9965	20.499	35.4747	44.2061
Acacb	NM_133904	-1.85589	5.22719	9.48608	0.00207037	0.0327692	622	773	999	149	167	6.89019	7.12304	5.00521	1.32989	1.98585
Col23a1	NM_153393	4.49032	2.74645	9.4685	0.0020903	0.0330402	4	11	21	211	144	0.0663671	0.15182	0.15759	2.82074	2.56475
Cct4	NM_009837	-1.18251	6.46864	9.45696	0.0021035	0.0332042	1155	1548	2833	723	421	55.2193	61.5637	61.2593	27.8506	21.6063
Dbp	NM_016974	4.17375	4.31955	9.45126	0.00211005	0.0332629	0	101	0	639	405	0	4.70616	0	28.8396	24.3526
Dazap2	NM_011873	1.12931	6.69011	9.4435	0.00211899	0.0333591	847	863	1587	1738	1631	43.6946	37.0339	37.0286	72.2406	90.3207
Hirip3	NM_172746	0.813806	8.33749	9.428	0.00213697	0.0335973	3363	3071	4774	5167	4485	125.885	95.6248	80.8248	155.837	180.218
Matn2	NM_016762	-6.80404	1.73375	9.40195	0.00216755	0.0340326	44	112	95	1	0	1.17557	2.4892	1.14799	0.021527	0
Ccnb3	NM_183015	3.16609	4.14412	9.37632	0.00219807	0.0344657	6	103	104	446	392	0.123837	1.7684	0.970843	7.41689	8.6851
Tle3	NM_001083927	-0.961421	7.32407	9.35751	0.00222074	0.0347573	1665	2957	5266	1451	870	30.0841	44.4445	43.0348	21.124	16.8745
Asb8	NM_001170711	-1.48894	5.74665	9.35599	0.00222257	0.0347573	672	921	2043	315	257	29.0271	33.0932	39.9134	10.9631	11.9167
Esrrg	NM_001243792	1.55306	5.9995	9.35049	0.00222926	0.0348074	165	686	993	1182	1142	2.89667	10.018	7.8846	16.7193	21.5213
Slc38a2	NM_175121	-2.38983	4.78716	9.34803	0.00223225	0.0348074	526	628	617	44	116	10.6828	10.6097	5.66762	0.720011	2.52899
Gm14124	NM_001142410	-2.67816	4.37361	9.34606	0.00223466	0.0348074	290	542	621	90	26	9.03174	14.0416	8.74745	2.25841	0.869232
Fyn	NM_001122893	4.13755	3.32557	9.34077	0.00224111	0.0348477	1	17	61	274	238	0.569651	8.05568	15.7165	125.761	145.537
Ptrf	NM_008986	1.57413	6.17946	9.33909	0.00224317	0.0348477	141	759	1235	1123	1465	4.11965	18.4471	16.3202	26.4368	45.9482
Arid5b	NM_023598	-1.00061	7.28122	9.3342	0.00224916	0.0348947	2441	2600	3818	1392	819	51.0537	45.2353	36.117	23.4577	18.3879
Acin1	NM_001242606	-5.16123	2.76815	9.32513	0.00226032	0.0350216	96	145	326	0	6	36.3842	45.7145	55.8824	0	2.44108
Nrxn2	NM_001205234	-5.52474	2.32972	9.32164	0.00226464	0.0350423	45	156	212	3	1	0.635084	1.83142	1.35323	0.0341135	0.0151498
Syap1	NM_025932	1.10764	6.86845	9.3091	0.00228018	0.0352365	863	772	2443	2613	1346	35.0239	26.0625	44.8429	85.4438	58.6392
Tsr1	NM_177325	-0.736956	8.50128	9.29856	0.00229334	0.0353933	4447	6048	10176	3706	2183	123.481	139.698	127.799	82.9138	65.0694
Fryl	NM_028194	0.926199	7.58491	9.296	0.00229655	0.0353964	1886	1695	2873	3044	2856	15.4551	11.5543	10.6483	20.0984	25.1233
Smad7	NM_001042660	0.683831	8.98499	9.26301	0.00233828	0.0359924	3725	5654	10847	7814	6691	78.8385	99.5434	103.834	133.252	152.017
Use1	NM_025917	-6.07742	1.99691	9.24664	0.00235928	0.0362682	82	89	129	1	1	9.02503	8.14835	6.42156	0.0886792	0.118147
Mcts1	NM_026902	-6.65457	1.58682	9.23832	0.00237003	0.0363858	47	49	165	1	0	5.04297	4.3735	8.00735	0.0864521	0
Trdmt1	NM_010067	-6.7947	1.72261	9.22813	0.00238325	0.0364979	113	32	82	1	0	4.02774	0.948806	1.32194	0.028719	0
Prss44	NM_148940	4.47232	3.01309	9.22791	0.00238354	0.0364979	4	26	5	167	237	0.204554	1.10603	0.115647	6.88099	13.0102
l7Rn6	NM_026304	-1.92069	5.29978	9.22308	0.00238983	0.0365467	602	488	1800	313	48	54.1468	36.5124	73.226	22.6834	4.63454
Wwc2	NM_133791	0.580766	10.3319	9.21632	0.00239867	0.0366342	13346	13592	22958	19639	16096	249.537	211.403	194.149	295.863	323.066
Ndufb5	NM_025316	-6.77736	1.70523	9.20327	0.00241583	0.0368485	113	37	68	1	0	10.6318	2.89583	2.89369	0.0758079	0
Stard3	NM_021547	-8.26396	0.385045	9.19674	0.00242447	0.0369324	33	19	48	0	0	1.48908	0.713184	0.979627	0	0
Ranbp6	NM_177721	-2.92646	4.04897	9.16915	0.00246129	0.0374447	194	474	533	49	27	3.74656	7.61473	4.65559	0.762456	0.559737
Kcnh1	NM_010600	0.86877	7.73541	9.15663	0.00247818	0.037653	2077	2053	3164	4119	2521	27.3306	22.4722	18.8306	43.6708	35.6102
Tex101	NM_019981	5.78109	1.93289	9.1429	0.00249685	0.0378432	0	0	11	15	167	0	0	0.443671	1.07778	15.9867
Slc30a2	NM_001039677	1.60291	5.50011	9.14269	0.00249714	0.0378432	280	268	688	763	879	7.94382	6.32486	8.82828	17.4415	26.77
Map4k3	NM_001081357	-2.05006	4.80119	9.12138	0.0025264	0.0382374	438	537	929	132	86	9.73025	9.92359	9.3343	2.36271	2.05087
Kcnmb1	NM_031169	-6.74431	1.67251	9.10924	0.00254322	0.0383975	59	118	33	1	0	1.32415	2.20299	0.334978	0.0180831	0
4931406B18Rik	NM_028737	-6.79018	1.88409	9.10779	0.00254523	0.0383975	127	33	95	0	1	3.00681	0.649921	1.01728	0	0.0254151
Wdr17	NM_001172152	5.08937	1.91128	9.10621	0.00254743	0.0383975	1	1	14	157	56	0.0227309	0.0189087	0.143933	2.87544	1.36645
Ppp3r1	NM_024459	1.02509	7.64738	9.10434	0.00255004	0.0383975	1778	1864	2853	2153	3903	59.0733	51.517	42.8724	57.6356	139.203
Ptplad1	NM_021345	-1.00899	7.04663	9.09992	0.0025562	0.0384411	2019	2147	3506	1081	765	69.4368	61.4228	54.5357	29.9548	28.2425
Dnajc2	NM_009584	-1.24033	6.47632	9.09026	0.00256974	0.0385953	1519	1532	2149	763	367	70.0906	58.8038	44.8492	28.367	18.1784
Cdc42se2	NM_178626	0.642895	10.3998	9.08202	0.00258135	0.0387203	7854	16618	32015	21222	17093	235.251	414.06	433.72	512.169	549.6
Alg11	NM_001243161	-3.85746	3.38721	9.07836	0.00258652	0.0387209	68	278	549	25	3	1.28861	4.38228	4.70543	0.381714	0.0610269
Spop	NM_025287	-0.962529	7.33454	9.07626	0.00258949	0.0387209	2526	2468	4305	1485	858	82.382	66.9559	63.5021	39.0223	30.0383
Rps3	NM_012052	-0.967842	7.61941	9.075	0.00259127	0.0387209	2977	2348	6712	2073	843	148.996	97.7552	151.938	83.5956	45.2912
Nup155	NM_133227	-1.081	6.81998	9.07142	0.00259635	0.0387475	1572	2026	3121	811	688	23.0725	24.7358	20.7182	9.59068	10.8397
Csmd1	NM_053171	-6.12155	1.92528	9.06686	0.00260283	0.038795	68	82	151	2	0	0.447646	0.449039	0.449592	0.0106082	0
Unc50	NM_026123	0.694099	8.70655	9.06455	0.00260612	0.038795	3975	4119	7782	6583	5448	264.603	228.084	234.296	353.077	389.3
Prdm2	NM_001256380	0.820978	8.06622	9.05855	0.0026147	0.0388734	2730	2384	4343	5149	3089	29.73	21.5965	21.3913	45.1795	36.1109
Fam199x	NM_146261	0.59722	10.3851	9.05234	0.0026236	0.0389564	10067	18509	23883	21017	16407	114.044	174.421	122.37	191.836	199.522
5730419I09Rik	NM_001109688	0.61441	9.66417	9.04558	0.0026333	0.0390512	7463	8236	16628	12004	10624	164.47	150.985	165.741	213.151	251.334
Erap1	NM_030711	-6.76513	1.85923	9.03982	0.00264162	0.0390971	129	28	92	0	1	3.02068	0.545404	0.97436	0	0.0251365
Rab31	NM_133685	-4.91083	2.76312	9.03799	0.00264427	0.0390971	54	175	362	9	0	1.46018	3.93637	4.42729	0.196084	0
Chn1	NM_001113246	1.94273	5.14374	9.03654	0.00264637	0.0390971	81	341	394	802	618	1.87985	6.5832	4.13571	14.9968	15.3963
Aff4	NM_033565	-0.885002	7.80201	9.01544	0.00267709	0.0395013	3579	2632	6917	1844	1452	33.0938	20.2449	28.9281	13.7383	14.4126
Syt14	NM_181546	5.68615	0.415044	9.00711	0.00268932	0.039632	0	1	2	69	11	0	0.045169	0.0491181	3.01878	0.641176
Pinx1	NM_028228	-5.12528	2.41308	8.9876	0.00271817	0.0399913	39	33	485	1	4	2.71333	1.90984	15.2614	0.0560563	0.298735
Mov10	NM_008619	-5.57933	2.59898	8.98604	0.0027205	0.0399913	149	131	144	0	4	3.92843	2.87309	1.71716	0	0.113209
Nav2	NM_001111016	0.779594	9.06894	8.97942	0.00273037	0.0400716	5401	6105	6862	7437	8140	45.9165	43.1743	26.3853	50.9424	74.2862
Fam176a	NM_145570	-3.90434	3.4759	8.97781	0.00273278	0.0400716	142	222	561	1	22	7.54916	9.81766	13.4893	0.0428349	1.25552
Mppe1	NM_172630	-5.358	2.39227	8.9679	0.00274765	0.0401925	69	104	279	5	0	3.23143	4.05157	5.9097	0.18867	0
Ddx6	NM_001110826	-0.834398	7.70665	8.96463	0.00275256	0.0401925	2551	3349	6494	1844	1340	39.5342	43.1739	45.5188	23.0255	22.2923
Rps6ka4	NM_019924	5.59177	1.62266	8.96432	0.00275304	0.0401925	0	6	0	129	47	0	0.151038	0	3.14534	1.52679
Ceacam1	NM_011926	2.77043	4.26307	8.96322	0.00275469	0.0401925	26	137	109	469	403	0.764644	3.35159	1.44987	11.1134	12.7227
Crbn	NM_175357	5.22432	1.58963	8.94737	0.00277869	0.0404924	0	1	11	86	75	0	0.67403	4.03129	56.1462	65.2357
Smc3	NM_007790	-0.874816	8.20951	8.94459	0.00278292	0.0405039	4751	4110	7972	3312	1303	92.0548	66.2442	69.8626	51.7058	27.1016
Rogdi	NM_133185	-5.1369	2.74536	8.93567	0.00279655	0.0406519	151	85	298	0	6	10.196	4.77438	9.10093	0	0.434904
Dolk	NM_177648	-1.92549	4.96492	8.93212	0.00280199	0.0406807	568	414	1170	191	80	25.1118	15.2256	23.3955	6.80378	3.79672
Kif15	NM_010620	-3.38382	3.71373	8.92422	0.00281413	0.0408067	190	348	424	38	9	3.70279	5.64156	3.7373	0.596686	0.188281
Eif1b	NM_026892	-2.39663	4.61546	8.91637	0.00282626	0.0408678	255	774	635	61	86	26.1375	65.9947	29.4383	5.03779	9.46261
Zfand6	NM_022985	0.951784	7.13657	8.91509	0.00282823	0.0408678	1048	1174	2923	2525	1905	59.4114	55.3632	74.9468	115.334	115.929
0610040J01Rik	NM_029554	-1.39757	5.98354	8.91475	0.00282877	0.0408678	1051	1079	1750	487	247	52.8267	45.1146	39.7837	19.7227	13.3271
Nus1	NM_030250	0.693575	8.48395	8.91223	0.00283267	0.0408739	3025	3871	6919	5968	4426	61.6227	65.5969	63.7492	97.956	96.7867
NA	NM_001270494	1.67729	5.38355	8.88985	0.0028676	0.0413271	305	231	500	1127	519	20.2742	12.7732	15.0324	60.3607	37.0339
Grm6	NM_173372	-6.80165	1.8969	8.88629	0.0028732	0.0413571	141	20	91	0	1	3.05931	0.360977	0.893021	0	0.0232913
Acan	NM_007424	-6.82084	1.74588	8.88046	0.00288239	0.0414387	142	17	50	1	0	1.81467	0.180719	0.288999	0.0102967	0
Dmp1	NM_016779	5.98824	0.506208	8.85877	0.00291684	0.0418828	0	2	0	76	10	0	0.0566576	0	2.08538	0.365572
Calu	NM_184053	0.971829	7.09034	8.84678	0.00293606	0.0421074	1155	1179	2376	2297	1977	33.7566	28.6639	31.4079	54.091	62.0258
Sox4	NM_009238	-2.51062	5.20939	8.83107	0.00296145	0.0424197	610	737	1277	244	3	19.416	19.5138	18.3838	6.25758	0.102504
Slc9a3r1	NM_012030	1.19481	6.38714	8.8261	0.00296952	0.0424837	513	784	1416	1821	1060	25.0875	31.8933	31.3198	71.7524	55.646
Brdt	NM_054054	0.829059	8.17113	8.82044	0.00297875	0.0425639	2470	3383	4175	3951	4517	49.2911	56.1589	37.6829	63.5281	96.7634
Tob2	NM_020507	0.748807	8.32462	8.81796	0.0029828	0.04257	2183	3558	6859	4836	4486	51.3734	69.6523	73.0065	91.6976	113.327
Cldn9	NM_020293	5.1604	1.37257	8.81325	0.0029905	0.0426093	1	5	1	70	67	0.0651368	0.27092	0.0294607	3.67377	4.68479
Pex11a	NM_011068	-2.7412	4.33464	8.81186	0.00299279	0.0426093	551	228	551	58	44	58.919	20.2807	26.6484	4.99711	5.05063
Rhob	NM_007483	-3.11239	3.92193	8.80582	0.00300271	0.042697	207	440	427	53	12	8.73661	15.4479	8.15111	1.80233	0.543679
Hccs	NM_008222	1.6214	5.59903	8.80369	0.00300621	0.042697	118	447	840	1239	635	4.65622	14.6725	14.9915	39.3921	26.8976
Tbc1d22b	NM_198647	1.28806	6.18576	8.79277	0.00302428	0.042858	346	538	1590	1598	965	9.31578	12.0495	19.3623	34.6662	27.8907
Eefsec	NM_023060	-3.14881	3.96213	8.78934	0.00302996	0.042858	419	177	479	52	13	14.7006	5.1658	7.60102	1.46998	0.489612
Fat1	NM_001081286	0.749713	8.18751	8.78786	0.00303241	0.042858	2569	3157	5037	4750	3820	16.5083	16.8755	14.6395	24.5934	26.3506
Zfp960	NM_001163919	-3.72675	3.63101	8.78756	0.00303292	0.042858	291	255	299	27	8	18.1981	13.2653	8.45709	1.36046	0.537048
Glul	NM_008131	-0.685735	8.92498	8.78449	0.00303802	0.042858	5398	7013	16558	4883	3163	182.376	197.099	253.023	132.926	114.716
Map3k14	NM_016896	-5.3695	2.40202	8.78346	0.00303974	0.042858	108	83	233	5	0	2.43259	1.55513	2.37365	0.0907406	0
Laptm4b	NM_033521	1.16365	6.81096	8.77992	0.00304565	0.042858	536	1430	1620	1697	1947	26.5577	58.9395	36.3042	67.7477	103.557
2015-09-01	NM_053102	1.56711	5.8416	8.77864	0.00304779	0.042858	143	689	749	1288	860	8.90717	35.6999	21.1009	64.6408	57.5031
1700013H16Rik	NM_001200013	3.03309	4.60137	8.7771	0.00305035	0.042858	1	29	401	631	511	0.0767912	1.85248	13.9275	39.0416	42.1232
Atg9a	NM_001003917	-1.08927	6.68253	8.76919	0.00306361	0.0429891	1293	1539	3722	743	616	32.288	31.9688	42.0374	14.9492	16.5125
Lrrc58	NM_177093	-0.80618	8.13955	8.76718	0.00306699	0.0429891	2941	4517	9796	2048	2189	32.1731	41.1049	48.4689	18.0516	25.7059
Mtap4	NM_001205330	0.814067	8.31749	8.76482	0.00307097	0.0429935	3437	2751	4944	4614	4781	145.519	96.8891	94.6748	157.4	217.294
Dbr1	NM_031403	-1.13265	6.61846	8.75945	0.00308001	0.0430689	1380	1198	3804	689	580	61.6783	44.5405	76.8971	24.8119	27.8273
Apoa5	NM_080434	-2.40514	4.55509	8.7531	0.00309076	0.0431467	391	582	572	97	53	15.8341	19.6058	10.4768	3.16502	2.304
Themis	NM_178666	5.42732	2.44874	8.74908	0.00309759	0.0431467	0	12	0	303	27	0	0.235682	0	5.76408	0.684311
Npc1l1	NM_207242	-2.43112	4.65789	8.74885	0.00309797	0.0431467	531	442	704	148	22	10.9188	7.56046	6.54742	2.45206	0.485616
Etv3	NM_001083318	-1.65314	5.79469	8.7443	0.00310571	0.0431467	1206	1004	960	230	292	22.0492	15.2695	7.93839	3.38813	5.73082
Cdk4	NM_009870	-1.96095	4.82347	8.74155	0.00311041	0.0431467	407	407	1259	104	120	28.4212	23.6421	39.764	5.85151	8.99535
4931406P16Rik	NM_172741	0.663108	9.00368	8.74121	0.00311098	0.0431467	4895	4981	10019	9306	5660	79.2171	67.0544	73.3342	121.343	98.3267
Ercc5	NM_011729	-4.76016	3.01442	8.74105	0.00311126	0.0431467	191	148	250	12	0	4.47695	2.88572	2.65036	0.22663	0
Spty2d1	NM_175318	-1.50398	5.81817	8.7372	0.00311783	0.0431666	1092	919	1365	355	248	19.6402	13.7494	11.1038	5.14445	4.78811
Gadd45a	NM_007836	-1.57956	5.66396	8.7351	0.00312142	0.0431666	532	896	2176	427	123	40.8529	57.2353	75.5764	26.4196	10.1392
AY074887	NM_145229	-6.5506	1.64479	8.73377	0.0031237	0.0431666	99	62	37	0	1	13.3313	6.94502	2.25349	0	0.144553
Rsl1d1	NM_025546	-0.772086	8.51853	8.72412	0.00314028	0.0433447	5091	6085	9230	4100	1864	260.204	258.712	213.368	168.843	102.269
Fam26f	NM_175449	-6.5578	1.65431	8.71815	0.00315058	0.0434339	74	15	183	0	1	6.42832	1.08393	7.19006	0	0.0932512
Fbxl14	NM_133940	1.21034	6.59704	8.71186	0.00316147	0.0434339	394	1198	1526	1545	1654	8.77767	22.2016	15.3764	27.7331	39.5556
Sap18	NM_009119	-2.01916	4.75276	8.71105	0.00316288	0.0434339	348	489	1119	163	60	10.1424	11.8554	14.7506	3.8277	1.87717
1700039E15Rik	NM_001033176	5.73045	0.271596	8.71103	0.0031629	0.0434339	0	0	3	44	24	0	0	0.0736347	1.92391	1.39812
Lclat1	NM_001177967	-0.926006	7.99365	8.70908	0.0031663	0.0434339	2905	3810	9301	2961	957	61.3178	66.8975	88.7945	50.3577	21.6841
Uqcr11	NM_025650	-6.46623	1.56191	8.70758	0.0031689	0.0434339	64	40	136	0	1	13.7971	7.17317	13.2605	0	0.231417
Naf1	NM_001163564	-1.66152	5.34851	8.69338	0.00319368	0.0437226	478	650	1803	317	102	15.0262	16.9973	25.635	8.02912	3.442
Papd7	NM_001169131	0.602164	10.0489	8.67151	0.00323223	0.0441989	8809	14190	17764	16868	12878	207.306	277.787	189.078	319.842	325.328
Usmg5	NM_023211	-3.38859	3.8571	8.66796	0.00323854	0.0442274	299	344	338	10	34	82.4156	78.8754	42.1377	2.22088	10.0602
Man1c1	NM_207237	1.93804	4.9329	8.6661	0.00324184	0.0442274	99	187	475	661	557	1.97354	3.10097	4.28273	10.6169	11.9194
Gm4858	NM_001034860	-1.18157	6.47608	8.6488	0.00327277	0.0445894	1416	1505	2357	791	376	73.5322	65.0123	55.3592	33.0962	20.96
Rpf2	NM_001042556	5.35377	2.52019	8.64557	0.00327857	0.0445894	11	0	0	233	91	2.36594	0	0	40.3789	21.0108
Spata13	NM_001033272	-2.36333	4.58223	8.64492	0.00327974	0.0445894	179	621	1026	146	22	2.23821	6.45929	5.80245	1.47092	0.295298
Acvr1b	NM_007395	2.54899	4.26825	8.59863	0.00336416	0.0456836	40	110	184	535	335	1.1473	2.62454	2.38699	12.3639	10.3145
Zbtb22	NM_020625	-2.95839	3.86629	8.59655	0.003368	0.0456836	134	429	536	44	22	4.83122	12.8663	8.74043	1.27818	0.851458
Tbc1d1	NM_019636	-1.08952	6.66789	8.59398	0.00337276	0.0456955	1378	1532	3445	895	491	23.8442	22.0514	26.9611	12.4779	9.12018
Snupn	NM_178374	-1.10717	6.70878	8.58176	0.00339548	0.0459503	1419	1314	4054	941	479	99.6825	76.7851	128.806	53.2615	36.1211
Adrbk1	NM_130863	-2.40359	4.70692	8.57528	0.00340757	0.0460272	709	176	875	49	103	20.943	4.32464	11.6901	1.16621	3.26602
Plekhh2	NM_177606	-4.3967	3.14076	8.57453	0.00340898	0.0460272	153	98	509	0	13	2.08842	1.11275	3.14239	0	0.190484
Pak7	NM_172858	1.44919	5.83848	8.569	0.00341935	0.0461124	354	581	590	988	1028	6.97115	9.51748	5.25496	15.6764	21.7312
Runx1	NM_009821	-4.16692	3.22918	8.56698	0.00342314	0.0461124	23	138	794	21	0	0.312042	1.55743	4.87216	0.229557	0
NA	NM_001270494_dup1	1.6695	5.30848	8.56237	0.00343182	0.0461764	270	242	483	1115	457	17.9476	13.3815	14.5213	59.718	32.6098
Tmem180	NM_029186	4.19478	2.83814	8.55176	0.00345188	0.0463933	9	8	30	156	200	0.371023	0.274342	0.559365	5.18167	8.85068
Irf2bp2	NM_001164598	4.08412	3.40156	8.5419	0.00347063	0.046592	11	42	2	236	288	0.228238	0.724917	0.018769	3.94542	6.4147
Mllt4	NM_010806	0.691639	9.04059	8.53761	0.00347882	0.0466487	5247	6009	7778	8349	6818	66.7992	63.6366	44.7862	85.6409	93.1764
Gpr161	NM_001081126	-1.44654	5.72565	8.5252	0.00350263	0.0469145	780	692	2113	309	266	37.7324	27.8465	46.2312	12.0439	13.8131
Lepr	NM_001122899	2.97511	4.08274	8.52124	0.00351025	0.046963	59	35	131	229	509	2.3145	1.14214	2.32431	7.23817	21.4345
Acot1	NM_012006	6.02207	-0.63533	8.51235	0.00352745	0.0471395	0	0	1	25	12	0	0	0.0272861	1.21521	0.777133
Tceanc	NM_001007577	3.53117	3.50049	8.50766	0.00353655	0.0471755	16	14	95	262	284	0.371603	0.270478	0.997928	4.90284	7.08055
Fam98b	NM_026620	-0.991727	7.50465	8.50683	0.00353817	0.0471755	2350	2521	6533	2070	636	118.69	105.917	149.237	84.2372	34.482
Atp2a2	NM_009722	0.620678	9.38293	8.49851	0.00355437	0.047338	5073	7510	14693	10568	8266	110.504	136.081	144.757	185.478	193.284
Klhdc1	NM_178253	-1.46283	5.8658	8.45641	0.00363758	0.0483462	470	1348	2152	275	337	22.6662	54.0774	46.9396	10.6856	17.4462
Nasp	NM_016777	-0.602489	9.72077	8.45606	0.0036383	0.0483462	11464	12486	22114	8881	5679	349.054	316.245	304.537	217.874	185.617
Denr	NM_026603	-1.03344	6.94093	8.44738	0.0036557	0.0485226	1976	1649	3718	1168	571	83.0631	57.6615	70.6881	39.5595	25.7659
Gemin4	NM_177367	-2.89871	4.48991	8.44523	0.00366002	0.0485252	457	399	729	115	2	12.4578	9.0478	8.98813	2.52587	0.0585254
Nqo2	NM_001163242	5.48273	0.612015	8.44003	0.0036705	0.0486093	1	2	0	47	36	0.0245989	0.0409252	0	0.931538	0.950621
Dnajc11	NM_172704	-1.39618	6.18688	8.42451	0.00370196	0.0489192	1572	1021	1593	573	276	50.1889	27.116	23.0031	14.74	9.45917
Slc16a5	NM_001080934	-5.38029	2.18598	8.4207	0.00370972	0.0489192	69	103	197	3	1	2.14751	2.66666	2.77312	0.0752305	0.0334099
Aimp2	NM_001172146	-2.04345	4.92921	8.42049	0.00371016	0.0489192	432	495	1291	231	30	34.2656	32.6606	46.3145	14.763	2.55437
Bcl2l14	NM_025778	-1.68286	5.28585	8.4203	0.00371054	0.0489192	311	702	1925	283	109	13.1674	24.7242	36.8627	9.65413	4.95399
Sord	NM_146126	-1.26204	6.32197	8.41097	0.00372964	0.049116	1473	882	2622	547	423	61.2885	30.5274	49.343	18.338	18.8932
Gins3	NM_030198	-1.35558	6.31157	8.39986	0.00375251	0.0493234	1345	1149	2473	785	199	52.4128	37.246	43.5869	24.6475	8.32449
Fbxo43	NM_001081253	0.931773	7.40215	8.399	0.00375428	0.0493234	1564	1658	2431	2412	2724	36.4322	32.1276	25.6124	45.2703	68.1154
Fyco1	NM_001110253	0.689606	8.54453	8.39721	0.00375797	0.0493234	3611	3908	6438	5860	4873	44.1074	39.7085	35.5673	57.6725	63.8954
Trip12	NM_133975	0.484752	11.6243	8.37454	0.00380514	0.0498868	34318	37486	51097	46180	38344	334.887	304.292	225.521	363.093	401.664
Pag1	NM_001195031	1.4986	5.54318	8.3715	0.00381151	0.0499147	288	412	551	1110	629	3.28	3.90322	2.83824	10.1857	7.6899
Alkbh5	NM_172943	0.661236	9.04329	8.36088	0.00383384	0.0501513	4821	4718	11546	7613	7256	75.2095	61.2263	81.4673	95.6927	121.513
Zfp800	NM_001081678	2.17079	5.12717	8.35562	0.00384497	0.0502409	285	25	366	864	609	6.87749	0.501845	3.99468	16.7991	15.7758
Snx2	NM_026386	-2.4096	4.47319	8.34733	0.00386254	0.0503554	409	300	913	130	21	19.0973	11.6524	19.2813	4.89079	1.05259
Stt3b	NM_024222	0.706601	9.33714	8.34713	0.00386298	0.0503554	3675	8796	13092	10386	8356	81.8536	162.971	131.887	186.387	199.787
Trpm5	NM_020277	5.44127	1.47739	8.34544	0.00386657	0.0503554	0	0	10	30	107	0	0	0.0969923	0.518358	2.46317
Immt	NM_001253687	-1.53959	5.78512	8.32948	0.00390068	0.0507367	1231	572	1587	314	257	44.2127	17.0895	25.78	9.08669	9.90857
Dpp4	NM_010074	-5.68822	2.02643	8.32771	0.00390448	0.0507367	47	123	155	3	0	0.838581	1.82556	1.25082	0.0431276	0
Ttc16	NM_177384	5.0152	1.81158	8.32067	0.00391964	0.0508297	0	9	2	107	81	0	0.263159	0.0317964	3.03042	3.05637
Nolc1	NM_001039353	-1.64332	5.58358	8.31853	0.00392426	0.0508297	888	320	2189	320	164	257.609	77.2222	287.217	74.7971	51.0717
Smagp	NM_174992	1.29604	6.15108	8.31837	0.0039246	0.0508297	643	458	967	1692	848	53.2955	31.5784	36.2512	112.997	75.4509
Vwa1	NM_147776	4.47445	3.20237	8.31071	0.00394119	0.0509884	28	4	0	267	213	0.838149	0.0996019	0	6.43964	6.84434
Phf17	NM_172303	-0.826532	8.05305	8.3064	0.00395056	0.0510534	4201	3766	6934	1816	2110	70.8146	52.8074	52.8652	24.6645	38.1805
Ell3	NM_145973	-2.70818	4.28003	8.30026	0.00396394	0.0511662	417	249	731	20	71	23.4139	11.63	18.564	0.904804	4.27942
Dtx2	NM_023742	0.753684	8.29333	8.2984	0.00396799	0.0511662	2929	3590	4659	4860	4307	103.654	105.683	74.5716	138.576	163.617
Psma4	NM_011966	-1.19894	6.33351	8.28767	0.00399151	0.0514131	667	1582	3162	588	428	57.2016	112.858	122.648	40.63	39.4017
Twsg1	NM_023053	-3.74982	3.30269	8.27764	0.00401363	0.0516415	48	136	784	28	1	1.11481	2.6275	8.23553	0.523968	0.0249315
Rps8	NM_009098	-1.24829	6.15827	8.2672	0.00403676	0.0518823	1049	947	2641	569	323	133.241	100.059	151.721	58.2318	44.0405
Tmem19	NM_133683	-2.62146	4.25913	8.26414	0.00404359	0.0519133	359	320	691	94	19	11.2141	8.31506	9.76258	2.36584	0.637108
Slmo2	NM_025531	1.35668	5.99051	8.25119	0.00407253	0.0522104	265	474	1380	1328	927	17.9323	26.6817	42.2363	72.4062	67.3378
Tmem18	NM_172049	-4.68702	2.9422	8.24982	0.00407561	0.0522104	117	224	231	12	0	3.71775	5.92089	3.31988	0.30723	0
Eif5b	NM_198303	-0.765672	9.96584	8.24667	0.00408268	0.0522441	19514	12533	19620	8548	7080	235.24	125.68	106.975	83.0265	91.6194
Fam60a	NM_019643	1.29497	6.36429	8.23622	0.00410625	0.0524352	374	805	1467	962	1724	13.3257	23.8593	23.6409	27.6172	65.9393
Trps1	NM_032000	0.748165	8.1585	8.2361	0.00410653	0.0524352	2660	2806	5153	4119	4138	24.5069	21.505	21.4726	30.5764	40.9248
Sh3bgr	NM_015825	-5.11498	2.40323	8.23363	0.00411212	0.0524496	118	89	197	1	4	8.39599	5.26774	6.33975	0.0573294	0.305519
Tmem104	NM_001033393	-3.23035	3.46862	8.22701	0.00412715	0.0525607	82	202	697	24	17	1.68799	3.45902	6.48942	0.398066	0.37566
Prkd1	NM_008858	1.18327	6.45817	8.22488	0.00413199	0.0525607	695	849	1104	1386	1496	17.2954	17.5751	12.426	27.7905	39.9638
Il17rd	NM_134437	1.00375	6.95362	8.22265	0.00413708	0.0525607	826	1459	1879	2149	1786	9.44498	13.8778	9.71771	19.7991	21.9226
Bmp6	NM_007556	1.38434	5.78754	8.22193	0.00413871	0.0525607	412	430	720	1117	844	16.0684	13.9505	12.7006	35.1007	35.3352
Ndufc1	NM_025523	5.3486	1.60533	8.21537	0.00415371	0.0526943	0	7	0	127	46	0	1.32201	0	23.2318	11.2109
Huwe1	NM_021523	0.5906	9.51936	8.20522	0.00417701	0.0529328	5897	8125	16120	12266	8422	37.899	43.4375	46.8574	63.5166	58.1033
Nsun2	NM_145354	-0.844245	7.61503	8.20204	0.00418434	0.0529685	1992	2975	7360	1803	1191	43.7562	54.3603	73.1214	31.9105	28.0835
Arid4a	NM_001081195	0.844764	7.48721	8.18643	0.00422048	0.0533687	1608	1600	3315	3067	2385	26.1488	21.6436	24.3817	40.1852	41.6334
Ppp1r15b	NM_133819	0.728392	8.68086	8.18335	0.00422767	0.0534021	2867	4223	9403	8689	3821	48.2241	59.0884	71.5351	117.759	68.9926
Celf2	NM_001110232	1.4581	6.13597	8.18002	0.00423543	0.0534427	184	843	1049	1031	1404	2.24198	8.54447	5.78102	10.1218	18.3641
Dnaja3	NM_001135112	-1.53097	5.53199	8.17454	0.00424824	0.053547	707	505	2027	350	153	26.2762	15.6128	34.0733	10.4809	6.10414
Paox	NM_153783	5.31866	1.93235	8.16549	0.00426949	0.0537002	0	9	0	90	109	0	0.405117	0	3.92394	6.33153
Ldlr	NM_001252659	1.96368	4.93288	8.16548	0.00426953	0.0537002	122	287	225	693	538	2.53136	4.9536	2.11151	11.5855	11.983
Commd5	NM_025536	-4.04424	3.29823	8.1601	0.00428221	0.0538021	95	266	443	24	0	8.94717	20.8396	18.8704	1.82121	0
Slc4a4	NM_001197147	-4.26101	3.39856	8.15672	0.00429019	0.0538448	248	214	277	0	17	3.12259	2.24141	1.57746	0	0.229774
Scube1	NM_022723	-6.13653	1.0731	8.15121	0.00430325	0.0539512	18	52	116	1	0	0.215744	0.518458	0.62884	0.00965724	0
Ddhd1	NM_176845	0.680703	8.95709	8.12767	0.00435946	0.0545978	4289	5284	9697	6263	7588	79.1078	81.072	80.8941	93.075	150.238
2610101N10Rik	NM_001114977	-0.914196	7.456	8.11243	0.00439627	0.0550002	2679	2895	4314	1158	1327	32.5499	29.2597	23.7068	11.3363	17.3076
BC048403	NM_173022	-4.15498	3.2187	8.10432	0.00441599	0.0551631	210	252	146	8	10	6.3325	6.32122	1.99125	0.194372	0.323702
Dnajc9	NM_134081	-1.98068	5.08112	8.10322	0.00441867	0.0551631	538	878	673	242	53	31.0042	42.0899	17.5416	11.2368	3.27871
Mettl15	NM_029790	-6.03454	1.83431	8.08284	0.00446864	0.0556883	18	159	95	2	0	0.894692	6.5742	2.1357	0.0800974	0
Pnpla3	NM_054088	-2.38459	4.41429	8.08156	0.0044718	0.0556883	454	288	731	98	42	9.17887	4.84362	6.68447	1.59642	0.911531
Bcorl1	NM_178782	0.952111	7.22321	8.0794	0.00447713	0.0556883	1219	1258	2838	3602	1340	18.7064	16.0588	19.6977	44.5366	22.074
Atxn10	NM_016843	-2.19334	4.79753	8.07836	0.00447969	0.0556883	438	773	525	170	42	16.9768	24.9233	9.20357	5.30905	1.74751
Arhgap31	NM_020260	-4.90104	2.51612	8.07256	0.00449406	0.0558079	93	74	331	0	6	1.132	0.749272	1.82225	0	0.0783977
Mdh1	NM_008618	2.40489	4.34784	8.06809	0.00450516	0.0558868	48	77	295	452	422	2.30421	3.07479	6.40499	17.4826	21.7461
Morf4l2	NM_001168227	1.05856	7.07685	8.05111	0.00454757	0.0563334	526	1780	2397	2354	1995	27.2697	76.7644	56.2055	98.3306	111.027
Pnmal2	NM_001099636	-6.19225	1.28947	8.04985	0.00455074	0.0563334	73	34	65	0	1	1.65456	0.641036	0.666328	0	0.0243303
Hoxb9	NM_008270	5.40249	0.564234	8.04204	0.00457041	0.0565174	0	0	5	67	19	0	0	0.0787546	1.87997	0.710285
Mlf2	NM_001170341	0.771698	7.76454	8.03176	0.00459641	0.0567791	1940	2077	4116	3884	2636	119.728	106.629	114.891	193.134	174.633
Ak5	NM_001081277	5.43851	1.21732	8.02758	0.00460703	0.0568506	0	5	0	48	72	0	0.125987	0	1.17149	2.34117
Mtap4	NM_001205332	0.676349	9.03424	8.02239	0.00462026	0.0569542	5354	5430	8638	7211	7538	90.5751	76.4144	66.0937	98.2909	136.891
Gm6377	NM_001037917	5.5209	0.989602	8.01909	0.00462868	0.0569982	0	4	0	105	14	0	0.111657	0	2.83894	0.504309
Mtpn	NM_008098	0.798157	7.74188	7.99448	0.00469201	0.0577177	1578	2671	3535	3847	2624	36.6947	51.6672	37.1794	72.0785	65.5012
Ubap2l	NM_001165983	-0.88041	7.60108	7.9816	0.00472552	0.0580369	3059	2872	5052	2085	912	70.5924	55.1325	52.73	38.7678	22.5924
Col17a1	NM_007732	-5.68992	2.02603	7.98071	0.00472784	0.0580369	22	168	129	3	0	0.380957	2.41995	1.01032	0.0418563	0
2010305A19Rik	NM_027250	-1.99637	4.87826	7.97618	0.00473968	0.058078	482	335	1347	221	36	15.7526	9.10738	19.9107	5.81947	1.26298
Dusp7	NM_153459	0.686696	9.12923	7.97511	0.00474249	0.058078	5326	6582	8555	7423	8305	155.854	160.221	113.228	175.018	260.883
Eif2s3y	NM_012011	-2.31128	4.54031	7.97377	0.004746	0.058078	503	266	854	45	98	26.7562	11.7702	20.5461	1.92866	5.59592
1700112E06Rik	NM_028275	5.11052	1.41128	7.96702	0.00476374	0.0582345	1	6	0	121	32	0.103175	0.514956	0	10.0588	3.54416
NA	NM_001276462	1.00028	7.0454	7.95327	0.00480006	0.0586008	1360	1120	1716	2467	1768	20.6811	14.1676	11.8023	30.2267	28.8606
Tmem194	NM_001113211	-1.11753	6.5996	7.95191	0.00480367	0.0586008	1137	1907	2910	956	376	20.4731	28.5639	23.6991	13.8697	7.26773
Ints1	NM_026748	-1.25958	5.97496	7.94369	0.00482554	0.0588066	721	1057	2388	464	308	9.52742	11.6188	14.2722	4.94021	4.36898
Myo5a	NM_010864	0.917577	7.4025	7.94038	0.00483437	0.0588532	1350	2089	2176	3490	1906	10.8611	13.9805	7.91796	22.623	16.4608
NA	NM_001271533	4.9179	2.63208	7.9313	0.0048587	0.059028	15	1	0	137	180	0.544568	0.0301999	0	4.00745	7.01491
Fam175b	NM_198017	-1.87978	4.78636	7.93127	0.00485877	0.059028	421	377	1184	134	102	13.6687	10.1819	17.3865	3.50539	3.55495
Eif4e	NM_007917	-0.651647	8.97031	7.92866	0.00486579	0.0590523	7283	7356	12628	4831	3536	237.525	199.565	186.273	126.947	123.794
Ppp1r3c	NM_016854	-4.91443	2.4663	7.92182	0.00488422	0.0592148	40	217	166	6	1	1.40497	6.34032	2.63713	0.169803	0.0377047
Eif3c	NM_146200	-0.697142	8.74028	7.91815	0.00489412	0.0592738	5806	6373	11850	4908	2296	189.355	172.897	174.797	128.971	80.3822
Dennd4c	NM_001081014	-3.31303	3.53865	7.91597	0.00490004	0.0592845	219	66	703	37	7	24.981	6.26259	36.2691	3.40059	0.857142
Pfkfb3	NM_001177758	-1.11749	6.46712	7.90193	0.00493822	0.0596248	806	1529	3573	720	456	16.2745	25.6818	32.6304	11.7137	9.88387
Spock2	NM_052994	-6.07944	1.01597	7.90132	0.00493986	0.0596248	33	15	140	1	0	0.792273	0.299569	1.52022	0.0193441	0
Usp15	NM_027604	0.67081	8.97181	7.89934	0.00494528	0.0596248	5119	5440	7906	7189	6986	149.657	132.299	104.541	169.343	219.245
Sf3a2	NM_013651	-2.54447	4.32013	7.89818	0.00494845	0.0596248	229	503	730	112	14	12.858	23.4936	18.5386	5.0669	0.843829
Bex1	NM_009052	-1.60383	5.44473	7.88983	0.00497135	0.0598394	927	588	1141	279	166	100.613	53.0881	56.0114	24.3987	19.3407
Nup214	NM_172268	0.667543	8.7239	7.88253	0.00499145	0.0599887	3935	4566	7580	5833	6036	45.1324	43.5637	39.3214	53.9042	74.3159
Pllp	NM_026385	4.85206	2.33509	7.88163	0.00499396	0.0599887	1	14	2	46	195	0.0497578	0.579473	0.0450098	1.84419	10.4156
Spnb4	NM_032610	-2.69473	4.14522	7.87652	0.00500807	0.0600968	421	224	575	28	58	4.52911	2.00458	2.79779	0.242703	0.669803
Rbmx2	NM_173376	1.25318	6.25794	7.87369	0.00501591	0.0601295	738	558	883	1270	1297	39.7971	25.0308	21.5364	55.1806	75.08
Pja1	NM_001083110	-4.64507	2.76019	7.87142	0.00502221	0.0601438	129	208	124	7	3	4.49075	6.02333	1.95239	0.196342	0.112109
C530008M17Rik	NM_001163793	5.40132	0.782191	7.86109	0.005051	0.060427	0	0	6	19	66	0	0	0.0373183	0.210521	0.974288
Khdc1a	NM_183322	0.877276	7.51204	7.85424	0.00507016	0.0605946	967	2237	3655	3088	2499	46.6106	89.6951	79.6823	119.929	129.304
Ppp2r2b	NM_027531	-5.17856	2.52786	7.84938	0.00508383	0.0606912	73	210	134	0	5	3.49005	8.35167	2.89754	0	0.256607
Gnpda1	NM_011937	-3.56909	3.86413	7.84769	0.00508856	0.0606912	485	233	137	20	22	19.8201	7.92074	2.53222	0.65854	0.965109
Gpr158	NM_001004761	-5.78349	1.58805	7.81485	0.00518186	0.0617413	38	62	160	2	0	0.50017	0.678844	0.952511	0.0212105	0
Piga	NM_011081	1.31935	5.96709	7.79423	0.00524132	0.0623866	250	582	1215	1227	953	6.53997	12.6649	14.3757	25.8623	26.7619
Ndufs4	NM_010887	-4.43061	2.49469	7.76631	0.00532297	0.0632943	79	90	318	4	5	4.84055	4.58727	8.81273	0.197476	0.328872
1700049G17Rik	NM_028538	-2.64817	4.36087	7.75129	0.00536741	0.0637583	180	361	1184	122	3	3.28008	5.47222	9.75841	1.79126	0.0586843
Srsf7	NM_001195485	-4.74915	2.43887	7.74806	0.00537702	0.063808	70	91	316	8	0	64.5046	69.7555	131.703	5.93977	0
Phgdh	NM_016966	-2.0982	4.66131	7.74602	0.00538312	0.063816	330	649	712	159	44	16.578	27.1212	16.1776	6.43581	2.3728
Apeh	NM_146226	-4.85454	2.58575	7.74163	0.0053962	0.0638778	169	99	145	7	1	6.64355	3.23738	2.57809	0.221717	0.042199
Mthfs	NM_026829	4.40481	2.52254	7.74063	0.0053992	0.0638778	4	19	2	201	107	0.489544	1.93433	0.110708	19.8205	14.0574
Supt5h	NM_013676	-0.770214	8.11595	7.736	0.00541305	0.0639774	4408	3806	7171	2873	1583	118.006	84.757	86.8276	61.9704	45.4917
Katna1	NM_011835	-0.842922	7.47039	7.72497	0.00544623	0.0642571	2572	2484	5271	1767	978	136.196	109.418	126.242	75.3907	55.5933
Ankzf1	NM_026187	-2.78703	3.78641	7.724	0.00544917	0.0642571	156	282	654	56	16	5.35726	8.05586	10.1581	1.54951	0.58983
Lypla2	NM_011942	-6.05726	1.15744	7.72115	0.00545776	0.0642571	22	84	63	0	1	1.29807	4.12288	1.68126	0	0.0633382
Dock7	NM_026082	1.14184	6.71648	7.72088	0.00545857	0.0642571	958	1077	1004	1503	1869	12.785	11.9563	6.06017	16.1615	26.7752
Stk25	NM_021537	1.11344	6.51323	7.71811	0.00546695	0.0642913	719	958	1143	1675	1329	20.7685	23.0189	14.9327	38.9832	41.2087
Grb10	NM_010345	1.0664	6.78128	7.71453	0.00547782	0.0643548	1057	613	2043	1882	1659	19.5225	9.41815	17.0665	28.007	32.8924
Slc12a4	NM_009195	-4.38711	2.72046	7.70501	0.00550678	0.0645683	109	43	448	1	9	2.67778	0.878741	4.97785	0.0197941	0.237345
Gxylt1	NM_001033275	0.853369	7.54232	7.70495	0.00550697	0.0645683	1577	2217	2599	2950	2666	22.6853	26.5292	16.9097	34.1919	41.1683
Sart3	NM_016926	-1.00112	7.03438	7.68684	0.00556251	0.0651545	1952	1799	4184	695	1045	51.1637	39.2246	49.601	14.6776	29.4027
Magoh	NM_010760	-1.13808	6.76588	7.68338	0.00557318	0.0652145	1777	1570	3205	1171	336	274.711	201.899	224.096	145.859	55.7593
Agpat9	NM_172715	-0.846778	7.50743	7.67127	0.00561071	0.0655585	1637	3168	6572	1573	1177	53.4813	86.096	97.1106	41.4065	41.278
Src	NM_009271	-4.29843	2.87871	7.6703	0.00561373	0.0655585	132	76	424	15	0	3.19192	1.52875	4.63725	0.292251	0
Pogz	NM_001165948	-0.902954	7.24113	7.66259	0.00563776	0.0657407	1465	2277	6026	1310	922	18.0873	23.3854	33.6498	13.0315	12.2196
Elavl2	NM_001177883	0.72183	9.03936	7.66171	0.00564051	0.0657407	2752	7094	11142	8017	7184	62.6313	134.301	114.689	147.008	175.508
Tmbim6	NM_026669	0.906779	7.06942	7.65971	0.00564675	0.0657483	1101	1188	2561	2185	1936	43.3539	38.9136	45.6106	69.3232	81.8342
Eps15	NM_001159964	0.868639	7.33502	7.65339	0.00566656	0.0659137	1139	1796	2950	2381	2459	25.2911	33.1738	29.6267	42.5982	58.6127
Stard7	NM_139308	1.06889	6.57355	7.62019	0.00577186	0.0670722	451	901	2143	1821	1297	13.5954	22.5936	29.2183	44.2297	41.9706
Sytl4	NM_013757	1.30305	6.19532	7.6151	0.00578817	0.0671786	650	522	925	916	1493	16.4058	10.9597	10.5594	18.628	40.4512
Hells	NM_008234	0.885513	7.36808	7.61376	0.00579244	0.0671786	947	1644	3818	3419	1810	29.4835	42.5771	53.7628	85.7661	60.4919
Rassf8	NM_027760	1.12659	6.42702	7.60628	0.00581655	0.0672789	738	813	1080	1536	1292	40.0268	36.68	26.4932	67.1232	75.2221
Zfp106	NM_011743	-0.664575	9.14875	7.60581	0.00581806	0.0672789	8878	8459	12708	5779	3720	91.7095	72.688	59.3735	48.0993	41.2507
Otud1	NM_027715	0.983559	6.82082	7.60575	0.00581825	0.0672789	857	1213	1741	2338	1330	31.8511	37.5016	29.2657	70.0125	53.0621
Aloxe3	NM_011786	-5.66118	1.5842	7.59566	0.00585089	0.0675898	107	41	40	1	1	3.96264	1.26308	0.670004	0.0298393	0.0397548
NA	NM_001267711	1.19946	6.51605	7.58961	0.00587056	0.0677505	914	602	1203	1209	1742	13.7235	7.51899	8.16959	14.6262	28.0773
Ptprs	NM_001252453	-2.25364	4.44765	7.57262	0.00592615	0.068325	369	434	684	60	83	6.14841	6.01549	5.15477	0.805518	1.48458
Fam169b	NM_001013811	-3.41361	3.4719	7.56794	0.00594157	0.0684179	220	130	527	7	26	7.33534	3.60567	7.94739	0.188054	0.930593
Tpd52	NM_009412	0.931528	7.30176	7.56664	0.00594584	0.0684179	915	2217	2275	2747	2172	37.9537	76.4968	42.6806	91.8076	96.7123
Nuak2	NM_001195025	-5.5701	1.49607	7.56346	0.00595635	0.0684718	67	32	126	1	1	2.01069	0.798851	1.71024	0.0241801	0.0322151
Dlx3	NM_010055	-2.979	3.75003	7.55659	0.00597911	0.0686663	103	326	673	60	5	3.71783	9.78845	10.9871	1.74498	0.193736
Wdr78	NM_146254	5.47423	0.941526	7.55143	0.00599624	0.0687958	0	4	0	15	78	0	0.0824545	0	0.299494	2.07488
Esrp1	NM_194055	0.860671	7.3222	7.54645	0.00601285	0.0689192	1217	1880	2564	2617	2236	29.6037	38.0415	28.2091	51.2916	58.387
Hspa5	NM_022310	-0.714338	9.1711	7.53149	0.00606298	0.0694262	5522	8567	21495	6707	2961	198.404	256.052	349.308	194.165	114.204
Vdac2	NM_011695	-2.36908	4.41243	7.52867	0.00607246	0.0694671	190	528	887	134	16	10.7452	24.8394	22.6883	6.10596	0.971339
Egfr	NM_207655	1.90088	4.83285	7.52285	0.00609213	0.0696243	111	234	309	861	331	1.74906	3.06721	2.2022	10.9313	5.59886
Jkamp	NM_024205	-3.0381	3.52398	7.5133	0.00612451	0.0699264	137	176	656	19	27	6.51668	6.96407	14.1132	0.728193	1.37866
Ccnd1	NM_007631	1.53176	6.15299	7.50422	0.00615546	0.0702116	756	449	401	2291	534	18.7192	9.24821	4.49083	45.7066	14.1937
Txnrd3	NM_001178058	-4.32339	2.79276	7.50199	0.00616309	0.0702306	156	160	164	10	3	5.17025	4.41114	2.45837	0.267038	0.106733
Wbp2nl	NM_029066	-5.94053	0.879054	7.48863	0.00620897	0.0706849	13	21	152	1	0	0.927087	1.24578	4.90272	0.0574598	0
Cpne1	NM_170590	-1.13853	6.77244	7.48572	0.00621901	0.0707307	912	2377	3744	1151	356	26.0471	56.4727	48.3634	26.4867	10.9145
Asna1	NM_019652	-1.40087	5.91978	7.48259	0.00622983	0.0707853	515	1457	2017	559	166	38.6322	90.9172	68.4327	33.7863	13.3671
Farsa	NM_025648	-2.40525	4.30262	7.47704	0.00624906	0.0709353	85	384	1231	114	20	4.36815	16.4155	28.6123	4.72032	1.10331
Lsm12	NM_172947	-1.2217	6.19668	7.47403	0.00625955	0.0709858	1276	1256	1705	583	344	97.9856	80.2316	59.2177	36.0717	28.3569
Ppig	NM_001081086	-0.616983	9.52902	7.46638	0.00628617	0.0711671	11420	10395	17367	7404	5173	170.461	129.071	117.247	89.0456	82.8878
Ube2e1	NM_009455	-1.0656	6.4796	7.46392	0.00629478	0.0711671	1225	1298	3040	550	619	83.0741	73.2232	93.2436	30.0524	45.0619
Pyroxd1	NM_183165	-5.27192	2.29955	7.46322	0.00629721	0.0711671	93	159	83	5	0	4.05628	5.76882	1.63734	0.175712	0
Atp11c	NM_001037863	0.981975	6.96512	7.4625	0.00629974	0.0711671	825	1556	1810	1952	1937	12.8235	20.119	12.7247	24.4467	32.32
Mertk	NM_008587	-1.10677	6.50174	7.45361	0.00633095	0.071451	1510	1542	2121	579	591	39.9236	33.9142	25.3635	12.3344	16.7737
Hdx	NM_001080549	5.26612	0.956522	7.45109	0.00633979	0.0714822	4	0	0	65	41	0.0882351	0	0	1.15527	0.970854
Wsb2	NM_021539	-3.21253	3.79792	7.44562	0.00635911	0.0715912	339	221	396	54	4	13.2323	7.17585	6.99113	1.69831	0.167604
Celf2	NM_001160293	1.5085	5.56895	7.4449	0.00636164	0.0715912	138	507	745	812	880	1.83154	5.59744	4.47208	8.6832	12.5374
Rpf2	NM_023323	-1.76489	5.00731	7.43179	0.00640816	0.0720459	380	644	1215	257	60	24.1332	34.0221	34.8998	13.1508	4.09045
Sema4b	NM_013659	-4.98017	2.82231	7.42812	0.00642124	0.0721239	275	19	179	9	0	6.55041	0.376473	1.92843	0.172729	0
Nhp2	NM_026631	-0.831486	7.35001	7.4186	0.0064553	0.0724373	1971	2519	5291	1601	930	184.521	196.17	224.033	120.764	93.4611
2410091C18Rik	NM_028611	-1.81507	5.21191	7.41677	0.00646189	0.0724421	583	617	1321	331	35	23.794	20.9473	24.3847	10.8846	1.5334
Mfsd7c	NM_145447	-1.23639	5.95847	7.41446	0.00647017	0.072466	710	839	2727	422	340	19.4278	19.0973	33.7495	9.30391	9.98697
Pcmtd2	NM_153594	-4.09702	2.80927	7.40553	0.00650237	0.0727573	72	208	272	6	8	1.9286	4.63465	3.2953	0.129493	0.230032
Tcp11l2	NM_146008	-5.64168	1.68544	7.40254	0.00651319	0.0728091	50	94	98	0	2	1.95818	3.06234	1.7359	0	0.0840815
B230312A22Rik	NM_172691	1.28048	6.05174	7.3811	0.00659128	0.0736121	305	377	1692	1213	1056	9.32586	9.58904	23.3994	29.8839	34.6611
Hsf2	NM_008297	-3.74191	2.99183	7.37228	0.0066237	0.0739039	91	146	444	8	12	3.26089	4.35203	7.19604	0.230978	0.461599
Fam172a	NM_001163420	1.31893	6.14502	7.36542	0.006649	0.0741159	603	479	974	818	1500	15.2976	10.1085	11.1758	16.7203	40.8493
Rpa3	NM_026632	3.03798	3.64114	7.36284	0.00665854	0.074152	43	37	68	359	237	6.33491	4.53439	4.53103	42.6141	37.4808
Tro	NM_019548	-5.65098	1.69509	7.35866	0.00667404	0.0742542	79	40	134	0	2	2.27355	0.957594	1.7442	0	0.0617868
Mbd3l2	NM_144934	-0.799237	7.87426	7.35696	0.00668038	0.0742545	2053	4747	7198	2146	1504	89.5436	172.23	141.995	75.4158	70.4178
Fam49a	NM_001146119	1.26484	5.93184	7.35002	0.00670621	0.0744141	489	434	939	1096	979	9.62561	7.10647	8.3599	17.3827	20.6867
NA	NM_001201364_dup1	1.59796	5.18167	7.3497	0.00670739	0.0744141	249	191	543	971	437	13.5755	8.66231	13.3897	42.6542	25.5756
Tril	NM_025817	3.7871	3.4257	7.34669	0.00671864	0.0744686	0	30	72	156	347	0	0.43778	0.571266	2.20497	6.53444
Bsg	NM_009768	-2.53417	3.97353	7.33389	0.00676666	0.0749303	249	249	685	54	37	13.3585	11.1123	16.6213	2.33421	2.13083
4732418C07Rik	NM_172698	0.955534	6.81217	7.32844	0.00678721	0.0750871	738	1105	2243	1918	1598	16.1317	20.0924	22.1753	33.78	37.4964
Ppara	NM_011144	-2.26764	4.46787	7.3255	0.00679832	0.0751393	504	317	627	77	71	6.36295	3.32914	3.58024	0.78326	0.962222
4921513D23Rik	NM_001081154	0.589834	9.13169	7.31936	0.00682158	0.0753256	4737	6065	12073	8129	7358	57.3396	61.0698	66.0971	79.2822	95.6093
Gemin6	NM_026053	-2.5816	3.90611	7.3016	0.00688934	0.0760025	186	121	993	65	23	16.0981	8.7115	38.8712	4.53277	2.13688
Cdh20	NM_011800	5.0664	0.383371	7.29878	0.00690016	0.0760082	2	0	2	15	49	0.0505064	0	0.0228435	0.305207	1.32832
Zcchc2	NM_001122675	0.771811	8.00287	7.29809	0.00690278	0.0760082	2487	3011	3360	4567	3120	35.0937	35.3434	21.4441	51.9244	47.2603
AW146020	NM_177884	-5.52888	1.86352	7.28004	0.0069725	0.076704	96	76	77	3	0	2.67356	1.76067	0.969897	0.0673174	0
Pik3cd	NM_008840	-5.07098	2.10399	7.27319	0.00699913	0.0768121	23	106	264	0	4	7.50634	28.7774	38.9691	0	1.40136
Hmgcs1	NM_145942	0.743029	7.78465	7.27284	0.00700052	0.0768121	1709	2655	3884	3600	2872	48.9287	63.2311	50.2941	83.0446	88.2664
Snn	NM_009223	-2.97342	3.52631	7.27248	0.00700192	0.0768121	76	244	668	32	19	2.45986	6.56947	9.77887	0.834513	0.660144
Celsr1	NM_009886	1.97632	4.956	7.26411	0.00703463	0.0770144	25	266	495	852	440	0.212653	1.88216	1.90437	5.83925	4.01765
Rab11fip5	NM_177466	0.920189	6.97993	7.26286	0.00703951	0.0770144	884	1452	2097	2209	1718	20.241	27.6561	21.7167	40.7533	42.2271
Cntrob	NM_172560	1.99162	4.75007	7.26273	0.00704	0.0770144	110	244	196	694	417	2.61751	4.82981	2.10944	13.3058	10.6517
Nme3	NM_019730	-5.64668	1.45102	7.25943	0.00705298	0.0770846	54	15	177	2	0	7.0299	1.62439	10.4219	0.209784	0
Rbak	NM_021326	-4.47769	2.95175	7.25602	0.00706637	0.0771593	223	121	181	14	0	6.08427	2.74621	2.23356	0.307765	0
Nudcd3	NM_173748	-1.53848	5.73459	7.2541	0.00707394	0.0771702	823	979	1580	117	387	19.5244	19.3199	16.9532	2.23641	9.85549
Sorbs1	NM_009166	0.800633	7.4755	7.25106	0.00708593	0.0772294	1300	2056	3262	2959	2363	22.3341	29.3828	25.347	40.9598	43.5791
Kdm2a	NM_001001984	-0.75731	8.10201	7.24556	0.00710764	0.0773943	3061	4987	7784	3137	1375	39.6023	53.6712	45.5487	32.7008	19.0963
Usp22	NM_001004143	-0.881057	7.20285	7.24162	0.00712328	0.0774929	1555	2550	4906	1504	749	32.9037	44.8848	46.9524	25.6418	17.0132
Tmcc1	NM_177412	0.861142	7.40146	7.23622	0.00714474	0.0776545	1196	2206	2506	2693	2416	19.6564	30.1594	18.6282	35.6612	42.6244
Lace1	NM_145743	-3.81703	3.31838	7.22937	0.00717203	0.0778293	318	129	193	10	14	11.894	4.01361	3.26493	0.301361	0.562105
A4galt	NM_001170954	-2.02523	4.49456	7.22886	0.00717406	0.0778293	306	383	950	97	79	13.4905	14.0459	18.9428	3.4456	3.73871
Rufy1	NM_172557	-1.65183	5.03714	7.2253	0.0071883	0.0778428	480	622	1050	164	152	16.9802	18.3036	16.7999	4.67447	5.7721
Mettl16	NM_026197	-1.00146	6.70872	7.22364	0.00719495	0.0778428	1149	1752	3691	1022	486	39.7341	50.399	57.7303	28.4762	18.0413
Gm13154	NM_001014397	-1.13343	6.28281	7.22256	0.00719932	0.0778428	1004	1367	2448	459	524	33.3811	37.8077	36.8124	12.2961	18.702
Fndc4	NM_022424	5.03505	0.794597	7.22049	0.00720761	0.0778428	0	0	8	43	48	0	0	0.149821	1.43457	2.13352
Ddx39	NM_197982	-0.864261	7.74984	7.21915	0.00721297	0.0778428	2610	2982	7712	2563	847	147.872	140.54	197.619	116.999	51.5132
Herpud2	NM_020586	0.773768	7.84172	7.21864	0.00721503	0.0778428	1697	3104	3445	3881	2945	58.1287	88.4454	53.3721	107.112	108.289
Btg1	NM_007569	-1.04311	6.6631	7.21505	0.0072295	0.0779275	990	1577	4148	986	448	18.5808	24.621	35.2114	14.9105	9.026
Papd7	NM_198600	0.610696	9.37794	7.20745	0.00726017	0.0781565	5679	8988	10562	10946	7875	248.04	326.556	208.647	385.206	369.224
Rassf4	NM_178045	-4.50691	2.7192	7.20612	0.00726555	0.0781565	144	41	373	0	9	2.1335	0.50531	2.49951	0	0.14314
Ddx26b	NM_172779	1.02239	7.09801	7.20485	0.00727068	0.0781565	1119	646	3338	3200	1383	27.6201	13.264	37.2648	63.6404	36.6443
Znrf3	NM_001080924	-2.46321	4.4226	7.20164	0.00728371	0.0782216	462	485	376	109	29	6.88622	6.01347	2.53479	1.30904	0.464008
Arl2bp	NM_024191	1.32269	5.72153	7.20008	0.00729004	0.0782216	261	379	1113	1251	645	15.7965	19.0812	30.4672	61.005	41.9054
Frmd3	NM_001163732	5.18158	0.657661	7.196	0.00730663	0.0783282	0	4	0	44	40	0	0.153009	0	1.63024	1.97452
Adnp	NM_009628	-0.824962	7.82522	7.18472	0.00735272	0.0787504	2483	3662	7627	2681	965	47.6001	58.3974	66.1303	41.4109	19.8585
Odf2	NM_001177659	0.763253	8.14483	7.17496	0.00739283	0.0791079	2959	3032	3802	4097	4121	71.2224	60.708	41.3904	79.4556	106.479
Vcl	NM_009502	-1.00536	6.55975	7.16808	0.00742121	0.0793395	1255	1671	2665	825	508	22.5589	24.9859	21.6664	11.9485	9.80227
Jhdm1d	NM_001033430	0.507343	9.9882	7.16089	0.007451	0.0795857	9159	11304	21695	16144	11574	90.1158	92.5188	96.5448	127.983	122.243
Tle6	NM_053254	2.82177	4.42509	7.15472	0.00747671	0.0797551	0	146	188	618	387	0	5.6652	3.96636	23.227	19.3784
Mum1	NM_023431	-1.81912	4.83849	7.15382	0.00748044	0.0797551	532	383	1005	193	73	13.4528	8.05645	11.4943	3.93228	1.98158
Cacnb3	NM_007581	2.23308	4.49457	7.14812	0.00750424	0.0799365	104	158	135	430	496	3.46762	4.38227	2.03586	11.5519	17.7529
3010026O09Rik	NM_026543	-4.92538	2.26873	7.13989	0.00753879	0.0801849	81	164	86	5	1	6.67841	11.248	3.20703	0.332158	0.0885068
Caskin1	NM_027937	-2.34232	4.18757	7.13931	0.0075412	0.0801849	224	326	846	95	30	3.41016	4.12846	5.82522	1.1653	0.490271
Tsen2	NM_199033	-3.50872	3.53743	7.1368	0.00755177	0.0802247	196	228	465	1	30	10.3847	10.0489	11.1432	0.04269	1.70628
Eif3a	NM_010123	-0.558514	10.4593	7.1329	0.00756824	0.0802631	19193	18726	39534	17541	7895	348.531	282.871	324.702	256.649	153.9
Gpr156	NM_153394	-4.89551	2.73879	7.13271	0.00756902	0.0802631	213	127	73	9	0	4.3684	2.16666	0.677145	0.148721	0
1700025E21Rik	NM_029373	-5.52251	1.56713	7.13001	0.00758041	0.0803094	89	47	65	0	2	7.24898	3.18441	2.39451	0	0.174866
C130026I21Rik	NM_001037909	-1.3839	5.7099	7.12844	0.00758706	0.0803094	774	1152	1177	391	217	38.5533	47.7329	26.5163	15.6922	11.603
Gk5	NM_177352	-2.32783	4.83269	7.11477	0.00764516	0.0807673	222	794	1090	207	5	7.5988	22.6078	16.8747	5.70886	0.183718
Smarcad1	NM_007958	-0.945906	7.10238	7.11273	0.00765383	0.0807673	1445	2120	5211	778	1106	26.6416	32.5142	43.454	11.5574	21.8896
Tbx20	NM_194263	2.94698	3.91187	7.11203	0.00765684	0.0807673	64	68	27	357	336	0.934667	0.826096	0.178343	4.2008	5.26751
Osbpl11	NM_176840	0.670912	8.15037	7.11044	0.00766363	0.0807673	2345	2932	6013	4456	3667	48.753	50.7069	56.5413	74.6432	81.8386
Snx18	NM_130796	0.922856	7.36445	7.1102	0.00766466	0.0807673	1783	1605	1822	2566	2481	37.6857	28.2192	17.4177	43.6988	56.2913
Dusp16	NM_001048054	0.948815	6.9294	7.10481	0.00768773	0.080938	765	1541	1898	2353	1524	27.5179	46.1106	30.8792	68.1965	58.8474
Cebpz	NM_001024806	-0.704929	8.32681	7.09521	0.00772904	0.0813001	4399	4334	9684	3722	1679	101.416	83.1162	100.977	69.1378	41.552
Med1	NM_013634	-0.777397	8.09804	7.09088	0.0077477	0.0814236	4362	4034	6588	3097	1358	83.519	64.2511	57.0518	47.778	27.9118
Pars2	NM_172272	4.76863	0.874096	7.08696	0.0077647	0.0814709	0	5	2	53	44	0	0.175466	0.0381613	1.80153	1.9926
D10Wsu102e	NM_026579	-0.618456	9.23939	7.08664	0.00776606	0.0814709	8938	7879	16315	6614	3813	239.414	175.56	197.657	142.745	109.639
Sltm	NM_026337	-1.21809	6.02567	7.08487	0.00777377	0.081479	906	764	2681	367	419	70.2037	49.2459	93.9604	22.9132	34.8526
Stau1	NM_001109906	1.2941	5.95805	7.06913	0.00784231	0.0821243	594	379	816	1523	709	148.884	79.0215	92.5055	307.573	190.764
Zkscan1	NM_133906	-0.902513	7.42654	7.0595	0.0078846	0.0824751	3030	1655	5451	1350	1153	34.4749	15.664	28.0513	12.376	14.0825
Map3k6	NM_016693	4.44121	2.35932	7.05831	0.00788984	0.0824751	1	20	1	131	132	0.0216922	0.360893	0.00981116	2.28961	3.07374
Myo10	NM_019472	0.807994	7.90411	7.05038	0.00792483	0.0827673	2387	2706	3003	3362	3654	27.7056	26.1269	15.7647	31.4412	45.5274
Apaf1	NM_001042558	4.55656	1.54905	7.04774	0.00793655	0.0828161	0	8	6	153	18	0	2.55306	1.0411	47.2939	7.4129
Kat5	NM_001199247	-1.90838	4.55172	7.04535	0.00794714	0.0828531	263	415	1056	135	68	13.3261	17.4921	24.2008	5.5115	3.69868
Ablim3	NM_198649	-4.47749	2.48327	7.04173	0.00796322	0.0829045	73	26	446	10	0	1.51333	0.448362	4.18179	0.167031	0
Tnks	NM_175091	0.687162	8.2382	7.04106	0.00796617	0.0829045	2904	3428	4764	5301	3518	42.3578	41.5932	31.4286	62.2991	55.0836
Phrf1	NM_001081118	-0.710044	8.27194	7.03545	0.0079912	0.0830915	4131	3662	10532	2414	2473	72.2521	53.2793	83.3148	34.0188	46.431
Ccdc127	NM_001168659	2.40957	4.32181	7.03236	0.00800499	0.0831614	72	74	235	182	609	1.96957	1.6839	2.90753	4.01142	17.8832
Pabpc4	NM_148917	-0.625967	8.73492	7.02035	0.00805886	0.0836471	4475	6458	14078	4379	2875	168.314	202.055	239.488	132.705	116.079
Dgkk	NM_177914	1.58045	5.2661	7.00375	0.00813393	0.0843519	315	240	403	678	719	4.13745	2.62228	2.39411	7.17529	10.1377
Ppp1r3b	NM_177741	-1.26193	5.83138	7.00102	0.00814633	0.0843816	795	749	2222	396	296	17.7113	13.8806	22.3894	7.1083	7.07887
Sucla2	NM_011506	-1.60463	5.45506	6.99996	0.00815115	0.0843816	1037	576	942	167	252	46.2382	21.3643	18.9972	5.99965	12.0618
Acadvl	NM_017366	-4.24622	2.97161	6.99552	0.00817141	0.0844912	230	101	209	1	12	9.88037	3.6092	4.06076	0.0346125	0.55337
Grhl2	NM_026496	-1.11133	6.65124	6.99449	0.0081761	0.0844912	737	2392	3251	927	441	14.0057	37.8133	27.9429	14.194	8.99635
Hat1	NM_026115	-1.5669	5.08681	6.96773	0.00829928	0.0856351	472	563	1257	189	157	28.15	27.9312	33.9069	9.08208	10.0514
Synm	NM_201639	-1.08328	7.05963	6.96728	0.00830136	0.0856351	2239	2402	2792	545	1117	31.1961	27.8397	17.5945	6.11829	16.7066
Ndufc2	NM_024220	-5.43104	1.47914	6.95735	0.00834755	0.0860361	30	66	143	0	2	4.14063	7.57765	8.92684	0	0.296322
Fam190a	NM_183310	4.2859	2.7059	6.95077	0.0083783	0.0862774	1	0	53	319	53	0.0166241	0	0.398501	4.27282	0.945805
Rpl18a	NM_029751	-2.27472	4.26723	6.94474	0.00840662	0.0864933	307	331	746	58	68	22.3514	20.0465	24.5653	3.40237	5.31452
Cfdp1	NM_011801	-0.80008	7.86801	6.93515	0.00845178	0.0868641	3835	3218	5851	2586	1163	296.676	207.084	204.721	161.188	96.5795
Trim61	NM_001177551	0.541065	10.2897	6.93396	0.00845743	0.0868641	12817	13739	22680	15784	17657	558.767	498.246	447.201	554.432	826.323
Stx12	NM_133887	1.08963	6.63379	6.92832	0.00848415	0.0870359	343	1190	2021	1650	1553	13.8963	40.1048	37.0329	53.8612	67.5406
Tle1	NM_011599	1.62842	5.23889	6.9273	0.00848896	0.0870359	255	246	466	459	872	5.48594	4.40241	4.53433	7.95629	20.138
Copb2	NM_015827	-1.08641	6.28801	6.91857	0.00853053	0.0873859	864	1156	3129	510	511	26.6873	29.7025	43.7132	12.6925	16.9434
Ttc12	NM_172770	-5.27245	1.61486	6.90567	0.00859228	0.0879418	32	14	267	3	0	0.828583	0.30155	3.1269	0.0625885	0
Spsb1	NM_029035	-5.11818	2.21498	6.90026	0.0086183	0.0881315	180	14	117	4	1	5.53983	0.358423	1.62864	0.0991907	0.0330379
Mef2a	NM_001033713	1.23311	5.93624	6.89132	0.00866153	0.0884966	540	409	916	1204	889	17.685	11.1424	13.5682	31.7705	31.2537
Lass5	NM_028015	0.947855	6.77252	6.8864	0.00868539	0.0885289	878	888	2179	1708	1665	41.0574	34.5425	46.0861	64.3534	83.5795
Chek1	NM_007691	0.777321	7.74079	6.88548	0.00868986	0.0885289	1602	2848	3237	3135	3111	44.3261	65.5514	40.5094	69.8911	92.403
Smad1	NM_008539	1.91863	4.97042	6.88422	0.00869601	0.0885289	307	130	143	864	429	9.47641	3.33806	1.99645	21.4885	14.2152
Gadd45g	NM_011817	-5.30016	2.023	6.88407	0.00869674	0.0885289	12	194	101	4	0	1.04436	14.0448	3.97563	0.280489	0
Bckdhb	NM_199195	-5.25722	2.28987	6.88263	0.00870375	0.0885289	46	232	51	0	4	3.09274	12.9753	1.55086	0	0.288692
Zcchc2	NM_001122676	0.79516	7.51789	6.88137	0.00870986	0.0885289	1586	2159	2736	3523	2072	43.0346	48.7318	33.5774	77.022	60.3523
4930583H14Rik	NM_026358	-4.51183	2.31566	6.87882	0.00872231	0.0885488	89	68	259	1	6	6.80108	4.32256	8.95166	0.0615708	0.492184
Gnb2	NM_010312	1.72068	5.05547	6.87662	0.00873304	0.0885488	178	343	227	869	445	10.6092	17.0059	6.11932	41.7319	28.4715
Dom3z	NM_033613	4.44106	2.1031	6.87598	0.00873618	0.0885488	0	12	11	213	34	0	0.637398	0.317683	10.9585	2.33052
Kdm6a	NM_009483	0.743556	7.8081	6.87387	0.00874649	0.0885488	2231	1788	4496	3466	3063	39.8285	26.5526	36.3025	49.8552	58.699
Stx8	NM_018768	4.96741	0.55987	6.87327	0.00874946	0.0885488	0	0	7	75	12	0	0	0.0725103	1.38399	0.295023
Tram1	NM_028173	0.925606	7.67907	6.86955	0.00876768	0.0886568	1213	3240	2256	3086	3168	39.4781	87.7173	33.2086	80.9242	110.68
Spag7	NM_172561	-3.59567	3.04337	6.86724	0.00877902	0.0886952	176	103	358	14	10	14.2486	6.93653	13.1087	0.913221	0.86906
Dusp14	NM_019819	0.804275	7.44014	6.86328	0.00879849	0.0888156	1145	1581	4239	2738	2422	74.5816	85.6649	124.884	143.697	169.352
Eif2s2	NM_026030	-0.774834	7.60622	6.85295	0.00884948	0.0892538	2764	3347	4567	1958	1150	103.38	104.136	77.2587	59.0065	46.1729
Nbr1	NM_001252220	-5.32848	1.37618	6.84603	0.00888384	0.0895235	63	37	98	0	2	12.3623	6.03954	8.6976	0	0.421285
Nob1	NM_026277	-0.864727	7.04763	6.84317	0.0088981	0.0895904	1476	1989	4743	1292	730	84.2336	94.4232	122.425	59.4085	44.7209
Slc7a8	NM_016972	-4.73194	2.38621	6.83541	0.00893679	0.0899031	181	48	118	4	3	4.21731	0.930342	1.24353	0.0750938	0.0750356
Wdr82	NM_029896	0.846813	7.14588	6.83361	0.0089458	0.0899168	1062	1717	2246	2569	1775	23.144	31.1264	22.138	45.1091	41.5241
Inpp5b	NM_008385	-2.12065	4.74158	6.8239	0.00899459	0.0903256	408	275	1384	210	13	10.1425	5.68674	15.561	4.20622	0.346911
Eri1	NM_026067	-1.59679	5.11636	6.82246	0.00900184	0.0903256	510	750	908	224	132	9.46046	11.573	7.61805	3.34793	2.62848
Syne2	NM_001005510	0.541588	9.50625	6.81953	0.00901661	0.0903967	6829	8523	13589	11660	8418	29.5549	30.6839	26.5997	40.6592	39.1085
Trib2	NM_144551	1.79716	4.85341	6.81528	0.00903811	0.090535	77	207	503	917	283	1.72402	3.85536	5.09371	16.5427	6.80183
Nfkbil1	NM_010909	-4.53008	2.37992	6.81206	0.00905445	0.0906215	66	71	333	0	7	4.22007	3.7764	9.63021	0	0.480466
Appl2	NM_145220	4.49929	2.03318	6.80809	0.00907459	0.0907397	0	15	3	138	81	0	0.398239	0.0433057	3.54874	2.77512
Nbr1	NM_001252223	0.663295	8.22314	6.80669	0.00908169	0.0907397	2978	2882	5571	4694	3832	61.5456	49.5463	52.0741	78.1632	85.0133
Tkt	NM_009388	-1.6702	5.16156	6.80133	0.009109	0.0909354	546	644	1163	87	231	16.0024	15.7009	15.4166	2.05447	7.26766
Ppia	NM_008907	-2.35311	4.12788	6.7992	0.00911988	0.0909667	231	413	591	62	50	29.5003	43.8742	34.1365	6.3796	6.85447
Tnip2	NM_139064	1.82197	4.83862	6.79595	0.00913651	0.0910553	132	77	594	614	503	6.31078	3.06228	12.8443	23.6518	25.8146
Tnfrsf22	NM_023680	-4.52472	2.38079	6.78562	0.00918952	0.0914342	41	140	264	9	0	1.69393	4.81154	4.93323	0.299599	0
Rock2	NM_009072	0.778202	7.44647	6.78446	0.0091955	0.0914342	1606	1647	3199	2998	2211	18.8407	16.0727	16.9739	28.3381	27.8439
Kdm1a	NM_133872	-1.50396	5.19164	6.784	0.00919785	0.0914342	387	799	1241	240	153	12.0647	20.7203	17.4982	6.02842	5.12019
Bmp15	NM_009757	0.695094	9.40874	6.77912	0.00922306	0.0916074	3728	9595	13581	8568	10454	114.399	244.926	188.492	211.842	344.364
Ceacam20	NM_027839	-3.14214	3.93939	6.77407	0.00924914	0.0917441	380	375	173	10	44	12.3375	10.1279	2.54043	0.261596	1.53351
Suv39h1	NM_011514	1.15353	6.64296	6.77344	0.00925242	0.0917441	453	548	2858	1299	1882	13.6645	13.7506	38.9918	31.5712	60.9402
Rab1b	NM_029576	-3.96106	3.09481	6.7717	0.00926144	0.0917561	260	132	158	5	13	13.3177	5.62439	3.66041	0.206354	0.714807
Ccdc137	NM_152807	-0.907287	6.93856	6.76647	0.00928862	0.0918867	1620	2211	3229	1193	647	55.1895	62.6577	49.7537	32.7468	23.6611
Scp2	NM_011327	-2.02307	4.58178	6.76616	0.00929024	0.0918867	267	505	960	39	132	9.42041	14.8216	15.3195	1.10869	4.99944
Magi3	NM_133853	2.57088	4.08734	6.75936	0.00932572	0.0921559	79	104	45	499	277	1.11392	1.21985	0.286983	5.66911	4.19272
Actr2	NM_146243	0.745197	7.89537	6.75794	0.00933313	0.0921559	1694	3247	3826	3755	3203	43.3969	69.1946	44.3309	77.5072	88.0828
Tmem165	NM_011626	-1.33626	5.64052	6.74843	0.00938303	0.0925709	644	1022	1443	254	308	31.9257	42.1454	32.3547	10.1455	16.3906
Alppl2	NM_007433	-0.619866	8.48837	6.74577	0.00939702	0.0925969	4033	5884	10411	3584	2518	179.485	217.829	209.56	128.515	120.294
Fam65c	NM_001080708	-4.18963	2.77124	6.74494	0.00940142	0.0925969	52	201	312	15	0	1.66528	5.35458	4.51914	0.387046	0
Bscl2	NM_001136064	2.17645	4.413	6.73249	0.00946723	0.093167	72	156	194	399	467	3.44926	6.21674	4.20351	15.4012	24.0159
Cnpy4	NM_178612	-0.878009	7.07486	6.72644	0.0094994	0.0933845	1803	1563	5036	1262	773	95.1535	68.6171	120.207	53.663	43.7923
Dynll1	NM_019682	-1.10996	6.16102	6.72535	0.00950521	0.0933845	1025	921	2610	526	414	47.6706	35.6312	54.9014	19.7106	20.6688
Mapkbp1	NM_011941	0.779057	7.49206	6.71132	0.00958027	0.0940434	1150	2080	3759	2805	2498	15.5818	23.4439	23.0361	30.6225	36.3331
Wnk4	NM_175638	-3.7484	3.84032	6.70742	0.00960126	0.0941708	559	49	291	43	0	12.6668	0.923623	2.98238	0.785072	0
Cdc45	NM_001161623	-3.26283	3.70843	6.70534	0.00961244	0.0942019	1	163	1186	26	21	0.751939	101.957	403.351	15.7523	16.9508
Helb	NM_080446	-0.941699	6.72563	6.69976	0.00964256	0.0944184	1453	1821	2878	880	646	30.1348	31.4165	26.9966	14.7053	14.3822
Atp11a	NM_015804	0.811584	7.4157	6.69791	0.0096526	0.094438	1790	1497	2725	3083	2101	22.6047	15.7257	15.5642	31.3693	28.4813
Ezr	NM_009510	1.53397	5.3195	6.6886	0.00970312	0.0948535	350	240	417	673	755	10.7157	6.11238	5.7744	16.6019	24.8136
Rundc3b	NM_198620	0.933682	6.98284	6.68344	0.00973124	0.09492	831	1540	2034	1719	2102	21.2538	32.7643	23.5289	35.4241	57.7108
Mvp	NM_080638	-1.62784	5.0146	6.68294	0.00973398	0.09492	605	364	1180	170	147	20.2368	10.1282	17.8519	4.58166	5.27828
Brsk2	NM_001009930	2.84959	3.80978	6.68291	0.00973414	0.09492	47	66	65	253	366	1.98189	2.31511	1.23969	8.59588	16.5673
Otogl	NM_001177567	4.023	2.44221	6.67853	0.00975811	0.0950748	1	19	18	121	148	0.0134582	0.212709	0.109566	1.31208	2.13816
Ppp6r3	NM_001164159	0.694458	8.0967	6.64927	0.00991967	0.096569	1719	3185	6231	4237	3628	34.5907	53.3135	56.7096	68.6955	78.3681
Tulp1	NM_021478	-3.71518	3.13115	6.64318	0.00995359	0.0967778	231	86	327	3	18	10.8129	3.34867	6.92298	0.113146	0.904462
Qars	NM_001168270	-1.0571	6.45288	6.64247	0.00995758	0.0967778	932	1448	3273	934	319	40.6501	52.5362	64.5666	32.8231	14.9357
Tars	NM_033074	-1.38314	5.54574	6.63636	0.0099918	0.0969959	331	1069	1798	315	219	11.8025	31.7081	28.997	9.04993	8.38263
Ldb3	NM_001039072	-4.8073	2.09413	6.63516	0.00999853	0.0969959	30	136	188	6	0	0.574526	2.16657	1.6284	0.092582	0
Epc2	NM_172663	-0.611188	8.71059	6.63405	0.0100048	0.0969959	5824	6488	10205	4348	2839	125.611	116.402	99.5485	75.5583	65.7294
Ssbp3	NM_198438	1.11592	6.32861	6.6112	0.010134	0.0981675	456	836	1419	1005	1519	13.7638	20.9906	19.3719	24.4415	49.2177
Syngr1	NM_207708	-4.1187	2.78443	6.60026	0.0101964	0.0986912	176	143	141	12	3	4.53596	3.06576	1.64359	0.249187	0.0829979
Srgn	NM_011157	2.1489	4.6067	6.59726	0.0102136	0.0987105	72	249	126	406	567	7.21477	20.7555	5.71053	32.7796	60.9905
Gpr50	NM_010340	3.63163	3.54409	6.59698	0.0102152	0.0987105	4	0	143	202	347	0.208756	0	3.37545	8.4941	19.4401
Cfl2	NM_007688	-0.831749	7.28906	6.59257	0.0102405	0.0988659	1561	2298	6042	1169	1163	49.9395	61.1555	87.4254	30.133	39.9401
Mdm4	NM_008575	0.42168	11.2448	6.59088	0.0102503	0.0988659	20956	30688	51538	31931	30857	564.385	687.512	627.785	692.894	892.093
Rnf220	NM_025739	0.85417	7.15541	6.5898	0.0102565	0.0988659	1205	1561	2237	1969	2253	39.1771	42.2175	32.8948	51.5795	78.6312
Nxt2	NM_001161430	2.00252	4.6984	6.57561	0.0103385	0.0995751	58	287	199	678	398	2.22785	9.17034	3.45723	20.9834	16.4108
D3Ertd254e	NM_001101478	-1.73546	5.01168	6.57245	0.0103569	0.0996705	254	684	1429	280	48	3.60363	8.07249	9.1697	3.20075	0.731033
Hmbs	NM_001110251	-2.37706	4.12575	6.56676	0.0103901	0.0999081	354	277	562	92	26	21.6341	14.0819	15.5342	4.53014	1.70568
Fbxw22	NM_001014395	1.65002	5.43109	6.56111	0.0104231	0.100144	133	501	471	365	1121	6.85361	21.4758	10.9775	15.1547	62.0101
Cdh2	NM_007664	4.25196	2.2288	6.55807	0.0104409	0.100233	0	18	8	176	77	0	0.302922	0.0732014	2.86889	1.67222
Kdm6b	NM_001017426	0.794239	7.73881	6.5558	0.0104543	0.100279	1991	2633	2649	3058	3190	28.1666	30.9855	16.9497	34.8568	48.4443
Foxo3	NM_019740	0.669633	7.99554	6.55013	0.0104876	0.100517	2025	2869	5159	4623	2831	65.8825	77.6462	75.9149	121.187	98.8722
Lrch4	NM_146164	-3.26306	3.24632	6.54298	0.0105299	0.10084	35	134	753	35	3	2.85567	9.09473	27.7876	2.30089	0.262755
Gna11	NM_010301	1.90686	4.69519	6.54074	0.0105431	0.100885	142	73	442	621	422	4.09164	1.74975	5.76033	14.4174	13.053
Nck1	NM_010878	-1.78247	4.8204	6.53923	0.0105521	0.100888	453	575	783	205	66	25.2692	26.6812	19.7547	9.21369	3.95208
C1d	NM_020558	-0.999163	6.70501	6.5356	0.0105736	0.100978	1720	1461	2891	607	793	54.6726	38.631	41.5629	15.5459	27.0585
Snrpa1	NM_021336	-1.16928	6.48973	6.53269	0.0105909	0.100978	1470	976	3276	1006	232	110.535	61.0488	111.415	60.9492	18.7266
Rab3il1	NM_144538	-2.02327	4.62639	6.53268	0.010591	0.100978	311	498	951	31	143	12.5998	16.7834	17.4261	1.01194	6.21913
Glra1	NM_020492	-5.36191	1.41101	6.53082	0.0106021	0.100978	66	75	29	0	2	4.40903	4.16778	0.876219	0	0.143423
Tnfrsf21	NM_178589	-4.89095	1.70268	6.53043	0.0106044	0.100978	65	79	93	3	1	1.68492	1.70348	1.09035	0.0626575	0.0278262
Sars	NM_011319	-1.65649	5.12103	6.52727	0.0106233	0.101076	553	764	821	287	76	14.0329	16.1272	9.42282	5.86801	2.07026
Sqle	NM_009270	0.890246	7.026	6.52155	0.0106575	0.10132	657	1372	3067	2177	1819	22.472	39.0369	47.4467	59.9959	66.7879
Arhgap5	NM_009706	-0.978818	6.96038	6.5088	0.0107342	0.101966	816	2600	4666	901	831	14.7609	39.1239	38.1755	13.1321	16.1367
6330503K22Rik	NM_182995	0.632519	8.98208	6.50286	0.0107701	0.102225	5557	5682	7071	8510	5935	104.296	88.7104	60.0241	128.69	119.574
Bcor	NM_175044	3.16501	3.90828	6.50068	0.0107834	0.102268	92	1	50	309	384	25.0646	0.22663	6.16112	67.8296	112.304
Bend3	NM_199028	-0.644331	8.43092	6.49578	0.0108131	0.102433	3650	5855	10302	3897	2025	56.7155	75.6799	72.4014	48.7895	33.7772
Fam63a	NM_199475	0.720877	7.75243	6.49424	0.0108224	0.102433	2198	2168	3483	3515	2773	72.8988	59.8132	52.2471	93.9302	98.726
Prss8	NM_133351	4.11072	2.87848	6.49351	0.0108269	0.102433	25	8	0	137	221	1.26334	0.33629	0	5.57812	11.9884
Exoc3	NM_177333	-3.05199	3.64978	6.49193	0.0108365	0.102442	35	206	955	58	1	0.715782	3.50449	8.83349	0.955714	0.0219534
Slc30a1	NM_009579	0.851036	7.76609	6.47998	0.0109096	0.10305	2779	1692	2551	3784	2857	49.9436	25.2951	20.7356	54.7935	55.1176
Ttll12	NM_183017	1.79059	4.96225	6.47698	0.010928	0.103141	175	255	278	380	755	4.36304	5.28855	3.13482	7.63347	20.2063
B3gnt7	NM_145222	-2.19572	4.14557	6.47147	0.010962	0.103323	220	215	980	70	55	7.96853	6.47796	16.0545	2.04287	2.13849
NA	NM_001177767_dup1	-0.732302	7.58919	6.47084	0.0109659	0.103323	2246	3461	5203	1813	1282	52.8031	67.6856	55.3248	34.3427	32.3539
Ttf2	NM_001013026	-3.33618	3.17863	6.46958	0.0109736	0.103323	49	284	397	13	17	1.01423	4.88995	3.71662	0.216806	0.377728
Celf2	NM_010160	1.40612	5.60957	6.46729	0.0109878	0.103373	138	569	784	818	880	1.69311	5.80717	4.3505	8.08626	11.5899
Mapk6	NM_027418	0.493588	9.89637	6.46284	0.0110153	0.103549	8546	10858	20280	14066	11554	196.396	207.57	210.792	260.452	285.03
Mybbp1a	NM_016776	-0.616825	8.8788	6.45991	0.0110335	0.103638	5539	7361	13695	5631	2619	126.457	139.796	141.413	103.582	64.1854
Rnaseh1	NM_011275	-2.27454	4.67789	6.44808	0.0111072	0.104247	106	1137	396	75	92	6.83816	61.0152	11.5543	3.89836	6.37104
Arl8b	NM_026011	1.01202	6.72323	6.44617	0.0111192	0.104276	414	1018	2665	2054	1365	13.2899	27.184	38.6932	53.1263	47.0374
Yipf4	NM_026417	0.878361	7.00587	6.44072	0.0111534	0.104513	685	1503	2694	2317	1655	30.1851	55.0942	53.6927	82.265	78.2869
Srr	NM_001163311	-0.836992	6.99012	6.43872	0.0111659	0.104547	1592	2129	3698	1105	826	43.0855	47.9301	45.2659	24.0956	23.997
Igdcc3	NM_008988	-3.72519	3.59568	6.43547	0.0111863	0.104655	397	195	131	1	27	11.8686	4.84942	1.77132	0.0240878	0.866489
Zdhhc7	NM_133967	-1.02373	6.34099	6.42973	0.0112226	0.104911	854	1515	2681	634	483	28.1253	41.5046	39.9348	16.8235	17.0756
Zdhhc8	NM_172151	1.58074	5.2292	6.42687	0.0112406	0.104996	161	427	370	580	761	3.10862	6.85827	3.23117	9.02313	15.7731
Lmtk2	NM_001081109	-0.870404	6.98961	6.41248	0.0113321	0.105703	1838	1696	4002	1320	638	21.2914	16.3429	20.9677	12.3202	7.93355
Rab40c	NM_139154	1.65435	5.06154	6.41214	0.0113343	0.105703	72	305	585	818	472	2.7443	9.67039	10.0849	25.1212	19.3122
Smg6	NM_001002764	-0.803826	7.32154	6.40744	0.0113643	0.105899	2458	2393	4050	1364	1094	39.8402	32.2647	29.69	17.8132	19.0347
Zfp60	NM_029531	-1.45944	5.38886	6.40489	0.0113806	0.105967	413	1145	1046	278	183	10.0489	23.1749	11.5111	5.45004	4.77978
Slc25a23	NM_025877	1.50114	5.50782	6.39576	0.0114394	0.106429	323	412	421	477	1064	9.0302	9.58158	5.32345	10.7449	31.932
Melk	NM_010790	-1.75426	5.09378	6.38717	0.0114948	0.106861	625	212	1651	291	52	20.1597	5.68832	24.0861	7.56281	1.80051
Pmm2	NM_016881	-2.24231	4.64769	6.36968	0.0116086	0.107827	415	523	760	190	6	21.6464	22.6926	17.9295	7.98507	0.335953
Pnrc1	NM_001033225	1.07897	6.35646	6.36839	0.0116171	0.107827	676	768	1181	1076	1486	33.0072	31.1938	26.0812	42.3313	77.8879
Smarca4	NM_011417	-2.49228	4.10271	6.36334	0.0116502	0.107889	415	173	600	24	69	153.57	53.2537	100.421	7.15579	27.4092
Gdf9	NM_008110	1.03932	6.39172	6.36321	0.0116511	0.107889	412	749	1991	1610	1120	21.4661	32.4626	46.9184	67.5879	62.6417
[truncated: 10,491 more rows]
