# Supplementary material for: Gene Resistance to Transcriptional Reprogramming following Nuclear Transfer Is Directly Mediated by Multiple Chromatin-Repressive Pathways
Source: Mol Cell. 2017 Mar 2;65(5):873–884.e8. doi: 10.1016/j.molcel.2017.01.030 (PMC5344684; doi:10.1016/j.molcel.2017.01.030)
Supplement: Table S7. Downregulated or Upregulated Genes in Control and USP21 Clone Embryos, Related to Figure 6 [file mmc8.xls]

## Sheet: Down in Cont clone
RefSeq	Symbs
NM_001163098	Tchh
NM_010910	Nefl
NM_009575	Zic3
NM_183138	Tet3
NM_175937	Cpeb2
NM_009718	Neurog2
NM_001081668	Nup62cl
NM_026123	Unc50
NM_172645	AI848100
NM_027760	Rassf8
NM_009530	Atrx
NM_007754	Cpd
NM_019550	Ptbp2
NM_001168504	Pla2g4c
NM_010486	Elavl2
NM_177608	Secisbp2l
NM_001271542	NA
NM_027604	Usp15
NM_001253862	Tcf12
NM_008466	Kpna3
NM_021565	Midn
NM_008553	Ascl1
NM_001081319	C030046E11Rik
NM_024281	Rrbp1
NM_001177659	Odf2
NM_146174	Fam115c
NM_001081213	Ermp1
NM_172296	Dmrta2
NM_020586	Herpud2
NM_174992	Smagp
NM_001205334	Arhgap8
NM_023742	Dtx2
NM_001195091	Gm6537
NM_001033181	Jrkl
NM_029107	4930417G10Rik
NM_009578	Ikzf1
NM_172815	Rspo2
NM_001253831	Atp2c1
NM_010947	Ntn3
NM_146073	Zdhhc14
NM_001177883	Elavl2
NM_001103171	Myo15
NM_013702	Uncx
NM_008364	Il1rap
NM_009193	Slbp
NM_001163017	Gprasp2
NM_008065	Gabpa
NM_029020	Abcb8
NM_172506	Boc
NM_011041	Pax9
NM_007865	Dll1
NM_130796	Snx18
NM_178644	Oaf
NM_177363	Tarm1
NM_009174	Siah2
NM_010512	Igf1
NM_178698	Pigv
NM_054049	Osr2
NM_001033214	E330034G19Rik
NM_009843	Ctla4
NM_001033173	Usp31
NM_020277	Trpm5
NM_027883	Dhx34
NM_028275	1700112E06Rik
NM_001111016	Nav2
NM_001110253	Fyco1
NM_001080780	Ret
NM_001081195	Arid4a
NM_007631	Ccnd1
NM_080451	Synpo2
NM_010801	Mlf1
NM_012023	Ppp2r5c
NM_019571	Tspan5
NM_021451	Pmaip1
NM_025882	Pole4
NM_021566	Jph2
NM_001081336	Dgkh
NM_010211	Fhl1
NM_001127576	Gm1564
NM_183310	Fam190a
NM_009625	Adcyap1
NM_007677	Psg17
NM_001276350	NA
NM_001037863	Atp11c
NM_001017426	Kdm6b
NM_001081254	Fam186b
NM_008353	Il12rb1
NM_001164056	Pld1
NM_174876	Impg2
NM_032000	Trps1
NM_013553	Hoxc4
NM_207687	Espn
NM_019930	Ranbp9
NM_001177551	Trim61
NM_145457	Paip1
NM_001004173	Sgpp2
NM_022424	Fndc4
NM_133772	Ssbp4
NM_001164172	Map2k7
NM_010014	Dab1
NM_017382	Rab11a
NM_026481	Tppp3
NM_173051	Serpinb1c
NM_008276	Hoxd8
NM_010110	Efnb1
NM_001043355	Mtap6
NM_177360	Dmrt3
NM_173019	Pfkfb4
NM_001201367	Tmem200b
NM_015795	Fbxo16
NM_001177771	Clcc1
NM_011391	Slc16a7
NM_001253375	Kcnma1
NM_007504	Atp2a1
NM_008695	Nid2
NM_153459	Dusp7
NM_031166	Id4
NM_001037906	Nell1
NM_001017427	Rasef
NM_019459	Nphs1
NM_153102	Zfp352
NM_176832	Spire1
NM_001081253	Fbxo43
NM_001271800	NA
NM_026172	Decr1
NM_001080808	Ccdc64
NM_054054	Brdt
NM_001024703	Mctp2
NM_053149	Hemgn
NM_199366	Gal3st2
NM_009421	Traf1
NM_009579	Slc30a1
NM_194462	Akap9
NM_007959	Etv2
NM_181419	Zfp599
NM_001081678	Zfp800
NM_008039	Fpr2
NM_010820	Mpdz
NM_010350	Grin2c
NM_001126317	Gm1140
NM_153420	Acpl2
NM_175428	Zfp295
NM_010861	Myl2
NM_013757	Sytl4
NM_024270	Stard3nl
NM_001033323	Igsf9b
NM_010723	Lmo4
NM_001114098	1110012J17Rik
NM_008593	Foxd2
NM_001170669	Pde8b
NM_018826	Irx5
NM_176844	Chrna5
NM_001271533	NA
NM_019740	Foxo3
NM_001122758	Pcdh7
NM_019437	Rfk
NM_024457	Rap1b
NM_001110140	Atp2a2
NM_001164639	Slk
NM_001113198	Mitf
NM_010739	Muc13
NM_028156	1700001P01Rik
NM_001029893	Psg26
NM_028194	Fryl
NM_026975	Bola1
NM_013764	Dguok
NM_080641	Bhlhe23
NM_027251	2010107G23Rik
NM_178872	Trim36
NM_001079929	Ccdc154
NM_009572	Zhx1
NM_010207	Fgfr2
NM_029160	Spag16
NM_144783	Wt1
NM_007830	Dbi
NM_009295	Stxbp1
NM_001205076	Jph2
NM_001081473	Zxdb
NM_001144988	Spg20
NM_177625	Ttc5
NM_001093749	Mpzl3
NM_145365	Creb3l3
NM_001109749	Cntn4
NM_133709	Chrdl2
NM_138311	H1foo
NM_009936	Col9a3
NM_001122998	Tiam2
NM_183322	Khdc1a
NM_024244	Fam13c
NM_026669	Tmbim6
NM_001159774	Ikbkb
NM_009381	Thrsp
NM_138604	Otud5
NM_001271799	NA
NM_001161406	Grhl1
NM_008592	Foxc1
NM_001145013	Rfpl4
NM_001014395	Fbxw22
NM_009370	Tgfbr1
NM_025960	Trappc6a
NM_183017	Ttll12
NM_008667	Nab1
NM_027375	Gcc2
NM_001029937	Sec14l3
NM_194263	Tbx20
NM_001024602	AW555464
NM_183201	Slfn5
NM_019472	Myo10
NM_009270	Sqle
NM_001081685	Zfp295
NM_024191	Arl2bp
NM_021496	Pvrl3
NM_013660	Sema4d
NM_028023	Cdca4
NM_018812	Pias3
NM_019918	Vmn2r1
NM_008241	Foxg1
NM_001081150	Lonrf1
NM_153078	Ehbp1
NM_153319	Amot
NM_021422	Dnaja4
NM_001033290	Gpr55
NM_010423	Hey1
NM_175126	Zcchc3
NM_010832	Msl3
NM_024189	Yaf2
NM_011077	Phex
NM_001161430	Nxt2
NM_001110195	Echdc1
NM_008740	Nsf
NM_001163420	Fam172a
NM_001164717	Sh3pxd2a
NM_007853	Degs1
NM_172442	Dtx4
NM_008858	Prkd1
NM_175658	Hist1h2aa
NM_001166433	AU022751
NM_001160112	Foxg1
NM_001081302	Trio
NM_173864	Gm5077
NM_013479	Bcl2l10
NM_021719	Cldn15
NM_172779	Ddx26b
NM_027470	Pak4
NM_001110218	Ppm1h
NM_010016	Cd55
NM_177041	Flad1
NM_080471	Ankrd6
NM_134437	Il17rd
NM_013649	Ryk
NM_028058	Fundc1
NM_001001806	Zfp36l2
NM_145459	Zfp503
NM_001271588	NA
NM_001123327	Qser1
NM_139302	Sh3glb2
NM_021389	Sh3kbp1
NM_001033713	Mef2a
NM_001201364	Gm10662
NM_010748	Lyst
NM_139142	Slc6a20a
NM_008549	Man2a1
NM_177572	Rimkla
NM_001081316	Dsel
NM_001201364_dup1	NA
NM_172679	4932438A13Rik
NM_023141	Tor3a
NM_177548	Clasp1
NM_023813	Camk2d
NM_207104	Haus7
NM_177082	Sp8
NM_139064	Tnip2
NM_010312	Gnb2
NM_001168227	Morf4l2
NM_021537	Stk25
NM_028948	Ccdc11
NM_133853	Magi3
NM_011514	Suv39h1
NM_173376	Rbmx2
NM_001033211	AU022751
NM_177089	Tacc1
NM_175643	Adamts2
NM_021423	Shank3
NM_011023	Otx1
NM_001114664	Iqsec2
NM_175231	Whsc1
NM_007482	Arg1
NM_001109906	Stau1
NM_028980	Ppp4r4
NM_053096	Cml2
NM_007581	Cacnb3
NM_172834	Loxhd1
NM_001164071	Tank
NM_025739	Rnf220
NM_175448	Clvs2
NM_011048	Pcsk6
NM_001081198	Tmem182
NM_027626	Psd3
NM_016701	Nes
NM_001166408	Rai14
NM_175290	Nlrp4f
NM_175022	Prr12
NM_012050	Omd
NM_147776	Vwa1
NM_027715	Otud1
NM_008110	Gdf9
NM_008008	Fgf7
NM_007635	Ccng2
NM_026865	1700113I22Rik
NM_175662	Hist2h2ac
NM_019916	Tlx3
NM_008199	H2-Bl
NM_139297	Ugp2
NM_172752	Sorbs2
NM_001122676	Zcchc2
NM_133990	Il13ra1
NM_007939	Epha8
NM_177687	Crebl2
NM_175163	Zfp689
NM_008067	Gabra3
NM_001163750	Spsb3
NM_011081	Piga
NM_198438	Ssbp3
NM_022318	Popdc2
NM_011498	Bhlhe40
NM_009908	Cmas
NM_175191	Gpr22
NM_178111	Trp53inp2
NM_053254	Tle6
NM_008618	Mdh1
NM_199022	Shc4
NM_001079873	Brdt
NM_007412	Gpr182
NM_138309	Cd99l2
NM_001033479	Gm1527
NM_001271607	NA
NM_175180	Wdr44
NM_001159646	Dut
NM_024239	Stambp
NM_010928	Notch2
NM_008539	Smad1
NM_025933	Higd2a
NM_175314	Adamts9
NM_010095	Ebf2
NM_007492	Arx
NM_174877	Zar1
NM_001256059	Ccdc149
NM_001126047	Sema4c
NM_009334	Tfap2b
NM_001122733	Kit
NM_001267711	NA
NM_133739	Tmem123
NM_009048	Reps1
NM_011587	Tie1
NM_133887	Stx12
NM_026758	Mphosph6
NM_001201390	E330021D16Rik
NM_144809	Prdm9
NM_144819	Ccdc92
NM_011158	Prkar2b
NM_145933	St6gal1
NM_009090	Polr2c
NM_172575	Zfp277
NM_172597	Txndc16
NM_001001309	Itga8
NM_025877	Slc25a23
NM_007562	Bnc1
NM_001130516	Hexim2
NM_001165934	Rgs9
NM_173449	4921523A10Rik
NM_029482	4930579G24Rik
NM_130895	Adarb1
NM_001184711	Tfdp2
NM_010931	Uhrf1
NM_145151	Crebzf
NM_001080129	Tmpo
NM_001081260	Tnks1bp1
NM_053196	Sfxn2
NM_152821	Purg
NM_146145	Jak1
NM_177384	Ttc16
NM_053207	Egln1
NM_001126317_dup1	NA
NM_029361	Wnk2
NM_001037809	Cdh3
NM_145456	Zswim6
NM_029561	Ndfip2
NM_175308	Mob3c
NM_207223	Acap3
NM_027264	Zfp715

## Sheet: Down in USP21 clones
RefSeq	Symbs
NM_008300	Hspa4
NM_145556	Tardbp
NM_146103	Tmem185b
NM_023799	Mgea5
NM_144878	Fmo4
NM_001081205	Nipal1
NM_145552	Gnl2
NM_146083	Srsf7
NM_011782	Adamts5
NM_033581	Pcdhgc3
NM_178250	Pramel7
NM_011305	Rxra
NM_021356	Gab1
NM_178891	Prmt6
NM_183208	Zmiz1
NM_029497	Urb1
NM_013869	Tnfrsf19
NM_013762	Rpl3
NM_026368	5830433M19Rik
NM_010683	Lamc1
NM_011461	Spic
NM_001080818	Cdc14a
NM_009505	Vegfa
NM_027444	Bbx
NM_010421	Hexa
NM_145396	Tbl3
NM_026630	Gtsf1l
NM_010716	Lig3
NM_025709	Gapvd1
NM_007907	Eef2
NM_028974	Kbtbd13
NM_001142734	Gm8994
NM_001013767	Capn11
NM_001033342	Cdc42bpg
NM_015751	Abce1
NM_153177	Eif2c4
NM_025679	Sike1
NM_173013	Mtap1s
NM_001166497	3110052M02Rik
NM_027921	Slc16a14
NM_007485	Rhod
NM_022327	Ralb
NM_011066	Per2
NM_007415	Parp1
NM_001039184	Cep350
NM_016694	Park2
NM_028787	Slc35f5
NM_025690	Sltm
NM_033584	Pcdhga1
NM_172768	Gramd1b
NM_021312	Wdr12
NM_025314	Dtd1
NM_001033149	Ttc9
NM_028602	Tex19.1
NM_011957	Creb3l1
NM_133880	Pafah2
NM_001172055	Bdh2
NM_053161	Mrpl27
NM_013557	Eif2ak1
NM_178728	Napepld
NM_017379	Tuba8
NM_007376	Pzp
NM_024190	Chmp1b
NM_029090	Nat15
NM_175333	Slc25a41
NM_015734	Col5a1
NM_025962	Mmachc
NM_178755	Agbl2
NM_001081189	Uprt
NM_001013616	Trim6
NM_018758	Apba3
NM_016851	Irf6
NM_177547	Sgk3
NM_027808	Alpk1
NM_029620	Pcolce2
NM_030556	Slc19a3
NM_001081247	Polr3a
NM_027357	Psmd1
NM_028175	Lrrc8e
NM_020491	Sssca1
NM_134130	Abhd3
NM_054055	Slc13a3
NM_009702	Aqr
NM_145986	Fam83f
NM_181406	Rars2
NM_010288	Gja1
NM_172872	Kank4
NM_019998	Alg2
NM_152813	Plcd3
NM_024464	Pigx
NM_013906	Adamts8
NM_146107	Actr1b
NM_173426	Fam110b
NM_145534	Btbd3
NM_153412	Phldb2
NM_008381	Inhbb
NM_009752	Glb1
NM_001159324	Gaa
NM_009616	Adam19
NM_001122954	Pla2g5
NM_033476	Tfcp2
NM_138950	Wdr81
NM_028775	Cyp2s1
NM_026552	Arpc4
NM_145991	Cdc73
NM_019455	Hpgds

## Sheet: Down in both clones
RefSeq	Symbs
NM_001168321	Bcor
NM_011462	Spin1
NM_177756	Glt25d2
NM_019626	Cbln1
NM_205822	Omt2b
NM_001113533	Wtap
NM_008057	Fzd7
NM_019493	Btg4
NM_011443	Sox2
NM_001039485	Fam38b
NM_001001985	Nat8l
NM_175432	Tmem132c
NM_031379	Tktl1
NM_031390	Pramel3
NM_201370	Wee2
NM_172653	Slc39a10
NM_010585	Itpr1
NM_018789	Foxo4
NM_011490	Stau1
NM_001100461	Pnma5
NM_026825	Lrrc16a
NM_175179	Fam123b
NM_033620	Pard3
NM_001099299	Ajap1
NM_001164523	Omt2a
NM_019445	Fmn2
NM_007671	Cdkn2c
NM_016710	Hmgn5
NM_133788	Icmt
NM_001085412	Gm13078
NM_183320_dup1	NA
NM_001242937	Gm7903
NM_175213	Mei4
NM_001271511	NA
NM_177918_dup1	NA
NM_144800	Mtss1
NM_207010	Mdga2
NM_016889	Insm1
NM_001111286	Omt2a
NM_021306	Ecel1
NM_009189	Six1
NM_172827	Lnpep
NM_001033872	Smagp
NM_001159517	Qk
NM_133353	Oosp1
NM_021427	Fam181b
NM_025356	Ube2d3
NM_001270646	NA
NM_178754	Arhgap6
NM_019739	Foxo1
NM_175366	Mex3b
NM_021898	Tsga8
NM_010029	Ddx4
NM_001081687	Gm5150
NM_030725	Syt13
NM_009402	Pglyrp1
NM_177918	AV320801
NM_199477	Mettl7a2
NM_001081352	Ttc37
NM_027159	Ccdc115
NM_201529	Lmo7
NM_198052	Tbx3
NM_153800	Arhgap22
NM_001271548	NA
NM_001109972	Sec61g
NM_001109971	Sec61g
NM_001168526	Sgms1
NM_008237	Hes3
NM_177727	Lsm14b
NM_001270429	NA
NM_018804	Syt11
NM_001035242	Trpm3
NM_008294	Hsd3b4
NM_001024719	Cyp2c67
NM_007555	Bmp5
NM_175344	Ano6
NM_007892	E2f5
NM_019763	Spen
NM_175667	Ankrd5
NM_007880	Arid3a
NM_001142728	Lrrc9
NM_001111336_dup1	NA
NM_010452	Hoxa3
NM_001242616	Taz
NM_001270429_dup1	NA
NM_148933	Slco4a1
NM_178243	5830403L16Rik
NM_130856	Krtap16-8
NM_028462	Fezf1
NM_029775	Dcun1d5
NM_001146328	Rbm46
NM_201519	Map4k5
NM_175212	Tmem65
NM_018798	Ubqln2
NM_001190449	Ddah2
NM_013885	Clic4
NM_029415	Slc10a6
NM_133697	1110003E01Rik
NM_001254745	E030030I06Rik
NM_001079876	Gas2l3
NM_177820	Apol10b
NM_011763	Zfp9
NM_010761	Ccndbp1
NM_021099	Kit
NM_147022	Olfr381
NM_001199274	Mat2b
NM_027482	5730508B09Rik
NM_175276	Fhod3
NM_001177513	Gm7102
NM_009050	Ret
NM_172994	Ppp2r2c
NM_174870	Slc26a1
NM_011516	Sycp1
NM_001080548	Usp6nl
NM_153193	Hsd3b2
NM_031374	Tex15
NM_001161851	Fbxo44
NM_028722	Msl1
NM_011519	Sdc1
NM_026254	Tbc1d23
NM_172395	Cdc42se1
NM_008808	Pdgfa
NM_001081064	Pdzd2
NM_001033259	Ccdc109a
NM_001081289	9030418K01Rik
NM_177863	Frem1
NM_001033769	B020031M17Rik
NM_027154	Tmbim1
NM_031382	Tex16
NM_020010	Cyp51
NM_008054	Fyn
NM_053215	Ugt2b37
NM_033037	Cdo1
NM_008867	Pla2r1
NM_134156	Actn1
NM_001134465	Fam116a
NM_001113416	Epb4.1l5
NM_016916	Blcap
NM_027879	Cdc40
NM_008489	Lbp
NM_023630	Gtf2a1l
NM_001033361	Pgr15l
NM_001256107	Mib2
NM_025821	Carhsp1
NM_001077363	Ptbp1
NM_001013580	Pard3
NM_177584	Btla
NM_008264	Hoxa13
NM_133934	Isy1
NM_008055	Fzd4
NM_134041	4930427A07Rik
NM_009427	Tob1
NM_024194	Lrrc40
NM_001013581	Pard3
NM_001037248	Gm4567
NM_145709	Obox5
NM_010656	Sspn
NM_015730	Chrna4
NM_001130416	Hdac6
NM_001126324	Gm13083
NM_029836	Tspyl2
NM_001198933	Me1
NM_027397	Isl2
NM_175494	Zfp367
NM_001033283	Gm97
NM_133838	Ehd4
NM_013665	Shox2
NM_001270494_dup2	NA
NM_028894	Lonrf3
NM_010287	Gpr83
NM_001113514	Itga9
NM_016974	Dbp
NM_025932	Syap1
NM_019981	Tex101
NM_001039677	Slc30a2
NM_024459	Ppp3r1
NM_001113246	Chn1
NM_001270494	NA
NM_016779	Dmp1
NM_020293	Cldn9
NM_198647	Tbc1d22b
NM_001200013	1700013H16Rik
NM_178666	Themis
NM_133940	Fbxl14
NM_172858	Pak7
NM_001270494_dup1	NA
NM_001195031	Pag1

## Sheet: UP in Cont clones
RefSeq	Symbs
NM_001164108	Ripk3
NM_178682	4933426M11Rik
NM_033174	Snurf
NM_145569	Mat2a
NM_017391	Slc5a3
NM_026358	4930583H14Rik
NM_133967	Zdhhc7
NM_008655	Gadd45b
NM_001080924	Znrf3
NM_001025393	Bclaf1
NM_007707	Socs3
NM_016966	Phgdh
NM_177610	Duox2
NM_008014	Ppm1g
NM_031999	Gpr137b
NM_177325	Tsr1
NM_024262	1200011M11Rik
NM_009104	Rrm2
NM_001081193	Lemd3
NM_001085409	Steap3
NM_011829	Impdh1
NM_011588	Trim28
NM_015798	Fbxo15
NM_019553	Ddx21
NM_024229	Pcyt2
NM_001005508	Arhgap30
NM_019519	Rabggta
NM_153787	Bclaf1
NM_001161845	Sgk1
NM_133668	Slc25a3
NM_027498	Sik3
NM_007917	Eif4e
NM_011431	Eftud2
NM_029083	Ddit4
NM_025848	Sdhd
NM_011802	Clpx
NM_001190343	Ccm2
NM_145573	Mrps35
NM_177870	Slc5a6
NM_183171	Fez1
NM_008503	Rps2
NM_026197	Mettl16
NM_170592	Mettl11a
NM_001177758	Pfkfb3
NM_007433	Alppl2
NM_033074	Tars
NM_080456	Mrps6
NM_027871	Arhgef3
NM_012052	Rps3
NM_009208	Slc4a3
NM_001166649	Zfp280c
NM_134033	Ccdc117
NM_026572	Gcsh
NM_001080813	Rab11fip1
NM_172303	Phf17
NM_152895	Kdm5b
NM_153780	2610044O15Rik
NM_029231	Pelp1
NM_001111141	Gm505
NM_177093	Lrrc58
NM_134014	Xpo1
NM_183195	Marveld1
NM_001042541	Akap1
NM_145530	Rhov
NM_181517	Ipo7
NM_145447	Mfsd7c
NM_053086	Nolc1
NM_134101	Psmd2
NM_028538	1700049G17Rik
NM_013676	Supt5h
NM_022019	Dusp10
NM_011623	Top2a
NM_144826	Utp6
NM_011638	Tfrc
NM_001004143	Usp22
NM_029250	Etnk1
NM_011631	Hsp90b1
NM_138659	Prpf8
NM_146217	Aars
NM_199027	Zfp335
NM_027722	Nudt4
NM_018888	Uqcc
NM_025607	Rnf181
NM_009628	Adnp
NM_172557	Rufy1
NM_080463	Pofut1
NM_172883	Mfsd7a
NM_026301	Rnf125
NM_010124	Eif4ebp2
NM_009078	Rpl19
NM_001113562	Cutc
NM_134038	Slc16a6
NM_176785	Hps6
NM_007382	Acadm
NM_001177902	Zfp518b
NM_145421	Fam108a
NM_023418	Pgam1
NM_011835	Katna1
NM_028369	Mon1a
NM_007564	Zfp36l1
NM_001081118	Phrf1
NM_009103	Rrm1
NM_001146124	Psap
NM_023191	Wdr61
NM_199033	Tsen2
NM_016776	Mybbp1a
NM_007991	Fbl
NM_013634	Med1
NM_152807	Ccdc137
NM_027250	2010305A19Rik
NM_173748	Nudcd3
NM_178249	Pramel6
NM_026384	Dgat2
NM_001083927	Tle3
NM_019748	Sae1
NM_054088	Pnpla3
NM_027807	Cul5
NM_001168220	2310008H09Rik
NM_027878	Dram1
NM_010684	Lamp1
NM_013481	Bop1
NM_001077709	Slc39a7
NM_026501	Fam134c
NM_010792	Mettl1
NM_033217	Ngfr
NM_001101478	D3Ertd254e
NM_170590	Cpne1
NM_019963	Stat2
NM_026411	1700021F05Rik
NM_025433	Rpl7l1
NM_009302	Swap70
NM_144556	Lgi4
NM_019642	Rpn2
NM_145973	Ell3
NM_007569	Btg1
NM_198304	Nup188
NM_023525	Cad
NM_013552	Hmmr
NM_026115	Hat1
NM_028976	Gorasp1
NM_172380	Poglut1
NM_024193	Nop56
NM_025590	Acot11
NM_028780	Tm9sf1
NM_146153	Thrap3
NM_029478	Vmp1
NM_001177374	Ubr2
NM_146097	Cbwd1
NM_177055	A630001G21Rik
NM_182996	Zfp692
NM_175286	Tprn
NM_011801	Cfdp1
NM_027290	Mcm10
NM_001252662	Epb4.9
NM_026402	Atg3
NM_028933	Fam134c
NM_010221	Fkbp10
NM_009121	Sat1
NM_027193	Dph5
NM_001033338	Rimbp3
NM_013782	Ptdss2
NM_011786	Aloxe3
NM_001034906	Trim43a
NM_008056	Fzd6
NM_145837	Il17d
NM_152806	Ddx17
NM_026277	Nob1
NM_008259	Foxa1
NM_029585	Det1
NM_026574	Ino80
NM_009480	Usf1
NM_008563	Mcm3
NM_001163311	Srr
NM_178616	Psmd11
NM_153134	Irgq
NM_001142810	Slc6a8
NM_177909	Slc9a9
NM_178385	Tbcc
NM_146119	Fam129b
NM_172715	Agpat9
NM_001165983	Ubap2l
NM_001163430	Sirt6
NM_013493	Cnbp
NM_028412	Ciz1
NM_177073	Relt
NM_172133	Adap2
NM_001039169	Eif4e2
NM_001146000	Zfp710
NM_001109995	Eftud2
NM_008972	Ptma
NM_021542	Kcnk5
NM_011968	Psma6
NM_001042655	Tbc1d17
NM_027590	Ints10
NM_023409	Npc2
NM_025287	Spop
NM_001033164	2510002D24Rik
NM_027182	Trip13
NM_007958	Smarcad1
NM_022409	Zfp296
NM_026748	Ints1
NM_025648	Farsa
NM_001254951	Gm4636
NM_009507	Vhl
NM_001077684	4930578N16Rik
NM_016753	Lxn
NM_009052	Bex1
NM_001159482	Rab34
NM_009013	Rad51ap1
NM_025633	Metap1d
NM_001102613	Phldb3
NM_001081324	Neto2
NM_146253	Zbtb6
NM_001114637	Jmjd7
NM_030750	Sgpp1
NM_023403	Mesdc2
NM_001037909	C130026I21Rik
NM_016756	Cdk2
NM_001081054	Qrsl1
NM_025686	Brf2
NM_001039353	Nolc1
NM_183165	Pyroxd1
NM_011421	Smpd1
NM_023733	Crot
NM_026067	Eri1
NM_181414	Pik3c3
NM_013630	Pkd1
NM_025894	Psmd12
NM_001252469	Bag6
NM_011966	Psma4
NM_019943	Papolb
NM_018877	Setdb1
NM_009768	Bsg
NM_001113424	Amn1
NM_009146	Frrs1
NM_029885	Gabpb2
NM_001160040	Ndufs1
NM_028270	Aldh1b1
NM_178602	Polr2m
NM_011897	Spry2
NM_010760	Magoh
NM_178632	Ints7
NM_028166	1600014C10Rik
NM_176830	Leprel4
NM_025576	Ptpmt1
NM_001130185	Phf17
NM_027574	Krt28
NM_011791	Ash2l
NM_027937	Caskin1
NM_144893	Slc35c2
NM_133968	Snapc2
NM_025983	Atp5e
NM_007659	Cdk1
NM_025460	Tmem126a
NM_011244	Rarg
NM_153389	Atp10d
NM_026543	3010026O09Rik
NM_009859	2007-09-01
NM_015749	Tcn2
NM_026337	Sltm
NM_144918	Smyd5
NM_026768	Mrps18a
NM_001276481	NA
NM_019802	Ggcx
NM_001009935	Txnip
NM_001024726	Zfp607
NM_025748	Adat2
NM_001161355	Timd2
NM_010411	Hdac3
NM_008506	Mycl1
NM_172843	Tor1aip2
NM_001271578	NA
NM_145419	Hkdc1
NM_001177967	Lclat1
NM_199011	Dgkq
NM_172293	Fam113b
NM_019996	Phax
NM_172709	Otop1
NM_029789	Lass2
NM_001164195	Pex3
NM_001127382	Rbm47
NM_022889	Pes1
NM_138583	D16H22S680E
NM_133754	Fblim1
NM_010171	F3
NM_145475	Cerk
NM_133250	Mutyh
NM_008504	Gzmm
NM_178246	Smg5
NM_009088	Polr1a
NM_026040	Srfbp1
NM_013896	Timm9
NM_183023	Rims4
NM_153089	Ppp1r16b
NM_009760	Bnip3
NM_025793	Wdr45l
NM_025825	Appbp2
NM_001141977	Tpx2
NM_144491	Dph1
NM_144547	Amhr2
NM_023732	Abcb6
NM_026785	Ube2c
NM_025910	Mina
NM_011671	Ucp2
NM_010256	Gart
NM_183275	1110002N22Rik
NM_133906	Zkscan1
NM_001159729	Rab23
NM_011663	Zrsr1
NM_028243	Prcp
NM_010917	Nid1
NM_029432	4930402H24Rik
NM_009982	Ctsc
NM_028611	2410091C18Rik
NM_008587	Mertk
NM_026393	Nmral1
NM_001177792	Snap23
NM_001081109	Lmtk2
NM_177893	Fan1
NM_001033475	Tmed8
NM_010333	S1pr2
NM_175334	Maml1
NM_026114	Eif2s1
NM_153569	Gak
NM_019652	Asna1
NM_183162	BC006779
NM_201244	Copg
NM_011467	Spr
NM_018742	Bet1l
NM_007961	Etv6
NM_134102	Pla1a
NM_180956	Ndrg3
NM_080555	Ppap2b
NM_013725	Rps11
NM_133872	Kdm1a
NM_207706	Elmo2
NM_145958	Kbtbd2
NM_144919	Hdac11
NM_010561	Ilf3
NM_009235	Sox15
NM_026366	N6amt1
NM_199080	Ddx17
NM_026063	2900010M23Rik
NM_172944	Itgae
NM_001160214	Smek1
NM_011660	Txn1
NM_198936	Slu7
NM_133201	Mfn2
NM_022811	Polr1e
NM_016870	Acsm3
NM_212442	Acsm3
NM_010878	Nck1
NM_010914	Nfyb
NM_025535	Sar1b
NM_177602	Wdr25
NM_008950	Psmc5
NM_134151	Yars
NM_172713	Sdad1
NM_145610	Ppan
NM_029752	Bri3bp
NM_026023	Nudcd2
NM_011936	Fto
NM_023633	2410016O06Rik
NM_146189	Mybpc2
NM_001099636	Pnmal2
NM_001081127	Adamts14
NM_029721	Snx27
NM_001033539	Bex6
NM_013902	Fkbp3
NM_028060	Slc35f2
NM_025924	Upf3a
NM_145523	Gca
NM_001005509	Eif2a
NM_001205081	Trim47
NM_008907	Ppia
NM_025513	Exosc3
NM_026432	Tmem66
NM_145836	6430527G18Rik
NM_009191	Clpb
NM_020575	2007-03-01
NM_001252553	Folr1
NM_026053	Gemin6
NM_028643	Efha1
NM_019767	Arpc1a
NM_153405	Rbm45
NM_022418	Tmub1
NM_025298	Polr3e
NM_145960	Mtrf1
NM_001199272	Gopc
NM_145515	Mark1
NM_001081406	Lrr1
NM_145586	Tmem159
NM_198606	Dcaf13
NM_010155	Erf
NM_009223	Snn
NM_019562	Uchl5
NM_175375	Ankhd1
NM_026041	Rrp15
NM_008945	Psmb4
NM_031180	Klb
NM_001171053	Mta3
NM_001256100	Mtif3
NM_001081215	Ddx60
NM_026386	Snx2
NM_025652	Gtf3a
NM_173382	2810046L04Rik
NM_027468	Cpm
NM_011448	Sox9
NM_011937	Gnpda1
NM_001081368	Tbccd1
NM_019813	Dbn1
NM_009335	Tfap2c
NM_133734	Dcaf11
NM_011121	Plk1
NM_028365	Zfp839
NM_011822	Pigq
NM_001165986	Ubap2l
NM_008227	Hcn3
NM_028794	Nudt9
NM_001165256	Dcaf4
NM_182841	Tmem150c
NM_001145884	Itgb5
NM_138306	Dgkz
NM_134100	Mfsd5
NM_133767	Mtif2
NM_009172	Siah1a
NM_181729	Muc6
NM_001039039	Kctd21
NM_007378	Abca4
NM_010127	Pou6f1
NM_019818	Timm22
NM_001004365	Actr3b
NM_022813	Scamp2
NM_146183	Zfp428
NM_009195	Slc12a4
NM_178283	Asb13
NM_207668	Acpp
NM_023311	Yipf5
NM_027531	Ppp2r2b
NM_198703	Wnk1
NM_146256	Hpdl
NM_021527	Mkks
NM_028392	Ppp2r2b
NM_011695	Vdac2
NM_025551	Ndufa12
NM_023051	Clstn1
NM_028020	Cpsf3l
NM_028758	Gga2
NM_144794	Tmem63a
NM_181593	Itpkc
NM_011188	Psmc2
NM_001081436	Ino80d
NM_053190	S1pr5
NM_001252572	Cttn
NM_001243138	Gm13247
NM_019872	Dmrtb1
NM_009180	St6galnac2
NM_172678	Acad9
NM_001253783	Def8
NM_026496	Grhl2
NM_001163608	Plxdc1
NM_008186	Gtf2h1
NM_008988	Igdcc3
NM_173750	2700007P21Rik
NM_016972	Slc7a8
NM_175521	6430598A04Rik
NM_133891	Slc44a1
NM_010790	Melk
NM_009455	Ube2e1
NM_178589	Tnfrsf21
NM_007885	Slc26a2
NM_001080708	Fam65c
NM_009213	Smpd2
NM_144538	Rab3il1
NM_029508	Pcgf5
NM_145525	Osbpl6
NM_001033308	BC013712
NM_001146012	R3hcc1

## Sheet: UP in USP21 clones
RefSeq	Symbs
NM_013919	Usp21
NM_001033481	Gm98
NM_080793	Setd7
NM_001166458	Slc38a1
NM_144878	Fmo4
NM_011782	Adamts5
NM_033581	Pcdhgc3
NM_033144	2008-09-01
NM_010394	H2-Q7
NM_001164437	Tmem212
NM_001077713	Acn9
NM_010683	Lamc1
NM_026510	Ftsj2
NM_153785	Cdkl3
NM_153176	Spg7
NM_001001326	St5
NM_021440	BC100451
NM_146445	Olfr450
NM_001110266	Vegfa
NM_028974	Kbtbd13
NM_145508	Dyrk3
NM_181444	Gprc5a
NM_028055	Btbd17
NM_022420	Gprc5b
NM_026729	Ict1
NM_001166497	3110052M02Rik
NM_001159645	Araf
NM_027921	Slc16a14
NM_007485	Rhod
NM_011066	Per2
NM_144867	Slmo1
NM_016694	Park2
NM_028787	Slc35f5
NM_001013380	Dync1li2
NM_009805	Cflar
NM_033584	Pcdhga1
NM_001276442	NA
NM_172768	Gramd1b
NM_021312	Wdr12
NM_001190357	Carkd
NM_007699	Chrm4
NM_001033149	Ttc9
NM_176965	Efcab5
NM_019807	Acpp
NM_133880	Pafah2
NM_001003899	Tardbp
NM_133679	Cryzl1
NM_001172055	Bdh2
NM_053161	Mrpl27
NM_010626	Kif7
NM_001024720	Hmcn1
NM_023852	Rab3c
NM_011383	Six5
NM_017379	Tuba8
NM_007376	Pzp
NM_009829	Ccnd2
NM_021514	Pfkm
NM_080595	Emid1
NM_024190	Chmp1b
NM_029090	Nat15
NM_020559	Alas1
NM_175333	Slc25a41
NM_207161	BC048355
NM_015734	Col5a1
NM_025962	Mmachc
NM_178755	Agbl2
NM_011027	P2rx7
NM_009389	Tle3
NM_016851	Irf6
NM_001144953	Vwa5b2
NM_027808	Alpk1
NM_153559	Qsox2
NM_032004	Tssk6
NM_022017	Trpv4
NM_028175	Lrrc8e
NM_134130	Abhd3
NM_023480	Fahd1
NM_054055	Slc13a3
NM_145986	Fam83f
NM_181406	Rars2
NM_001033219	Slc45a4
NM_172872	Kank4
NM_001159565	Dctn3
NM_019998	Alg2
NM_024464	Pigx
NM_013906	Adamts8
NM_134006	Rdh5
NM_173426	Fam110b
NM_178391	Setmar
NM_010239	Fth1
NM_153412	Phldb2
NM_013529	Gfpt2
NM_177259	Dab1
NM_009728	Atp10a
NM_001003911	Adamts7
NM_028775	Cyp2s1
NM_019455	Hpgds
NM_008952	Pipox
NM_019639	Ubc
NM_001159609	Lrrc57
NM_001033789	Gm5820
NM_011434	Sod1
NM_001253832	Fibp
NM_001177836	Smox
NM_026878	Rasl11b
NM_001162956	Ccdc138
NM_133837	Cdc123
NM_015802	Dlc1
NM_029858	Ston1
NM_201373	Trim56
NM_026794	Deb1
NM_001083967	Tcf4
NM_019632	Napb
NM_008415	Jrk
NM_021788	Sap30
NM_001163276	Med16
NM_029805	Tsc22d4
NM_001033155	Dnajb14
NM_008494	Lfng
NM_009988	Cxadr
NM_134138	Psmg2
NM_001013753	Pcdh17
NM_026924	Ovol2
NM_028544	Rasip1
NM_008081	B4galnt2
NM_008011	Fgfr4
NM_001007569	Pnmal1
NM_023178	Dmap1
NM_177732	Slc35d1
NM_028897	Mei1
NM_026929	Chac1
NM_028127	Frmd6
NM_010925	Rrp1
NM_029838	Col25a1
NM_028089	Cyp2c55
NM_010508	Ifnar1
NM_145466	A2ld1
NM_001081212	Irs2
NM_008905	Ppfibp2
NM_011672	Ufd1l
NM_198013	Cuedc1
NM_001081322	Myo5c
NM_029770	Unc5b
NM_028821	Dnalc1
NM_177261	Kndc1
NM_178671	Ubxn10
NM_080442	Tssk3
NM_028658	Klraq1
NM_011945	Map3k1
NM_008452	Klf2
NM_181410	Gtf2h3
NM_001002272	Tro
NM_009594	Abl1
NM_021313	Rnf25
NM_029600	Abcc3
NM_019809	Pdlim5
NM_022316	Smoc1
NM_011186	Psmb5
NM_010197	Fgf1
NM_145482	Setd4
NM_178661	Creb3l2
NM_030147	Brd8
NM_026938	Tmem160
NM_133904	Acacb
NM_001170711	Asb8
NM_175121	Slc38a2
NM_023598	Arid5b
NM_001205234	Nrxn2
NM_025917	Use1
NM_026902	Mcts1
NM_010067	Trdmt1
NM_025316	Ndufb5
NM_021547	Stard3
NM_177721	Ranbp6
NM_001081357	Map4k3
NM_031169	Kcnmb1
NM_028737	4931406B18Rik
NM_021345	Ptplad1
NM_009584	Dnajc2
NM_001243161	Alg11
NM_133227	Nup155
NM_030711	Erap1
NM_133685	Rab31
NM_028228	Pinx1
NM_145570	Fam176a
NM_172630	Mppe1
NM_133185	Rogdi
NM_029554	0610040J01Rik
NM_173372	Grm6
NM_007424	Acan
NM_009238	Sox4
NM_011068	Pex11a
NM_023060	Eefsec
NM_016896	Map3k14
NM_031403	Dbr1
NM_080434	Apoa5
NM_207242	Npc1l1
NM_001083318	Etv3
NM_145229	AY074887
NM_175449	Fam26f
NM_009119	Sap18
NM_023211	Usmg5
NM_001034860	Gm4858
NM_001033272	Spata13
NM_020625	Zbtb22
NM_019636	Tbc1d1
NM_130863	Adrbk1
NM_177606	Plekhh2
NM_009821	Runx1
NM_026603	Denr
NM_177367	Gemin4
NM_172704	Dnajc11
NM_001172146	Aimp2

## Sheet: UP in both clones
RefSeq	Symbs
NM_009751	Bfsp1
NM_025721	Spesp1
NM_014193	Cacna1s
NM_001160379	Fam46a
NM_011978	Slc27a2
NM_007637	Cct5
NM_183033	Zfp516
NM_178692	C130074G19Rik
NM_028673	Zdbf2
NM_010515	Igf2r
NM_008302	Hsp90ab1
NM_199448	Fez2
NM_010325	Got2
NM_001163445	2700089E24Rik
NM_010295	Gclc
NM_177231	Arrb1
NM_001163138	Card6
NM_001243139	Gm13247
NM_007678	Cebpa
NM_028886	Lrguk
NM_023294	Ndc80
NM_029658	Fam101b
NM_007669	Cdkn1a
NM_153138	Wipf1
NM_026856	Zfp644
NM_001033150	Plekhm2
NM_001252403	Gria1
NM_027315	Ube2q1
NM_013863	Bag3
NM_018825	Sh2b2
NM_009354	Tert
NM_021436	Tmeff1
NM_008300	Hspa4
NM_013753	X99384
NM_133916	Eif3b
NM_145556	Tardbp
NM_178643	C230052I12Rik
NM_001033352	Klhl21
NM_009089	Polr2a
NM_009231	Sos1
NM_025663	Gpatch4
NM_019945	Mast1
NM_025509	Ostc
NM_134136	Fbxo38
NM_053255	Elac1
NM_026546	Fam173b
NM_146103	Tmem185b
NM_023799	Mgea5
NM_001008424	Cdsn
NM_181401	Tmem64
NM_029850	Bcl7a
NM_207648	H2-Q6
NM_177753	Sox21
NM_011830	Impdh2
NM_028615	Dppa2
NM_197989	Fam58b
NM_001081205	Nipal1
NM_145552	Gnl2
NM_001195774	Gprc5b
NM_146083	Srsf7
NM_001004153	AU018091
NM_007747	Cox5a
NM_026465	Prorsd1
NM_030194	Sp110
NM_178250	Pramel7
NM_011305	Rxra
NM_173385	Cilp
NM_021356	Gab1
NM_001045486	Zfp180
NM_178891	Prmt6
NM_178691	Yod1
NM_001200002	Tmppe
NM_175148	2300002M23Rik
NM_008722	Npm1
NM_183208	Zmiz1
NM_029497	Urb1
NM_013869	Tnfrsf19
NM_013762	Rpl3
NM_026368	5830433M19Rik
NM_199447	Rrp12
NM_010500	Ier5
NM_009206	Slc4a1ap
NM_027935	Tmem50a
NM_001081125	Gli2
NM_031165	Hspa8
NM_001243739	Jagn1
NM_007930	Enc1
NM_011461	Spic
NM_019775	Cpb2
NM_001080818	Cdc14a
NM_028950	Nsun6
NM_172652	4632411B12Rik
NM_144804	Depdc7
NM_177681	Zfp12
NM_001081151	Gan
NM_009505	Vegfa
NM_027859	Rnf215
NM_001198560	H2-Q7
NM_153508	Clstn3
NM_001007568	Zfp251
NM_027444	Bbx
NM_031997	Tmem2
NM_010421	Hexa
NM_146033	Ankmy2
NM_009838	Cct6a
NM_145396	Tbl3
NM_026630	Gtsf1l
NM_010716	Lig3
NM_026731	Ppp1r14a
NM_145216	Rasl10a
NM_025709	Gapvd1
NM_001202500	Armcx4
NM_007907	Eef2
NM_021287	Spnb3
NM_001142734	Gm8994
NM_001013767	Capn11
NM_146194	Picalm
NM_001111304	Tbc1d9
NM_001033342	Cdc42bpg
NM_031377	Pramel1
NM_015751	Abce1
NM_025281	Lyar
NM_027275	Ptcd3
NM_173732	Tmem194
NM_153177	Eif2c4
NM_019805	Anapc7
NM_025679	Sike1
NM_173013	Mtap1s
NM_022327	Ralb
NM_026242	Mrfap1
NM_001008545	Tardbp
NM_008730	Nptx1
NM_033268	Actn2
NM_029468	Zfp821
NM_007415	Parp1
NM_011439	Sox13
NM_001039184	Cep350
NM_016813	Nxf1
NM_025690	Sltm
NM_023223	Cdc20
NM_139236	Nol6
NM_172616	C330027C09Rik
NM_001166669	Gemin5
NM_133792	Pla2g15
NM_029086	5830415F09Rik
NM_025314	Dtd1
NM_013889	Zfp292
NM_011262	Dpf2
NM_028602	Tex19.1
NM_029281	Zfp820
NM_011957	Creb3l1
NM_011104	Prkce
NM_173011	Idh2
NM_010106	Eef1a1
NM_013557	Eif2ak1
NM_001252477	Prmt1
NM_178728	Napepld
NM_027469	Gfod2
NM_008063	Slc37a4
NM_027592	Taf9
NM_144808	Slc39a14
NM_009543	Rnf103
NM_011790	Arih2
NM_028599	Wdr75
NM_001008546	Tardbp
NM_001081189	Uprt
NM_001013616	Trim6
NM_018758	Apba3
NM_177547	Sgk3
NM_023149	Cndp2
NM_029620	Pcolce2
NM_030556	Slc19a3
NM_001081247	Polr3a
NM_010353	Gsg2
NM_027357	Psmd1
NM_020491	Sssca1
NM_009702	Aqr
NM_010288	Gja1
NM_053273	Ttyh2
NM_028696	Obfc2a
NM_198248	Zbtb40
NM_152813	Plcd3
NM_146107	Actr1b
NM_016919	Col5a3
NM_145534	Btbd3
NM_008381	Inhbb
NM_001081219	Myo1a
NM_009752	Glb1
NM_001159324	Gaa
NM_009616	Adam19
NM_001122954	Pla2g5
NM_033476	Tfcp2
NM_138950	Wdr81
NM_026552	Arpc4
NM_145991	Cdc73
NM_008097	Gcdh
NM_009643	Ahnak
NM_145952	Tbc1d12
NM_175372	Rdh13
NM_011622	Tom1
NM_008715	Ints6
NM_001253812	Elp3
NM_009963	Cry2
NM_010817	Psmd7
NM_144509	Arl6ip4
NM_011103	Prkcd
NM_178798	Slc7a6
NM_023190	Acin1
NM_177158	Rinl
NM_025994	Efhd2
NM_008378	Impact
NM_172737	Shisa7
NM_009242	Sparc
NM_001081162	Slc4a11
NM_028279	Naalad2
NM_026643	Cep57l1
NM_008107	Gdf1
NM_133900	Psph
NM_025943	Dzip1
NM_198609	Rsl24d1
NM_133806	Uap1
NM_001081408	Agmat
NM_016670	Pknox1
NM_009895	Cish
NM_001252260	Npm1
NM_001085418	Pramel5
NM_026494	Ppcs
NM_134471	Kif2c
NM_029983	Sla2
NM_001134480	Plcxd2
NM_010274	Gpd2
NM_019816	Aatf
NM_025567	Cyc1
NM_011390	Slc12a7
NM_013910	Kdm2b
NM_009951	Igf2bp1
NM_011497	Aurka
NM_138676	Shkbp1
NM_001143765	Syce1
NM_025937	Nkap
NM_001177694	Gm4858
NM_019477	Acsl4
NM_175347	Srl
NM_138599	Tomm70a
NM_008617	Mdh2
NM_172745	Tufm
NM_007926	Aimp1
NM_018739	Rp9
NM_026195	Atic
NM_170759	Zfp628
NM_011900	Mpdu1
NM_009837	Cct4
NM_016762	Matn2
NM_001142410	Gm14124
NM_001242606	Acin1
NM_026304	l7Rn6
NM_053171	Csmd1
NM_008619	Mov10
NM_177648	Dolk
NM_010620	Kif15
NM_026892	Eif1b
NM_007483	Rhob
NM_001163919	Zfp960
NM_001003917	Atg9a
NM_009870	Cdk4
NM_011729	Ercc5
NM_175318	Spty2d1
NM_007836	Gadd45a
NM_025650	Uqcr11
NM_001163564	Naf1
NM_178374	Snupn
NM_001081126	Gpr161
NM_178253	Klhdc1
NM_001080934	Slc16a5
NM_025778	Bcl2l14
NM_146126	Sord
NM_030198	Gins3
