# Supplementary material for: Gene Resistance to Transcriptional Reprogramming following Nuclear Transfer Is Directly Mediated by Multiple Chromatin-Repressive Pathways
Source: Mol Cell. 2017 Mar 2;65(5):873–884.e8. doi: 10.1016/j.molcel.2017.01.030 (PMC5344684; doi:10.1016/j.molcel.2017.01.030)
Supplement: Table S8. qRT-PCR, ChIP-qPCR, and gRNA Primers Used in the Study, Related to Figures 1, 4, and 5 [file mmc9.xlsx]

## Sheet: genes resistant in MEF
RT-qPCR primers
Dppa2 FW		CCATGTCCTCGATTGATTTTTCT
Dppa2 Rev		GCATCAATTCATAAGGCACATCTT
Dppa5a FW		GGCGGGATTTTTAGCTTTGTT
Dppa5a Rev		GCGCAGCAGGGATCCA
Prdm13 FW		GAACACTCCTTGCCACATTGAGT
Prdm13 REv		CTCTCATAAATAATTGCAACTTGACCAA
Sox21 FW		GGTTGTTAGCGCCAGCAGTT
Sox21 Rev		TGTGGGTCAAAACGCAACAG
Trap1a FW		GCGGAAGAAGTGGTTGTTTTTT
Trap1a Rev		TCACCATGCAGTCAGAAGTCTGT
Dppa4 FW		TGCGGCTGACGCTGAGA
Dppa4 Rev		TGGATGAGAAAGGCACCTTCA
Sox3 FW		CTGGGACCGTTGCCTTGTA
Sox3 Rev		CCGACAGTTACGGCCAAACT
Tpt1 FW		ACTTAAGAACTCTTTGCTGTGATTGTG
Tpt1 Rev		CGATGCTCAACCAGGCTCTAG
Otx2 FW		GGACAAGGATCGAGAAGAAGCA
Otx2 rev		AACTGCCAGGCTTACCAACATT
Rbm46 FW		CTCCCAGCATGCTTCCTTACA
Rbm46 Rev		GGTGACAAGGGATAGCTTGGAT
Sox2 FW		TCAGGCTGCCGAGAATCC
Sox2 rev		TCAAACTGTGCATAATGGAGTAAAAAC
Jun FW		CCTGTCCCCTATCGACATGG
Jun Rev		CTTTTCCGGCACTTGGAGG
ccdc160 FW		GATCTGGACTGGGAGGTGAAAA
ccdc160 Rev		GATCTGGACTGGGAGGTGAAAA
D1pas1 FW		TGGCAGCCTTGGGAGTCA
D1pas1 Rev		GAGCCATTCAGATCCTCTACATCA

## Sheet:  genes resistant inES
RT-qPCR primers
Hoxa7 FW		TTCCTACCCTCATTCCATTCAATC
Hoxa7 Rev		CCCCAAGGTGACCTAATTTCC
Myc FW		TGCGCTGGAATTAAAATGCA
Myc Rev		AAAGCCCCAGCCAAGGTT
Tgfb3 FW		CCTTCCGGGTCAGGGTGTAT
Tgfb3 Rev		GGCGCCCCAGGCTATG
Gadd45a FW		CCACGCTGATGCAAGGATT
Gadd45a Rev		GCCCTCGTGCAGTTGAACTC
Sox9 FW		GTGGGAGCGACAACTTTACCA
Sox9 REv		TGCACCTCGTCTCTCTTGCA
Jun FW		CCTGTCCCCTATCGACATGG
Jun Rev		TCAAACTGTGCATAATGGAGTAAAAAC

## Sheet: non resistant genes
G3pdh FW		CATGGCCTTCCGTGTTCCT
G3pdh Rev		GCGGCACGTCAGATCCA

## Sheet: ChIP primers
Maj Sat FW		GACGACTTGAAAAATGACGAAATC
Maj Sat Rev		CATATTCCAGGTCCTTCAGTGTGC
IAP FW		CGGGTCGCGGTAATAAAGG
IAP Rev		ACTCTCGTTCCCCAGCTGAA
Otx2 prom FW		CCAGCCAATGAGTCCTATGCA
Otx2 Prom Rev		TTTGGAGGCGTGGGGTT

## Sheet: gRNAs
	genomic target
mouse OTX2
Promoter d1	ATTCCCCTTTGCACTGTGCG	taatacgactcactatagATTCCCCTTTGCACTGTGCG gttttagagctagaaatagc
Promoter d2	GCTGTAGGAATGCACCCCTC	taatacgactcactatagGCTGTAGGAATGCACCCCTC gttttagagctagaaatagc
Promoter	AATTATCCAGACTACTAATT	taatacgactcactatag AATTATCCAGACTACTAATT gttttagagctagaaatagc
Promoter p2	AAGTTTGTTGTTCAGCAAGT	taatacgactcactatag AAGTTTGTTGTTCAGCAAGT gttttagagctagaaatagc
Promoter P1	AGGAATGTAGAGCGTGCATT	taatacgactcactatag AGGAATGTAGAGCGTGCATT gttttagagctagaaatagc
